# Supplementary material for: Identification of Five Ferroptosis-Related LncRNAs as Novel Prognosis and Diagnosis Signatures for Renal Cancer
Source: Front Mol Biosci. 2022 Jan 18;8:763697. doi: 10.3389/fmolb.2021.763697 (PMC8804361; doi:10.3389/fmolb.2021.763697)
Supplement: Supplementary file 2 [file Table3.XLSX]

## Sheet: 4a
Tag	PC1	PC2	PC3	Group
TCGA-2K-A9WE	1.71314	-2.05246	2.3954	0
TCGA-2Z-A9J1	3.47355	0.211179	1.15733	0
TCGA-2Z-A9J2	5.19127	-2.45707	-0.747449	0
TCGA-2Z-A9J3	2.86552	-0.266935	1.2857	0
TCGA-2Z-A9J5	3.09783	-1.4092	2.68201	0
TCGA-2Z-A9J6	4.04198	0.521961	0.0467742	0
TCGA-2Z-A9J8	5.3359	-0.967613	0.497847	0
TCGA-2Z-A9JD	4.31426	1.17129	-2.31822	0
TCGA-2Z-A9JE	3.14549	1.01268	0.695191	0
TCGA-2Z-A9JG	3.32984	0.847329	0.23129	0
TCGA-2Z-A9JK	0.0564977	0.315413	0.299845	0
TCGA-2Z-A9JL	2.30095	1.06955	1.55015	0
TCGA-2Z-A9JM	3.0488	0.60172	1.10765	0
TCGA-2Z-A9JN	2.82345	-1.19914	1.65685	0
TCGA-2Z-A9JO	4.265	-0.231472	-2.79653	0
TCGA-2Z-A9JP	5.20588	-1.23532	1.58182	0
TCGA-2Z-A9JQ	4.27344	-0.542644	2.91877	0
TCGA-2Z-A9JR	3.38177	0.686002	1.09049	0
TCGA-2Z-A9JS	3.00841	1.76547	0.246281	0
TCGA-2Z-A9JT	5.33628	-1.86165	1.95797	0
TCGA-3Z-A93Z	-1.78734	0.97081	-0.375844	0
TCGA-4A-A93W	2.87696	1.49416	1.12877	0
TCGA-4A-A93Y	0.649108	-2.40361	1.05515	0
TCGA-5P-A9JV	-0.447545	1.507	0.290635	0
TCGA-5P-A9JW	4.47856	-0.45183	0.927583	0
TCGA-5P-A9JY	4.04517	0.813038	0.979032	0
TCGA-5P-A9JZ	3.64143	0.597036	0.954762	0
TCGA-5P-A9K0	4.01455	0.650575	0.797423	0
TCGA-5P-A9K2	4.21894	-0.622028	3.56774	0
TCGA-5P-A9K4	2.15149	-0.249536	1.8717	0
TCGA-5P-A9K6	4.08386	0.782185	-0.0234553	0
TCGA-5P-A9K8	4.40273	1.27561	-2.26757	0
TCGA-5P-A9KA	1.47292	0.511721	1.79788	0
TCGA-5P-A9KC	3.01104	-4.30683	0.141752	0
TCGA-5P-A9KE	4.34242	0.147936	0.168948	0
TCGA-5P-A9KF	3.59923	1.00373	0.635632	0
TCGA-5P-A9KH	3.47203	0.509867	-1.60187	0
TCGA-6D-AA2E	3.71654	0.520909	-2.65916	0
TCGA-A3-3306	-2.28785	1.03553	-0.0263483	0
TCGA-A3-3307	-1.78562	1.95154	-0.821058	0
TCGA-A3-3308	-2.80828	0.448863	-0.918966	0
TCGA-A3-3313	2.855	-0.0763389	-1.18712	0
TCGA-A3-3320	-1.14381	3.11695	-1.02945	0
TCGA-A3-3322	-1.10158	2.17882	-0.562361	0
TCGA-A3-3326	-1.08183	1.57094	-0.101065	0
TCGA-A3-3328	3.18066	0.128519	-1.44711	0
TCGA-A3-3331	-1.5308	2.21119	-0.927088	0
TCGA-A3-3343	-3.7769	2.40501	-1.17101	0
TCGA-A3-3349	-0.953381	2.07358	0.010969	0
TCGA-A3-3359	-0.721182	1.83816	-0.574751	0
TCGA-A3-3362	-0.481627	1.65833	-1.51734	0
TCGA-A3-3363	2.57992	1.49557	1.02732	0
TCGA-A3-3370	-0.952982	1.89398	-0.78567	0
TCGA-A3-3373	-1.631	1.40802	-2.48786	0
TCGA-A3-3374	2.13434	-3.51291	-0.738677	0
TCGA-A3-3376	-0.487183	1.69433	0.0167251	0
TCGA-A3-3380	-1.25743	1.54163	0.179247	0
TCGA-A3-3385	-0.762646	1.96033	-2.25743	0
TCGA-A3-A6NI	-1.74772	0.817169	-0.178834	0
TCGA-A3-A8OU	-2.28753	1.12412	-0.152595	0
TCGA-A3-A8OV	-2.29726	1.63403	-0.929704	0
TCGA-A3-A8OW	-0.246429	1.97	-0.285156	0
TCGA-A3-A8OX	-0.68585	-0.183299	-1.65497	0
TCGA-A4-7286	4.65332	-1.84607	1.05164	0
TCGA-A4-7287	1.78891	-5.46245	-0.329945	0
TCGA-A4-7288	4.36837	1.80691	-1.90976	0
TCGA-A4-7583	2.78132	1.52514	0.272927	0
TCGA-A4-7584	4.04537	2.13397	-0.988234	0
TCGA-A4-7585	3.53799	-1.67515	-1.19221	0
TCGA-A4-7732	3.46976	1.051	1.29581	0
TCGA-A4-7734	2.21479	1.77115	0.461742	0
TCGA-A4-7828	-6.99775	-2.25778	3.08599	0
TCGA-A4-7996	2.77872	1.01011	-0.20902	0
TCGA-A4-7997	1.14643	-0.383054	1.29894	0
TCGA-A4-8098	2.65593	0.449168	0.582372	0
TCGA-A4-8310	3.44761	-0.0436728	0.134149	0
TCGA-A4-8311	3.13022	1.87496	1.46321	0
TCGA-A4-8312	2.76566	-1.09603	1.12239	0
TCGA-A4-8515	3.8776	1.65928	-1.66431	0
TCGA-A4-8516	3.37917	1.65167	0.311382	0
TCGA-A4-8517	3.58935	1.02365	-0.318045	0
TCGA-A4-8518	8.49996	-7.49722	-7.09405	0
TCGA-A4-8630	3.43684	1.78363	0.0738102	0
TCGA-A4-A48D	5.34634	-2.15433	-0.97591	0
TCGA-A4-A4ZT	3.20808	1.40263	0.124217	0
TCGA-A4-A5DU	3.5258	0.695258	1.07089	0
TCGA-A4-A5XZ	3.89401	0.312871	-0.379568	0
TCGA-A4-A6HP	4.07736	-0.648737	2.24872	0
TCGA-A4-A772	3.22276	0.175634	1.32971	0
TCGA-AK-3427	2.89268	-1.85743	-0.304242	0
TCGA-AK-3429	-2.01497	0.528052	-0.719099	0
TCGA-AK-3433	3.77602	-0.317553	-2.3131	0
TCGA-AK-3434	-3.22532	1.12	-0.367575	0
TCGA-AK-3440	4.95777	-2.3378	-2.12239	0
TCGA-AK-3443	5.3138	-2.08184	-4.05172	0
TCGA-AK-3447	3.96424	-3.03023	-1.7156	0
TCGA-AK-3450	-1.37341	1.49578	-1.30128	0
TCGA-AK-3451	-0.47135	-1.44255	-1.23993	0
TCGA-AK-3453	0.0733062	1.01757	1.46106	0
TCGA-AK-3455	-0.316292	1.60582	-2.26944	0
TCGA-AK-3456	2.46442	1.10756	-1.79654	0
TCGA-AK-3458	-1.43555	0.572596	0.131445	0
TCGA-AK-3460	-2.50915	1.59927	-0.0296586	0
TCGA-AK-3465	2.87541	1.09722	-1.80422	0
TCGA-AL-3472	3.31014	1.80652	1.74502	0
TCGA-AL-3473	-0.368485	-0.317676	0.31653	0
TCGA-AS-3778	-2.60511	1.54049	-0.366061	0
TCGA-AT-A5NU	3.27538	2.02225	1.01646	0
TCGA-B0-4694	-1.80161	-2.0786	-0.127445	0
TCGA-B0-4816	-2.79913	0.694957	0.297993	0
TCGA-B0-4818	-2.07301	2.14525	-0.616488	0
TCGA-B0-4823	-2.59403	0.116106	-0.260952	0
TCGA-B0-4824	-0.734131	1.30248	-1.2075	0
TCGA-B0-4827	-3.49089	-4.07046	-2.84498	0
TCGA-B0-4834	2.81151	0.832013	-2.13487	0
TCGA-B0-4838	-0.473785	1.70098	-0.188123	0
TCGA-B0-4839	-2.80251	0.103066	0.100863	0
TCGA-B0-4841	-2.76625	0.541812	-0.146467	0
TCGA-B0-4847	0.0320915	0.962203	1.47189	0
TCGA-B0-4848	-2.33991	-0.931275	0.0142372	0
TCGA-B0-5080	-2.81526	0.243673	0.0295182	0
TCGA-B0-5083	2.5012	-0.49071	-1.26455	0
TCGA-B0-5088	-1.37933	0.877881	0.675297	0
TCGA-B0-5100	-1.62743	-0.14343	1.08737	0
TCGA-B0-5102	-2.43026	1.46132	-0.751616	0
TCGA-B0-5104	-1.35793	1.63162	-1.07599	0
TCGA-B0-5115	-2.38666	2.34777	-0.756741	0
TCGA-B0-5117	3.38566	-0.922418	-1.44787	0
TCGA-B0-5119	-1.6034	1.80284	-1.1817	0
TCGA-B0-5399	-1.81397	1.79166	-0.987346	0
TCGA-B0-5690	-3.26932	1.95721	-1.54837	0
TCGA-B0-5691	-0.408533	1.41431	-1.71063	0
TCGA-B0-5692	-0.905619	0.950965	-0.341133	0
TCGA-B0-5693	-1.34262	1.87232	-0.630715	0
TCGA-B0-5695	-2.35694	1.89726	-1.5261	0
TCGA-B0-5696	-2.13673	-0.134244	-2.58813	0
TCGA-B0-5697	0.766185	0.530038	0.216087	0
TCGA-B0-5699	-0.904467	1.79452	-0.524683	0
TCGA-B0-5700	-2.22584	0.366565	-1.27907	0
TCGA-B0-5703	-0.992117	0.714295	-0.171076	0
TCGA-B0-5705	1.17264	1.51757	-2.30604	0
TCGA-B0-5707	2.42299	0.262298	0.903054	0
TCGA-B0-5709	-0.622965	0.367577	-0.246817	0
TCGA-B0-5710	-3.3194	2.84799	-1.63668	0
TCGA-B0-5711	-2.06369	2.67611	-1.42235	0
TCGA-B0-5712	-0.148654	1.68642	-1.71843	0
TCGA-B0-5713	-1.35459	1.70608	-1.57751	0
TCGA-B0-5812	-2.13801	1.9079	-1.49519	0
TCGA-B1-5398	1.66062	-2.05284	-0.0916082	0
TCGA-B1-7332	2.91951	0.751718	0.597221	0
TCGA-B1-A47M	3.42466	0.142795	2.91519	0
TCGA-B1-A47N	4.05645	0.644909	2.62576	0
TCGA-B1-A47O	-0.407097	-1.72326	1.8754	0
TCGA-B1-A654	3.4644	0.611761	2.15126	0
TCGA-B1-A655	3.57055	0.085619	-1.46887	0
TCGA-B1-A656	3.77179	-2.94378	1.34954	0
TCGA-B1-A657	3.4069	0.754516	1.07567	0
TCGA-B2-3923	2.84458	2.5029	-3.88845	0
TCGA-B2-3924	-2.787	0.298781	-1.06972	0
TCGA-B2-4102	-0.344746	2.31233	-0.445635	0
TCGA-B2-5633	-0.624939	0.808276	-0.706951	0
TCGA-B2-5636	-1.42484	0.910192	0.397997	0
TCGA-B2-5639	-0.25546	1.16443	-0.536099	0
TCGA-B2-5641	-1.79913	-0.423012	-0.292806	0
TCGA-B3-3925	2.64779	1.52348	0.285363	0
TCGA-B3-3926	1.62915	1.17876	-0.997408	0
TCGA-B3-4103	3.01316	2.08495	-0.0589288	0
TCGA-B3-4104	2.23198	-1.2909	1.56568	0
TCGA-B3-8121	1.48331	0.0462925	-0.163884	0
TCGA-B3-A6W5	3.35929	0.733204	0.139876	0
TCGA-B4-5377	-1.13305	1.59728	-1.27431	0
TCGA-B4-5378	-1.80599	1.84636	0.586477	0
TCGA-B4-5832	-4.99668	-4.22376	-4.15375	0
TCGA-B4-5834	-2.81193	2.18644	-1.20707	0
TCGA-B4-5835	3.56487	-2.66325	-1.16034	0
TCGA-B4-5836	-2.27552	0.96255	-1.30404	0
TCGA-B4-5838	-1.6181	-1.60583	-1.77588	0
TCGA-B4-5843	-1.69446	1.89514	-0.91171	0
TCGA-B4-5844	-4.04715	2.45687	-2.76709	0
TCGA-B8-4146	-2.91292	-0.709394	-3.0098	0
TCGA-B8-4148	-0.557887	1.9588	-0.314188	0
TCGA-B8-4151	-1.78851	2.29671	-2.13512	0
TCGA-B8-4154	-2.10309	1.30609	-1.66323	0
TCGA-B8-4619	3.34575	0.64993	-1.82983	0
TCGA-B8-4621	2.98148	-0.0120591	-0.784466	0
TCGA-B8-5159	-0.148001	1.80902	-1.0862	0
TCGA-B8-5162	-3.18214	-1.69215	0.155043	0
TCGA-B8-5164	-1.27105	0.63873	-0.83494	0
TCGA-B8-5165	-0.0605932	0.810478	-1.60678	0
TCGA-B8-5545	-1.6949	0.380618	-0.590773	0
TCGA-B8-5546	3.49365	-0.0442489	-4.44189	0
TCGA-B8-5549	-2.26315	0.809931	-0.978312	0
TCGA-B8-5550	-1.40078	-0.419761	-0.733829	0
TCGA-B8-5552	-0.835895	1.21918	-0.315619	0
TCGA-B8-5553	-0.895818	1.43908	-0.510321	0
TCGA-B8-A54G	-0.239642	-0.0572734	0.294655	0
TCGA-B8-A54H	-0.9224	2.37858	-0.931325	0
TCGA-B8-A54K	-2.007	1.9144	0.697156	0
TCGA-B9-4113	2.91173	1.49908	1.09821	0
TCGA-B9-4115	2.73292	0.133727	1.34524	0
TCGA-B9-4117	2.32585	1.42565	0.629844	0
TCGA-B9-4617	3.49392	1.58638	0.43387	0
TCGA-B9-5155	3.17295	2.5159	-0.17786	0
TCGA-B9-5156	2.16318	-0.106629	0.106577	0
TCGA-B9-7268	3.48828	1.29845	0.419936	0
TCGA-B9-A5W7	2.90532	0.564259	-1.05803	0
TCGA-B9-A5W8	2.7625	-0.903309	1.10577	0
TCGA-B9-A5W9	3.7671	0.288165	-1.31059	0
TCGA-B9-A69E	2.58437	-2.32094	-0.206659	0
TCGA-B9-A8YH	3.75987	1.51978	0.340767	0
TCGA-B9-A8YI	4.30849	-1.57447	-3.57032	0
TCGA-BP-4158	-1.83642	2.37828	-0.693558	0
TCGA-BP-4159	-3.18152	0.566826	-0.752465	0
TCGA-BP-4160	-2.47753	0.37231	-1.21796	0
TCGA-BP-4162	-1.49972	1.57046	-1.22066	0
TCGA-BP-4163	-0.757907	1.17468	0.379757	0
TCGA-BP-4164	-2.35653	2.4935	-1.38604	0
TCGA-BP-4165	-1.11194	2.24146	-0.53116	0
TCGA-BP-4166	-2.18037	0.873728	-0.975151	0
TCGA-BP-4170	-2.91244	1.34799	-1.09109	0
TCGA-BP-4174	-2.16912	0.497153	-0.827728	0
TCGA-BP-4177	-0.81752	0.813057	1.11091	0
TCGA-BP-4325	-0.454987	2.13994	-0.944747	0
TCGA-BP-4330	-2.35949	2.13231	-0.787005	0
TCGA-BP-4331	-0.875712	1.85782	-0.137156	0
TCGA-BP-4334	4.71308	-5.17946	1.72061	0
TCGA-BP-4340	0.426744	2.55223	-2.21941	0
TCGA-BP-4341	-1.2264	1.71633	-0.0262348	0
TCGA-BP-4346	0.0867391	1.04762	0.556523	0
TCGA-BP-4347	-1.04515	1.83547	-0.62674	0
TCGA-BP-4756	2.95031	1.82746	-2.08618	0
TCGA-BP-4758	-1.10723	1.07615	0.205318	0
TCGA-BP-4759	-4.25095	-0.00537163	-0.937629	0
TCGA-BP-4760	-1.66351	0.316574	1.0705	0
TCGA-BP-4762	-1.12503	1.32224	-1.08928	0
TCGA-BP-4765	-1.37395	2.07272	-1.12397	0
TCGA-BP-4766	-0.335408	1.93569	-0.739526	0
TCGA-BP-4769	-1.72479	-0.586644	1.09538	0
TCGA-BP-4777	-0.638341	-0.00106777	-0.797614	0
TCGA-BP-4782	-1.27959	0.313284	0.0132013	0
TCGA-BP-4784	-2.76138	0.197525	0.756121	0
TCGA-BP-4789	-1.79719	1.88949	-0.785371	0
TCGA-BP-4795	-1.24221	0.778425	0.542032	0
TCGA-BP-4797	-2.42514	-0.214822	-1.36123	0
TCGA-BP-4801	-2.2524	0.642678	-0.827083	0
TCGA-BP-4803	-4.2129	0.523999	-1.6043	0
TCGA-BP-4804	-1.16446	0.294247	0.477471	0
TCGA-BP-4807	-2.87432	0.870405	-1.31562	0
TCGA-BP-4959	-0.257313	-0.392135	-0.860154	0
TCGA-BP-4961	-1.10087	1.81172	-0.0847969	0
TCGA-BP-4962	-0.825634	-1.09561	-0.223451	0
TCGA-BP-4965	-1.16437	1.8597	-0.802238	0
TCGA-BP-4968	-2.72738	1.01852	-0.723141	0
TCGA-BP-4969	0.172566	1.34912	-2.38052	0
TCGA-BP-4970	-1.33242	1.03783	0.018158	0
TCGA-BP-4973	-3.343	2.46558	-1.14682	0
TCGA-BP-4975	-1.62798	1.71751	-1.52222	0
TCGA-BP-4976	-1.13879	1.51822	-1.57183	0
TCGA-BP-4982	-1.11774	1.81033	-0.957458	0
TCGA-BP-4987	-1.68779	2.15051	-0.846281	0
TCGA-BP-4991	-1.58697	2.44572	-0.566256	0
TCGA-BP-4993	-2.35926	1.2608	-0.0912585	0
TCGA-BP-4994	1.36616	-0.0443971	-2.51008	0
TCGA-BP-4995	0.246261	0.333098	-2.11078	0
TCGA-BP-4998	-2.9512	1.63704	-0.235366	0
TCGA-BP-4999	-1.69918	2.17212	-0.306848	0
TCGA-BP-5001	0.504764	2.12509	-0.694523	0
TCGA-BP-5004	-0.757491	1.57037	-1.23115	0
TCGA-BP-5007	-2.35813	2.07002	-0.120155	0
TCGA-BP-5168	-2.22749	1.83319	-1.24244	0
TCGA-BP-5170	-3.68166	-0.0471056	0.452735	0
TCGA-BP-5173	-1.33396	1.04332	-0.899951	0
TCGA-BP-5174	-0.413893	1.20301	-1.09205	0
TCGA-BP-5176	-1.40635	1.06131	-1.62377	0
TCGA-BP-5177	-1.26944	2.13883	-0.851314	0
TCGA-BP-5180	-3.01268	-0.482701	-0.338689	0
TCGA-BP-5181	-2.82196	1.95674	-1.8838	0
TCGA-BP-5182	-1.05588	-0.0945747	0.163846	0
TCGA-BP-5184	-1.30645	1.22438	-1.17799	0
TCGA-BP-5185	0.171324	-0.129348	0.087552	0
TCGA-BP-5186	-0.678316	2.16612	-0.936574	0
TCGA-BP-5190	0.207165	0.495237	-1.17641	0
TCGA-BP-5191	-2.60812	-3.11753	2.33647	0
TCGA-BP-5192	-1.33305	2.44038	-1.70334	0
TCGA-BP-5194	-1.72288	1.86304	-0.963521	0
TCGA-BP-5195	-2.34643	0.823926	-0.816789	0
TCGA-BP-5200	-1.5913	1.51005	-1.0206	0
TCGA-BP-5202	-1.15375	1.50484	-1.22903	0
TCGA-BQ-5875	3.26509	-0.0983418	-0.681995	0
TCGA-BQ-5876	3.59002	-2.61234	-1.27901	0
TCGA-BQ-5877	1.54555	0.0291635	1.12726	0
TCGA-BQ-5880	4.53129	-1.64713	-2.46053	0
TCGA-BQ-5881	5.7429	-2.36215	0.474608	0
TCGA-BQ-5882	2.91405	-2.78191	-2.09409	0
TCGA-BQ-5883	3.0665	-3.34255	0.155732	0
TCGA-BQ-5884	4.42157	-0.114129	-4.09265	0
TCGA-BQ-5886	4.68439	-2.18942	-1.98514	0
TCGA-BQ-5887	2.42402	-0.996421	-0.206121	0
TCGA-BQ-5888	1.52693	-3.63292	6.81312	0
TCGA-BQ-5889	1.9447	-1.78641	2.76645	0
TCGA-BQ-5890	4.2874	-1.03498	0.616211	0
TCGA-BQ-5891	3.18103	-0.977955	0.163039	0
TCGA-BQ-5892	-0.211745	0.246308	-2.05664	0
TCGA-BQ-7044	4.013	-1.06373	1.40997	0
TCGA-BQ-7045	0.915566	-1.5168	2.6687	0
TCGA-BQ-7046	3.48994	-0.463692	0.137828	0
TCGA-BQ-7048	2.90128	0.466508	-0.677125	0
TCGA-BQ-7049	0.0291215	-2.15894	3.19935	0
TCGA-BQ-7050	4.2332	1.09519	-2.13088	0
TCGA-BQ-7051	5.40862	0.41659	-0.117669	0
TCGA-BQ-7053	3.23422	0.806796	-0.991312	0
TCGA-BQ-7055	3.18881	0.554059	-1.53001	0
TCGA-BQ-7056	3.32059	0.230624	-1.21747	0
TCGA-BQ-7058	7.16095	-2.43796	-2.81233	0
TCGA-BQ-7059	2.07356	-1.49443	1.6749	0
TCGA-BQ-7060	4.53042	0.0894642	-0.999723	0
TCGA-BQ-7061	3.41488	0.512817	-1.32335	0
TCGA-BQ-7062	2.708	0.755426	0.710168	0
TCGA-CJ-4634	-0.942122	2.47705	-0.850564	0
TCGA-CJ-4639	-1.82893	2.37538	-1.40692	0
TCGA-CJ-4640	-0.0686372	0.152811	0.0323862	0
TCGA-CJ-4643	-2.35008	2.59555	-1.23059	0
TCGA-CJ-4644	-2.03532	0.949962	-1.76386	0
TCGA-CJ-4869	-1.69693	-1.21912	1.4371	0
TCGA-CJ-4870	-3.38871	1.65191	-1.28657	0
TCGA-CJ-4871	-3.37329	-0.827071	-0.991949	0
TCGA-CJ-4874	-1.75068	1.24827	-1.3092	0
TCGA-CJ-4884	-0.551119	1.18728	-0.49645	0
TCGA-CJ-4885	-3.15246	2.15248	-1.31684	0
TCGA-CJ-4886	-1.79847	1.42497	-0.902919	0
TCGA-CJ-4887	-1.43118	-0.245408	-0.515122	0
TCGA-CJ-4889	-0.712333	0.96538	-0.593266	0
TCGA-CJ-4892	-1.19666	2.03499	-0.440576	0
TCGA-CJ-4893	-1.76187	1.92963	-1.04979	0
TCGA-CJ-4894	-0.928078	2.26241	-0.640339	0
TCGA-CJ-4897	-1.07549	2.01212	-1.33066	0
TCGA-CJ-4904	-2.09585	1.41603	-1.22595	0
TCGA-CJ-4905	-2.62627	1.96366	-1.31128	0
TCGA-CJ-4907	-2.36303	1.91012	-1.4031	0
TCGA-CJ-4916	-1.61977	1.46031	-0.404647	0
TCGA-CJ-5672	-0.570177	-0.277238	-0.120015	0
TCGA-CJ-5675	-1.36973	0.9837	-0.61491	0
TCGA-CJ-5676	-2.40135	-0.599385	1.12759	0
TCGA-CJ-5678	-1.12444	-0.546166	0.0626765	0
TCGA-CJ-5680	0.514139	0.840838	-1.06585	0
TCGA-CJ-5681	1.52837	-2.11503	-5.69612	0
TCGA-CJ-5682	-0.332185	1.19549	0.296545	0
TCGA-CJ-5683	-2.29018	-0.411337	-2.03175	0
TCGA-CJ-5684	-1.74296	1.51823	-1.52154	0
TCGA-CJ-5686	-1.52953	1.17843	-0.88792	0
TCGA-CJ-5689	-1.80121	-0.128261	-0.598745	0
TCGA-CJ-6031	-2.41474	-1.19675	0.180027	0
TCGA-CJ-6032	-2.10553	1.30458	-1.87537	0
TCGA-CW-5581	-1.23844	0.839117	-4.11416	0
TCGA-CW-5583	-0.934417	2.51412	-0.879955	0
TCGA-CW-5584	-1.23146	1.80002	-0.991399	0
TCGA-CW-5585	-1.27385	2.94192	-2.09008	0
TCGA-CW-5587	-0.817263	1.06678	-1.41989	0
TCGA-CW-5589	-1.37256	1.40446	-1.0237	0
TCGA-CW-5591	3.34263	0.138401	-1.8169	0
TCGA-CW-6088	-1.08678	2.3909	-1.3561	0
TCGA-CZ-4853	-1.04011	1.82416	-1.83765	0
TCGA-CZ-4856	-1.19075	1.18902	-0.725886	0
TCGA-CZ-4859	-0.528977	1.93807	-2.89365	0
TCGA-CZ-4862	-1.07237	0.884988	-0.319409	0
TCGA-CZ-4863	-0.509369	0.838247	-0.922676	0
TCGA-CZ-4864	-0.39527	2.3402	-0.416421	0
TCGA-CZ-4865	-1.62919	-0.0659939	-0.29158	0
TCGA-CZ-4866	0.526706	0.839624	-2.01689	0
TCGA-CZ-5451	-1.82173	1.44037	-1.14549	0
TCGA-CZ-5452	-1.18905	0.614499	-0.352653	0
TCGA-CZ-5453	-1.99138	1.85923	-1.69049	0
TCGA-CZ-5455	-0.957394	1.21685	-0.66135	0
TCGA-CZ-5457	-1.22199	-0.0474332	-2.09611	0
TCGA-CZ-5458	-2.33483	1.69711	-0.977291	0
TCGA-CZ-5466	-0.684589	-0.644547	-0.317872	0
TCGA-CZ-5470	-0.188557	0.331562	0.0384336	0
TCGA-CZ-5986	-3.09788	1.8296	-1.59928	0
TCGA-CZ-5988	-5.96399	-0.586178	-0.741686	0
TCGA-CZ-5989	-2.86683	2.02666	-2.37064	0
TCGA-DV-5566	-0.502372	0.30586	-0.315379	0
TCGA-DV-5567	-1.24174	1.56273	0.380148	0
TCGA-DV-5573	0.553697	0.506933	-0.300136	0
TCGA-DV-5574	-2.14485	-0.800098	0.316887	0
TCGA-DV-5575	-2.71494	0.852838	-0.46819	0
TCGA-DV-5576	-0.797789	1.01881	0.561755	0
TCGA-DW-5561	3.69047	1.72193	1.17709	0
TCGA-DW-7834	2.18652	0.902529	1.50711	0
TCGA-DW-7836	2.69351	2.15491	0.740434	0
TCGA-DW-7837	3.38632	0.589169	-0.323829	0
TCGA-DW-7838	0.265439	-1.54471	1.45537	0
TCGA-DW-7839	3.49616	2.68695	-0.773592	0
TCGA-DW-7840	3.17003	0.827575	0.943739	0
TCGA-DW-7841	3.2886	0.271163	-0.266683	0
TCGA-DW-7842	2.70381	2.57573	0.342464	0
TCGA-DW-7963	4.08427	-0.746059	-0.364359	0
TCGA-DZ-6132	1.72932	-0.807925	1.99382	0
TCGA-DZ-6133	3.77178	1.63998	-0.963575	0
TCGA-DZ-6134	2.99461	0.192264	-0.184926	0
TCGA-DZ-6135	2.53096	0.749878	1.33836	0
TCGA-EU-5904	-4.43526	2.28993	-1.22173	0
TCGA-EU-5906	-1.73878	1.35149	-1.46064	0
TCGA-EU-5907	-3.46632	0.481628	-1.33315	0
TCGA-EV-5901	1.96973	1.29876	1.55109	0
TCGA-EV-5902	2.4326	1.65145	0.375645	0
TCGA-EV-5903	2.1898	0.874465	1.39477	0
TCGA-F9-A7VF	3.1182	-0.389608	1.27472	0
TCGA-F9-A97G	4.55849	-1.59632	-2.82675	0
TCGA-G6-A8L8	-1.1448	2.82815	-0.205992	0
TCGA-G7-6790	4.03337	0.0341615	-1.58843	0
TCGA-G7-6792	1.40557	0.973863	0.466966	0
TCGA-G7-6795	3.91485	-0.177012	1.58278	0
TCGA-G7-6796	3.43824	-0.64629	1.72816	0
TCGA-G7-6797	2.90959	1.87948	-0.519219	0
TCGA-G7-7501	2.36071	0.42598	-0.857272	0
TCGA-G7-A4TM	2.8214	0.904198	1.80595	0
TCGA-G7-A8LB	4.91887	-0.947686	0.814721	0
TCGA-G7-A8LE	2.2017	2.36762	0.951234	0
TCGA-GL-6846	3.11811	0.90677	-0.0948053	0
TCGA-GL-7773	1.13957	1.06843	0.810364	0
TCGA-GL-8500	4.51772	0.824576	0.063685	0
TCGA-GL-A4EM	3.77548	-2.44471	-0.423981	0
TCGA-GL-A59R	2.8742	2.09172	0.562363	0
TCGA-GL-A59T	2.94748	-0.396092	0.411422	0
TCGA-GL-A9DC	2.97602	1.40518	-0.454444	0
TCGA-GL-A9DD	2.77573	-1.02668	1.7344	0
TCGA-GL-A9DE	5.11195	0.361027	-2.78849	0
TCGA-HE-7128	2.99896	-0.620064	1.84982	0
TCGA-HE-7129	3.22817	2.54115	0.0977427	0
TCGA-HE-7130	0.710262	-5.80844	2.87167	0
TCGA-HE-A5NF	2.76092	-0.695474	0.227002	0
TCGA-HE-A5NH	2.5764	1.47833	0.194387	0
TCGA-HE-A5NI	3.50248	0.496436	1.70387	0
TCGA-HE-A5NK	2.22825	-2.10954	3.16328	0
TCGA-HE-A5NL	3.18481	1.01085	1.55195	0
TCGA-IA-A40U	3.07042	0.275818	1.51854	0
TCGA-IA-A40X	3.69872	0.897534	-0.539009	0
TCGA-IA-A83S	3.25262	-1.31355	0.495352	0
TCGA-IA-A83T	2.19475	-1.4879	2.19622	0
TCGA-IA-A83V	2.31908	-0.978549	1.65901	0
TCGA-IA-A83W	2.38801	0.0527984	2.46892	0
TCGA-IZ-8195	3.41442	-0.252483	-0.846214	0
TCGA-IZ-8196	2.8525	2.6943	-0.198462	0
TCGA-IZ-A6M8	3.6241	-1.24154	0.608709	0
TCGA-IZ-A6M9	3.22378	-0.833355	4.45739	0
TCGA-J7-6720	2.63497	0.540863	0.612781	0
TCGA-J7-8537	3.04229	-3.97636	-0.0781664	0
TCGA-J7-A8I2	3.23717	-4.48235	3.09761	0
TCGA-KV-A6GE	4.38653	0.0398371	1.73674	0
TCGA-KV-A74V	5.31386	0.893858	-1.80911	0
TCGA-MH-A55W	2.9848	1.62176	0.395938	0
TCGA-MH-A55Z	3.62346	1.00417	1.59473	0
TCGA-MH-A560	6.15329	0.157039	-2.29494	0
TCGA-MH-A561	2.58634	1.44243	1.16125	0
TCGA-MH-A562	3.99551	-0.734376	1.68789	0
TCGA-MH-A854	3.13951	-0.343976	1.33699	0
TCGA-MH-A855	2.71409	0.684796	-0.242312	0
TCGA-MH-A856	1.35268	0.190901	2.74209	0
TCGA-MH-A857	3.73875	-0.200349	-0.725443	0
TCGA-MW-A4EC	-1.98018	1.22339	-0.342913	0
TCGA-O9-A75Z	2.68805	1.33511	1.61017	0
TCGA-P4-A5E6	5.54605	-1.57425	2.39249	0
TCGA-P4-A5E7	1.92847	1.00566	1.21779	0
TCGA-P4-A5EB	6.63468	-0.107857	-1.00471	0
TCGA-P4-A5ED	1.66386	-4.50382	7.64727	0
TCGA-P4-AAVK	5.06419	-0.660953	-1.50489	0
TCGA-P4-AAVM	6.7694	-2.11032	-4.25995	0
TCGA-P4-AAVO	6.04393	-2.45349	1.10928	0
TCGA-PJ-A5Z9	3.6829	1.37095	-0.0449422	0
TCGA-Q2-A5QZ	5.73721	-7.41294	5.43483	0
TCGA-SX-A71R	4.49709	1.01633	2.73269	0
TCGA-SX-A71S	2.52736	2.63896	0.598869	0
TCGA-SX-A71U	2.96737	1.01776	0.644279	0
TCGA-SX-A71V	3.61541	1.25909	-0.007286	0
TCGA-SX-A71W	3.04458	1.74289	0.519018	0
TCGA-SX-A7SL	2.88361	1.14094	1.41587	0
TCGA-SX-A7SN	2.75233	0.148313	2.44583	0
TCGA-SX-A7SO	4.55514	2.0197	-2.47861	0
TCGA-SX-A7SP	3.431	0.413393	1.91258	0
TCGA-SX-A7SQ	2.59187	1.26418	0.907133	0
TCGA-SX-A7SR	3.0169	1.50128	1.42689	0
TCGA-SX-A7SS	3.43892	1.99553	1.2423	0
TCGA-SX-A7SU	3.24475	0.978822	2.7768	0
TCGA-T7-A92I	3.46528	1.16468	-3.13453	0
TCGA-UN-AAZ9	2.42238	1.46314	-0.198738	0
TCGA-UZ-A9PJ	1.98567	1.79385	1.02386	0
TCGA-UZ-A9PK	2.79313	0.981366	0.43164	0
TCGA-UZ-A9PL	2.44713	1.08264	1.67219	0
TCGA-UZ-A9PM	1.6724	-1.79113	1.90802	0
TCGA-UZ-A9PO	4.97403	-0.85004	-2.25387	0
TCGA-UZ-A9PP	3.24648	1.44856	0.056918	0
TCGA-UZ-A9PQ	3.04199	2.32629	-0.356626	0
TCGA-UZ-A9PR	2.97328	2.07121	0.908252	0
TCGA-UZ-A9PS	2.31168	0.997988	-0.0607765	0
TCGA-UZ-A9PU	3.28062	1.81933	1.23187	0
TCGA-UZ-A9PV	3.08226	2.20859	0.533812	0
TCGA-UZ-A9PX	3.2835	1.91884	0.653588	0
TCGA-UZ-A9PZ	3.58984	1.30201	1.89754	0
TCGA-UZ-A9Q0	3.82121	-0.76648	2.48932	0
TCGA-UZ-A9Q1	5.44475	0.0132339	-2.39606	0
TCGA-V9-A7HT	2.32383	-0.495022	1.2643	0
TCGA-WN-A9G9	0.842076	-1.11937	1.11616	0
TCGA-WN-AB4C	4.07148	-1.36811	-0.113123	0
TCGA-Y8-A894	3.51615	2.87063	-0.827703	0
TCGA-Y8-A895	3.15023	1.00824	1.32933	0
TCGA-Y8-A896	2.51813	-0.595093	2.68507	0
TCGA-Y8-A897	3.13221	0.870863	0.642366	0
TCGA-Y8-A898	2.736	-0.811844	2.64605	0
TCGA-Y8-A8RY	3.12436	1.41331	1.40896	0
TCGA-Y8-A8RZ	4.93344	-0.738444	2.09779	0
TCGA-Y8-A8S0	2.83613	2.33967	0.870027	0
TCGA-2Z-A9J7	3.37817	0.376151	1.29867	1
TCGA-2Z-A9J9	-0.498863	1.62171	1.21223	1
TCGA-2Z-A9JI	3.15767	-0.949658	1.92434	1
TCGA-2Z-A9JJ	-0.672951	-4.62588	5.66947	1
TCGA-4A-A93X	4.69162	-0.682897	-0.665654	1
TCGA-5P-A9JU	3.02585	-0.653074	0.546777	1
TCGA-5P-A9K3	4.2792	-4.58268	0.915196	1
TCGA-5P-A9K9	3.2065	-1.59871	0.991544	1
TCGA-A3-3311	-0.931953	0.837491	-0.213239	1
TCGA-A3-3316	-2.25275	-0.260498	-0.14749	1
TCGA-A3-3317	-0.227607	0.921573	-0.247745	1
TCGA-A3-3319	-0.721305	-5.87209	1.38471	1
TCGA-A3-3323	-2.47055	1.22132	-0.452552	1
TCGA-A3-3324	-1.22549	2.13674	-0.480388	1
TCGA-A3-3325	-1.38614	2.07639	-0.308984	1
TCGA-A3-3329	-2.33049	1.97713	-1.16907	1
TCGA-A3-3335	-5.47852	-1.21753	-1.62807	1
TCGA-A3-3346	-6.17113	-9.03047	-1.51132	1
TCGA-A3-3347	-1.60325	-1.78815	1.50254	1
TCGA-A3-3351	-1.5588	1.93487	0.349603	1
TCGA-A3-3352	-1.17207	2.29909	-1.01415	1
TCGA-A3-3357	-1.89503	0.510273	-0.474978	1
TCGA-A3-3358	-2.03894	0.43159	0.10776	1
TCGA-A3-3365	-1.99973	1.83036	-0.74058	1
TCGA-A3-3367	-1.27802	1.95912	-0.201782	1
TCGA-A3-3372	-2.78229	2.28858	-0.63922	1
TCGA-A3-3378	-3.17271	-2.01679	0.252705	1
TCGA-A3-3382	-2.92788	0.0178681	-0.806307	1
TCGA-A3-3383	-2.0545	0.709768	0.455242	1
TCGA-A3-3387	-1.30053	0.714097	0.517775	1
TCGA-A3-A6NJ	-0.641386	1.3529	-0.876071	1
TCGA-A3-A6NL	-2.95575	1.8672	-0.624708	1
TCGA-A3-A6NN	-1.80023	2.02847	-0.594962	1
TCGA-A3-A8CQ	-0.587338	2.14709	-0.496362	1
TCGA-A4-7915	2.15875	-3.70092	0.298295	1
TCGA-A4-A57E	1.8962	-0.582852	0.00110345	1
TCGA-A4-A5Y0	4.95446	-0.715596	-0.294583	1
TCGA-A4-A5Y1	3.21603	0.799535	0.798424	1
TCGA-A4-A7UZ	1.58582	-0.968783	2.52966	1
TCGA-AK-3425	-2.81727	-1.88695	0.478741	1
TCGA-AK-3426	0.157738	-2.55259	3.69782	1
TCGA-AK-3428	-6.20674	0.839354	-1.1637	1
TCGA-AK-3431	-3.00867	0.422577	-0.563882	1
TCGA-AK-3436	-3.36232	-2.01356	0.354354	1
TCGA-AK-3445	-3.35348	-1.49149	0.688515	1
TCGA-AK-3454	-1.87537	-2.03442	2.00444	1
TCGA-AK-3461	-1.88792	0.767106	0.377736	1
TCGA-AL-3466	2.74607	-1.56883	0.183131	1
TCGA-AL-3467	3.10724	2.84709	-1.34328	1
TCGA-AL-3468	3.67002	0.987721	0.352706	1
TCGA-AL-3471	3.59188	2.32959	0.424222	1
TCGA-AL-7173	1.02468	-0.840972	2.17846	1
TCGA-AL-A5DJ	2.93307	-4.88543	2.34589	1
TCGA-AS-3777	7.70818	-24.4036	-36.2063	1
TCGA-B0-4688	1.54357	-7.62012	-0.473718	1
TCGA-B0-4690	-5.04221	-6.24032	0.48349	1
TCGA-B0-4691	-1.81411	-1.80164	1.73176	1
TCGA-B0-4693	-1.38608	1.26375	-0.625329	1
TCGA-B0-4696	1.79658	-6.07063	0.383548	1
TCGA-B0-4697	-1.27423	-2.67361	2.17979	1
TCGA-B0-4698	-1.56111	-10.5684	2.95783	1
TCGA-B0-4699	0.114943	-4.55712	1.34705	1
TCGA-B0-4700	-3.61045	-3.39801	1.64341	1
TCGA-B0-4701	-2.88676	0.360692	0.137155	1
TCGA-B0-4703	-3.18165	-1.04718	0.889575	1
TCGA-B0-4706	-1.40999	1.59605	0.552338	1
TCGA-B0-4707	-2.49419	-3.31849	1.90635	1
TCGA-B0-4710	-2.76036	1.63436	-0.717301	1
TCGA-B0-4712	-4.46898	-6.32022	2.50192	1
TCGA-B0-4713	-0.660423	-1.55998	-1.15159	1
TCGA-B0-4714	-0.889528	2.29402	0.0905754	1
TCGA-B0-4718	-2.94251	0.573762	0.893493	1
TCGA-B0-4810	-3.17794	-1.19267	0.655791	1
TCGA-B0-4811	-0.614714	1.48731	0.525247	1
TCGA-B0-4813	-1.75313	-1.71748	1.5103	1
TCGA-B0-4814	-2.17601	1.60914	-0.336863	1
TCGA-B0-4815	-1.51105	-2.17558	1.28082	1
TCGA-B0-4817	-3.1298	-4.20052	1.07494	1
TCGA-B0-4819	-0.187307	-0.459974	1.70659	1
TCGA-B0-4821	-3.00419	-3.34419	3.19952	1
TCGA-B0-4822	-2.18411	-2.38113	2.12913	1
TCGA-B0-4828	-0.492686	1.26653	0.544218	1
TCGA-B0-4833	-0.224376	1.62896	0.420995	1
TCGA-B0-4836	-5.20802	-3.20445	0.495934	1
TCGA-B0-4837	-4.21288	-3.27228	-1.64347	1
TCGA-B0-4842	-1.93766	-4.90103	0.569853	1
TCGA-B0-4843	-1.9581	0.51077	0.380552	1
TCGA-B0-4844	-4.57459	-1.8871	0.538854	1
TCGA-B0-4845	-0.628399	2.16203	0.174234	1
TCGA-B0-4846	-2.27331	1.67654	-1.12768	1
TCGA-B0-4849	-2.44068	1.67864	0.2827	1
TCGA-B0-4852	-1.98527	1.80535	-0.964163	1
TCGA-B0-4945	-0.63737	2.23317	-0.535975	1
TCGA-B0-5075	-0.558307	-0.375163	-0.0763264	1
TCGA-B0-5077	-2.3403	0.660973	-1.09738	1
TCGA-B0-5081	-0.873855	-0.483668	1.4344	1
TCGA-B0-5084	2.19327	-4.19088	1.74846	1
TCGA-B0-5085	-0.307499	1.54939	-0.254362	1
TCGA-B0-5092	-0.320062	0.533271	0.831283	1
TCGA-B0-5094	-2.68967	-1.49334	0.418744	1
TCGA-B0-5095	-1.50433	0.324399	0.391602	1
TCGA-B0-5096	-4.43222	-5.05047	2.22314	1
TCGA-B0-5097	-4.44018	-2.3402	0.709287	1
TCGA-B0-5098	-0.750998	-2.64317	1.44592	1
TCGA-B0-5099	-1.83832	1.75821	-0.752356	1
TCGA-B0-5106	-2.53921	1.95216	0.170454	1
TCGA-B0-5107	0.713262	-0.89565	2.2823	1
TCGA-B0-5108	-4.46019	-1.10649	-0.285969	1
TCGA-B0-5109	-1.25287	-4.93864	1.75246	1
TCGA-B0-5110	-0.797962	2.62321	-0.888852	1
TCGA-B0-5113	-1.77831	2.39687	-0.797438	1
TCGA-B0-5116	-5.48838	-1.54439	-1.42899	1
TCGA-B0-5120	-2.43677	1.18741	-0.106099	1
TCGA-B0-5121	-1.5614	1.06363	-0.0462936	1
TCGA-B0-5400	-4.11204	-7.43656	0.986506	1
TCGA-B0-5402	-1.9228	1.82879	-1.08013	1
TCGA-B0-5694	-3.10858	0.551233	-1.194	1
TCGA-B0-5698	-2.39213	0.499408	-0.959413	1
TCGA-B0-5701	-2.3162	-0.533287	-0.246326	1
TCGA-B0-5702	0.54863	-3.90466	3.81965	1
TCGA-B0-5706	-6.79297	-2.26436	0.205111	1
TCGA-B2-4098	2.3835	-0.746476	1.38629	1
TCGA-B2-4099	-1.03772	0.833043	0.0689243	1
TCGA-B2-4101	-1.79196	1.89959	-0.340151	1
TCGA-B2-5635	0.134628	2.78694	-0.70138	1
TCGA-B2-A4SR	-1.54803	2.6408	-0.200131	1
TCGA-B8-4143	-3.60573	-2.13813	2.19129	1
TCGA-B8-4153	-3.37002	2.05186	-1.39605	1
TCGA-B8-4620	-5.90689	-1.21231	0.433972	1
TCGA-B8-4622	-2.00067	1.29001	-0.81449	1
TCGA-B8-5158	-3.87784	-3.84812	0.281543	1
TCGA-B8-5163	-3.51737	-2.28878	-0.040358	1
TCGA-B8-5551	-4.85251	-6.50673	2.56673	1
TCGA-B8-A54D	0.866007	1.02062	1.18719	1
TCGA-B8-A54E	5.73757	-3.03146	-7.52683	1
TCGA-B8-A54F	-3.78564	-0.229518	0.863284	1
TCGA-B8-A54I	-1.88054	-2.13325	2.3503	1
TCGA-B8-A54J	-1.12849	1.45427	-0.177087	1
TCGA-B8-A7U6	-3.16226	0.363152	0.472432	1
TCGA-B8-A8YJ	-0.835107	1.05079	0.665329	1
TCGA-B9-4116	2.33775	-0.140667	1.92101	1
TCGA-B9-A44B	3.14601	-1.48855	1.36963	1
TCGA-BP-4161	-1.66542	1.18109	-0.270172	1
TCGA-BP-4167	-1.73347	-2.87765	0.780676	1
TCGA-BP-4169	-4.44833	-0.811421	0.669411	1
TCGA-BP-4173	-2.45621	-0.449075	-0.0103089	1
TCGA-BP-4176	-2.94902	-0.259268	0.722876	1
TCGA-BP-4326	-13.2846	-2.07605	0.277122	1
TCGA-BP-4327	-3.98072	1.81315	-0.3745	1
TCGA-BP-4329	-4.29531	1.26278	-0.95936	1
TCGA-BP-4332	-2.70114	2.10474	-0.632	1
TCGA-BP-4335	-3.45698	1.38156	0.0416976	1
TCGA-BP-4337	-0.0287368	0.350434	0.584234	1
TCGA-BP-4338	-6.12868	-7.25418	1.50294	1
TCGA-BP-4342	-2.92368	0.4677	-0.962901	1
TCGA-BP-4343	-3.48239	-1.29998	-0.780781	1
TCGA-BP-4344	-1.52995	2.08336	-0.164432	1
TCGA-BP-4345	-2.10334	-0.110107	0.328243	1
TCGA-BP-4349	-1.88203	2.22484	-0.272987	1
TCGA-BP-4351	-2.75655	0.498567	0.0671504	1
TCGA-BP-4352	-4.39126	-5.39829	4.26196	1
TCGA-BP-4353	-2.95378	0.0566449	0.370469	1
TCGA-BP-4354	-2.71997	-3.06911	2.11893	1
TCGA-BP-4355	-2.67606	2.36178	-0.0531277	1
TCGA-BP-4761	-3.65287	-6.92497	3.34699	1
TCGA-BP-4763	-2.84455	0.233315	-0.0938385	1
TCGA-BP-4768	-2.46352	2.02965	-0.604504	1
TCGA-BP-4770	-1.88199	-5.003	0.809663	1
TCGA-BP-4771	-0.138895	0.261313	1.26569	1
TCGA-BP-4774	-1.20578	1.91259	-0.549368	1
TCGA-BP-4775	-1.62592	0.956577	-1.13677	1
TCGA-BP-4776	-1.68993	0.985585	0.253906	1
TCGA-BP-4781	-3.132	-0.0443809	-0.324077	1
TCGA-BP-4787	-3.14343	-1.71325	0.492925	1
TCGA-BP-4790	-2.27256	0.808527	-0.302817	1
TCGA-BP-4798	-1.22148	-0.366193	1.11441	1
TCGA-BP-4799	-8.02822	-5.50073	-0.365778	1
TCGA-BP-4960	-5.47312	-0.850516	0.369551	1
TCGA-BP-4963	-1.93886	1.16232	-0.495531	1
TCGA-BP-4964	-2.68774	1.62849	-0.498125	1
TCGA-BP-4967	-5.61965	1.1551	-1.64737	1
TCGA-BP-4971	-0.766143	1.17445	1.46487	1
TCGA-BP-4972	-2.65734	1.304	-1.12079	1
TCGA-BP-4974	-1.49146	1.66781	-0.097958	1
TCGA-BP-4977	-1.04072	1.37309	0.451195	1
TCGA-BP-4981	-1.5487	1.56298	0.25684	1
TCGA-BP-4983	-5.02171	-8.13813	1.31469	1
TCGA-BP-4985	-2.63832	-2.44204	0.623155	1
TCGA-BP-4986	-1.56421	1.18359	0.263976	1
TCGA-BP-4989	-0.162329	0.358697	1.20953	1
TCGA-BP-4992	-1.03873	0.228236	2.66536	1
TCGA-BP-5000	-1.32934	0.33334	0.682395	1
TCGA-BP-5006	-0.777837	1.87821	-0.916517	1
TCGA-BP-5008	-1.73694	1.32352	0.123228	1
TCGA-BP-5009	-2.35213	0.0402489	0.852341	1
TCGA-BP-5010	-1.44368	0.00713011	1.54918	1
TCGA-BP-5169	-3.16434	-5.5831	2.72524	1
TCGA-BP-5175	-3.19722	-4.94073	1.98062	1
TCGA-BP-5178	-2.57322	-3.98359	1.53799	1
TCGA-BP-5183	-0.799817	1.46881	-0.424642	1
TCGA-BP-5187	-3.30999	0.636037	-0.249133	1
TCGA-BP-5189	-2.13678	0.476168	-0.638422	1
TCGA-BP-5196	-2.1818	0.00654601	1.21845	1
TCGA-BP-5198	-2.9138	-1.58102	0.595441	1
TCGA-BP-5199	-2.34331	0.419385	0.241418	1
TCGA-BP-5201	-0.885958	1.07145	0.166387	1
TCGA-BQ-5878	5.16458	-1.57267	0.729156	1
TCGA-BQ-5879	0.820334	-4.08063	0.912138	1
TCGA-BQ-5885	4.05297	-1.32022	2.99133	1
TCGA-BQ-5893	3.06953	-2.87189	1.50728	1
TCGA-BQ-5894	2.09259	-5.495	2.32692	1
TCGA-CJ-4635	-3.59838	0.00361447	-1.10412	1
TCGA-CJ-4636	-0.290256	0.117026	0.587037	1
TCGA-CJ-4637	-2.13728	-1.21211	1.04183	1
TCGA-CJ-4638	1.19866	0.143387	-0.0835326	1
TCGA-CJ-4641	-0.158975	-0.130087	0.276514	1
TCGA-CJ-4642	0.534582	0.142112	0.717253	1
TCGA-CJ-4868	-5.31792	-2.69213	0.714011	1
TCGA-CJ-4872	-2.55623	0.58532	-0.0550173	1
TCGA-CJ-4873	-0.776572	-0.883464	2.024	1
TCGA-CJ-4875	-0.370919	1.63937	0.269374	1
TCGA-CJ-4876	-0.997498	2.05219	-0.170474	1
TCGA-CJ-4878	-3.99001	1.00148	-0.23482	1
TCGA-CJ-4881	-1.46965	-1.81042	1.71341	1
TCGA-CJ-4882	-2.34613	-1.77423	1.80978	1
TCGA-CJ-4888	-1.50747	-2.89003	0.585026	1
TCGA-CJ-4890	-1.27311	-1.56924	1.15454	1
TCGA-CJ-4891	-2.99195	-5.33588	2.82028	1
TCGA-CJ-4895	-2.57369	-1.26091	-0.322864	1
TCGA-CJ-4899	-1.02683	1.67265	-0.0971555	1
TCGA-CJ-4900	-1.02677	-1.2995	1.19021	1
TCGA-CJ-4901	-4.78539	-2.1512	0.90855	1
TCGA-CJ-4902	-2.23914	1.17356	0.116197	1
TCGA-CJ-4903	-1.6106	1.9697	-1.1046	1
TCGA-CJ-4908	-1.88916	1.64324	-0.416302	1
TCGA-CJ-4912	-1.2935	-0.00077346	1.15401	1
TCGA-CJ-4918	-1.68902	0.906062	-0.0615147	1
TCGA-CJ-4920	-3.11737	0.641998	0.241486	1
TCGA-CJ-5671	-3.9442	-1.58011	0.842414	1
TCGA-CJ-5677	-1.47723	-2.21419	0.979157	1
TCGA-CJ-5679	-2.81717	-4.15882	-0.422845	1
TCGA-CJ-6027	-3.77059	-3.49124	0.803625	1
TCGA-CJ-6028	-3.25667	-1.46834	-1.89691	1
TCGA-CJ-6030	-2.01183	-0.171883	0.905198	1
TCGA-CJ-6033	-3.91502	-1.31752	0.272437	1
TCGA-CW-5580	-1.59561	0.606975	0.30668	1
TCGA-CW-5588	-3.16137	-0.89782	-0.109492	1
TCGA-CW-5590	-2.4124	0.852596	-0.622912	1
TCGA-CW-6087	-1.17047	-6.58636	1.28864	1
TCGA-CW-6090	-5.8332	-0.90101	-0.0382518	1
TCGA-CW-6093	-1.62259	1.8981	-1.07661	1
TCGA-CW-6097	-2.24287	-1.3301	0.345314	1
TCGA-CZ-4854	-0.87531	-0.015491	0.577748	1
TCGA-CZ-4857	-2.68768	-0.820238	0.409495	1
TCGA-CZ-4858	-6.79622	-5.69866	0.891132	1
TCGA-CZ-4860	-4.56003	-7.65104	3.3095	1
TCGA-CZ-4861	-3.45723	-3.06123	2.16511	1
TCGA-CZ-5454	-4.8939	0.474522	-0.871295	1
TCGA-CZ-5456	-3.83457	-2.08935	-0.20299	1
TCGA-CZ-5459	-4.54148	-1.39866	0.341157	1
TCGA-CZ-5460	-3.74755	-1.41028	-0.676698	1
TCGA-CZ-5461	-2.23786	1.12762	-0.515387	1
TCGA-CZ-5462	-2.07888	-0.558839	0.273952	1
TCGA-CZ-5463	-1.89774	2.33427	-1.96003	1
TCGA-CZ-5464	-1.29024	-0.683356	-0.410631	1
TCGA-CZ-5465	-2.87118	1.27474	-1.07606	1
TCGA-CZ-5467	-3.84044	1.51702	-1.25378	1
TCGA-CZ-5468	-3.5186	-6.00898	0.107351	1
TCGA-CZ-5469	-2.73003	-1.77689	1.32714	1
TCGA-CZ-5982	-2.40806	1.27453	-1.21638	1
TCGA-CZ-5984	-1.7561	-0.7035	0.0774531	1
TCGA-CZ-5985	-1.89515	0.0481112	0.266433	1
TCGA-CZ-5987	-2.15854	-0.569707	0.338768	1
TCGA-DV-5565	-2.56034	0.42523	0.0876674	1
TCGA-DV-5568	-4.02192	-1.49628	-0.315958	1
TCGA-DV-5569	-2.36509	0.512589	-0.415612	1
TCGA-DV-A4VX	-0.124431	-1.97086	1.52322	1
TCGA-DV-A4VZ	-3.20224	-2.12867	4.09331	1
TCGA-DV-A4W0	-2.44973	1.12594	-0.771306	1
TCGA-DW-5560	3.32385	0.864201	2.82741	1
TCGA-EU-5905	-2.50846	-0.6844	0.484239	1
TCGA-F9-A4JJ	2.38011	-3.87314	1.80502	1
TCGA-F9-A7Q0	2.86676	0.865035	1.28771	1
TCGA-F9-A8NY	2.50082	-1.77057	0.952139	1
TCGA-G6-A5PC	0.00422388	-1.25086	0.872994	1
TCGA-G6-A8L6	-3.42924	1.18337	0.12272	1
TCGA-G6-A8L7	-4.4165	-9.59891	-0.343593	1
TCGA-G7-6789	0.0572086	-0.550192	1.47584	1
TCGA-G7-6793	0.255805	-4.73161	2.60877	1
TCGA-G7-7502	2.87827	0.614421	1.07294	1
TCGA-G7-A8LC	3.11344	-0.0496235	1.47725	1
TCGA-G7-A8LD	1.43126	-1.27833	2.11168	1
TCGA-GK-A6C7	-1.3906	1.78679	-0.661164	1
TCGA-GL-7966	3.22465	-1.90867	0.169118	1
TCGA-HE-A5NJ	2.67208	1.65379	0.982729	1
TCGA-IA-A40Y	2.33739	-1.08361	2.78203	1
TCGA-KV-A6GD	2.43965	-0.517153	1.75045	1
TCGA-MM-A563	-1.0134	0.664735	0.114564	1
TCGA-MM-A564	-1.95609	1.72331	0.0711465	1
TCGA-MM-A84U	-0.419028	-0.259063	1.09011	1
TCGA-P4-A5E8	1.26399	-4.66784	1.35666	1
TCGA-P4-A5EA	1.41318	-3.31263	2.63117	1
TCGA-P4-AAVL	2.14042	-0.285903	2.22452	1
TCGA-PJ-A5Z8	2.21135	-0.186716	0.919173	1
TCGA-SX-A7SM	3.34554	-0.482456	0.925507	1
TCGA-UZ-A9PN	2.13443	0.595033	1.50507	1
TCGA-Y8-A8S1	3.62098	-3.80095	0.814263	1

## Sheet: 4b
Tag	PC1	PC2	PC3	Group
TCGA-2K-A9WE	1.60671	2.29841	1.03435	0
TCGA-2Z-A9J1	1.53765	5.53718	1.68674	0
TCGA-2Z-A9J2	2.21914	3.59751	3.67456	0
TCGA-2Z-A9J3	-3.15252	7.42618	2.20141	0
TCGA-2Z-A9J5	0.471722	4.18298	3.06868	0
TCGA-2Z-A9J6	-2.40689	5.56529	1.6733	0
TCGA-2Z-A9J8	0.618754	4.59138	2.06641	0
TCGA-2Z-A9JD	4.13045	4.76722	-0.662798	0
TCGA-2Z-A9JE	1.52147	7.17958	2.37322	0
TCGA-2Z-A9JG	2.80026	4.34139	0.509572	0
TCGA-2Z-A9JK	-1.23999	-1.02401	1.31157	0
TCGA-2Z-A9JL	-3.95403	6.32907	-0.948774	0
TCGA-2Z-A9JM	0.856005	4.38224	1.86838	0
TCGA-2Z-A9JN	4.57956	4.5426	-3.70544	0
TCGA-2Z-A9JO	2.80097	5.72383	-0.500283	0
TCGA-2Z-A9JP	1.57311	7.22166	3.12965	0
TCGA-2Z-A9JQ	-4.88124	10.2846	5.84185	0
TCGA-2Z-A9JR	-3.25883	7.11985	0.872725	0
TCGA-2Z-A9JS	0.320979	6.08468	-0.110476	0
TCGA-2Z-A9JT	0.655252	6.48714	5.82526	0
TCGA-3Z-A93Z	1.48493	-3.35246	-0.09286	0
TCGA-4A-A93W	-2.09843	7.3171	0.824934	0
TCGA-4A-A93Y	5.671	-0.286294	1.14011	0
TCGA-5P-A9JV	-1.47648	-0.302521	-0.878476	0
TCGA-5P-A9JW	0.826212	4.22131	1.66919	0
TCGA-5P-A9JY	-9.70498	8.6755	1.63467	0
TCGA-5P-A9JZ	2.52093	5.71998	0.578267	0
TCGA-5P-A9K0	-0.327856	5.87543	0.825358	0
TCGA-5P-A9K2	-18.8719	12.5879	4.97484	0
TCGA-5P-A9K4	-4.23854	5.72869	2.32753	0
TCGA-5P-A9K6	1.63941	5.56873	1.14216	0
TCGA-5P-A9K8	4.89599	8.96318	-12.1126	0
TCGA-5P-A9KA	-1.10563	5.47839	-0.482044	0
TCGA-5P-A9KC	4.53291	2.30977	0.325234	0
TCGA-5P-A9KE	2.94889	5.87046	1.95739	0
TCGA-5P-A9KF	-9.06457	7.96185	-0.307407	0
TCGA-5P-A9KH	1.87802	5.42296	-12.476	0
TCGA-6D-AA2E	2.10728	2.40494	-1.28455	0
TCGA-A3-3306	0.214628	-4.71233	1.49747	0
TCGA-A3-3307	-0.275009	-3.25329	-1.41017	0
TCGA-A3-3308	-0.676462	-2.75633	0.490924	0
TCGA-A3-3313	1.12127	3.08551	-1.57927	0
TCGA-A3-3320	-4.95162	-3.56601	-5.02187	0
TCGA-A3-3322	-3.70622	-2.64973	-2.69767	0
TCGA-A3-3326	-5.97409	-4.43627	-1.62363	0
TCGA-A3-3328	2.0362	4.89421	-13.6342	0
TCGA-A3-3331	-1.02215	-4.37709	-3.48331	0
TCGA-A3-3343	-2.09595	-4.32722	-1.14282	0
TCGA-A3-3349	-0.726413	-2.02241	-1.41954	0
TCGA-A3-3359	-3.43657	-3.1298	-3.6716	0
TCGA-A3-3362	-1.33367	-1.99064	-2.48743	0
TCGA-A3-3363	0.26356	5.53179	0.165704	0
TCGA-A3-3370	-3.28815	-3.5381	-3.75537	0
TCGA-A3-3373	3.8265	-2.49111	-2.7285	0
TCGA-A3-3374	4.49747	2.45221	-5.75566	0
TCGA-A3-3376	1.11554	-1.96385	-2.36212	0
TCGA-A3-3380	-4.18832	-2.94838	-2.17968	0
TCGA-A3-3385	-1.29903	-2.73866	-1.62427	0
TCGA-A3-A6NI	-0.752023	-1.28988	0.820395	0
TCGA-A3-A8OU	-2.37985	-2.94881	-0.065016	0
TCGA-A3-A8OV	-1.50451	-1.21045	-0.31562	0
TCGA-A3-A8OW	-0.807687	-1.73664	-2.2677	0
TCGA-A3-A8OX	3.42978	-0.256595	-0.378318	0
TCGA-A4-7286	5.91251	3.86386	0.850932	0
TCGA-A4-7287	3.07556	1.10094	0.608466	0
TCGA-A4-7288	5.20463	4.05329	0.0759536	0
TCGA-A4-7583	1.55891	4.31355	-1.25686	0
TCGA-A4-7584	0.0999451	6.48269	-1.17921	0
TCGA-A4-7585	5.79928	2.005	0.844788	0
TCGA-A4-7732	-4.68423	7.64285	0.60442	0
TCGA-A4-7734	3.88938	4.83499	-0.147305	0
TCGA-A4-7828	4.28394	-1.1691	-1.04922	0
TCGA-A4-7996	3.67496	4.67307	-0.371969	0
TCGA-A4-7997	3.1319	3.50536	0.82799	0
TCGA-A4-8098	-0.461654	2.67851	0.112581	0
TCGA-A4-8310	4.04	4.74185	0.779289	0
TCGA-A4-8311	-10.3226	8.43781	-0.818415	0
TCGA-A4-8312	5.04626	6.69431	-7.46665	0
TCGA-A4-8515	3.55388	5.34167	-0.318935	0
TCGA-A4-8516	1.22758	5.96411	0.935452	0
TCGA-A4-8517	4.73734	5.20646	0.412615	0
TCGA-A4-8518	6.16012	3.66865	1.15304	0
TCGA-A4-8630	-0.59006	6.8811	-1.38644	0
TCGA-A4-A48D	6.05507	4.50289	0.968447	0
TCGA-A4-A4ZT	0.211928	5.93607	0.194234	0
TCGA-A4-A5DU	-7.10002	7.75574	1.3576	0
TCGA-A4-A5XZ	4.21085	4.4393	1.0051	0
TCGA-A4-A6HP	-5.47449	7.0443	3.33027	0
TCGA-A4-A772	-0.120271	5.38155	0.765067	0
TCGA-AK-3427	5.40083	5.47607	-7.18612	0
TCGA-AK-3429	4.70739	-2.37296	0.140003	0
TCGA-AK-3433	4.57966	5.8803	-12.6692	0
TCGA-AK-3434	-0.249325	-4.04894	-0.497085	0
TCGA-AK-3440	5.18183	4.74688	-10.8647	0
TCGA-AK-3443	3.33803	4.43694	-12.3427	0
TCGA-AK-3447	3.52512	7.98982	-15.9217	0
TCGA-AK-3450	2.18014	-1.52292	-1.44819	0
TCGA-AK-3451	4.03833	-2.91809	3.33828	0
TCGA-AK-3453	-11.699	-2.46192	1.55544	0
TCGA-AK-3455	-2.92103	-3.53234	-0.595375	0
TCGA-AK-3456	5.37992	2.26192	-1.34564	0
TCGA-AK-3458	-5.01003	-5.89058	1.80329	0
TCGA-AK-3460	-0.740261	-2.8431	-1.5956	0
TCGA-AK-3465	0.396699	5.13996	-9.45409	0
TCGA-AL-3472	-11.8323	10.8211	1.43027	0
TCGA-AL-3473	-1.99978	-4.38584	2.16762	0
TCGA-AS-3778	-3.01409	-3.50339	-0.889881	0
TCGA-AT-A5NU	-5.86579	7.62872	-0.618301	0
TCGA-B0-4694	3.86117	-3.27101	1.9378	0
TCGA-B0-4816	-0.826727	-3.92474	0.705936	0
TCGA-B0-4818	-2.41244	-4.00379	-2.38483	0
TCGA-B0-4823	5.89947	-1.89043	0.133026	0
TCGA-B0-4824	-6.68028	-3.38871	-2.86363	0
TCGA-B0-4827	6.10524	-2.35807	2.22085	0
TCGA-B0-4834	4.74467	3.85295	-7.79203	0
TCGA-B0-4838	-1.7096	-2.53893	-1.44787	0
TCGA-B0-4839	3.50764	-2.27327	0.888277	0
TCGA-B0-4841	1.04676	-3.13773	1.17323	0
TCGA-B0-4847	-13.1164	-2.77329	1.72779	0
TCGA-B0-4848	4.71707	-2.77058	1.57511	0
TCGA-B0-5080	4.3275	-2.51314	1.08769	0
TCGA-B0-5083	6.90376	3.16389	-6.64493	0
TCGA-B0-5088	-6.70337	-3.40776	-0.543465	0
TCGA-B0-5100	-0.393452	-2.11436	0.962021	0
TCGA-B0-5102	-0.569497	-0.548564	-2.51715	0
TCGA-B0-5104	-0.41566	-2.18946	-1.7202	0
TCGA-B0-5115	-4.77096	-4.9	-2.90591	0
TCGA-B0-5117	0.985794	4.78681	-11.6911	0
TCGA-B0-5119	3.74023	-2.23741	-1.10119	0
TCGA-B0-5399	-1.49267	-3.61108	-0.986748	0
TCGA-B0-5690	3.0445	-2.85309	-1.14259	0
TCGA-B0-5691	4.92588	-0.959314	-3.21142	0
TCGA-B0-5692	3.49012	-0.969992	0.645543	0
TCGA-B0-5693	2.66632	-3.5084	-1.33746	0
TCGA-B0-5695	3.92124	-2.73464	-0.578925	0
TCGA-B0-5696	5.88411	-1.89962	0.749799	0
TCGA-B0-5697	5.13551	0.797156	0.252573	0
TCGA-B0-5699	2.44888	-1.74484	0.280204	0
TCGA-B0-5700	4.50284	-2.57057	-0.158131	0
TCGA-B0-5703	3.03185	-2.9613	0.497453	0
TCGA-B0-5705	5.20782	-1.92371	-1.53286	0
TCGA-B0-5707	5.3252	3.69291	0.146501	0
TCGA-B0-5709	5.79428	-1.40827	-0.483531	0
TCGA-B0-5710	2.87916	-2.24459	-0.483557	0
TCGA-B0-5711	4.39064	-2.69341	-0.792058	0
TCGA-B0-5712	3.71605	-0.961727	-0.414169	0
TCGA-B0-5713	3.48543	-2.34343	-1.69635	0
TCGA-B0-5812	4.7055	-2.55657	-1.1537	0
TCGA-B1-5398	6.98062	2.30156	0.643298	0
TCGA-B1-7332	5.60464	4.49451	0.198191	0
TCGA-B1-A47M	-3.54682	6.75259	3.95174	0
TCGA-B1-A47N	-17.8197	11.55	3.50365	0
TCGA-B1-A47O	-6.51401	5.80856	2.04302	0
TCGA-B1-A654	-3.0183	7.30224	4.19736	0
TCGA-B1-A655	6.76837	2.79158	-0.456748	0
TCGA-B1-A656	4.29701	1.50687	2.48383	0
TCGA-B1-A657	0.670038	4.69635	0.776673	0
TCGA-B2-3923	-17.8722	3.5364	-41.5182	0
TCGA-B2-3924	2.47472	-3.7605	-0.703421	0
TCGA-B2-4102	-2.58962	-2.36617	-2.40571	0
TCGA-B2-5633	1.70464	-3.86579	-1.27618	0
TCGA-B2-5636	4.86865	-0.882074	-2.28289	0
TCGA-B2-5639	5.18864	-0.948509	1.32503	0
TCGA-B2-5641	5.12527	-2.64327	0.991089	0
TCGA-B3-3925	0.991342	4.95189	-0.796095	0
TCGA-B3-3926	2.59702	3.65997	-1.46417	0
TCGA-B3-4103	-3.26245	6.30007	-2.23064	0
TCGA-B3-4104	-2.37862	3.71698	-0.325398	0
TCGA-B3-8121	1.08554	2.21118	-0.439112	0
TCGA-B3-A6W5	2.22954	5.39539	0.482947	0
TCGA-B4-5377	3.91138	-2.50919	-1.69831	0
TCGA-B4-5378	3.79165	-1.0436	-2.9464	0
TCGA-B4-5832	4.16675	-9.61578	-0.0875054	0
TCGA-B4-5834	4.51985	-3.20767	-1.18555	0
TCGA-B4-5835	4.6716	2.07467	2.68157	0
TCGA-B4-5836	4.81819	-2.66069	-0.546166	0
TCGA-B4-5838	5.6899	-2.08543	0.169095	0
TCGA-B4-5843	3.36171	-1.97131	-0.0871416	0
TCGA-B4-5844	4.7874	-2.56495	-2.05012	0
TCGA-B8-4146	2.07277	-3.77711	-4.18445	0
TCGA-B8-4148	-3.63769	-3.07116	-2.25586	0
TCGA-B8-4151	2.26567	-2.79828	0.137096	0
TCGA-B8-4154	1.61372	-5.25753	0.419272	0
TCGA-B8-4619	3.38073	3.95071	-8.08891	0
TCGA-B8-4621	4.79281	2.99426	0.0239362	0
TCGA-B8-5159	5.16731	-1.3195	-0.0917775	0
TCGA-B8-5162	5.31985	-2.45288	0.935459	0
TCGA-B8-5164	5.0289	-1.28793	-0.961706	0
TCGA-B8-5165	5.14986	-1.68468	-1.87163	0
TCGA-B8-5545	6.07755	-1.95288	-0.668666	0
TCGA-B8-5546	6.14114	3.5337	-2.14346	0
TCGA-B8-5549	4.99166	-3.57629	0.0427798	0
TCGA-B8-5550	5.45275	-1.68981	1.28055	0
TCGA-B8-5552	4.21105	-1.91846	-1.22436	0
TCGA-B8-5553	5.20932	-1.84644	-0.699181	0
TCGA-B8-A54G	-6.25649	-4.37772	0.705735	0
TCGA-B8-A54H	0.340539	-2.54869	-1.25929	0
TCGA-B8-A54K	-3.07799	-0.926345	-2.61343	0
TCGA-B9-4113	-5.72978	7.04485	-0.248437	0
TCGA-B9-4115	-2.19806	6.49644	2.49944	0
TCGA-B9-4117	-6.74187	5.83456	-3.8719	0
TCGA-B9-4617	-0.476234	6.37803	0.131858	0
TCGA-B9-5155	3.96073	6.05222	-0.39895	0
TCGA-B9-5156	7.09401	3.02207	0.36687	0
TCGA-B9-7268	5.1033	5.6708	0.334814	0
TCGA-B9-A5W7	3.53948	4.8859	1.63404	0
TCGA-B9-A5W8	4.51663	2.56925	1.11428	0
TCGA-B9-A5W9	4.27718	6.16153	0.331099	0
TCGA-B9-A69E	3.87333	1.87531	0.514498	0
TCGA-B9-A8YH	-2.58849	5.92887	-0.295417	0
TCGA-B9-A8YI	5.60189	4.74439	1.04658	0
TCGA-BP-4158	-5.15978	-2.83395	-1.96642	0
TCGA-BP-4159	3.05532	-4.03816	0.242102	0
TCGA-BP-4160	4.86718	-2.65946	0.575466	0
TCGA-BP-4162	0.392768	-2.80025	-2.96509	0
TCGA-BP-4163	-0.0440925	-1.24169	-0.47744	0
TCGA-BP-4164	-3.88909	-3.98319	-3.36008	0
TCGA-BP-4165	-4.26385	-2.68294	-2.59127	0
TCGA-BP-4166	4.45538	-1.69263	-1.31841	0
TCGA-BP-4170	3.88052	-2.87979	-0.248757	0
TCGA-BP-4174	2.96633	-3.04768	-0.147381	0
TCGA-BP-4177	4.43876	-0.874802	-2.11032	0
TCGA-BP-4325	-4.48315	-3.42672	-2.17366	0
TCGA-BP-4330	-4.24292	-4.40773	-2.39444	0
TCGA-BP-4331	-2.42135	-1.92033	-1.10323	0
TCGA-BP-4334	-4.95783	6.69198	-10.4531	0
TCGA-BP-4340	-4.06176	-1.8137	-5.58391	0
TCGA-BP-4341	-8.8894	-2.58867	-1.91568	0
TCGA-BP-4346	-7.69039	-3.75139	-1.31076	0
TCGA-BP-4347	-0.93052	-2.00236	-2.51016	0
TCGA-BP-4756	-0.674807	3.0574	-2.76752	0
TCGA-BP-4758	0.503101	-2.87412	-0.614466	0
TCGA-BP-4759	2.63643	-6.34905	1.46706	0
TCGA-BP-4760	5.65307	-1.06875	-1.96373	0
TCGA-BP-4762	6.17141	-2.88234	-0.557449	0
TCGA-BP-4765	-0.571075	-2.8346	-2.5127	0
TCGA-BP-4766	-0.235353	-2.44242	-1.85721	0
TCGA-BP-4769	3.76229	-0.285653	-1.88982	0
TCGA-BP-4777	0.755229	-2.6513	-0.328483	0
TCGA-BP-4782	4.68756	-2.19007	0.23867	0
TCGA-BP-4784	5.34689	-1.84569	-0.686106	0
TCGA-BP-4789	4.12928	-3.07338	-1.64102	0
TCGA-BP-4795	5.85223	-0.979768	-1.90933	0
TCGA-BP-4797	4.82593	-3.20732	1.32106	0
TCGA-BP-4801	5.30418	-2.54254	-0.575819	0
TCGA-BP-4803	3.73669	-4.17658	0.865185	0
TCGA-BP-4804	1.15664	-2.73528	0.830485	0
TCGA-BP-4807	5.11574	-2.72445	-0.192411	0
TCGA-BP-4959	5.25978	-1.48331	1.22526	0
TCGA-BP-4961	2.47845	-2.70667	-1.24688	0
TCGA-BP-4962	5.05111	-2.12726	1.42191	0
TCGA-BP-4965	3.69996	-2.40008	-1.20177	0
TCGA-BP-4968	-2.0275	-2.82592	-0.175005	0
TCGA-BP-4969	-11.6069	-2.09399	-3.75521	0
TCGA-BP-4970	4.65741	-1.82107	-0.752773	0
TCGA-BP-4973	-5.06959	-3.9362	-1.0044	0
TCGA-BP-4975	2.99922	-2.86545	-0.684485	0
TCGA-BP-4976	5.5522	-2.4701	-1.08989	0
TCGA-BP-4982	-0.393961	-3.29717	-2.2046	0
TCGA-BP-4987	-1.26319	-3.05412	-1.48963	0
TCGA-BP-4991	-1.02935	-3.23171	-1.69638	0
TCGA-BP-4993	2.63379	-2.07068	-0.892071	0
TCGA-BP-4994	3.79282	2.57507	-6.91797	0
TCGA-BP-4995	4.01245	1.11448	-4.6444	0
TCGA-BP-4998	-2.43517	-2.47436	-1.45651	0
TCGA-BP-4999	-0.350037	-2.58366	-3.09833	0
TCGA-BP-5001	-13.3347	-2.39889	-2.6088	0
TCGA-BP-5004	0.811387	-2.47335	-2.60842	0
TCGA-BP-5007	-3.86691	-3.46975	-2.20581	0
TCGA-BP-5168	4.21556	-4.15454	-1.49299	0
TCGA-BP-5170	3.99207	-3.37881	2.92863	0
TCGA-BP-5173	3.64586	-1.8464	-0.579801	0
TCGA-BP-5174	2.64614	-1.07724	0.74984	0
TCGA-BP-5176	5.13846	-1.33368	-0.101436	0
TCGA-BP-5177	2.25937	-3.11179	-0.712884	0
TCGA-BP-5180	2.64596	-3.38896	2.15742	0
TCGA-BP-5181	4.94361	-2.81821	-0.530633	0
TCGA-BP-5182	4.91701	-1.35593	0.372466	0
TCGA-BP-5184	4.13518	-2.87202	-1.12471	0
TCGA-BP-5185	-0.892737	-1.8457	1.87939	0
TCGA-BP-5186	2.73524	-2.47392	-2.05884	0
TCGA-BP-5190	0.504057	-3.00315	-0.0363509	0
TCGA-BP-5191	-3.01651	-5.04298	3.18452	0
TCGA-BP-5192	3.79929	-3.53379	-2.4369	0
TCGA-BP-5194	4.25039	-3.2415	-0.930577	0
TCGA-BP-5195	4.5849	-2.68606	0.211205	0
TCGA-BP-5200	5.40078	-1.65708	-1.31931	0
TCGA-BP-5202	3.84655	-2.08849	-0.852176	0
TCGA-BQ-5875	5.72441	4.57837	1.61316	0
TCGA-BQ-5876	5.98474	2.51503	0.457462	0
TCGA-BQ-5877	6.10336	0.907948	1.22211	0
TCGA-BQ-5880	6.35248	2.68929	1.60997	0
TCGA-BQ-5881	4.29733	5.26137	3.04885	0
TCGA-BQ-5882	5.06175	2.88239	1.86522	0
TCGA-BQ-5883	7.13775	4.29274	-4.08917	0
TCGA-BQ-5884	6.5104	3.03187	-0.463372	0
TCGA-BQ-5886	5.37048	5.24639	2.55175	0
TCGA-BQ-5887	6.3914	1.81341	2.58099	0
TCGA-BQ-5888	-1.55679	4.12632	2.28834	0
TCGA-BQ-5889	2.17819	0.921105	0.542089	0
TCGA-BQ-5890	3.66448	2.87511	3.16568	0
TCGA-BQ-5891	5.4628	3.49047	1.50077	0
TCGA-BQ-5892	5.35911	-0.575072	0.701735	0
TCGA-BQ-7044	4.70915	4.19247	1.03622	0
TCGA-BQ-7045	3.74623	3.7334	1.00997	0
TCGA-BQ-7046	3.22842	3.60409	1.23797	0
TCGA-BQ-7048	5.16024	2.75955	0.895661	0
TCGA-BQ-7049	4.34969	2.56895	-0.0922529	0
TCGA-BQ-7050	3.22831	4.9426	-1.69218	0
TCGA-BQ-7051	4.44361	5.52618	1.41353	0
TCGA-BQ-7053	4.89435	3.0947	-0.462749	0
TCGA-BQ-7055	5.56761	3.17247	-6.06226	0
TCGA-BQ-7056	1.22519	3.56801	-0.663551	0
TCGA-BQ-7058	2.40053	4.39106	2.60565	0
TCGA-BQ-7059	6.00508	2.09006	0.547428	0
TCGA-BQ-7060	5.28139	4.28058	0.118993	0
TCGA-BQ-7061	5.14192	1.93727	0.663251	0
TCGA-BQ-7062	3.483	4.08864	-0.521968	0
TCGA-CJ-4634	-0.0904781	-1.90773	-2.08573	0
TCGA-CJ-4639	-0.903143	-3.94968	-3.13803	0
TCGA-CJ-4640	4.8753	-0.924021	-0.242713	0
TCGA-CJ-4643	-1.41731	-2.99501	-3.25992	0
TCGA-CJ-4644	5.99791	-1.85683	-0.73477	0
TCGA-CJ-4869	3.61567	-3.04239	2.32813	0
TCGA-CJ-4870	4.04724	-3.74262	0.212577	0
TCGA-CJ-4871	4.74873	-4.57165	0.740108	0
TCGA-CJ-4874	5.3066	-3.31325	-0.689676	0
TCGA-CJ-4884	-1.49072	-2.44557	-0.0332979	0
TCGA-CJ-4885	4.21496	-1.95594	-0.596308	0
TCGA-CJ-4886	2.91358	-2.83029	-1.52191	0
TCGA-CJ-4887	-3.21163	-2.86697	-0.0104309	0
TCGA-CJ-4889	3.55231	-1.46462	-1.05742	0
TCGA-CJ-4892	-5.10834	-3.87747	-2.39954	0
TCGA-CJ-4893	3.66207	-2.3147	-1.45059	0
TCGA-CJ-4894	-0.257823	-2.3262	-2.0507	0
TCGA-CJ-4897	4.56744	-1.96203	-1.35002	0
TCGA-CJ-4904	5.99962	-1.71137	-1.29268	0
TCGA-CJ-4905	4.73297	-2.58197	-0.773139	0
TCGA-CJ-4907	2.50187	-2.8214	-1.93101	0
TCGA-CJ-4916	-4.79297	-4.29197	-0.494957	0
TCGA-CJ-5672	3.35129	-1.04357	1.04214	0
TCGA-CJ-5675	4.08356	-1.82088	0.940267	0
TCGA-CJ-5676	2.81032	-3.87164	3.11513	0
TCGA-CJ-5678	1.42214	-3.46899	2.79634	0
TCGA-CJ-5680	4.48659	0.367587	0.482813	0
TCGA-CJ-5681	5.55377	3.54664	-3.40666	0
TCGA-CJ-5682	3.78862	-3.17264	1.25012	0
TCGA-CJ-5683	3.62093	-2.06824	-0.274924	0
TCGA-CJ-5684	3.85629	-3.74231	0.125422	0
TCGA-CJ-5686	3.53022	-2.32072	0.175806	0
TCGA-CJ-5689	5.76107	-2.05327	-0.50266	0
TCGA-CJ-6031	5.32395	-2.73242	1.63612	0
TCGA-CJ-6032	4.29589	-2.91249	-1.70142	0
TCGA-CW-5581	5.64352	-1.76605	-0.0911067	0
TCGA-CW-5583	3.4374	-2.8121	-2.81529	0
TCGA-CW-5584	5.67717	-2.17883	0.621584	0
TCGA-CW-5585	4.32234	-1.76937	-1.94414	0
TCGA-CW-5587	5.19932	-1.96373	-1.23995	0
TCGA-CW-5589	5.15055	-2.4866	-1.25176	0
TCGA-CW-5591	7.73162	2.32843	-2.50084	0
TCGA-CW-6088	2.35553	-2.38104	-2.60471	0
TCGA-CZ-4853	1.24444	-2.82293	-0.311223	0
TCGA-CZ-4856	6.09571	-2.12352	-0.654834	0
TCGA-CZ-4859	4.8054	-1.45773	-1.28817	0
TCGA-CZ-4862	0.0853761	-2.47073	-1.20548	0
TCGA-CZ-4863	1.07778	-2.67082	-1.23293	0
TCGA-CZ-4864	-2.47546	-2.188	-3.20669	0
TCGA-CZ-4865	5.28801	-2.14348	0.33698	0
TCGA-CZ-4866	0.663309	0.143756	-0.671942	0
TCGA-CZ-5451	5.13844	-2.20302	-1.06805	0
TCGA-CZ-5452	1.17399	-3.22783	2.05728	0
TCGA-CZ-5453	3.42375	-2.62764	-1.3478	0
TCGA-CZ-5455	3.89489	-2.34052	-0.417742	0
TCGA-CZ-5457	4.25395	-2.62107	-0.0708228	0
TCGA-CZ-5458	4.52877	-2.44464	-0.206033	0
TCGA-CZ-5466	3.65023	-2.81038	2.26076	0
TCGA-CZ-5470	2.42722	-1.403	2.14989	0
TCGA-CZ-5986	2.98963	-3.35038	-2.69603	0
TCGA-CZ-5988	4.36626	-4.14248	0.884453	0
TCGA-CZ-5989	1.81619	-4.21041	-5.09818	0
TCGA-DV-5566	4.35398	-1.15583	0.414298	0
TCGA-DV-5567	4.62919	-0.593319	-3.22423	0
TCGA-DV-5573	0.638229	-1.06503	-1.01963	0
TCGA-DV-5574	5.36667	-1.61577	-0.10916	0
TCGA-DV-5575	4.26586	-2.52446	-0.565687	0
TCGA-DV-5576	3.38634	-0.0939747	-2.62094	0
TCGA-DW-5561	-5.15553	7.07803	-0.476907	0
TCGA-DW-7834	3.35658	5.30565	1.09407	0
TCGA-DW-7836	1.84465	5.72394	-0.0221821	0
TCGA-DW-7837	3.71839	4.35265	0.371076	0
TCGA-DW-7838	5.18053	3.56387	1.03447	0
TCGA-DW-7839	0.755175	8.36568	-2.17621	0
TCGA-DW-7840	0.479423	5.95846	1.61986	0
TCGA-DW-7841	-1.14906	3.82451	0.454549	0
TCGA-DW-7842	0.251793	6.64378	-1.2422	0
TCGA-DW-7963	3.69125	4.28802	0.987476	0
TCGA-DZ-6132	5.89803	1.91884	0.199995	0
TCGA-DZ-6133	4.4908	4.72948	-0.185095	0
TCGA-DZ-6134	6.65105	3.16188	0.248721	0
TCGA-DZ-6135	3.55699	4.1349	-0.634321	0
TCGA-EU-5904	3.44894	-2.82249	-2.09008	0
TCGA-EU-5906	5.12128	-2.37435	-1.42079	0
TCGA-EU-5907	4.54244	-2.78468	0.293674	0
TCGA-EV-5901	2.73661	4.97921	-0.62442	0
TCGA-EV-5902	0.679685	4.93979	0.277227	0
TCGA-EV-5903	5.46372	3.8943	-0.0535578	0
TCGA-F9-A7VF	-3.07629	7.67126	5.09988	0
TCGA-F9-A97G	6.85677	2.74945	-0.344145	0
TCGA-G6-A8L8	-8.86999	-2.26642	-2.72582	0
TCGA-G7-6790	6.32169	4.26362	1.23661	0
TCGA-G7-6792	5.40309	4.61627	-0.124344	0
TCGA-G7-6795	-3.92129	7.86784	4.62367	0
TCGA-G7-6796	1.6378	4.23166	2.40246	0
TCGA-G7-6797	3.32493	4.72376	-1.40967	0
TCGA-G7-7501	4.21472	2.15546	-1.22599	0
TCGA-G7-A4TM	-1.72446	6.06815	1.46942	0
TCGA-G7-A8LB	-15.3126	12.4774	4.91088	0
TCGA-G7-A8LE	-2.92543	7.18963	-0.961278	0
TCGA-GL-6846	4.93483	4.12155	-0.101106	0
TCGA-GL-7773	2.46542	6.04881	0.670332	0
TCGA-GL-8500	3.61174	5.80513	-0.665087	0
TCGA-GL-A4EM	6.51913	3.18397	1.55556	0
TCGA-GL-A59R	-0.655377	6.30959	0.69357	0
TCGA-GL-A59T	3.64825	4.02404	2.31621	0
TCGA-GL-A9DC	0.853441	4.93665	0.910328	0
TCGA-GL-A9DD	1.59254	4.22683	0.931556	0
TCGA-GL-A9DE	3.94264	3.58163	-0.288118	0
TCGA-HE-7128	5.75507	2.41407	-0.343773	0
TCGA-HE-7129	2.47937	5.9718	-0.407187	0
TCGA-HE-7130	3.63241	2.43436	-0.0585279	0
TCGA-HE-A5NF	4.48735	3.54624	1.08743	0
TCGA-HE-A5NH	3.07527	5.43351	0.212406	0
TCGA-HE-A5NI	-9.69882	8.20967	2.10852	0
TCGA-HE-A5NK	2.19442	1.70334	0.915283	0
TCGA-HE-A5NL	-5.2607	6.21694	-0.16257	0
TCGA-IA-A40U	0.471836	4.26232	2.19523	0
TCGA-IA-A40X	1.40456	3.92215	-0.537834	0
TCGA-IA-A83S	5.33207	3.97979	1.2761	0
TCGA-IA-A83T	5.30917	3.37875	2.13466	0
TCGA-IA-A83V	4.07496	3.33655	1.85635	0
TCGA-IA-A83W	-4.86422	4.88155	0.689126	0
TCGA-IZ-8195	4.41106	5.06409	1.08835	0
TCGA-IZ-8196	1.58814	6.69433	-0.438771	0
TCGA-IZ-A6M8	4.29022	6.46063	4.48582	0
TCGA-IZ-A6M9	-9.29625	9.32955	5.08373	0
TCGA-J7-6720	5.69585	3.81202	0.800384	0
TCGA-J7-8537	5.58833	0.801248	1.49568	0
TCGA-J7-A8I2	-11.593	6.35104	2.36142	0
TCGA-KV-A6GE	-7.70168	8.41017	4.13781	0
TCGA-KV-A74V	0.432984	5.8749	2.62728	0
TCGA-MH-A55W	1.15047	5.20088	1.2019	0
TCGA-MH-A55Z	-4.66462	7.86996	2.89451	0
TCGA-MH-A560	5.4395	5.26943	1.59238	0
TCGA-MH-A561	3.77911	5.59985	1.13003	0
TCGA-MH-A562	-3.19858	6.09712	4.85321	0
TCGA-MH-A854	-1.0665	6.40554	3.36671	0
TCGA-MH-A855	4.43985	2.7359	0.684154	0
TCGA-MH-A856	-10.2191	5.24856	0.175063	0
TCGA-MH-A857	5.34148	8.85277	-13.4442	0
TCGA-MW-A4EC	-0.796286	-2.55411	-0.750867	0
TCGA-O9-A75Z	-2.88043	6.70214	0.511894	0
TCGA-P4-A5E6	-1.59167	5.4525	2.77525	0
TCGA-P4-A5E7	0.450074	5.459	0.294707	0
TCGA-P4-A5EB	6.22148	3.62704	-0.146105	0
TCGA-P4-A5ED	-10.0526	3.17908	2.46211	0
TCGA-P4-AAVK	4.70434	5.25152	1.74538	0
TCGA-P4-AAVM	5.92087	4.77309	1.18027	0
TCGA-P4-AAVO	2.78704	4.43205	3.42529	0
TCGA-PJ-A5Z9	1.65953	6.34795	2.24622	0
TCGA-Q2-A5QZ	-0.344033	0.220608	7.41893	0
TCGA-SX-A71R	-18.588	12.7866	2.60426	0
TCGA-SX-A71S	-1.466	6.82355	-1.7365	0
TCGA-SX-A71U	-1.37593	6.19523	0.94286	0
TCGA-SX-A71V	1.54696	5.61756	0.439813	0
TCGA-SX-A71W	-0.481923	6.3508	0.804372	0
TCGA-SX-A7SL	-5.7433	7.17626	2.94713	0
TCGA-SX-A7SN	-3.12266	6.77918	2.11571	0
TCGA-SX-A7SO	1.75854	4.49609	-1.27305	0
TCGA-SX-A7SP	-3.18673	6.68982	0.758096	0
TCGA-SX-A7SQ	1.19918	4.70006	0.258825	0
TCGA-SX-A7SR	-2.94681	6.44356	0.189123	0
TCGA-SX-A7SS	-15.8049	11.6525	1.37599	0
TCGA-SX-A7SU	-19.46	11.317	1.23604	0
TCGA-T7-A92I	2.44055	4.22587	-3.28533	0
TCGA-UN-AAZ9	4.28146	3.90966	-0.568987	0
TCGA-UZ-A9PJ	-0.832028	7.26343	0.20693	0
TCGA-UZ-A9PK	0.828232	6.15538	0.192757	0
TCGA-UZ-A9PL	-6.46793	8.25426	3.07965	0
TCGA-UZ-A9PM	5.05484	3.17673	2.98996	0
TCGA-UZ-A9PO	4.5993	4.92566	0.397746	0
TCGA-UZ-A9PP	1.6471	5.76215	0.0339039	0
TCGA-UZ-A9PQ	1.56905	3.66024	-1.65908	0
TCGA-UZ-A9PR	-1.87104	6.74861	-0.33955	0
TCGA-UZ-A9PS	1.07294	4.31529	-1.62185	0
TCGA-UZ-A9PU	-5.39248	7.8067	-0.0730799	0
TCGA-UZ-A9PV	-8.7253	8.71855	-0.103518	0
TCGA-UZ-A9PX	-3.68576	7.59903	-0.282965	0
TCGA-UZ-A9PZ	-10.0918	8.90027	1.39449	0
TCGA-UZ-A9Q0	-14.1199	11.0477	4.29141	0
TCGA-UZ-A9Q1	5.99508	5.25288	0.25948	0
TCGA-V9-A7HT	-0.337256	3.12956	1.15654	0
TCGA-WN-A9G9	-10.2856	-4.8826	2.64391	0
TCGA-WN-AB4C	-7.39699	8.44063	-0.699745	0
TCGA-Y8-A894	-0.621225	7.60538	-1.68006	0
TCGA-Y8-A895	-8.68805	8.24533	1.90348	0
TCGA-Y8-A896	-0.940834	2.30405	0.647635	0
TCGA-Y8-A897	0.82297	5.63642	-0.321129	0
TCGA-Y8-A898	2.00684	5.21293	2.94644	0
TCGA-Y8-A8RY	-5.26138	7.1787	0.77039	0
TCGA-Y8-A8RZ	2.19187	3.16445	1.01458	0
TCGA-Y8-A8S0	-1.69513	6.9143	0.123134	0
TCGA-2Z-A9J7	-3.44014	7.13121	3.58874	1
TCGA-2Z-A9J9	-1.75052	-0.350504	-3.44315	1
TCGA-2Z-A9JI	-0.599467	1.40867	2.18563	1
TCGA-2Z-A9JJ	1.21974	2.48476	-0.318899	1
TCGA-4A-A93X	2.50134	2.86129	1.40819	1
TCGA-5P-A9JU	-0.107938	1.8607	2.66981	1
TCGA-5P-A9K3	0.959364	2.98068	3.14926	1
TCGA-5P-A9K9	1.23802	2.19961	2.21265	1
TCGA-A3-3311	2.19277	-2.96598	0.423737	1
TCGA-A3-3316	-2.89553	-5.55163	0.478016	1
TCGA-A3-3317	-1.92497	-1.76154	-1.29893	1
TCGA-A3-3319	-0.476415	-5.60372	4.68279	1
TCGA-A3-3323	-4.99895	-6.74657	-0.193805	1
TCGA-A3-3324	-0.779362	-2.45147	-0.981526	1
TCGA-A3-3325	-3.57133	-2.66814	-1.3542	1
TCGA-A3-3329	-0.56391	-5.43697	-0.747476	1
TCGA-A3-3335	-1.53695	-4.21739	1.08332	1
TCGA-A3-3346	-2.94005	-5.74243	4.38898	1
TCGA-A3-3347	-2.21398	-2.86065	0.424088	1
TCGA-A3-3351	-6.80339	-3.7949	-1.95121	1
TCGA-A3-3352	-3.40361	-3.71026	-1.53254	1
TCGA-A3-3357	-2.02472	-3.62657	-0.569244	1
TCGA-A3-3358	-2.35138	-4.04599	0.237701	1
TCGA-A3-3365	0.154279	-2.76693	-2.97967	1
TCGA-A3-3367	-1.67833	-3.19303	-0.585071	1
TCGA-A3-3372	-3.74081	-2.8154	-2.9068	1
TCGA-A3-3378	-1.32729	-3.2792	-0.291625	1
TCGA-A3-3382	-3.35089	-4.36177	0.675496	1
TCGA-A3-3383	-2.14733	-3.02174	2.39532	1
TCGA-A3-3387	0.465823	-3.08712	1.28304	1
TCGA-A3-A6NJ	1.28591	-2.12195	-0.719233	1
TCGA-A3-A6NL	-1.51877	-3.94915	-2.05993	1
TCGA-A3-A6NN	0.471131	-2.87048	-1.93084	1
TCGA-A3-A8CQ	0.148548	-2.38611	-2.39082	1
TCGA-A4-7915	5.2076	1.00608	0.869688	1
TCGA-A4-A57E	-0.639922	1.83311	2.58241	1
TCGA-A4-A5Y0	4.05194	2.88394	1.70264	1
TCGA-A4-A5Y1	0.251641	3.62993	0.0802335	1
TCGA-A4-A7UZ	-3.88214	4.37186	1.79068	1
TCGA-AK-3425	4.88109	-3.46316	2.68812	1
TCGA-AK-3426	-10.2484	-4.04719	3.30089	1
TCGA-AK-3428	4.62822	-3.54241	-0.591694	1
TCGA-AK-3431	4.8552	-3.61608	-0.0352641	1
TCGA-AK-3436	1.36207	-5.30725	3.399	1
TCGA-AK-3445	-4.03654	-5.41985	3.92085	1
TCGA-AK-3454	-7.79462	-4.16485	3.41412	1
TCGA-AK-3461	-2.25458	-2.737	-2.16026	1
TCGA-AL-3466	-14.6334	4.33962	0.87225	1
TCGA-AL-3467	-2.6226	6.3738	-5.1563	1
TCGA-AL-3468	-4.81993	6.53292	-0.577122	1
TCGA-AL-3471	-16.9359	10.9245	-2.48071	1
TCGA-AL-7173	2.08475	3.70424	3.04768	1
TCGA-AL-A5DJ	0.0721575	2.06688	5.09844	1
TCGA-AS-3777	6.48592	2.72475	-5.27343	1
TCGA-B0-4688	1.93782	1.90767	0.820157	1
TCGA-B0-4690	-0.339535	-3.57685	0.558862	1
TCGA-B0-4691	-3.18843	-4.20636	3.68897	1
TCGA-B0-4693	-1.39822	-3.27576	-1.84681	1
TCGA-B0-4696	1.11543	2.03799	-0.805265	1
TCGA-B0-4697	-11.6215	-4.23684	2.7607	1
TCGA-B0-4698	0.276115	-1.23812	1.48905	1
TCGA-B0-4699	1.33744	1.1001	-4.46642	1
TCGA-B0-4700	1.00228	-5.27727	3.28207	1
TCGA-B0-4701	-4.81314	-4.25584	0.442689	1
TCGA-B0-4703	-1.48136	-3.74831	0.876926	1
TCGA-B0-4706	-8.00799	-3.89261	-0.542129	1
TCGA-B0-4707	-7.39673	-4.3306	5.6962	1
TCGA-B0-4710	-4.28011	-5.16335	-2.2704	1
TCGA-B0-4712	1.97887	-5.15923	3.91547	1
TCGA-B0-4713	-4.16507	-5.13151	2.68472	1
TCGA-B0-4714	-15.6632	-4.63382	-3.55259	1
TCGA-B0-4718	-11.3032	-5.76716	-1.1372	1
TCGA-B0-4810	-3.58217	-4.07172	0.472315	1
TCGA-B0-4811	-17.0001	-1.85271	0.255042	1
TCGA-B0-4813	-13.5109	-5.56351	2.02058	1
TCGA-B0-4814	-4.47489	-3.19379	-1.12049	1
TCGA-B0-4815	-6.10208	-3.77005	2.46699	1
TCGA-B0-4817	-6.58279	-5.81164	5.08302	1
TCGA-B0-4819	-9.29785	-3.48302	1.27879	1
TCGA-B0-4821	-14.5084	-4.26335	6.69546	1
TCGA-B0-4822	-9.82424	-4.90332	4.64603	1
TCGA-B0-4828	-10.5757	-4.85835	-0.145895	1
TCGA-B0-4833	-9.46347	-2.83268	-1.77574	1
TCGA-B0-4836	0.69882	-3.56313	1.88216	1
TCGA-B0-4837	-0.211553	-5.05914	1.71064	1
TCGA-B0-4842	2.37199	-3.30662	4.3954	1
TCGA-B0-4843	-4.67977	-2.44485	0.936055	1
TCGA-B0-4844	-3.88657	-6.52995	3.11308	1
TCGA-B0-4845	-9.23988	-3.00077	-3.34764	1
TCGA-B0-4846	-0.745911	-3.48554	-2.39433	1
TCGA-B0-4849	-7.94315	-3.80341	-3.3695	1
TCGA-B0-4852	-3.12534	-4.2801	-2.40708	1
TCGA-B0-4945	-1.14727	-1.50076	-2.55329	1
TCGA-B0-5075	-0.150447	-2.54255	0.107924	1
TCGA-B0-5077	-3.39524	-4.73589	-0.707758	1
TCGA-B0-5081	-4.45155	-4.66438	0.980521	1
TCGA-B0-5084	-4.52124	1.2024	3.51787	1
TCGA-B0-5085	-17.7371	-2.16049	-1.7398	1
TCGA-B0-5092	-11.3621	-3.50751	0.210013	1
TCGA-B0-5094	-5.69847	-7.36398	3.41324	1
TCGA-B0-5095	-2.13054	-4.61007	-0.168407	1
TCGA-B0-5096	5.25975	-2.16744	2.07146	1
TCGA-B0-5097	1.18147	-4.86988	1.57873	1
TCGA-B0-5098	-0.11409	-0.0619969	1.56358	1
TCGA-B0-5099	-1.77426	-3.02689	-2.98465	1
TCGA-B0-5106	-8.20484	-3.3751	-0.578272	1
TCGA-B0-5107	-4.87297	-1.44331	3.70227	1
TCGA-B0-5108	0.475782	-5.49469	0.845036	1
TCGA-B0-5109	2.28582	-0.297129	3.5217	1
TCGA-B0-5110	0.898664	-2.54938	-2.84944	1
TCGA-B0-5113	-0.802992	-3.09759	-2.08659	1
TCGA-B0-5116	3.51047	-6.01825	2.92681	1
TCGA-B0-5120	2.34467	-2.32573	-0.967371	1
TCGA-B0-5121	-0.53419	-3.40701	-0.635349	1
TCGA-B0-5400	1.50984	-1.83487	3.08744	1
TCGA-B0-5402	2.24061	-3.70262	-0.262045	1
TCGA-B0-5694	2.90466	-3.13213	1.65771	1
TCGA-B0-5698	3.58816	-3.27466	0.700987	1
TCGA-B0-5701	4.51004	-1.30319	2.10018	1
TCGA-B0-5702	-1.51588	-3.20899	3.42677	1
TCGA-B0-5706	3.59989	-3.65994	1.05928	1
TCGA-B2-4098	-1.90141	2.56654	-0.249799	1
TCGA-B2-4099	-0.753038	-4.28133	1.75158	1
TCGA-B2-4101	-4.07993	-3.85098	-1.27554	1
TCGA-B2-5635	-25.5365	-10.1882	-20.9077	1
TCGA-B2-A4SR	-2.59348	-3.07118	-3.50036	1
TCGA-B8-4143	-14.1501	-7.8318	1.26989	1
TCGA-B8-4153	-0.205747	-3.50195	0.327542	1
TCGA-B8-4620	-1.59156	-4.72635	0.823881	1
TCGA-B8-4622	-1.52415	-4.44096	0.187491	1
TCGA-B8-5158	3.5068	-4.39364	2.32448	1
TCGA-B8-5163	5.50307	-2.60019	0.822498	1
TCGA-B8-5551	3.73618	-2.70443	2.31701	1
TCGA-B8-A54D	-11.9932	-1.6278	-1.25011	1
TCGA-B8-A54E	4.64268	4.11828	-2.24296	1
TCGA-B8-A54F	-3.95213	-4.00765	-0.379814	1
TCGA-B8-A54I	-4.50837	-1.83696	3.34056	1
TCGA-B8-A54J	-0.780229	-2.12861	-1.09978	1
TCGA-B8-A7U6	-0.363089	-3.02671	0.33498	1
TCGA-B8-A8YJ	0.679569	-1.71646	-1.64776	1
TCGA-B9-4116	-6.41268	5.20236	-2.52104	1
TCGA-B9-A44B	-5.48727	5.70156	4.6429	1
TCGA-BP-4161	-2.90069	-3.54989	-0.817666	1
TCGA-BP-4167	2.68522	-3.65935	2.12115	1
TCGA-BP-4169	-0.880669	-3.49157	-2.2878	1
TCGA-BP-4173	-1.04825	-4.15322	-0.13675	1
TCGA-BP-4176	1.02816	-3.49886	0.709919	1
TCGA-BP-4326	-4.03387	-5.41798	-1.37685	1
TCGA-BP-4327	-10.6939	-3.3571	-2.21737	1
TCGA-BP-4329	2.16374	-4.66864	-1.01607	1
TCGA-BP-4332	-2.14094	-3.97798	-1.22337	1
TCGA-BP-4335	-12.0247	-4.36546	-3.40734	1
TCGA-BP-4337	-7.27256	-1.43802	0.24158	1
TCGA-BP-4338	4.17518	-3.531	3.7352	1
TCGA-BP-4342	-6.0285	-7.16502	0.111867	1
TCGA-BP-4343	5.6065	-3.58193	1.54626	1
TCGA-BP-4344	0.966161	-2.78946	-2.17088	1
TCGA-BP-4345	0.667569	-3.83097	-0.31864	1
TCGA-BP-4349	-7.62672	-2.81911	-3.18563	1
TCGA-BP-4351	-18.3254	-4.66854	-2.40095	1
TCGA-BP-4352	-20.9561	-3.88261	8.32815	1
TCGA-BP-4353	1.39527	-3.5255	0.170012	1
TCGA-BP-4354	-0.388475	-3.71548	2.55956	1
TCGA-BP-4355	-9.78603	-3.64436	-4.43438	1
TCGA-BP-4761	-2.99391	-3.66992	8.44688	1
TCGA-BP-4763	4.30901	-3.95672	1.09603	1
TCGA-BP-4768	-3.86534	-3.62569	0.44553	1
TCGA-BP-4770	5.29502	0.100386	2.44101	1
TCGA-BP-4771	-7.61048	-3.92381	0.268963	1
TCGA-BP-4774	-2.44493	-3.39038	-1.65987	1
TCGA-BP-4775	-2.24647	-2.60513	-4.23317	1
TCGA-BP-4776	-4.17391	-2.46958	-0.155805	1
TCGA-BP-4781	4.80347	-1.9363	0.582136	1
TCGA-BP-4787	1.41326	-2.22689	2.0631	1
TCGA-BP-4790	2.05877	-3.02446	-1.26878	1
TCGA-BP-4798	-4.64406	-4.26435	1.30603	1
TCGA-BP-4799	1.69234	-7.1488	2.74236	1
TCGA-BP-4960	-6.17305	-4.84756	2.62162	1
TCGA-BP-4963	-3.42875	-4.31311	-0.0399292	1
TCGA-BP-4964	-1.08361	-4.55894	-1.17733	1
TCGA-BP-4967	-0.680531	-2.34089	-0.836876	1
TCGA-BP-4971	-21.306	-2.90499	-2.32936	1
TCGA-BP-4972	2.70709	-3.5937	-0.990365	1
TCGA-BP-4974	-6.00354	-3.78159	-3.3214	1
TCGA-BP-4977	-6.26017	-3.06946	0.0218011	1
TCGA-BP-4981	-10.1298	-5.54324	0.770782	1
TCGA-BP-4983	-4.26035	-3.69796	3.16358	1
TCGA-BP-4985	4.28789	-1.39339	2.50503	1
TCGA-BP-4986	-0.965966	-2.46388	-0.59534	1
TCGA-BP-4989	-11.5608	-3.91367	-1.5394	1
TCGA-BP-4992	-32.1113	-4.03126	0.325143	1
TCGA-BP-5000	-0.594118	-3.00508	1.66005	1
TCGA-BP-5006	2.5661	-2.44682	-0.915797	1
TCGA-BP-5008	1.1912	-2.3301	-1.52752	1
TCGA-BP-5009	-1.67146	-3.64327	1.24612	1
TCGA-BP-5010	-2.66955	-2.17711	1.42405	1
TCGA-BP-5169	-5.52442	-6.22515	4.86297	1
TCGA-BP-5175	-1.29911	-2.36727	3.64737	1
TCGA-BP-5178	3.72154	-4.49466	4.48436	1
TCGA-BP-5183	0.253685	-2.85278	-0.0642125	1
TCGA-BP-5187	3.97976	-2.97079	0.272127	1
TCGA-BP-5189	3.30367	-4.40474	0.347792	1
TCGA-BP-5196	1.37316	-2.31899	1.594	1
TCGA-BP-5198	4.52228	-3.33686	1.94308	1
TCGA-BP-5199	-3.54965	-3.91634	-1.29191	1
TCGA-BP-5201	0.27618	-2.33969	0.305084	1
TCGA-BQ-5878	4.60228	3.30414	0.626722	1
TCGA-BQ-5879	6.8789	1.05971	0.0800854	1
TCGA-BQ-5885	-7.94136	6.35916	1.56995	1
TCGA-BQ-5893	3.05462	1.08861	1.93221	1
TCGA-BQ-5894	3.93421	0.752539	1.40987	1
TCGA-CJ-4635	-5.48385	-4.57278	-0.132557	1
TCGA-CJ-4636	-3.72625	-0.906664	0.0745726	1
TCGA-CJ-4637	-4.16251	-4.8881	0.0560583	1
TCGA-CJ-4638	-11.1826	-1.27864	1.25198	1
TCGA-CJ-4641	-1.87508	-2.87249	-0.295501	1
TCGA-CJ-4642	-12.0655	-5.39327	-1.23492	1
TCGA-CJ-4868	2.62274	-2.31317	1.26028	1
TCGA-CJ-4872	0.489617	-4.12004	0.751742	1
TCGA-CJ-4873	-8.64364	-1.97293	2.00578	1
TCGA-CJ-4875	-11.6606	-3.155	0.591701	1
TCGA-CJ-4876	-1.96902	-2.23569	-0.822744	1
TCGA-CJ-4878	-9.28378	-5.00325	-2.84599	1
TCGA-CJ-4881	-4.44957	-2.13445	3.03464	1
TCGA-CJ-4882	-2.4444	-3.61693	1.6517	1
TCGA-CJ-4888	0.894228	-3.33705	0.807755	1
TCGA-CJ-4890	2.04315	-3.93592	0.632242	1
TCGA-CJ-4891	-3.0619	-4.31272	4.23551	1
TCGA-CJ-4895	0.536525	-4.10296	0.824285	1
TCGA-CJ-4899	0.0139601	-2.92264	-2.32946	1
TCGA-CJ-4900	-4.73375	-2.36848	0.99328	1
TCGA-CJ-4901	-3.06517	-4.64758	1.79425	1
TCGA-CJ-4902	-3.56754	-3.20578	-0.223897	1
TCGA-CJ-4903	-1.44482	-2.76014	-1.07127	1
TCGA-CJ-4908	-1.16232	-3.55898	-1.39011	1
TCGA-CJ-4912	-11.4035	-3.26285	4.0969	1
TCGA-CJ-4918	3.41466	-3.56375	0.735508	1
TCGA-CJ-4920	-0.00378862	-3.14669	-0.324214	1
TCGA-CJ-5671	4.20855	-3.63745	2.71992	1
TCGA-CJ-5677	4.40792	-2.02665	3.49607	1
TCGA-CJ-5679	2.63707	-1.87394	3.99595	1
TCGA-CJ-6027	3.30306	-2.7796	3.3511	1
TCGA-CJ-6028	3.89492	-3.18367	1.11709	1
TCGA-CJ-6030	4.40889	-2.45202	0.958115	1
TCGA-CJ-6033	3.17295	-3.94874	2.02651	1
TCGA-CW-5580	3.75666	-1.9922	0.450889	1
TCGA-CW-5588	5.61377	-2.73018	1.58093	1
TCGA-CW-5590	3.26683	-2.64013	0.52891	1
TCGA-CW-6087	5.6746	-1.85442	1.50524	1
TCGA-CW-6090	2.16188	-4.46228	3.51793	1
TCGA-CW-6093	3.7257	-2.13515	-1.0561	1
TCGA-CW-6097	4.9698	-2.19266	0.992073	1
TCGA-CZ-4854	-2.40278	-2.22867	0.734688	1
TCGA-CZ-4857	-1.37226	-3.11921	2.0006	1
TCGA-CZ-4858	-0.767539	-6.31071	2.38158	1
TCGA-CZ-4860	0.0225509	-7.75377	7.85941	1
TCGA-CZ-4861	2.56281	-3.15642	1.89767	1
TCGA-CZ-5454	3.81264	-3.62287	1.25113	1
TCGA-CZ-5456	4.37558	-4.36651	4.18459	1
TCGA-CZ-5459	1.85404	-4.51828	2.60615	1
TCGA-CZ-5460	0.805463	-3.91375	1.04296	1
TCGA-CZ-5461	5.59187	-2.9743	0.976815	1
TCGA-CZ-5462	4.63805	-2.72452	1.78937	1
TCGA-CZ-5463	2.58613	-3.10885	-2.3456	1
TCGA-CZ-5464	2.27316	-3.94767	1.26793	1
TCGA-CZ-5465	1.42956	-4.44453	0.0253587	1
TCGA-CZ-5467	3.77176	-2.3626	-0.187622	1
TCGA-CZ-5468	1.44031	-1.86099	3.68337	1
TCGA-CZ-5469	-0.471342	-1.83261	5.29372	1
TCGA-CZ-5982	3.83615	-2.20826	-1.12363	1
TCGA-CZ-5984	3.13635	-2.75211	2.06873	1
TCGA-CZ-5985	2.46796	-4.21597	1.60316	1
TCGA-CZ-5987	2.66157	-2.29241	1.46616	1
TCGA-DV-5565	3.72767	-2.38587	0.240882	1
TCGA-DV-5568	2.72937	-2.60174	2.05749	1
TCGA-DV-5569	4.11859	-2.95668	-0.10463	1
TCGA-DV-A4VX	-6.54107	-1.12338	4.35474	1
TCGA-DV-A4VZ	-8.70724	-0.298028	0.45504	1
TCGA-DV-A4W0	-1.87977	-3.04376	-1.03619	1
TCGA-DW-5560	-16.2426	10.5096	2.10038	1
TCGA-EU-5905	4.08198	-2.7582	0.947535	1
TCGA-F9-A4JJ	-0.0944535	0.767425	1.78013	1
TCGA-F9-A7Q0	-4.26442	6.77866	0.444821	1
TCGA-F9-A8NY	1.57714	2.08658	2.10418	1
TCGA-G6-A5PC	-3.37052	-2.9439	4.80951	1
TCGA-G6-A8L6	-4.80353	-5.22264	2.16074	1
TCGA-G6-A8L7	-10.6437	-4.72782	8.81304	1
TCGA-G7-6789	2.84951	2.67725	4.26581	1
TCGA-G7-6793	4.59896	1.39475	1.49099	1
TCGA-G7-7502	-0.696724	5.33966	-0.377437	1
TCGA-G7-A8LC	-1.66594	4.12841	1.17313	1
TCGA-G7-A8LD	0.0476731	4.195	1.64805	1
TCGA-GK-A6C7	2.43325	-2.34343	-1.67278	1
TCGA-GL-7966	1.55988	1.15506	0.30342	1
TCGA-HE-A5NJ	-9.61481	10.6426	0.00635729	1
TCGA-IA-A40Y	-0.847137	2.36759	2.89312	1
TCGA-KV-A6GD	1.03263	2.99706	0.840216	1
TCGA-MM-A563	-4.01295	-1.60942	0.66777	1
TCGA-MM-A564	-8.3966	-6.6998	3.81721	1
TCGA-MM-A84U	-2.20067	-0.597202	2.27885	1
TCGA-P4-A5E8	1.28629	2.11415	2.14655	1
TCGA-P4-A5EA	-2.49772	-0.88938	2.5819	1
TCGA-P4-AAVL	-7.62879	5.72524	3.74048	1
TCGA-PJ-A5Z8	3.06282	1.47258	0.0773624	1
TCGA-SX-A7SM	1.68409	2.00453	1.67089	1
TCGA-UZ-A9PN	-1.08369	2.72507	-0.725741	1
TCGA-Y8-A8S1	6.58742	2.47023	2.46951	1

## Sheet: 4c
Tag	PC1	PC2	PC3	Group
TCGA-2K-A9WE	-1.57738	-3.08447	3.22776	0
TCGA-2Z-A9J1	-3.6453	-0.990632	-0.497723	0
TCGA-2Z-A9J2	-4.01914	-2.62599	-2.31929	0
TCGA-2Z-A9J3	-3.0179	-1.29603	-1.18691	0
TCGA-2Z-A9J5	-2.84932	-3.11841	-0.780944	0
TCGA-2Z-A9J6	-3.88779	-0.328065	-1.42171	0
TCGA-2Z-A9J8	-3.93848	-0.150287	0.831288	0
TCGA-2Z-A9JD	-3.92269	1.87009	0.0906153	0
TCGA-2Z-A9JE	-3.36044	0.000235622	-0.644852	0
TCGA-2Z-A9JG	-3.45794	0.597143	0.0464378	0
TCGA-2Z-A9JK	-0.00159129	-0.29365	-0.289851	0
TCGA-2Z-A9JL	-3.04841	-0.161184	0.616559	0
TCGA-2Z-A9JM	-3.3048	-0.708605	0.496813	0
TCGA-2Z-A9JN	-3.30239	-1.36432	1.51647	0
TCGA-2Z-A9JO	-3.31154	1.27288	-0.166569	0
TCGA-2Z-A9JP	-4.5972	-2.69783	-2.55522	0
TCGA-2Z-A9JQ	-4.35805	-2.87478	-2.73397	0
TCGA-2Z-A9JR	-3.4692	-0.475214	-0.105428	0
TCGA-2Z-A9JS	-3.32851	1.09392	0.612453	0
TCGA-2Z-A9JT	-4.44884	-2.78096	-2.34722	0
TCGA-3Z-A93Z	1.73574	0.642575	-1.33031	0
TCGA-4A-A93W	-3.3056	0.247884	-0.445359	0
TCGA-4A-A93Y	-0.246912	-2.22978	4.77293	0
TCGA-5P-A9JV	0.317096	0.713384	-0.677418	0
TCGA-5P-A9JW	-4.03117	-1.11125	-0.832359	0
TCGA-5P-A9JY	-4.12327	-0.397356	-2.23425	0
TCGA-5P-A9JZ	-3.53327	-0.1889	0.637339	0
TCGA-5P-A9K0	-4.05395	-0.0568708	-0.379399	0
TCGA-5P-A9K2	-4.23056	-2.7644	-3.51566	0
TCGA-5P-A9K4	-2.03227	-0.993088	-1.37137	0
TCGA-5P-A9K6	-4.03088	0.237831	-0.342041	0
TCGA-5P-A9K8	-4.44595	2.09963	-0.114094	0
TCGA-5P-A9KA	-2.76471	-0.529068	0.68326	0
TCGA-5P-A9KC	-1.70851	-1.66584	1.28811	0
TCGA-5P-A9KE	-4.08721	-0.701746	-0.354269	0
TCGA-5P-A9KF	-3.92014	-0.100895	-1.14416	0
TCGA-5P-A9KH	-3.77738	1.54411	1.34684	0
TCGA-6D-AA2E	-2.93021	1.75146	-1.22513	0
TCGA-A3-3306	2.05409	0.830035	-0.600604	0
TCGA-A3-3307	1.4989	1.79205	-0.122418	0
TCGA-A3-3308	2.69495	1.25821	0.659022	0
TCGA-A3-3313	-2.46808	1.21819	0.525025	0
TCGA-A3-3320	0.750006	2.96697	-1.11553	0
TCGA-A3-3322	0.818837	1.89618	-0.222211	0
TCGA-A3-3326	0.892377	0.978762	0.142869	0
TCGA-A3-3328	-3.2034	1.35532	0.481115	0
TCGA-A3-3331	1.02658	2.48139	0.969909	0
TCGA-A3-3343	3.75147	2.42497	-1.24334	0
TCGA-A3-3349	0.643516	1.5175	0.149342	0
TCGA-A3-3359	0.44044	1.57023	-0.09116	0
TCGA-A3-3362	0.662495	2.07041	-0.78084	0
TCGA-A3-3363	-3.01828	0.418131	1.03387	0
TCGA-A3-3370	0.691381	1.82274	0.236825	0
TCGA-A3-3373	1.89766	2.23661	0.829815	0
TCGA-A3-3374	-1.92729	-1.75975	6.24929	0
TCGA-A3-3376	0.142745	1.20698	1.8213	0
TCGA-A3-3380	1.09747	0.589505	-0.760298	0
TCGA-A3-3385	0.99036	2.55179	-0.809414	0
TCGA-A3-A6NI	1.66113	-0.0033589	-1.48359	0
TCGA-A3-A8OU	1.89583	0.799008	-1.75096	0
TCGA-A3-A8OV	2.31299	1.16641	-3.23152	0
TCGA-A3-A8OW	0.0266163	1.19578	-1.26125	0
TCGA-A3-A8OX	1.11498	0.57901	0.238572	0
TCGA-A4-7286	-3.94738	-1.87744	0.920317	0
TCGA-A4-7287	-0.388427	-3.45203	1.39083	0
TCGA-A4-7288	-4.06173	2.25699	0.873068	0
TCGA-A4-7583	-3.15106	0.827173	-0.151771	0
TCGA-A4-7584	-4.22829	1.68972	-0.712962	0
TCGA-A4-7585	-2.81149	0.0406282	1.87466	0
TCGA-A4-7732	-3.68707	0.331965	-0.703604	0
TCGA-A4-7734	-2.62953	1.16016	1.5922	0
TCGA-A4-7828	5.27829	-2.37655	-0.0145491	0
TCGA-A4-7996	-2.86629	1.07737	2.57721	0
TCGA-A4-7997	-1.41894	-0.314326	1.94981	0
TCGA-A4-8098	-2.51555	0.514817	-0.626068	0
TCGA-A4-8310	-3.35602	0.369266	1.02269	0
TCGA-A4-8311	-3.57423	0.335766	-0.725245	0
TCGA-A4-8312	-3.69506	-0.343837	0.510829	0
TCGA-A4-8515	-3.89177	1.68027	0.116845	0
TCGA-A4-8516	-3.72168	0.709056	-0.215219	0
TCGA-A4-8517	-3.77831	1.07697	0.567917	0
TCGA-A4-8518	-3.98431	0.214334	-0.139373	0
TCGA-A4-8630	-3.75393	1.28451	0.386787	0
TCGA-A4-A48D	-4.22497	-2.12705	1.22433	0
TCGA-A4-A4ZT	-3.56379	0.598065	0.292982	0
TCGA-A4-A5DU	-3.61296	-0.139982	-1.43235	0
TCGA-A4-A5XZ	-3.6021	-0.0605568	0.326901	0
TCGA-A4-A6HP	-3.89658	-2.76108	-1.63991	0
TCGA-A4-A772	-3.16654	-1.03006	0.301926	0
TCGA-AK-3427	-2.54835	-1.00786	-1.66256	0
TCGA-AK-3429	1.85333	0.447486	0.0557654	0
TCGA-AK-3433	-3.88639	1.23837	3.0307	0
TCGA-AK-3434	3.24171	0.563132	-1.83099	0
TCGA-AK-3440	-5.0654	-0.488364	0.16913	0
TCGA-AK-3443	-4.4194	1.91336	2.5113	0
TCGA-AK-3447	-3.20273	-2.36943	-2.15926	0
TCGA-AK-3450	1.55156	1.32231	-1.72351	0
TCGA-AK-3451	1.33867	-1.73948	-2.01844	0
TCGA-AK-3453	-0.512325	-0.514929	-1.59964	0
TCGA-AK-3455	0.33954	1.94689	-1.69115	0
TCGA-AK-3456	-2.24876	1.79043	1.98917	0
TCGA-AK-3458	1.41726	-0.562875	-3.15373	0
TCGA-AK-3460	2.38672	0.859598	-1.31901	0
TCGA-AK-3465	-2.91456	1.94933	0.589072	0
TCGA-AL-3472	-3.95286	-0.252935	-1.79857	0
TCGA-AL-3473	0.581557	-1.39722	-0.468419	0
TCGA-AS-3778	2.54733	1.05161	-1.29476	0
TCGA-AT-A5NU	-3.84181	0.819911	-1.33167	0
TCGA-B0-4694	2.10822	-1.58016	1.4095	0
TCGA-B0-4816	2.59268	0.262782	-0.441982	0
TCGA-B0-4818	1.79541	1.99234	-1.79658	0
TCGA-B0-4823	2.49235	-0.184475	0.578665	0
TCGA-B0-4824	0.627438	1.49059	-1.32115	0
TCGA-B0-4827	4.63239	-1.30377	0.466621	0
TCGA-B0-4834	-2.85553	2.28257	1.04188	0
TCGA-B0-4838	0.192853	1.21617	-0.237522	0
TCGA-B0-4839	2.95499	-0.408065	-1.25725	0
TCGA-B0-4841	2.73464	0.141628	-2.54599	0
TCGA-B0-4847	-0.523965	-0.693144	-1.76079	0
TCGA-B0-4848	2.2882	-0.775575	0.777559	0
TCGA-B0-5080	2.6583	0.119948	0.880826	0
TCGA-B0-5083	-2.3528	0.2686	3.25036	0
TCGA-B0-5088	1.17373	-0.115748	-0.554962	0
TCGA-B0-5100	1.50779	-1.19146	-1.96017	0
TCGA-B0-5102	2.43988	1.54118	-1.27255	0
TCGA-B0-5104	0.953459	1.9632	-0.853582	0
TCGA-B0-5115	2.03102	2.26116	-1.24951	0
TCGA-B0-5117	-3.1541	0.333904	0.110307	0
TCGA-B0-5119	1.51263	1.86339	-0.631532	0
TCGA-B0-5399	1.68	1.75208	-1.09736	0
TCGA-B0-5690	3.12165	2.56637	0.861076	0
TCGA-B0-5691	0.549053	2.2179	0.750413	0
TCGA-B0-5692	0.803462	0.425309	-1.00337	0
TCGA-B0-5693	1.1541	1.56625	-0.443466	0
TCGA-B0-5695	2.13897	2.12314	-1.28993	0
TCGA-B0-5696	2.70474	1.22441	-2.1551	0
TCGA-B0-5697	-1.00574	0.0742729	1.72187	0
TCGA-B0-5699	0.737359	1.36908	-0.764944	0
TCGA-B0-5700	2.31489	0.435045	-1.96674	0
TCGA-B0-5703	0.919085	0.219311	-1.71964	0
TCGA-B0-5705	-0.871988	1.86954	-0.366187	0
TCGA-B0-5707	-2.48672	-0.460396	0.718656	0
TCGA-B0-5709	0.434022	0.406381	2.58179	0
TCGA-B0-5710	3.09207	3.56973	0.122021	0
TCGA-B0-5711	1.84978	2.92404	0.219436	0
TCGA-B0-5712	0.31533	1.77306	-1.70467	0
TCGA-B0-5713	1.16723	2.01759	-0.291166	0
TCGA-B0-5812	1.86941	2.43472	0.342062	0
TCGA-B1-5398	-1.09598	-2.15241	5.17651	0
TCGA-B1-7332	-3.16295	-0.293298	-0.17508	0
TCGA-B1-A47M	-3.80189	-2.36371	-1.10289	0
TCGA-B1-A47N	-4.50424	-1.58917	-3.01551	0
TCGA-B1-A47O	0.523793	-2.48374	-1.31601	0
TCGA-B1-A654	-3.55192	-0.772493	-1.97191	0
TCGA-B1-A655	-2.92218	1.10453	2.73056	0
TCGA-B1-A656	-2.85138	-4.35446	0.123543	0
TCGA-B1-A657	-3.3534	-0.325115	0.722836	0
TCGA-B2-3923	-3.57448	5.24008	3.82877	0
TCGA-B2-3924	2.74227	0.731854	0.366953	0
TCGA-B2-4102	-0.0417205	1.92093	1.02988	0
TCGA-B2-5633	0.39763	0.877904	2.39132	0
TCGA-B2-5636	1.10656	0.609625	1.0557	0
TCGA-B2-5639	0.116256	0.897628	1.16252	0
TCGA-B2-5641	1.79773	-0.217024	2.18422	0
TCGA-B3-3925	-3.15105	1.09901	1.57097	0
TCGA-B3-3926	-1.82156	2.21169	2.12841	0
TCGA-B3-4103	-3.17819	1.77438	0.959411	0
TCGA-B3-4104	-2.31401	-1.38354	1.0992	0
TCGA-B3-8121	-1.49367	0.259659	2.63948	0
TCGA-B3-A6W5	-3.59847	0.196612	-0.18353	0
TCGA-B4-5377	0.997303	1.6445	0.0715209	0
TCGA-B4-5378	0.942177	1.12285	0.104446	0
TCGA-B4-5832	5.73312	1.52488	1.40458	0
TCGA-B4-5834	2.65622	2.38868	-0.423428	0
TCGA-B4-5835	-2.58165	-1.68338	-1.17732	0
TCGA-B4-5836	2.32571	1.34036	0.136893	0
TCGA-B4-5838	2.26771	0.252457	0.838946	0
TCGA-B4-5843	1.51915	1.95738	0.154582	0
TCGA-B4-5844	4.08746	3.66611	-0.354182	0
TCGA-B8-4146	2.52538	1.5475	1.45236	0
TCGA-B8-4148	0.0806668	1.60255	0.26423	0
TCGA-B8-4151	2.00987	2.36647	-2.92369	0
TCGA-B8-4154	2.31712	1.65267	-1.84802	0
TCGA-B8-4619	-3.22936	1.67141	1.02023	0
TCGA-B8-4621	-2.45766	0.551708	1.86813	0
TCGA-B8-5159	0.170347	1.79	0.610576	0
TCGA-B8-5162	3.17746	-1.43385	5.06108	0
TCGA-B8-5164	0.979092	0.930513	2.97595	0
TCGA-B8-5165	0.347319	1.55841	1.27463	0
TCGA-B8-5545	1.76854	0.721011	2.58094	0
TCGA-B8-5546	-2.98665	1.9685	1.01973	0
TCGA-B8-5549	2.18217	1.16989	0.573615	0
TCGA-B8-5550	1.62241	0.236417	1.52049	0
TCGA-B8-5552	0.411786	1.04795	1.76789	0
TCGA-B8-5553	0.704912	1.00478	1.39261	0
TCGA-B8-A54G	0.106391	-0.607445	0.676834	0
TCGA-B8-A54H	0.72797	2.20845	-0.778933	0
TCGA-B8-A54K	1.69704	0.997841	-0.911665	0
TCGA-B9-4113	-3.34938	0.191059	0.536307	0
TCGA-B9-4115	-2.74022	-0.714937	-0.0815799	0
TCGA-B9-4117	-2.685	0.751054	1.41976	0
TCGA-B9-4617	-3.84418	0.557618	-1.10758	0
TCGA-B9-5155	-3.6318	1.82794	0.199553	0
TCGA-B9-5156	-2.04285	-0.278636	2.59463	0
TCGA-B9-7268	-3.56049	0.739507	1.11024	0
TCGA-B9-A5W7	-2.90717	0.363839	0.204623	0
TCGA-B9-A5W8	-2.40913	-1.55407	1.54594	0
TCGA-B9-A5W9	-3.54504	1.3734	0.316652	0
TCGA-B9-A69E	-1.58679	-1.26704	0.31016	0
TCGA-B9-A8YH	-3.94406	0.592556	0.035545	0
TCGA-B9-A8YI	-3.4332	0.863559	-1.02132	0
TCGA-BP-4158	1.6498	1.92469	-1.74783	0
TCGA-BP-4159	3.15126	0.381963	-1.20572	0
TCGA-BP-4160	2.31375	0.976634	0.798969	0
TCGA-BP-4162	1.12994	1.93272	0.482937	0
TCGA-BP-4163	0.612247	0.478952	1.34341	0
TCGA-BP-4164	2.28045	2.60382	-1.77061	0
TCGA-BP-4165	0.903095	1.63434	-2.14331	0
TCGA-BP-4166	2.1526	1.20052	0.597373	0
TCGA-BP-4170	2.69105	1.60503	0.457913	0
TCGA-BP-4174	2.07986	0.757671	0.262875	0
TCGA-BP-4177	0.384442	-0.279046	0.245338	0
TCGA-BP-4325	0.172606	2.05942	-0.710116	0
TCGA-BP-4330	2.11615	2.1591	0.403932	0
TCGA-BP-4331	0.632885	1.25224	-0.183203	0
TCGA-BP-4334	-4.18926	-3.2018	-2.42528	0
TCGA-BP-4340	-0.418949	3.27039	-1.87479	0
TCGA-BP-4341	1.10384	0.84396	-3.54529	0
TCGA-BP-4346	-0.525412	0.462664	0.991689	0
TCGA-BP-4347	0.774197	1.7676	-0.0532008	0
TCGA-BP-4756	-2.84223	2.61653	0.376788	0
TCGA-BP-4758	0.710124	0.256878	-0.613737	0
TCGA-BP-4759	4.52204	0.211453	-0.996489	0
TCGA-BP-4760	1.27391	-0.496447	1.31571	0
TCGA-BP-4762	0.992147	1.58347	1.48076	0
TCGA-BP-4765	1.08457	2.03044	-0.932629	0
TCGA-BP-4766	0.0230867	1.87577	0.806978	0
TCGA-BP-4769	1.4453	-0.907021	0.0704281	0
TCGA-BP-4777	0.620082	0.301032	0.889241	0
TCGA-BP-4782	1.27738	-0.236296	1.0521	0
TCGA-BP-4784	2.55826	-0.607711	0.542587	0
TCGA-BP-4789	1.56516	1.76778	0.122462	0
TCGA-BP-4795	0.938839	0.130168	1.59133	0
TCGA-BP-4797	2.60767	0.65078	2.4535	0
TCGA-BP-4801	2.27	0.639779	2.4174	0
TCGA-BP-4803	4.30241	1.30712	0.041675	0
TCGA-BP-4804	0.926295	-0.305622	0.573662	0
TCGA-BP-4807	2.9486	1.24569	1.12286	0
TCGA-BP-4959	0.66817	-0.0476106	2.40861	0
TCGA-BP-4961	0.847927	1.14203	0.414797	0
TCGA-BP-4962	1.26373	-1.23087	0.910096	0
TCGA-BP-4965	0.899401	1.92538	0.872676	0
TCGA-BP-4968	2.7122	0.914542	-2.05807	0
TCGA-BP-4969	0.295983	1.93034	-2.773	0
TCGA-BP-4970	1.00994	0.77079	1.84472	0
TCGA-BP-4973	3.23933	2.66574	-1.58959	0
TCGA-BP-4975	1.59585	2.04371	0.150091	0
TCGA-BP-4976	1.11952	1.85834	0.343951	0
TCGA-BP-4982	0.995952	2.01112	0.561314	0
TCGA-BP-4987	1.51904	2.00643	-0.554591	0
TCGA-BP-4991	1.1965	2.36815	0.595698	0
TCGA-BP-4993	2.14023	0.693147	-1.08039	0
TCGA-BP-4994	-1.44573	1.54904	1.03912	0
TCGA-BP-4995	-0.324413	1.63837	0.790837	0
TCGA-BP-4998	2.67201	1.73011	1.64526	0
TCGA-BP-4999	1.31067	1.79928	-0.157843	0
TCGA-BP-5001	-0.699344	1.33919	-3.54195	0
TCGA-BP-5004	0.816711	1.72069	-0.181362	0
TCGA-BP-5007	2.16263	1.37896	-0.990581	0
TCGA-BP-5168	2.22451	1.76123	-1.00107	0
TCGA-BP-5170	3.6803	-0.59541	-0.276253	0
TCGA-BP-5173	1.18828	1.42614	0.86415	0
TCGA-BP-5174	0.619831	0.824905	-1.01957	0
TCGA-BP-5176	1.64768	1.12427	-1.28061	0
TCGA-BP-5177	1.11449	1.9247	-0.964911	0
TCGA-BP-5180	3.1194	-0.587936	-1.08851	0
TCGA-BP-5181	2.95639	2.30321	-1.08987	0
TCGA-BP-5182	1.11982	-0.615501	3.44093	0
TCGA-BP-5184	1.35976	1.21121	-0.68933	0
TCGA-BP-5185	0.0185098	-1.14747	-3.30091	0
TCGA-BP-5186	0.44738	1.92894	-0.491492	0
TCGA-BP-5190	0.338884	0.711547	-1.54153	0
TCGA-BP-5191	3.06232	-5.0065	-1.95004	0
TCGA-BP-5192	1.11523	2.51076	-1.11871	0
TCGA-BP-5194	1.58879	1.795	0.190925	0
TCGA-BP-5195	2.16879	1.06813	0.931043	0
TCGA-BP-5200	1.2087	1.89646	1.21401	0
TCGA-BP-5202	1.06823	1.60568	-0.0789432	0
TCGA-BQ-5875	-3.12322	1.11823	1.58628	0
TCGA-BQ-5876	-3.25116	-0.720941	2.99433	0
TCGA-BQ-5877	-1.4755	-0.278282	2.43373	0
TCGA-BQ-5880	-3.03748	0.173427	-0.252888	0
TCGA-BQ-5881	-4.7142	-2.60452	-1.11472	0
TCGA-BQ-5882	-1.82411	-0.102695	-0.0292546	0
TCGA-BQ-5883	-2.92342	-1.4529	1.83543	0
TCGA-BQ-5884	-3.22553	2.07799	1.86667	0
TCGA-BQ-5886	-3.18794	-1.16193	-1.57377	0
TCGA-BQ-5887	-2.24526	-1.30567	-0.671929	0
TCGA-BQ-5888	-1.31565	-6.26371	-0.409263	0
TCGA-BQ-5889	-1.78686	-2.05204	0.57561	0
TCGA-BQ-5890	-3.44758	-0.788801	-1.14602	0
TCGA-BQ-5891	-3.21843	0.296111	0.356885	0
TCGA-BQ-5892	0.83321	0.991935	-0.725408	0
TCGA-BQ-7044	-3.69008	-1.86734	-0.935685	0
TCGA-BQ-7045	-0.990632	-3.38192	-0.227149	0
TCGA-BQ-7046	-2.79463	0.18277	1.23056	0
TCGA-BQ-7048	-2.39623	0.942832	0.391754	0
TCGA-BQ-7049	-0.247101	-3.52301	3.4391	0
TCGA-BQ-7050	-3.93913	1.66901	-0.162697	0
TCGA-BQ-7051	-4.72707	0.88348	1.2193	0
TCGA-BQ-7053	-2.94937	1.6032	1.35971	0
TCGA-BQ-7055	-3.1751	1.66855	0.649501	0
TCGA-BQ-7056	-2.77873	1.60673	-0.639478	0
TCGA-BQ-7058	-4.71664	-0.433423	-2.26786	0
TCGA-BQ-7059	-1.72778	-2.53965	4.63229	0
TCGA-BQ-7060	-3.64362	0.763562	1.69225	0
TCGA-BQ-7061	-2.97085	1.06709	-0.0253994	0
TCGA-BQ-7062	-3.15309	-0.163798	1.46425	0
TCGA-CJ-4634	0.651263	2.27744	-0.146112	0
TCGA-CJ-4639	1.59355	2.76747	-0.167128	0
TCGA-CJ-4640	-0.078153	-0.0432758	1.37728	0
TCGA-CJ-4643	2.13058	2.7242	-0.217235	0
TCGA-CJ-4644	2.13453	1.60245	0.610058	0
TCGA-CJ-4869	1.70512	-2.195	0.192069	0
TCGA-CJ-4870	3.45241	1.51999	-1.77403	0
TCGA-CJ-4871	3.4115	-0.0748362	-0.483286	0
TCGA-CJ-4874	1.70556	1.39929	-0.175117	0
TCGA-CJ-4884	0.435883	1.0052	0.518746	0
TCGA-CJ-4885	3.11099	2.28077	-1.91297	0
TCGA-CJ-4886	1.72329	1.6006	0.258791	0
TCGA-CJ-4887	1.66923	-0.321937	-1.51582	0
TCGA-CJ-4889	0.4931	1.00445	1.686	0
TCGA-CJ-4892	0.956678	1.43052	-1.76785	0
TCGA-CJ-4893	1.4454	2.03115	0.613557	0
TCGA-CJ-4894	0.519101	2.37312	1.35032	0
TCGA-CJ-4897	1.01816	2.0773	-0.11557	0
TCGA-CJ-4904	2.01662	1.59085	0.890143	0
TCGA-CJ-4905	2.53644	2.30288	0.690211	0
TCGA-CJ-4907	2.3112	2.32276	0.201659	0
TCGA-CJ-4916	1.40565	1.17862	-0.353822	0
TCGA-CJ-5672	0.545217	-0.534156	0.662063	0
TCGA-CJ-5675	1.22474	0.702544	-0.284639	0
TCGA-CJ-5676	2.39913	-1.07542	-0.740239	0
TCGA-CJ-5678	1.13938	-0.772961	-0.942717	0
TCGA-CJ-5680	-0.479349	1.18615	0.0819629	0
TCGA-CJ-5681	-0.96841	0.841236	2.43804	0
TCGA-CJ-5682	0.0662954	0.293708	-1.16044	0
TCGA-CJ-5683	2.66112	0.193314	-2.3062	0
TCGA-CJ-5684	1.77483	1.6875	-0.499809	0
TCGA-CJ-5686	1.52592	1.46569	0.419907	0
TCGA-CJ-5689	1.78292	0.396097	0.862557	0
TCGA-CJ-6031	2.58982	-1.34594	1.95554	0
TCGA-CJ-6032	1.87309	2.24046	0.536791	0
TCGA-CW-5581	2.22698	3.37475	-0.304676	0
TCGA-CW-5583	0.684292	2.26675	-0.164923	0
TCGA-CW-5584	1.09039	1.99202	1.39145	0
TCGA-CW-5585	1.23403	3.26431	-1.52234	0
TCGA-CW-5587	0.709139	1.52606	2.2401	0
TCGA-CW-5589	1.35636	1.45295	0.386601	0
TCGA-CW-5591	-2.97773	1.49425	2.26674	0
TCGA-CW-6088	0.892881	2.68165	0.448897	0
TCGA-CZ-4853	1.15907	2.17977	-1.26887	0
TCGA-CZ-4856	1.18765	0.888555	0.653046	0
TCGA-CZ-4859	0.825056	2.72964	-1.14525	0
TCGA-CZ-4862	0.69677	0.980775	1.9311	0
TCGA-CZ-4863	0.32426	1.10017	0.939127	0
TCGA-CZ-4864	-0.0548107	2.05691	0.966899	0
TCGA-CZ-4865	1.62324	-0.0288422	0.0424606	0
TCGA-CZ-4866	0.020345	1.30433	0.664446	0
TCGA-CZ-5451	1.87319	1.33456	-0.93197	0
TCGA-CZ-5452	1.22434	0.442115	-0.0368488	0
TCGA-CZ-5453	1.80949	2.36061	-1.78604	0
TCGA-CZ-5455	0.646561	1.3435	2.0494	0
TCGA-CZ-5457	1.82338	1.25568	-0.271835	0
TCGA-CZ-5458	2.30129	1.73319	-0.270332	0
TCGA-CZ-5466	1.10352	-0.229886	0.601994	0
TCGA-CZ-5470	0.223735	0.251168	-0.304486	0
TCGA-CZ-5986	2.76278	2.6323	0.837475	0
TCGA-CZ-5988	6.0659	0.197478	1.13725	0
TCGA-CZ-5989	2.27274	3.67573	3.05581	0
TCGA-DV-5566	0.320815	0.373279	-0.250115	0
TCGA-DV-5567	0.660734	0.828739	0.601322	0
TCGA-DV-5573	-0.692131	0.503951	0.797696	0
TCGA-DV-5574	1.81701	-0.958735	1.85417	0
TCGA-DV-5575	2.36838	0.768207	-0.117747	0
TCGA-DV-5576	0.550433	0.324919	-0.109815	0
TCGA-DW-5561	-4.12479	0.18424	-1.13444	0
TCGA-DW-7834	-2.9198	-0.195846	0.412331	0
TCGA-DW-7836	-3.23149	0.937495	-0.654464	0
TCGA-DW-7837	-3.43683	-0.025514	0.351223	0
TCGA-DW-7838	-0.191567	-2.65672	2.72338	0
TCGA-DW-7839	-3.74851	2.33123	-0.258864	0
TCGA-DW-7840	-3.44333	-0.370288	-0.535181	0
TCGA-DW-7841	-3.38102	-0.14707	0.250501	0
TCGA-DW-7842	-3.14605	1.65723	0.493088	0
TCGA-DW-7963	-3.36597	-0.706411	-0.201157	0
TCGA-DZ-6132	-1.55891	-0.749614	4.46107	0
TCGA-DZ-6133	-3.84545	1.89169	1.25243	0
TCGA-DZ-6134	-2.80684	0.0595287	2.71143	0
TCGA-DZ-6135	-2.69326	-0.272773	1.89024	0
TCGA-EU-5904	4.00099	2.55164	-0.780095	0
TCGA-EU-5906	1.64574	1.75148	0.734477	0
TCGA-EU-5907	3.49719	1.33327	-0.493963	0
TCGA-EV-5901	-2.49943	0.00174088	2.15327	0
TCGA-EV-5902	-2.8135	0.997133	-0.450398	0
TCGA-EV-5903	-2.54767	-0.451511	2.26122	0
TCGA-F9-A7VF	-3.00822	-1.76724	-2.48173	0
TCGA-F9-A97G	-3.43709	0.081858	0.455452	0
TCGA-G6-A8L8	0.861603	2.00102	-3.60737	0
TCGA-G7-6790	-3.70139	0.728235	0.66678	0
TCGA-G7-6792	-2.17661	0.149056	1.26299	0
TCGA-G7-6795	-4.08815	-1.38808	-2.66446	0
TCGA-G7-6796	-3.5204	-1.97012	-1.83765	0
TCGA-G7-6797	-3.25244	1.7454	0.0691077	0
TCGA-G7-7501	-2.39031	1.32551	0.323438	0
TCGA-G7-A4TM	-3.22504	-0.624125	-0.0440425	0
TCGA-G7-A8LB	-4.64439	-2.22865	-4.20227	0
TCGA-G7-A8LE	-3.28526	1.17726	-0.0760957	0
TCGA-GL-6846	-2.98851	0.842069	0.768032	0
TCGA-GL-7773	-1.55102	0.0572744	0.4934	0
TCGA-GL-8500	-3.69413	0.597554	-1.28531	0
TCGA-GL-A4EM	-2.34186	-1.49297	3.04005	0
TCGA-GL-A59R	-3.45713	1.09015	-0.463149	0
TCGA-GL-A59T	-2.78918	-0.371442	0.157438	0
TCGA-GL-A9DC	-3.09017	1.09805	0.046961	0
TCGA-GL-A9DD	-2.51158	-1.87968	1.95655	0
TCGA-GL-A9DE	-3.97824	1.64274	-0.198631	0
TCGA-HE-7128	-3.14512	-2.34485	5.69105	0
TCGA-HE-7129	-3.73353	1.70787	0.120411	0
TCGA-HE-7130	-0.70298	-5.79047	3.37587	0
TCGA-HE-A5NF	-2.43642	-0.146063	2.05282	0
TCGA-HE-A5NH	-2.83723	0.826108	1.01274	0
TCGA-HE-A5NI	-3.82441	-1.28435	-2.11655	0
TCGA-HE-A5NK	-1.48275	-2.24496	0.973689	0
TCGA-HE-A5NL	-3.46754	-0.373348	-0.385454	0
TCGA-IA-A40U	-3.22487	-1.00301	-0.891273	0
TCGA-IA-A40X	-3.59225	0.813149	-0.791502	0
TCGA-IA-A83S	-2.86195	-1.60598	1.04923	0
TCGA-IA-A83T	-1.83217	-2.71048	3.47872	0
TCGA-IA-A83V	-2.03397	-1.85588	1.60384	0
TCGA-IA-A83W	-2.76126	-2.0476	0.937372	0
TCGA-IZ-8195	-2.83189	1.53882	0.0234219	0
TCGA-IZ-8196	-3.39048	2.1644	1.24751	0
TCGA-IZ-A6M8	-3.06098	-2.19352	-0.325558	0
TCGA-IZ-A6M9	-3.68766	-3.84111	-2.30526	0
TCGA-J7-6720	-2.76935	-0.0773219	1.36407	0
TCGA-J7-8537	-2.19543	-2.06378	0.372193	0
TCGA-J7-A8I2	-2.31892	-4.966	-0.536406	0
TCGA-KV-A6GE	-4.4765	-1.85964	-2.7635	0
TCGA-KV-A74V	-4.56342	1.26145	-2.02943	0
TCGA-MH-A55W	-3.36613	1.05569	-0.0205031	0
TCGA-MH-A55Z	-4.01004	-0.977183	-2.27431	0
TCGA-MH-A560	-5.23535	0.152984	-2.8512	0
TCGA-MH-A561	-2.76814	0.187884	0.361263	0
TCGA-MH-A562	-3.72448	-1.91121	-2.15142	0
TCGA-MH-A854	-3.44411	-2.16302	-2.22459	0
TCGA-MH-A855	-2.5681	0.329525	0.410858	0
TCGA-MH-A856	-1.63088	-1.44176	-0.223347	0
TCGA-MH-A857	-3.96256	1.2138	0.619118	0
TCGA-MW-A4EC	1.7584	0.605978	-2.491	0
TCGA-O9-A75Z	-3.25633	-0.393134	-0.220544	0
TCGA-P4-A5E6	-3.89518	-2.17535	-0.774678	0
TCGA-P4-A5E7	-2.49189	-0.0498456	0.588146	0
TCGA-P4-A5EB	-5.15692	0.830736	-0.261559	0
TCGA-P4-A5ED	-1.36397	-6.85685	0.115868	0
TCGA-P4-AAVK	-4.20712	-0.139239	-0.365471	0
TCGA-P4-AAVM	-4.04785	0.797141	-0.272512	0
TCGA-P4-AAVO	-4.78977	-2.44142	-2.64545	0
TCGA-PJ-A5Z9	-3.79847	0.757122	-0.697261	0
TCGA-Q2-A5QZ	-3.15706	-6.12862	-3.22087	0
TCGA-SX-A71R	-4.77878	-1.17908	-3.24434	0
TCGA-SX-A71S	-3.15311	1.50358	0.622365	0
TCGA-SX-A71U	-3.23191	-0.00123496	0.0791612	0
TCGA-SX-A71V	-3.90767	0.820063	0.408929	0
TCGA-SX-A71W	-3.44471	0.544486	-0.676629	0
TCGA-SX-A7SL	-3.02056	-0.144258	-1.86801	0
TCGA-SX-A7SN	-3.06351	-1.46482	0.404079	0
TCGA-SX-A7SO	-4.13329	2.40259	-1.12591	0
TCGA-SX-A7SP	-3.678	-1.43878	0.233705	0
TCGA-SX-A7SQ	-2.91788	0.1452	-0.330244	0
TCGA-SX-A7SR	-3.44075	-0.275507	0.205105	0
TCGA-SX-A7SS	-3.99184	0.42515	-2.47916	0
TCGA-SX-A7SU	-3.76728	-1.09479	-1.44672	0
TCGA-T7-A92I	-2.70437	2.19846	-0.0362236	0
TCGA-UN-AAZ9	-2.71615	1.52693	0.121083	0
TCGA-UZ-A9PJ	-2.80478	0.402033	0.0747327	0
TCGA-UZ-A9PK	-3.35053	0.195981	-0.0899291	0
TCGA-UZ-A9PL	-2.82436	-0.521609	-1.8389	0
TCGA-UZ-A9PM	-1.01804	-2.58194	1.05585	0
TCGA-UZ-A9PO	-3.94825	0.372745	0.0779534	0
TCGA-UZ-A9PP	-3.57695	0.623106	-0.744569	0
TCGA-UZ-A9PQ	-3.2772	2.29194	-1.20124	0
TCGA-UZ-A9PR	-3.53427	0.780424	-0.00305871	0
TCGA-UZ-A9PS	-2.58892	1.09309	0.390718	0
TCGA-UZ-A9PU	-3.69244	0.518237	-0.210281	0
TCGA-UZ-A9PV	-3.37245	1.39277	-1.14554	0
TCGA-UZ-A9PX	-3.74695	0.762281	-0.344187	0
TCGA-UZ-A9PZ	-4.06737	-0.639027	-1.69917	0
TCGA-UZ-A9Q0	-3.52642	-2.41912	-2.76673	0
TCGA-UZ-A9Q1	-4.35156	0.899341	-0.425752	0
TCGA-V9-A7HT	-2.43371	-0.901532	1.80494	0
TCGA-WN-A9G9	-0.927697	-1.79212	-0.303584	0
TCGA-WN-AB4C	-3.6259	-1.37838	-1.46834	0
TCGA-Y8-A894	-3.8501	2.41781	0.0447467	0
TCGA-Y8-A895	-3.32925	-0.334398	-1.27364	0
TCGA-Y8-A896	-2.43079	-0.143415	1.57667	0
TCGA-Y8-A897	-2.90622	0.215697	0.825104	0
TCGA-Y8-A898	-2.64139	-2.25897	1.07768	0
TCGA-Y8-A8RY	-3.60637	-0.0646151	-0.321709	0
TCGA-Y8-A8RZ	-4.01603	-1.1746	0.236342	0
TCGA-Y8-A8S0	-3.38403	1.07073	0.153218	0
TCGA-2Z-A9J7	-3.65763	-0.885527	-1.95929	1
TCGA-2Z-A9J9	0.0630606	0.42569	0.148739	1
TCGA-2Z-A9JI	-2.88621	-0.794671	-0.158901	1
TCGA-2Z-A9JJ	0.508438	-6.43425	3.13545	1
TCGA-4A-A93X	-3.90369	-0.00702279	-0.960023	1
TCGA-5P-A9JU	-2.56961	-0.266764	-1.17241	1
TCGA-5P-A9K3	-3.14572	-2.87203	-1.21443	1
TCGA-5P-A9K9	-2.54531	-0.801826	0.335381	1
TCGA-A3-3311	0.689899	0.763478	1.8153	1
TCGA-A3-3316	1.73266	0.700671	0.692997	1
TCGA-A3-3317	-0.0675715	1.34011	1.43964	1
TCGA-A3-3319	1.44974	-3.94833	2.33509	1
TCGA-A3-3323	2.28634	1.20214	0.115725	1
TCGA-A3-3324	0.878339	1.85238	0.771092	1
TCGA-A3-3325	1.06542	1.70545	-0.520375	1
TCGA-A3-3329	1.97918	2.33319	-0.162236	1
TCGA-A3-3335	6.03811	0.23293	-2.93588	1
TCGA-A3-3346	6.47895	-6.34492	-0.85761	1
TCGA-A3-3347	1.49069	-1.47377	2.3085	1
TCGA-A3-3351	1.15449	1.30869	0.489355	1
TCGA-A3-3352	0.932855	2.31818	-0.122608	1
TCGA-A3-3357	1.88589	0.465779	0.549872	1
TCGA-A3-3358	1.88731	0.189865	0.817175	1
TCGA-A3-3365	1.56219	1.83909	0.00428072	1
TCGA-A3-3367	0.961364	1.59095	-0.175487	1
TCGA-A3-3372	2.40732	2.5097	0.328251	1
TCGA-A3-3378	2.77695	-0.406551	2.90315	1
TCGA-A3-3382	2.806	0.845239	-0.20211	1
TCGA-A3-3383	2.04128	-0.570747	-3.009	1
TCGA-A3-3387	1.13693	0.254051	1.51701	1
TCGA-A3-A6NJ	0.518279	1.21745	-0.453737	1
TCGA-A3-A6NL	2.80166	1.75981	-0.167841	1
TCGA-A3-A6NN	1.52995	1.89906	-0.466885	1
TCGA-A3-A8CQ	0.244352	1.75379	-0.493365	1
TCGA-A4-7915	-1.85197	-1.92254	2.42976	1
TCGA-A4-A57E	-1.50427	-0.067078	-0.531879	1
TCGA-A4-A5Y0	-4.21414	-0.109184	0.390769	1
TCGA-A4-A5Y1	-3.16677	0.894312	0.361154	1
TCGA-A4-A7UZ	-1.77008	-1.51493	0.359302	1
TCGA-AK-3425	3.08319	-1.59602	1.19215	1
TCGA-AK-3426	-0.194937	-3.69926	0.277517	1
TCGA-AK-3428	6.29328	1.18096	-1.6397	1
TCGA-AK-3431	2.89956	0.666153	0.415308	1
TCGA-AK-3436	3.6796	-1.8535	-2.12828	1
TCGA-AK-3445	3.47096	-1.96946	-1.04735	1
TCGA-AK-3454	1.3808	-2.15303	-1.64636	1
TCGA-AK-3461	0.930508	0.636837	-0.84779	1
TCGA-AL-3466	-2.00454	0.209944	1.05278	1
TCGA-AL-3467	-3.55763	2.72652	0.726591	1
TCGA-AL-3468	-3.20198	0.939834	-1.21724	1
TCGA-AL-3471	-4.02012	1.37438	-1.18333	1
TCGA-AL-7173	-1.02103	-2.31962	-1.08368	1
TCGA-AL-A5DJ	-1.97946	-4.28101	-1.97851	1
TCGA-AS-3777	-1.74485	-5.65191	-2.04332	1
TCGA-B0-4688	-0.550803	-3.39455	3.45076	1
TCGA-B0-4690	5.26299	-2.29951	2.15481	1
TCGA-B0-4691	1.78343	-2.69335	-1.4845	1
TCGA-B0-4693	1.08829	1.23126	-0.203834	1
TCGA-B0-4696	-1.32316	-3.03717	1.24874	1
TCGA-B0-4697	1.386	-2.41849	-0.57894	1
TCGA-B0-4698	1.8713	-7.77414	2.39284	1
TCGA-B0-4699	-0.196675	-3.00344	3.95384	1
TCGA-B0-4700	3.36469	-3.15045	0.572116	1
TCGA-B0-4701	2.71676	0.0665857	-1.0992	1
TCGA-B0-4703	3.02445	-1.02365	0.911322	1
TCGA-B0-4706	1.15839	0.810716	-2.30795	1
TCGA-B0-4707	2.09924	-2.50316	-1.42004	1
TCGA-B0-4710	2.44167	1.96364	-0.662746	1
TCGA-B0-4712	4.51532	-5.59867	-0.858981	1
TCGA-B0-4713	1.25894	-0.439134	-2.3183	1
TCGA-B0-4714	0.438505	1.59135	-2.3653	1
TCGA-B0-4718	2.56427	0.253971	-2.62626	1
TCGA-B0-4810	3.21707	-1.03932	-1.62436	1
TCGA-B0-4811	0.322557	0.624725	-3.2735	1
TCGA-B0-4813	1.387	-2.31672	-2.06351	1
TCGA-B0-4814	1.97957	1.31368	-1.54221	1
TCGA-B0-4815	1.2583	-1.87402	0.691604	1
TCGA-B0-4817	3.56183	-4.42294	-1.36138	1
TCGA-B0-4819	-0.541594	-1.34645	0.280247	1
TCGA-B0-4821	2.77811	-3.86844	-3.62174	1
TCGA-B0-4822	1.66084	-2.34278	-1.96287	1
TCGA-B0-4828	0.0393807	0.418275	-2.02512	1
TCGA-B0-4833	-0.121571	0.468737	-2.29111	1
TCGA-B0-4836	4.84458	-1.6887	-0.259052	1
TCGA-B0-4837	4.25064	-2.08127	-1.47645	1
TCGA-B0-4842	2.89087	-4.51302	-1.4828	1
TCGA-B0-4843	1.49552	0.431262	-1.39899	1
TCGA-B0-4844	4.76609	-2.40268	-3.07296	1
TCGA-B0-4845	0.174161	1.58162	-1.77385	1
TCGA-B0-4846	1.70588	2.19582	0.0972042	1
TCGA-B0-4849	1.63409	1.32076	-1.8008	1
TCGA-B0-4852	1.62591	2.01037	-0.460768	1
TCGA-B0-4945	0.155689	1.97614	0.0188665	1
TCGA-B0-5075	0.658127	-0.738205	2.90021	1
TCGA-B0-5077	2.37084	1.08307	-0.901244	1
TCGA-B0-5081	0.706265	-0.858493	1.11758	1
TCGA-B0-5084	-1.35563	-2.66547	-1.01574	1
TCGA-B0-5085	0.228697	0.723364	-4.6384	1
TCGA-B0-5092	0.0395134	-0.314889	-0.723607	1
TCGA-B0-5094	2.22964	-0.562902	-0.478128	1
TCGA-B0-5095	1.27883	0.0629095	0.735923	1
TCGA-B0-5096	4.96507	-3.69014	4.45186	1
TCGA-B0-5097	3.83732	-1.00581	2.23412	1
TCGA-B0-5098	0.669948	-2.01761	-0.189442	1
TCGA-B0-5099	1.48963	1.94953	-0.856013	1
TCGA-B0-5106	2.2734	1.31869	-0.863501	1
TCGA-B0-5107	-0.576574	-1.30688	-1.20036	1
TCGA-B0-5108	4.29382	-0.438415	1.53713	1
TCGA-B0-5109	1.32167	-3.37527	2.23282	1
TCGA-B0-5110	0.22825	2.57026	0.420573	1
TCGA-B0-5113	1.35126	2.47219	0.318566	1
TCGA-B0-5116	5.95115	-0.037275	-0.123482	1
TCGA-B0-5120	2.00337	0.804807	0.052668	1
TCGA-B0-5121	1.42604	0.320838	-0.779899	1
TCGA-B0-5400	3.56845	-3.84706	-2.83964	1
TCGA-B0-5402	1.88985	2.07928	-0.0430399	1
TCGA-B0-5694	3.19931	0.594564	-1.00743	1
TCGA-B0-5698	2.17783	0.673436	0.742655	1
TCGA-B0-5701	2.57368	-0.307978	0.334155	1
TCGA-B0-5702	0.209271	-6.949	-4.719	1
TCGA-B0-5706	6.60095	-1.11459	2.01414	1
TCGA-B2-4098	-1.98515	-0.827328	1.39379	1
TCGA-B2-4099	0.636943	0.273202	-0.250938	1
TCGA-B2-4101	1.5177	1.75306	0.41454	1
TCGA-B2-5635	-0.853812	3.07885	3.01647	1
TCGA-B2-A4SR	1.16534	2.25648	0.0107694	1
TCGA-B8-4143	2.93831	-1.88433	-0.639773	1
TCGA-B8-4153	3.30942	2.06829	-2.55652	1
TCGA-B8-4620	5.68206	-0.791399	0.335591	1
TCGA-B8-4622	1.8556	1.45354	0.5269	1
TCGA-B8-5158	3.81793	-1.39256	2.95542	1
TCGA-B8-5163	3.51689	-1.56918	3.93724	1
TCGA-B8-5551	5.09921	-5.05729	7.42282	1
TCGA-B8-A54D	-1.25835	-0.34952	-0.52081	1
TCGA-B8-A54E	-3.56235	1.3421	-1.14143	1
TCGA-B8-A54F	3.47783	-0.712979	-0.796469	1
TCGA-B8-A54I	2.33881	-2.39657	-0.64688	1
TCGA-B8-A54J	0.719812	0.996479	-1.10856	1
TCGA-B8-A7U6	2.49576	-0.0579455	-1.34565	1
TCGA-B8-A8YJ	0.412415	0.147871	0.849139	1
TCGA-B9-4116	-2.64935	-1.3959	-0.413923	1
TCGA-B9-A44B	-2.69588	-1.94354	-2.7999	1
TCGA-BP-4161	1.3695	1.15545	0.712365	1
TCGA-BP-4167	2.01982	-3.56737	-0.229087	1
TCGA-BP-4169	3.88355	-0.158756	1.36713	1
TCGA-BP-4173	1.84069	-0.158134	2.34811	1
TCGA-BP-4176	2.56102	-0.598549	1.33135	1
TCGA-BP-4326	12.7943	-0.119182	-0.797612	1
TCGA-BP-4327	3.87626	1.65598	-2.53679	1
TCGA-BP-4329	4.15264	1.62998	-0.609289	1
TCGA-BP-4332	2.33527	2.13403	-0.0619154	1
TCGA-BP-4335	2.80774	1.11214	-2.59925	1
TCGA-BP-4337	-0.130066	-0.28025	-1.06492	1
TCGA-BP-4338	6.48909	-5.6477	0.931636	1
TCGA-BP-4342	2.73213	0.739478	-0.648255	1
TCGA-BP-4343	3.513	-0.0510019	2.27424	1
TCGA-BP-4344	1.03499	1.72589	0.30636	1
TCGA-BP-4345	1.88796	-0.0692163	1.65233	1
TCGA-BP-4349	1.69433	1.73848	-2.11047	1
TCGA-BP-4351	2.69083	0.0106098	-3.1463	1
TCGA-BP-4352	4.70873	-7.48112	-2.98397	1
TCGA-BP-4353	2.76327	-0.358824	1.13839	1
TCGA-BP-4354	2.18564	-2.25138	6.39897	1
TCGA-BP-4355	2.3591	1.78358	-1.72347	1
TCGA-BP-4761	4.84415	-7.26772	-3.44442	1
TCGA-BP-4763	2.42164	0.590337	0.0239294	1
TCGA-BP-4768	2.37431	1.85132	-1.77852	1
TCGA-BP-4770	2.42986	-4.3505	1.31684	1
TCGA-BP-4771	-0.191785	-0.731873	0.545924	1
TCGA-BP-4774	0.770228	1.47582	-1.70171	1
TCGA-BP-4775	1.49951	1.61244	0.232702	1
TCGA-BP-4776	1.38942	0.117708	-2.61057	1
TCGA-BP-4781	2.87849	0.287259	0.431396	1
TCGA-BP-4787	3.33863	-1.65202	0.718105	1
TCGA-BP-4790	2.05554	0.742125	1.88299	1
TCGA-BP-4798	0.90789	-0.576603	1.96071	1
TCGA-BP-4799	6.8939	-1.71146	1.02185	1
TCGA-BP-4960	5.53991	-0.925098	-3.48187	1
TCGA-BP-4963	1.70301	1.38802	0.734846	1
TCGA-BP-4964	2.47799	1.48641	-0.631358	1
TCGA-BP-4967	5.72729	2.66998	0.30663	1
TCGA-BP-4971	0.188722	-0.0298133	0.0350616	1
TCGA-BP-4972	2.55388	1.81145	2.27688	1
TCGA-BP-4974	1.06774	1.40486	0.132493	1
TCGA-BP-4977	0.734494	0.689876	-0.425651	1
TCGA-BP-4981	1.39323	0.513689	-3.61618	1
TCGA-BP-4983	5.09002	-4.30418	3.19546	1
TCGA-BP-4985	2.6552	-2.15821	1.7279	1
TCGA-BP-4986	1.19889	1.17403	0.706505	1
TCGA-BP-4989	-0.253224	-0.263345	0.10545	1
TCGA-BP-4992	0.311884	-1.42452	-3.61589	1
TCGA-BP-5000	1.06575	-0.535221	-0.843977	1
TCGA-BP-5006	0.481593	1.7397	-0.290441	1
TCGA-BP-5008	0.602343	1.01683	1.05642	1
TCGA-BP-5009	2.15045	0.0461164	-0.111589	1
TCGA-BP-5010	0.8169	-0.711267	-1.56322	1
TCGA-BP-5169	2.61911	-4.54583	-1.87515	1
TCGA-BP-5175	3.88836	-4.85732	-3.8023	1
TCGA-BP-5178	2.94355	-3.91006	0.0767792	1
TCGA-BP-5183	0.639748	1.24963	-0.107159	1
TCGA-BP-5187	3.08799	0.485535	-0.243598	1
TCGA-BP-5189	2.0057	1.04816	1.53355	1
TCGA-BP-5196	2.22045	-0.576905	0.233657	1
TCGA-BP-5198	2.9026	-1.31663	1.75164	1
TCGA-BP-5199	1.95456	0.120264	-0.642667	1
TCGA-BP-5201	0.585151	0.497875	-0.762579	1
TCGA-BQ-5878	-4.39954	-1.11382	5.23018	1
TCGA-BQ-5879	-0.298622	-2.24157	3.36726	1
TCGA-BQ-5885	-3.15498	-2.61104	-1.22254	1
TCGA-BQ-5893	-1.99182	-2.13756	0.638875	1
TCGA-BQ-5894	-1.13122	-3.9608	1.91644	1
TCGA-CJ-4635	3.54937	0.985486	-0.215722	1
TCGA-CJ-4636	0.0598917	-0.54489	1.24624	1
TCGA-CJ-4637	1.85701	-0.739016	1.77858	1
TCGA-CJ-4638	-1.00774	-0.428096	-2.85382	1
TCGA-CJ-4641	0.169523	-0.587184	1.76723	1
TCGA-CJ-4642	-0.382034	0.378411	-0.492841	1
TCGA-CJ-4868	5.42824	-1.80909	1.70699	1
TCGA-CJ-4872	2.29747	0.614919	-0.262089	1
TCGA-CJ-4873	0.7167	-2.50689	-1.49987	1
TCGA-CJ-4875	0.082901	0.684722	-2.14013	1
TCGA-CJ-4876	0.649467	1.26557	-2.81646	1
TCGA-CJ-4878	3.44205	0.851337	-3.35621	1
TCGA-CJ-4881	1.43144	-2.45364	-0.590673	1
TCGA-CJ-4882	1.91343	-2.13834	-0.304005	1
TCGA-CJ-4888	1.76049	-2.28376	0.970466	1
TCGA-CJ-4890	1.10772	-1.73553	4.21072	1
TCGA-CJ-4891	3.06583	-4.96776	-0.437079	1
TCGA-CJ-4895	2.29118	-0.135443	-0.104335	1
TCGA-CJ-4899	0.618352	1.16676	0.506899	1
TCGA-CJ-4900	1.06913	-1.04989	0.728132	1
TCGA-CJ-4901	4.57448	-1.25969	1.04326	1
TCGA-CJ-4902	2.03343	0.712714	0.219158	1
TCGA-CJ-4903	1.45442	1.98306	-0.509318	1
TCGA-CJ-4908	1.64837	1.47431	0.394285	1
TCGA-CJ-4912	0.935873	-1.05357	-2.42975	1
TCGA-CJ-4918	1.53683	0.805362	1.52085	1
TCGA-CJ-4920	3.05652	1.15197	-0.053953	1
TCGA-CJ-5671	4.00741	-1.72331	2.43043	1
TCGA-CJ-5677	1.80426	-2.26628	0.467887	1
TCGA-CJ-5679	3.89285	-3.01721	-3.42305	1
TCGA-CJ-6027	3.83567	-2.73764	1.97487	1
TCGA-CJ-6028	3.04905	0.690963	2.55872	1
TCGA-CJ-6030	1.90443	-0.278154	1.40284	1
TCGA-CJ-6033	3.92938	-0.753239	-0.146884	1
TCGA-CW-5580	1.3369	0.214334	1.39052	1
TCGA-CW-5588	3.35477	-0.590049	2.15074	1
TCGA-CW-5590	2.36793	1.05543	0.232641	1
TCGA-CW-6087	0.942361	-3.90671	7.69352	1
TCGA-CW-6090	5.72019	-0.394067	0.680862	1
TCGA-CW-6093	1.31334	2.05761	0.555861	1
TCGA-CW-6097	2.27346	-0.909057	3.29353	1
TCGA-CZ-4854	0.726358	0.0309331	-0.691793	1
TCGA-CZ-4857	2.77078	-0.419927	-0.0600294	1
TCGA-CZ-4858	6.90782	-3.44731	0.668675	1
TCGA-CZ-4860	4.7935	-6.12939	1.06573	1
TCGA-CZ-4861	3.96257	-1.40906	4.20633	1
TCGA-CZ-5454	5.03391	1.00917	1.5065	1
TCGA-CZ-5456	4.14731	-0.981628	1.34805	1
TCGA-CZ-5459	4.77893	-1.73983	-0.516856	1
TCGA-CZ-5460	3.89485	-0.376889	-1.92126	1
TCGA-CZ-5461	1.97186	1.32736	0.79413	1
TCGA-CZ-5462	1.66623	-0.389034	0.568538	1
TCGA-CZ-5463	1.71861	3.10471	0.761335	1
TCGA-CZ-5464	1.34608	-0.202957	0.676611	1
TCGA-CZ-5465	2.62216	1.78811	-0.730203	1
TCGA-CZ-5467	3.67805	2.1194	-1.26972	1
TCGA-CZ-5468	4.28133	-3.01624	-1.60921	1
TCGA-CZ-5469	2.91933	-2.25918	-1.6481	1
TCGA-CZ-5982	2.17242	1.58064	-0.0381039	1
TCGA-CZ-5984	1.72731	-0.514483	0.916387	1
TCGA-CZ-5985	1.75518	0.0933696	3.3116	1
TCGA-CZ-5987	2.21255	-0.853035	-0.957564	1
TCGA-DV-5565	2.38169	-0.0465513	-0.595566	1
TCGA-DV-5568	4.42713	-1.28505	-2.22124	1
TCGA-DV-5569	2.24114	0.382569	0.677086	1
TCGA-DV-A4VX	0.220442	-3.0565	-2.43811	1
TCGA-DV-A4VZ	2.9009	-4.82445	1.13532	1
TCGA-DV-A4W0	2.0403	1.38898	-2.32986	1
TCGA-DW-5560	-3.75618	-1.0501	-2.25825	1
TCGA-EU-5905	2.69608	-1.03224	0.770601	1
TCGA-F9-A4JJ	-2.0934	-3.03099	-0.997984	1
TCGA-F9-A7Q0	-3.12776	-0.126866	-1.52584	1
TCGA-F9-A8NY	-2.3413	-1.26054	-1.54415	1
TCGA-G6-A5PC	0.365168	-2.94736	-4.25137	1
TCGA-G6-A8L6	3.26692	0.463577	-2.52896	1
TCGA-G6-A8L7	5.56328	-9.01722	-6.45633	1
TCGA-G7-6789	-0.143839	-1.2276	-0.0634181	1
TCGA-G7-6793	-0.118565	-4.32825	3.86513	1
TCGA-G7-7502	-3.3417	-0.196869	0.337695	1
TCGA-G7-A8LC	-3.56827	-1.55879	-2.90805	1
TCGA-G7-A8LD	-1.71736	-1.93019	1.24065	1
TCGA-GK-A6C7	0.736621	1.79167	-0.187976	1
TCGA-GL-7966	-2.91614	-0.260379	1.25348	1
TCGA-HE-A5NJ	-3.22137	0.328707	-0.880546	1
TCGA-IA-A40Y	-2.38729	-1.23638	-1.18768	1
TCGA-KV-A6GD	-2.6222	-1.78479	1.61168	1
TCGA-MM-A563	0.835067	0.174996	0.00944259	1
TCGA-MM-A564	1.76259	0.984333	-3.1512	1
TCGA-MM-A84U	0.530089	-1.57828	-0.84102	1
TCGA-P4-A5E8	-0.829354	-3.17534	0.484526	1
TCGA-P4-A5EA	-1.15778	-3.91196	-0.0483595	1
TCGA-P4-AAVL	-2.24409	-2.11951	-1.90408	1
TCGA-PJ-A5Z8	-2.15038	-0.641511	1.64426	1
TCGA-SX-A7SM	-3.1147	-1.03495	-0.994517	1
TCGA-UZ-A9PN	-2.23729	-0.201974	-0.132923	1
TCGA-Y8-A8S1	-2.10796	-3.66201	3.49986	1

## Sheet: 4d
Tag	PC1	PC2	PC3	Group
TCGA-2K-A9WE	1.74778	2.34677	-1.01876	0
TCGA-2Z-A9J1	1.86673	5.10152	-0.844315	0
TCGA-2Z-A9J2	2.0165	2.71575	-4.25369	0
TCGA-2Z-A9J3	-2.50107	6.46141	-1.20326	0
TCGA-2Z-A9J5	0.762385	3.80338	-3.10442	0
TCGA-2Z-A9J6	-2.06079	5.88019	-0.495681	0
TCGA-2Z-A9J8	1.08364	3.22918	0.325896	0
TCGA-2Z-A9JD	4.09111	4.75022	1.46169	0
TCGA-2Z-A9JE	2.04091	5.35308	-2.35906	0
TCGA-2Z-A9JG	3.2661	3.99906	0.636384	0
TCGA-2Z-A9JK	-1.38632	-0.20347	-0.363191	0
TCGA-2Z-A9JL	-3.37586	5.2222	2.05838	0
TCGA-2Z-A9JM	1.19995	4.1029	-1.22513	0
TCGA-2Z-A9JN	4.31245	4.14375	0.375331	0
TCGA-2Z-A9JO	2.87237	4.02852	-0.259626	0
TCGA-2Z-A9JP	1.68532	5.09745	-2.86005	0
TCGA-2Z-A9JQ	-3.17768	7.0716	-6.21885	0
TCGA-2Z-A9JR	-2.72601	6.62679	0.052022	0
TCGA-2Z-A9JS	0.887208	5.00358	1.03781	0
TCGA-2Z-A9JT	1.05407	4.45371	-6.32172	0
TCGA-3Z-A93Z	1.26179	-2.98121	-1.23432	0
TCGA-4A-A93W	-1.45145	5.95959	-1.0401	0
TCGA-4A-A93Y	5.28435	0.0194114	-1.96641	0
TCGA-5P-A9JV	-1.57841	0.204158	0.632368	0
TCGA-5P-A9JW	0.979821	3.89381	-1.39142	0
TCGA-5P-A9JY	-8.78088	8.95468	-1.22339	0
TCGA-5P-A9JZ	2.41059	5.06625	-0.532621	0
TCGA-5P-A9K0	-0.293132	5.36806	-0.244496	0
TCGA-5P-A9K2	-17.5365	11.7612	-4.88622	0
TCGA-5P-A9K4	-3.23773	4.71468	-0.139371	0
TCGA-5P-A9K6	1.76367	5.11474	-0.767793	0
TCGA-5P-A9K8	4.51511	6.73612	4.01606	0
TCGA-5P-A9KA	-0.0786276	4.0212	1.29207	0
TCGA-5P-A9KC	4.17253	2.05036	1.24867	0
TCGA-5P-A9KE	3.32728	5.01598	-1.12509	0
TCGA-5P-A9KF	-8.53401	7.56289	1.13584	0
TCGA-5P-A9KH	1.59065	5.76511	6.38288	0
TCGA-6D-AA2E	1.90063	2.57094	0.354356	0
TCGA-A3-3306	-0.13605	-4.92726	-0.501062	0
TCGA-A3-3307	-0.478067	-2.72398	2.07254	0
TCGA-A3-3308	-0.604334	-2.63702	0.168994	0
TCGA-A3-3313	0.722632	3.55517	0.77011	0
TCGA-A3-3320	-4.50361	-2.58378	5.70608	0
TCGA-A3-3322	-3.71384	-1.76771	3.46914	0
TCGA-A3-3326	-6.46526	-3.6719	2.34988	0
TCGA-A3-3328	1.60886	5.43948	4.58325	0
TCGA-A3-3331	-0.677996	-2.73487	4.51814	0
TCGA-A3-3343	-2.46939	-3.76354	1.84298	0
TCGA-A3-3349	-1.0828	-1.71013	1.06466	0
TCGA-A3-3359	-3.34819	-1.965	3.68022	0
TCGA-A3-3362	-1.62675	-1.73361	2.39199	0
TCGA-A3-3363	1.03105	4.69577	0.979141	0
TCGA-A3-3370	-3.30434	-2.3243	3.50015	0
TCGA-A3-3373	3.80351	-2.23354	3.56587	0
TCGA-A3-3374	4.1534	2.79689	1.53117	0
TCGA-A3-3376	0.797556	-1.58606	2.08921	0
TCGA-A3-3380	-4.30657	-2.66451	1.39944	0
TCGA-A3-3385	-1.50485	-2.10682	2.34889	0
TCGA-A3-A6NI	-0.604898	-1.30262	-0.625485	0
TCGA-A3-A8OU	-2.34305	-2.26803	0.452938	0
TCGA-A3-A8OV	-1.66073	-1.05589	0.464254	0
TCGA-A3-A8OW	-1.14626	-0.966529	2.31063	0
TCGA-A3-A8OX	3.16524	0.00421353	-0.360152	0
TCGA-A4-7286	5.70245	4.13577	0.0177893	0
TCGA-A4-7287	2.75661	1.35787	-1.64674	0
TCGA-A4-7288	5.14071	3.57315	1.50413	0
TCGA-A4-7583	2.00684	4.38017	2.26278	0
TCGA-A4-7584	0.515154	6.06753	2.11809	0
TCGA-A4-7585	5.51922	1.78217	0.507135	0
TCGA-A4-7732	-3.69847	6.67553	0.611603	0
TCGA-A4-7734	4.46134	3.76436	0.642364	0
TCGA-A4-7828	4.04932	-1.44883	-0.626018	0
TCGA-A4-7996	4.10487	3.72433	1.48207	0
TCGA-A4-7997	3.63154	3.14383	1.10608	0
TCGA-A4-8098	-0.717344	2.78232	-0.772603	0
TCGA-A4-8310	4.07176	4.65724	-0.17006	0
TCGA-A4-8311	-9.37261	7.6235	1.32378	0
TCGA-A4-8312	4.71943	5.97327	1.32101	0
TCGA-A4-8515	3.88081	4.78749	1.53107	0
TCGA-A4-8516	1.47192	5.66759	0.474252	0
TCGA-A4-8517	4.75442	4.96409	0.17356	0
TCGA-A4-8518	5.9231	3.52087	-0.522826	0
TCGA-A4-8630	0.00863376	5.56432	2.74082	0
TCGA-A4-A48D	5.95509	3.73278	-0.478145	0
TCGA-A4-A4ZT	0.586574	5.51938	0.957971	0
TCGA-A4-A5DU	-6.62318	7.69957	-0.562668	0
TCGA-A4-A5XZ	4.39328	4.1361	0.673678	0
TCGA-A4-A6HP	-4.63646	5.87603	-4.13199	0
TCGA-A4-A772	0.158347	5.20138	-0.075906	0
TCGA-AK-3427	5.14956	3.73817	-3.38992	0
TCGA-AK-3429	4.5561	-2.40502	-0.217433	0
TCGA-AK-3433	3.95953	5.35689	4.45069	0
TCGA-AK-3434	-0.60008	-3.77897	0.673379	0
TCGA-AK-3440	4.58917	5.20385	3.89537	0
TCGA-AK-3443	2.55134	4.69447	5.29924	0
TCGA-AK-3447	2.89251	4.87733	-4.42972	0
TCGA-AK-3450	2.46199	-1.30887	1.67453	0
TCGA-AK-3451	4.09763	-3.45353	-3.45418	0
TCGA-AK-3453	-11.23	-1.31168	-0.463891	0
TCGA-AK-3455	-2.57746	-3.64347	1.37481	0
TCGA-AK-3456	5.21179	2.29004	1.60014	0
TCGA-AK-3458	-4.67399	-6.63707	-2.59258	0
TCGA-AK-3460	-0.913488	-2.791	1.21126	0
TCGA-AK-3465	0.0586471	5.04991	4.80655	0
TCGA-AL-3472	-10.2934	8.64587	-0.725149	0
TCGA-AL-3473	-2.07304	-3.31012	-1.90328	0
TCGA-AS-3778	-2.74662	-2.70276	1.34022	0
TCGA-AT-A5NU	-5.10796	7.04114	1.24446	0
TCGA-B0-4694	3.63785	-2.8123	-1.09358	0
TCGA-B0-4816	-0.897137	-3.36164	-0.129835	0
TCGA-B0-4818	-2.57146	-3.24975	2.47109	0
TCGA-B0-4823	5.69618	-2.1585	-0.381184	0
TCGA-B0-4824	-7.07067	-2.1469	3.62305	0
TCGA-B0-4827	5.55347	-2.34115	-1.2306	0
TCGA-B0-4834	4.0542	3.79935	3.47859	0
TCGA-B0-4838	-1.91674	-1.51621	2.08506	0
TCGA-B0-4839	3.38309	-2.61211	-1.79951	0
TCGA-B0-4841	0.996276	-3.40819	-2.1691	0
TCGA-B0-4847	-12.6501	-1.48791	-0.754636	0
TCGA-B0-4848	4.79989	-2.4476	-0.337864	0
TCGA-B0-5080	3.9194	-2.32968	-1.72368	0
TCGA-B0-5083	6.46044	2.82082	1.50444	0
TCGA-B0-5088	-6.3524	-2.09989	0.324016	0
TCGA-B0-5100	-0.304652	-3.38535	-4.67583	0
TCGA-B0-5102	-0.775081	-0.789845	2.53782	0
TCGA-B0-5104	-0.584632	-1.43699	2.57218	0
TCGA-B0-5115	-5.04009	-4.05362	3.79994	0
TCGA-B0-5117	0.505964	5.1173	4.38732	0
TCGA-B0-5119	3.66198	-2.02876	2.16291	0
TCGA-B0-5399	-1.82413	-3.57476	1.27829	0
TCGA-B0-5690	2.71391	-2.42032	0.838346	0
TCGA-B0-5691	4.50154	-0.983339	2.17379	0
TCGA-B0-5692	3.46248	-0.765828	-0.14868	0
TCGA-B0-5693	2.47187	-3.2101	1.09724	0
TCGA-B0-5695	3.5974	-2.60528	0.795126	0
TCGA-B0-5696	5.58576	-1.80855	-0.036273	0
TCGA-B0-5697	5.16986	1.03047	0.283171	0
TCGA-B0-5699	2.26936	-1.40765	0.98075	0
TCGA-B0-5700	4.25446	-2.6119	-0.607624	0
TCGA-B0-5703	2.79251	-2.67608	-0.248381	0
TCGA-B0-5705	4.72929	-1.19299	2.40853	0
TCGA-B0-5707	5.47545	2.96624	-0.275646	0
TCGA-B0-5709	5.38886	-1.01953	0.88465	0
TCGA-B0-5710	2.72846	-1.60072	0.299003	0
TCGA-B0-5711	4.12092	-2.41969	1.16925	0
TCGA-B0-5712	3.66514	-1.05675	0.949735	0
TCGA-B0-5713	3.27215	-1.89335	2.41787	0
TCGA-B0-5812	4.423	-2.40738	1.00805	0
TCGA-B1-5398	6.71834	2.39111	-0.137221	0
TCGA-B1-7332	5.96114	3.5076	0.455733	0
TCGA-B1-A47M	-3.05571	6.38074	-3.17079	0
TCGA-B1-A47N	-15.905	10.3528	-3.00058	0
TCGA-B1-A47O	-5.77495	4.17241	-2.49013	0
TCGA-B1-A654	-2.06414	5.71144	-5.15365	0
TCGA-B1-A655	6.62628	2.82074	0.721171	0
TCGA-B1-A656	4.39383	1.14213	-3.11662	0
TCGA-B1-A657	0.883936	4.86698	-0.00992419	0
TCGA-B2-3923	-18.1524	3.10953	36.8161	0
TCGA-B2-3924	2.06871	-2.98089	0.340907	0
TCGA-B2-4102	-2.61996	-1.29765	3.36293	0
TCGA-B2-5633	2.3527	-4.18387	1.64341	0
TCGA-B2-5636	4.54111	-1.14198	1.02198	0
TCGA-B2-5639	5.25591	-0.891951	0.0551121	0
TCGA-B2-5641	4.93617	-1.78315	-0.10018	0
TCGA-B3-3925	1.32378	4.42684	2.01722	0
TCGA-B3-3926	2.81829	3.51797	2.22091	0
TCGA-B3-4103	-2.84167	6.02129	3.06861	0
TCGA-B3-4104	-2.27916	2.80509	-0.17352	0
TCGA-B3-8121	1.0391	2.71127	1.02495	0
TCGA-B3-A6W5	2.49975	4.62389	0.593047	0
TCGA-B4-5377	3.7011	-1.96093	2.51791	0
TCGA-B4-5378	3.48682	-1.32864	1.45557	0
TCGA-B4-5832	4.11386	-10.4191	4.01651	0
TCGA-B4-5834	4.29506	-2.90827	0.795484	0
TCGA-B4-5835	4.43913	1.90518	-1.23546	0
TCGA-B4-5836	4.65515	-2.17905	1.24028	0
TCGA-B4-5838	5.40731	-2.0784	0.386884	0
TCGA-B4-5843	3.35197	-1.69875	1.1296	0
TCGA-B4-5844	4.39152	-2.36975	2.0434	0
TCGA-B8-4146	2.11811	-3.80864	5.8728	0
TCGA-B8-4148	-3.94673	-1.69637	2.22009	0
TCGA-B8-4151	1.98918	-2.27153	0.541707	0
TCGA-B8-4154	1.26919	-5.82586	-0.701751	0
TCGA-B8-4619	2.96406	3.94938	3.63597	0
TCGA-B8-4621	4.68727	2.97803	1.24871	0
TCGA-B8-5159	4.97507	-1.02039	0.892791	0
TCGA-B8-5162	4.96017	-1.99705	-1.36551	0
TCGA-B8-5164	4.93884	-0.0776486	1.76965	0
TCGA-B8-5165	4.83323	-1.47481	1.15395	0
TCGA-B8-5545	5.70192	-1.6221	0.506475	0
TCGA-B8-5546	6.06236	3.28138	1.86507	0
TCGA-B8-5549	5.13613	-3.47263	1.02224	0
TCGA-B8-5550	5.18984	-1.37914	-0.58712	0
TCGA-B8-5552	4.04555	-1.80675	1.29319	0
TCGA-B8-5553	5.01722	-1.40671	1.2076	0
TCGA-B8-A54G	-5.98986	-2.9727	0.495932	0
TCGA-B8-A54H	-0.125502	-1.94548	1.53015	0
TCGA-B8-A54K	-2.95809	-1.47163	0.495291	0
TCGA-B9-4113	-5.20217	6.49302	1.12741	0
TCGA-B9-4115	-1.24465	4.83094	-2.33533	0
TCGA-B9-4117	-6.08822	6.2147	4.74821	0
TCGA-B9-4617	0.0950734	6.02978	0.71983	0
TCGA-B9-5155	4.56527	4.72887	1.70859	0
TCGA-B9-5156	7.04183	2.93778	0.704707	0
TCGA-B9-7268	5.49567	4.68012	0.339264	0
TCGA-B9-A5W7	3.69567	4.39382	-0.54478	0
TCGA-B9-A5W8	4.44942	2.94514	-0.0660223	0
TCGA-B9-A5W9	4.67163	4.93251	0.26017	0
TCGA-B9-A69E	3.45295	1.9129	-0.647856	0
TCGA-B9-A8YH	-2.14762	5.59849	1.41715	0
TCGA-B9-A8YI	5.32396	4.22497	-0.775383	0
TCGA-BP-4158	-5.28361	-2.3874	2.3446	0
TCGA-BP-4159	2.89179	-4.36798	-1.62913	0
TCGA-BP-4160	4.81369	-2.67129	0.456358	0
TCGA-BP-4162	0.145969	-1.97397	2.74034	0
TCGA-BP-4163	-0.0376619	-0.685155	1.74627	0
TCGA-BP-4164	-3.95849	-3.0127	3.91949	0
TCGA-BP-4165	-4.49956	-2.24787	1.80783	0
TCGA-BP-4166	4.19424	-1.95793	0.610069	0
TCGA-BP-4170	3.69148	-2.53621	0.798954	0
TCGA-BP-4174	2.9642	-3.09101	1.43625	0
TCGA-BP-4177	4.42101	-1.90286	-0.787774	0
TCGA-BP-4325	-4.70062	-2.51388	3.36481	0
TCGA-BP-4330	-4.40613	-3.31566	2.892	0
TCGA-BP-4331	-2.2248	-1.1249	2.00735	0
TCGA-BP-4334	-5.78461	7.16118	2.03884	0
TCGA-BP-4340	-4.43899	-0.719077	6.96023	0
TCGA-BP-4341	-9.2186	-1.63323	1.48758	0
TCGA-BP-4346	-7.70927	-2.22233	2.27146	0
TCGA-BP-4347	-1.27724	-1.7163	2.69643	0
TCGA-BP-4756	-0.665472	2.98408	2.98842	0
TCGA-BP-4758	0.2436	-2.43433	-0.244004	0
TCGA-BP-4759	2.24566	-7.23905	-2.23189	0
TCGA-BP-4760	5.46602	-1.26453	0.90391	0
TCGA-BP-4762	5.93306	-3.25395	0.374783	0
TCGA-BP-4765	-0.618317	-2.34271	2.69702	0
TCGA-BP-4766	-0.489967	-1.80178	3.23837	0
TCGA-BP-4769	3.47649	-0.754871	0.327224	0
TCGA-BP-4777	0.689784	-1.92615	0.789558	0
TCGA-BP-4782	4.46671	-1.94506	0.215376	0
TCGA-BP-4784	5.02123	-2.40325	-1.21607	0
TCGA-BP-4789	3.70262	-2.96848	1.05299	0
TCGA-BP-4795	5.51153	-1.21763	0.598743	0
TCGA-BP-4797	4.72088	-2.62813	-0.23795	0
TCGA-BP-4801	5.07055	-2.5219	0.793625	0
TCGA-BP-4803	3.55009	-4.02891	-0.775281	0
TCGA-BP-4804	0.880456	-2.58261	-1.02332	0
TCGA-BP-4807	5.28681	-2.66049	1.3365	0
TCGA-BP-4959	4.95132	-0.942956	0.00381241	0
TCGA-BP-4961	2.27907	-2.24366	1.2932	0
TCGA-BP-4962	4.6808	-2.10666	-0.705969	0
TCGA-BP-4965	3.39976	-2.20778	1.7947	0
TCGA-BP-4968	-2.19319	-2.38251	0.0629397	0
TCGA-BP-4969	-11.6685	-0.766317	4.56153	0
TCGA-BP-4970	4.55058	-1.30112	1.10933	0
TCGA-BP-4973	-5.03807	-2.77915	1.85864	0
TCGA-BP-4975	2.69961	-2.89896	1.52791	0
TCGA-BP-4976	5.49028	-2.30242	1.63831	0
TCGA-BP-4982	-0.665401	-2.69013	3.13629	0
TCGA-BP-4987	-1.36456	-2.14212	1.71047	0
TCGA-BP-4991	-1.30752	-2.73503	2.26553	0
TCGA-BP-4993	2.54367	-1.86758	0.525696	0
TCGA-BP-4994	3.3914	2.87455	4.20428	0
TCGA-BP-4995	3.64012	1.36664	3.25282	0
TCGA-BP-4998	-2.65127	-1.68689	1.62723	0
TCGA-BP-4999	-0.370324	-2.14852	3.19803	0
TCGA-BP-5001	-13.9089	-1.10389	2.43214	0
TCGA-BP-5004	0.534179	-2.19581	3.10049	0
TCGA-BP-5007	-3.83875	-2.98871	2.40428	0
TCGA-BP-5168	3.83837	-4.10049	1.37134	0
TCGA-BP-5170	3.84825	-3.78073	-3.93945	0
TCGA-BP-5173	3.41199	-1.75903	0.423649	0
TCGA-BP-5174	2.41779	-0.475226	0.174094	0
TCGA-BP-5176	4.91645	-1.32445	0.374914	0
TCGA-BP-5177	1.89709	-3.20994	-0.823777	0
TCGA-BP-5180	2.70888	-3.22211	-1.362	0
TCGA-BP-5181	4.64575	-2.78799	1.00119	0
TCGA-BP-5182	4.70063	-1.09833	0.29546	0
TCGA-BP-5184	3.74799	-2.63133	1.42888	0
TCGA-BP-5185	-1.08568	-1.75722	-3.45567	0
TCGA-BP-5186	2.52376	-2.19609	2.72581	0
TCGA-BP-5190	0.433376	-1.2486	0.905277	0
TCGA-BP-5191	-3.01711	-4.54209	-3.01436	0
TCGA-BP-5192	3.77768	-3.66766	2.98119	0
TCGA-BP-5194	3.78205	-3.14745	1.03681	0
TCGA-BP-5195	4.38954	-2.26611	0.136786	0
TCGA-BP-5200	5.06314	-1.00046	1.74921	0
TCGA-BP-5202	3.77515	-1.63628	1.33841	0
TCGA-BQ-5875	5.4666	3.9629	-1.10598	0
TCGA-BQ-5876	5.67603	2.28014	1.35689	0
TCGA-BQ-5877	5.98884	1.13094	-0.684853	0
TCGA-BQ-5880	6.14926	2.0306	-1.49581	0
TCGA-BQ-5881	4.43401	3.80811	-3.02308	0
TCGA-BQ-5882	4.90597	2.1623	-0.969163	0
TCGA-BQ-5883	6.67268	4.0789	0.504707	0
TCGA-BQ-5884	6.36478	2.73368	0.470757	0
TCGA-BQ-5886	5.54454	4.21663	-1.98522	0
TCGA-BQ-5887	6.11061	1.45507	-2.63266	0
TCGA-BQ-5888	-1.45468	3.84343	-4.2267	0
TCGA-BQ-5889	1.89678	0.780854	-2.41317	0
TCGA-BQ-5890	3.47206	2.27774	-2.41412	0
TCGA-BQ-5891	5.41074	3.33264	-0.404594	0
TCGA-BQ-5892	5.06941	-0.0543194	0.683166	0
TCGA-BQ-7044	4.65235	3.34594	0.408405	0
TCGA-BQ-7045	3.82106	3.22994	-0.825085	0
TCGA-BQ-7046	3.13255	4.01071	-0.384324	0
TCGA-BQ-7048	4.92487	2.23755	-1.24072	0
TCGA-BQ-7049	4.45157	1.73996	0.0135995	0
TCGA-BQ-7050	3.25078	4.46403	1.63278	0
TCGA-BQ-7051	4.69496	4.74994	0.355723	0
TCGA-BQ-7053	4.7216	3.22729	0.298189	0
TCGA-BQ-7055	5.07718	2.742	1.8921	0
TCGA-BQ-7056	1.24315	3.05762	0.0451554	0
TCGA-BQ-7058	2.407	3.733	-1.61174	0
TCGA-BQ-7059	5.97687	2.07038	-0.0898257	0
TCGA-BQ-7060	5.27136	4.10274	0.719701	0
TCGA-BQ-7061	5.01874	2.0609	-0.293371	0
TCGA-BQ-7062	3.70272	3.61425	0.966577	0
TCGA-CJ-4634	-0.297492	-1.16938	2.9754	0
TCGA-CJ-4639	-1.21871	-3.37769	3.28264	0
TCGA-CJ-4640	4.62518	-0.613154	0.625399	0
TCGA-CJ-4643	-1.64069	-2.23694	3.62033	0
TCGA-CJ-4644	5.70282	-1.73789	1.19039	0
TCGA-CJ-4869	3.34202	-2.3357	-1.93694	0
TCGA-CJ-4870	3.65466	-4.17772	-1.31556	0
TCGA-CJ-4871	4.49752	-4.27757	-0.184368	0
TCGA-CJ-4874	4.97021	-3.25695	1.36532	0
TCGA-CJ-4884	-1.5639	-1.47421	1.08638	0
TCGA-CJ-4885	4.1489	-1.64044	1.54675	0
TCGA-CJ-4886	2.5557	-2.44865	1.51511	0
TCGA-CJ-4887	-3.40014	-1.94656	0.589734	0
TCGA-CJ-4889	3.19037	-1.27797	0.901188	0
TCGA-CJ-4892	-5.06079	-2.87671	2.28361	0
TCGA-CJ-4893	3.3406	-1.79532	1.58569	0
TCGA-CJ-4894	-0.507591	-1.93833	2.96069	0
TCGA-CJ-4897	4.28388	-1.82128	1.38956	0
TCGA-CJ-4904	5.73449	-1.54179	1.0252	0
TCGA-CJ-4905	4.30397	-2.36986	0.584863	0
TCGA-CJ-4907	2.22874	-2.49528	2.05957	0
TCGA-CJ-4916	-4.93415	-3.20592	0.802264	0
TCGA-CJ-5672	3.28335	-0.814087	-0.543233	0
TCGA-CJ-5675	4.09714	-1.79692	-0.243834	0
TCGA-CJ-5676	2.8451	-3.7864	-3.22238	0
TCGA-CJ-5678	1.61939	-3.65192	-3.29492	0
TCGA-CJ-5680	4.27897	0.489528	-0.00551897	0
TCGA-CJ-5681	5.22357	3.73837	1.78783	0
TCGA-CJ-5682	3.88476	-3.08444	-0.292133	0
TCGA-CJ-5683	3.40573	-1.92022	0.527057	0
TCGA-CJ-5684	3.56247	-3.57941	-0.22862	0
TCGA-CJ-5686	3.28155	-1.76772	0.540021	0
TCGA-CJ-5689	5.49622	-1.89834	-0.200293	0
TCGA-CJ-6031	5.18994	-2.66959	-1.52866	0
TCGA-CJ-6032	4.11049	-3.13631	2.90578	0
TCGA-CW-5581	5.29832	-1.1138	1.18332	0
TCGA-CW-5583	3.3913	-2.63175	2.86515	0
TCGA-CW-5584	5.52701	-1.67143	0.161954	0
TCGA-CW-5585	4.15161	-1.30363	2.11866	0
TCGA-CW-5587	4.84521	-1.71077	1.6508	0
TCGA-CW-5589	4.78624	-2.34123	0.858443	0
TCGA-CW-5591	7.38825	2.15798	1.27054	0
TCGA-CW-6088	2.21513	-1.85757	3.47595	0
TCGA-CZ-4853	0.880969	-2.42147	1.74484	0
TCGA-CZ-4856	5.87053	-2.26674	1.22266	0
TCGA-CZ-4859	4.55661	-1.10035	1.78206	0
TCGA-CZ-4862	-0.232777	-1.68357	1.65708	0
TCGA-CZ-4863	0.845577	-1.83097	1.25325	0
TCGA-CZ-4864	-2.71524	-1.47323	3.83736	0
TCGA-CZ-4865	5.12662	-1.70399	-0.0947722	0
TCGA-CZ-4866	0.4965	1.06973	1.69295	0
TCGA-CZ-5451	4.81147	-2.01767	1.35068	0
TCGA-CZ-5452	0.927276	-2.54055	-1.43548	0
TCGA-CZ-5453	3.13155	-2.09579	1.36351	0
TCGA-CZ-5455	3.81104	-1.85449	1.34455	0
TCGA-CZ-5457	4.0817	-3.06434	-0.118544	0
TCGA-CZ-5458	4.33147	-2.48503	0.823659	0
TCGA-CZ-5466	3.55007	-2.75636	-1.97781	0
TCGA-CZ-5470	2.4075	-1.51918	-1.53009	0
TCGA-CZ-5986	2.85711	-2.76721	3.96506	0
TCGA-CZ-5988	4.1039	-4.08301	-0.468109	0
TCGA-CZ-5989	2.17615	-5.22338	7.0012	0
TCGA-DV-5566	4.15879	-1.02903	-0.202899	0
TCGA-DV-5567	4.70261	-0.927528	1.18779	0
TCGA-DV-5573	0.821212	-0.206801	0.950019	0
TCGA-DV-5574	5.06368	-1.49906	-0.678217	0
TCGA-DV-5575	3.97238	-2.05038	0.641825	0
TCGA-DV-5576	3.30615	-0.399282	1.00778	0
TCGA-DW-5561	-4.13815	6.25806	2.31368	0
TCGA-DW-7834	3.85972	3.89521	-0.84465	0
TCGA-DW-7836	2.4254	4.54478	0.363669	0
TCGA-DW-7837	4.02879	3.73088	0.317693	0
TCGA-DW-7838	5.28423	2.4717	-0.0902456	0
TCGA-DW-7839	1.80127	5.03583	1.79261	0
TCGA-DW-7840	0.82325	5.24858	-1.18794	0
TCGA-DW-7841	-0.547037	3.44625	-0.353798	0
TCGA-DW-7842	0.933504	5.22384	1.85868	0
TCGA-DW-7963	3.73627	3.88116	-0.49466	0
TCGA-DZ-6132	5.93911	1.59423	0.0545584	0
TCGA-DZ-6133	4.55274	4.60846	1.35804	0
TCGA-DZ-6134	6.46883	3.03607	0.442709	0
TCGA-DZ-6135	3.99022	3.70514	1.607	0
TCGA-EU-5904	3.2307	-2.44426	1.67772	0
TCGA-EU-5906	4.88795	-2.13956	2.26425	0
TCGA-EU-5907	4.59815	-2.87313	0.807463	0
TCGA-EV-5901	3.25244	3.97512	1.37648	0
TCGA-EV-5902	0.929232	4.75322	-0.161926	0
TCGA-EV-5903	5.67291	3.1587	0.609492	0
TCGA-F9-A7VF	-2.19129	6.1155	-5.50639	0
TCGA-F9-A97G	6.46544	2.74917	0.822343	0
TCGA-G6-A8L8	-9.18716	-2.05149	2.34461	0
TCGA-G7-6790	6.41007	3.83699	0.36378	0
TCGA-G7-6792	5.75508	3.39512	1.14648	0
TCGA-G7-6795	-3.32981	7.62576	-4.09383	0
TCGA-G7-6796	1.98752	4.07405	-2.20899	0
TCGA-G7-6797	3.78421	4.22033	1.70781	0
TCGA-G7-7501	4.02636	2.1703	1.11988	0
TCGA-G7-A4TM	-1.26394	4.8891	-1.26873	0
TCGA-G7-A8LB	-14.2714	12.538	-5.0428	0
TCGA-G7-A8LE	-1.92644	5.63072	2.05472	0
TCGA-GL-6846	4.90379	3.78991	0.917529	0
TCGA-GL-7773	3.01518	4.00845	-0.725501	0
TCGA-GL-8500	4.15131	4.88598	1.39704	0
TCGA-GL-A4EM	6.22074	2.63693	-1.41279	0
TCGA-GL-A59R	-0.150131	5.561	0.160315	0
TCGA-GL-A59T	3.92188	3.15174	-1.43169	0
TCGA-GL-A9DC	1.31023	4.05347	0.619097	0
TCGA-GL-A9DD	1.68708	4.11931	-0.527063	0
TCGA-GL-A9DE	3.75986	3.65018	1.36266	0
TCGA-HE-7128	5.59371	2.45812	0.989458	0
TCGA-HE-7129	3.04845	5.11464	1.63494	0
TCGA-HE-7130	3.50135	3.16586	-1.31729	0
TCGA-HE-A5NF	4.26601	3.54167	-0.19285	0
TCGA-HE-A5NH	3.60764	4.25039	1.01809	0
TCGA-HE-A5NI	-9.0845	8.03923	-0.710688	0
TCGA-HE-A5NK	2.08146	1.9651	-0.855205	0
TCGA-HE-A5NL	-5.15207	6.34768	1.12712	0
TCGA-IA-A40U	0.926936	4.07656	-1.96698	0
TCGA-IA-A40X	1.22303	3.75757	0.121357	0
TCGA-IA-A83S	5.29134	3.20679	-1.10781	0
TCGA-IA-A83T	5.40598	2.48646	-1.89892	0
TCGA-IA-A83V	4.20494	2.84828	-1.88913	0
TCGA-IA-A83W	-4.07594	4.01561	0.428313	0
TCGA-IZ-8195	4.47134	4.42135	-1.2932	0
TCGA-IZ-8196	2.15783	5.30453	2.00213	0
TCGA-IZ-A6M8	4.58625	5.09312	-4.56119	0
TCGA-IZ-A6M9	-7.95706	8.05103	-5.15088	0
TCGA-J7-6720	6.0169	2.87012	-0.126138	0
TCGA-J7-8537	5.0477	1.06626	-0.896578	0
TCGA-J7-A8I2	-11.508	6.00198	-5.40345	0
TCGA-KV-A6GE	-7.03661	8.24906	-3.36665	0
TCGA-KV-A74V	0.879216	5.73756	-1.26607	0
TCGA-MH-A55W	1.53875	5.10349	0.0851716	0
TCGA-MH-A55Z	-4.13625	7.54584	-2.37962	0
TCGA-MH-A560	5.20208	4.80872	-1.49125	0
TCGA-MH-A561	4.14877	4.32049	-1.06832	0
TCGA-MH-A562	-2.36085	5.39328	-5.49835	0
TCGA-MH-A854	0.125355	3.76927	-3.47044	0
TCGA-MH-A855	4.33381	2.56345	-0.81728	0
TCGA-MH-A856	-9.29734	4.29835	-0.228359	0
TCGA-MH-A857	4.32843	7.08239	2.526	0
TCGA-MW-A4EC	-0.696947	-2.45761	0.457944	0
TCGA-O9-A75Z	-1.9114	5.35217	-0.40468	0
TCGA-P4-A5E6	-1.15609	4.71806	-2.18734	0
TCGA-P4-A5E7	0.957772	4.39668	0.650685	0
TCGA-P4-A5EB	6.10954	3.76904	1.35079	0
TCGA-P4-A5ED	-10.1631	3.1081	-5.46862	0
TCGA-P4-AAVK	4.85505	4.62755	-0.697698	0
TCGA-P4-AAVM	5.65857	4.7655	-0.790701	0
TCGA-P4-AAVO	2.97495	3.03035	-3.44735	0
TCGA-PJ-A5Z9	2.09733	5.13762	-1.19155	0
TCGA-Q2-A5QZ	-0.0783005	-1.47811	-9.38187	0
TCGA-SX-A71R	-17.3439	12.0301	-1.43911	0
TCGA-SX-A71S	-0.659644	5.07033	1.7522	0
TCGA-SX-A71U	-0.864608	5.281	0.488007	0
TCGA-SX-A71V	1.78479	5.01763	0.654055	0
TCGA-SX-A71W	0.220835	5.34949	0.299209	0
TCGA-SX-A7SL	-5.17452	7.51236	-3.09927	0
TCGA-SX-A7SN	-2.52145	5.90313	-1.06354	0
TCGA-SX-A7SO	1.89637	4.20472	1.28118	0
TCGA-SX-A7SP	-3.04157	6.91515	-0.467256	0
TCGA-SX-A7SQ	1.6259	4.00253	0.540815	0
TCGA-SX-A7SR	-2.18552	6.15464	0.762499	0
TCGA-SX-A7SS	-14.5551	11.8388	-0.1784	0
TCGA-SX-A7SU	-18.0609	10.1533	-0.824368	0
TCGA-T7-A92I	2.42587	4.52132	3.18116	0
TCGA-UN-AAZ9	4.40216	3.88366	0.864489	0
TCGA-UZ-A9PJ	0.390835	5.13939	1.47283	0
TCGA-UZ-A9PK	1.50907	4.82026	0.435884	0
TCGA-UZ-A9PL	-5.53092	6.27028	-2.44181	0
TCGA-UZ-A9PM	5.15581	2.76955	-2.00681	0
TCGA-UZ-A9PO	4.4996	4.37966	0.192988	0
TCGA-UZ-A9PP	2.05736	4.34446	0.822514	0
TCGA-UZ-A9PQ	1.44182	3.56029	2.14142	0
TCGA-UZ-A9PR	-0.959648	5.49919	0.901224	0
TCGA-UZ-A9PS	1.23187	4.2731	1.72419	0
TCGA-UZ-A9PU	-4.68804	6.9722	1.63358	0
TCGA-UZ-A9PV	-8.25089	8.10923	0.882563	0
TCGA-UZ-A9PX	-2.84514	6.37262	1.60521	0
TCGA-UZ-A9PZ	-9.3962	8.82829	-1.27843	0
TCGA-UZ-A9Q0	-12.9028	10.481	-4.22724	0
TCGA-UZ-A9Q1	5.77353	4.6092	0.196766	0
TCGA-V9-A7HT	-0.258663	3.31431	-0.225471	0
TCGA-WN-A9G9	-10.8272	-2.92492	-3.23338	0
TCGA-WN-AB4C	-7.44119	6.6933	-1.35559	0
TCGA-Y8-A894	0.0147416	5.68175	2.1895	0
TCGA-Y8-A895	-8.06849	8.40508	-1.41468	0
TCGA-Y8-A896	-0.692041	2.79849	-0.0682003	0
TCGA-Y8-A897	1.13467	4.55415	1.11522	0
TCGA-Y8-A898	2.32112	4.16649	-2.31957	0
TCGA-Y8-A8RY	-4.64559	6.98631	0.0126648	0
TCGA-Y8-A8RZ	1.9115	3.176	-0.0319928	0
TCGA-Y8-A8S0	-0.964181	6.10081	0.796012	0
TCGA-2Z-A9J7	-2.95999	6.40801	-5.22691	1
TCGA-2Z-A9J9	-1.76273	-1.05838	0.829713	1
TCGA-2Z-A9JI	-0.491348	0.995811	-1.99461	1
TCGA-2Z-A9JJ	1.38475	2.02645	-0.0133778	1
TCGA-4A-A93X	2.1979	2.22596	-2.06743	1
TCGA-5P-A9JU	-0.157877	1.4655	-2.43921	1
TCGA-5P-A9K3	0.499705	2.60936	-3.21421	1
TCGA-5P-A9K9	0.994375	2.24203	-1.68312	1
TCGA-A3-3311	2.13255	-2.64822	0.550774	1
TCGA-A3-3316	-3.01721	-5.53595	0.219207	1
TCGA-A3-3317	-2.08776	-1.04377	2.13267	1
TCGA-A3-3319	-0.8037	-5.25383	-1.50482	1
TCGA-A3-3323	-4.6574	-5.96897	1.26732	1
TCGA-A3-3324	-0.807233	-1.88106	1.86434	1
TCGA-A3-3325	-4.05323	-2.2684	1.57016	1
TCGA-A3-3329	-0.891024	-4.64698	1.10646	1
TCGA-A3-3335	-1.31273	-3.5382	-0.624705	1
TCGA-A3-3346	-3.05349	-5.97507	-4.76035	1
TCGA-A3-3347	-2.11214	-1.8187	-0.195506	1
TCGA-A3-3351	-6.42949	-2.87433	2.91745	1
TCGA-A3-3352	-3.55593	-3.11187	2.23192	1
TCGA-A3-3357	-2.13602	-2.48619	2.62837	1
TCGA-A3-3358	-2.06473	-3.88637	0.0569304	1
TCGA-A3-3365	0.0261358	-2.80241	2.50762	1
TCGA-A3-3367	-1.74363	-2.4128	1.33869	1
TCGA-A3-3372	-3.94094	-1.98763	3.0159	1
TCGA-A3-3378	-1.50613	-2.00364	1.0975	1
TCGA-A3-3382	-3.35725	-4.08251	0.37639	1
TCGA-A3-3383	-2.1101	-2.87024	-3.17721	1
TCGA-A3-3387	0.308582	-2.48753	-0.0247046	1
TCGA-A3-A6NJ	1.01229	-1.49749	0.870609	1
TCGA-A3-A6NL	-1.90194	-3.54607	1.29488	1
TCGA-A3-A6NN	0.272072	-2.25819	1.89122	1
TCGA-A3-A8CQ	0.0419498	-1.66956	2.4231	1
TCGA-A4-7915	4.91342	1.1874	-1.84833	1
TCGA-A4-A57E	-0.696544	1.51053	-1.82956	1
TCGA-A4-A5Y0	4.03039	2.60723	-1.57739	1
TCGA-A4-A5Y1	0.824071	3.21534	1.44039	1
TCGA-A4-A7UZ	-3.55958	3.92967	-1.63336	1
TCGA-AK-3425	4.6501	-3.61664	-2.52089	1
TCGA-AK-3426	-10.7612	-3.34572	-4.47333	1
TCGA-AK-3428	4.46227	-3.63825	0.559107	1
TCGA-AK-3431	4.69679	-3.80602	-0.992931	1
TCGA-AK-3436	1.42779	-5.49118	-3.80658	1
TCGA-AK-3445	-4.19308	-5.16759	-4.42963	1
TCGA-AK-3454	-8.0247	-3.13844	-4.89775	1
TCGA-AK-3461	-2.12765	-2.10725	1.93816	1
TCGA-AL-3466	-14.0888	3.31955	0.212417	1
TCGA-AL-3467	-1.98936	4.3766	3.48996	1
TCGA-AL-3468	-4.53645	6.55291	1.58059	1
TCGA-AL-3471	-15.3717	8.69727	4.33387	1
TCGA-AL-7173	2.54142	1.70045	-2.97616	1
TCGA-AL-A5DJ	0.219713	1.06794	-6.87423	1
TCGA-AS-3777	5.88433	3.1028	-0.137835	1
TCGA-B0-4688	1.43883	1.4573	-2.14471	1
TCGA-B0-4690	-0.557701	-2.99002	-1.09755	1
TCGA-B0-4691	-3.21722	-3.95781	-3.70137	1
TCGA-B0-4693	-1.24067	-2.73238	2.79311	1
TCGA-B0-4696	0.671744	0.95947	0.108658	1
TCGA-B0-4697	-12.1598	-2.88466	-4.61861	1
TCGA-B0-4698	-0.221874	-0.786357	-3.1381	1
TCGA-B0-4699	0.723566	1.75943	1.80775	1
TCGA-B0-4700	0.639733	-4.93801	-3.65392	1
TCGA-B0-4701	-4.89721	-3.82011	-0.718757	1
TCGA-B0-4703	-1.86088	-3.33499	-1.02642	1
TCGA-B0-4706	-7.94431	-3.05183	-0.263307	1
TCGA-B0-4707	-7.73246	-3.99692	-5.80206	1
TCGA-B0-4710	-4.61989	-4.96122	2.46402	1
TCGA-B0-4712	1.98529	-5.25738	-3.69216	1
TCGA-B0-4713	-4.7037	-4.8249	-0.851001	1
TCGA-B0-4714	-15.9106	-3.01212	4.05077	1
TCGA-B0-4718	-11.5574	-4.95729	0.373613	1
TCGA-B0-4810	-3.8219	-3.5312	-0.787948	1
TCGA-B0-4811	-17.0516	-1.07671	-0.582096	1
TCGA-B0-4813	-13.6166	-5.57336	-4.84095	1
TCGA-B0-4814	-4.24795	-2.40451	1.8654	1
TCGA-B0-4815	-6.17544	-3.02393	-2.27492	1
TCGA-B0-4817	-6.39284	-5.07307	-2.62537	1
TCGA-B0-4819	-9.0834	-2.24489	-2.33933	1
TCGA-B0-4821	-14.114	-3.9786	-8.00407	1
TCGA-B0-4822	-10.0651	-3.8485	-6.5467	1
TCGA-B0-4828	-10.2419	-3.30205	0.548829	1
TCGA-B0-4833	-9.63211	-1.73787	1.22838	1
TCGA-B0-4836	0.752433	-3.47554	-1.35492	1
TCGA-B0-4837	-0.311071	-4.61909	-2.13584	1
TCGA-B0-4842	2.50529	-3.193	-4.96358	1
TCGA-B0-4843	-4.85782	-2.29005	-1.65761	1
TCGA-B0-4844	-4.09668	-6.80531	-2.26595	1
TCGA-B0-4845	-9.33691	-2.22708	3.71697	1
TCGA-B0-4846	-0.830297	-2.62929	3.13595	1
TCGA-B0-4849	-7.89074	-3.02984	3.62822	1
TCGA-B0-4852	-3.3323	-4.0926	2.7006	1
TCGA-B0-4945	-1.23909	-1.39212	3.34036	1
TCGA-B0-5075	-0.225213	-1.77087	1.35758	1
TCGA-B0-5077	-3.41674	-3.91209	1.66637	1
TCGA-B0-5081	-4.76003	-3.84329	-1.40479	1
TCGA-B0-5084	-4.52219	0.689237	-5.01285	1
TCGA-B0-5085	-17.9814	-0.299005	0.591034	1
TCGA-B0-5092	-11.7452	-2.7491	-0.362315	1
TCGA-B0-5094	-5.11603	-6.42729	-1.55783	1
TCGA-B0-5095	-2.59364	-4.26461	0.277937	1
TCGA-B0-5096	5.19006	-1.76212	-0.879323	1
TCGA-B0-5097	0.860224	-4.8237	-2.00385	1
TCGA-B0-5098	-0.604367	-0.351452	-3.26879	1
TCGA-B0-5099	-1.71982	-3.18853	4.01966	1
TCGA-B0-5106	-7.86492	-2.35141	0.480925	1
TCGA-B0-5107	-4.98481	-1.36238	-3.27198	1
TCGA-B0-5108	0.0666835	-5.21744	-1.59927	1
TCGA-B0-5109	2.08271	-0.616289	-4.11193	1
TCGA-B0-5110	0.644281	-1.79942	2.84015	1
TCGA-B0-5113	-0.465481	-2.21864	2.47115	1
TCGA-B0-5116	3.19382	-6.53724	-2.74614	1
TCGA-B0-5120	2.26252	-2.60328	0.80905	1
TCGA-B0-5121	-0.711846	-3.41504	0.553283	1
TCGA-B0-5400	1.45857	-1.68608	-3.42976	1
TCGA-B0-5402	1.87643	-3.97411	1.02917	1
TCGA-B0-5694	2.89804	-3.37132	-0.887738	1
TCGA-B0-5698	3.31115	-3.18119	-0.410685	1
TCGA-B0-5701	4.67997	-1.45424	-0.910833	1
TCGA-B0-5702	-1.00576	-4.67448	-11.0886	1
TCGA-B0-5706	3.53424	-3.53618	-0.908108	1
TCGA-B2-4098	-1.89541	2.67064	1.10362	1
TCGA-B2-4099	-0.347505	-3.97708	-1.9277	1
TCGA-B2-4101	-4.36264	-3.22678	2.15701	1
TCGA-B2-5635	-23.1328	-9.47421	21.7785	1
TCGA-B2-A4SR	-3.00465	-2.45181	3.51522	1
TCGA-B8-4143	-14.7556	-6.66142	-2.85597	1
TCGA-B8-4153	-0.35872	-3.15308	-0.0703151	1
TCGA-B8-4620	-1.76711	-4.88467	-1.58048	1
TCGA-B8-4622	-1.46648	-3.97622	0.840479	1
TCGA-B8-5158	3.33198	-4.42759	-1.40568	1
TCGA-B8-5163	5.13609	-2.34112	-0.855664	1
TCGA-B8-5551	3.48253	-2.07003	-1.65289	1
TCGA-B8-A54D	-11.7159	-0.118403	1.83941	1
TCGA-B8-A54E	4.46906	2.95234	0.723242	1
TCGA-B8-A54F	-3.6637	-4.10477	0.280393	1
TCGA-B8-A54I	-4.57756	-1.466	-3.17824	1
TCGA-B8-A54J	-0.975266	-1.53317	1.0913	1
TCGA-B8-A7U6	-0.651603	-2.93706	-1.21786	1
TCGA-B8-A8YJ	0.358418	-1.19899	0.503856	1
TCGA-B9-4116	-6.42221	5.48049	2.03553	1
TCGA-B9-A44B	-5.1109	6.08047	-4.54172	1
TCGA-BP-4161	-3.15271	-2.60815	1.88211	1
TCGA-BP-4167	2.48951	-3.55016	-2.72379	1
TCGA-BP-4169	-1.14374	-2.79521	1.65369	1
TCGA-BP-4173	-1.00814	-3.01359	0.00535856	1
TCGA-BP-4176	1.04935	-3.58265	0.28338	1
TCGA-BP-4326	-4.41819	-4.96447	0.0164496	1
TCGA-BP-4327	-10.8963	-2.02033	2.59942	1
TCGA-BP-4329	2.17666	-4.73702	1.14684	1
TCGA-BP-4332	-2.21945	-3.89591	1.1687	1
TCGA-BP-4335	-12.0532	-3.11866	2.89055	1
TCGA-BP-4337	-7.81643	-0.762178	-0.486875	1
TCGA-BP-4338	3.7477	-3.04314	-1.49892	1
TCGA-BP-4342	-6.35111	-7.33568	-0.222874	1
TCGA-BP-4343	5.34054	-4.12135	-1.42688	1
TCGA-BP-4344	0.83099	-2.57389	1.78975	1
TCGA-BP-4345	0.310681	-3.61703	-0.679542	1
TCGA-BP-4349	-7.74319	-1.99548	2.917	1
TCGA-BP-4351	-18.0822	-4.212	3.03909	1
TCGA-BP-4352	-20.8372	-3.27342	-9.9696	1
TCGA-BP-4353	1.33088	-3.4953	0.017766	1
TCGA-BP-4354	-0.73997	-2.76045	-2.26664	1
TCGA-BP-4355	-10.0223	-3.10938	3.38529	1
TCGA-BP-4761	-2.9955	-3.42907	-9.54294	1
TCGA-BP-4763	4.35296	-4.39322	-0.988504	1
TCGA-BP-4768	-3.69149	-3.09316	1.38365	1
TCGA-BP-4770	4.86985	-0.741873	-5.20837	1
TCGA-BP-4771	-7.81342	-2.17448	-0.442541	1
TCGA-BP-4774	-2.6602	-2.84561	1.63436	1
TCGA-BP-4775	-2.36281	-1.95366	5.13858	1
TCGA-BP-4776	-4.03386	-2.13569	-0.725682	1
TCGA-BP-4781	4.72505	-1.92902	-0.0239941	1
TCGA-BP-4787	1.51997	-2.11447	-0.845956	1
TCGA-BP-4790	1.76993	-2.6624	1.81263	1
TCGA-BP-4798	-4.48411	-3.57323	-0.560114	1
TCGA-BP-4799	2.31401	-7.23552	-3.36612	1
TCGA-BP-4960	-6.61517	-4.4346	-3.41091	1
TCGA-BP-4963	-3.57601	-3.52368	1.22638	1
TCGA-BP-4964	-1.18314	-4.43577	1.35394	1
TCGA-BP-4967	-0.632276	-2.24769	1.85082	1
TCGA-BP-4971	-21.3391	-0.881037	2.34681	1
TCGA-BP-4972	2.37848	-3.2007	1.65405	1
TCGA-BP-4974	-6.4619	-3.21663	2.49072	1
TCGA-BP-4977	-5.5654	-2.58547	2.01004	1
TCGA-BP-4981	-10.1078	-4.03887	-0.891772	1
TCGA-BP-4983	-4.37714	-2.82951	-3.55571	1
TCGA-BP-4985	4.25793	-1.37619	-1.41877	1
TCGA-BP-4986	-1.07988	-2.07512	0.774937	1
TCGA-BP-4989	-11.5228	-2.13735	2.21758	1
TCGA-BP-4992	-32.5445	-2.01447	-2.52791	1
TCGA-BP-5000	-0.503789	-2.45119	-1.35434	1
TCGA-BP-5006	2.34418	-1.8818	1.05287	1
TCGA-BP-5008	1.02303	-1.88675	1.20992	1
TCGA-BP-5009	-1.68708	-3.2907	-1.03146	1
TCGA-BP-5010	-2.77534	-1.91989	-2.4455	1
TCGA-BP-5169	-5.67028	-6.63751	-5.19536	1
TCGA-BP-5175	-1.55756	-2.38611	-3.45739	1
TCGA-BP-5178	3.28817	-4.28742	-3.80797	1
TCGA-BP-5183	0.121671	-2.08004	1.20811	1
TCGA-BP-5187	3.87102	-3.12314	0.100546	1
TCGA-BP-5189	3.38324	-3.63538	0.754287	1
TCGA-BP-5196	1.29438	-1.84035	-1.40875	1
TCGA-BP-5198	4.17519	-3.0684	-1.82841	1
TCGA-BP-5199	-3.8263	-3.86867	0.542888	1
TCGA-BP-5201	0.255827	-2.05559	0.367187	1
TCGA-BQ-5878	4.98985	2.73848	0.589199	1
TCGA-BQ-5879	6.45224	0.943444	-0.538455	1
TCGA-BQ-5885	-6.86613	5.33073	-0.852404	1
TCGA-BQ-5893	3.07382	0.971986	-2.78011	1
TCGA-BQ-5894	3.46925	0.418188	-3.52362	1
TCGA-CJ-4635	-5.5878	-3.82217	0.961384	1
TCGA-CJ-4636	-3.62107	0.0650516	0.714993	1
TCGA-CJ-4637	-4.52105	-3.77566	0.126663	1
TCGA-CJ-4638	-11.4451	-0.0228546	-0.433797	1
TCGA-CJ-4641	-2.05382	-1.51799	0.733548	1
TCGA-CJ-4642	-11.3056	-6.86451	-1.33901	1
TCGA-CJ-4868	2.34203	-2.10687	-1.52756	1
TCGA-CJ-4872	0.244058	-4.27585	-1.25517	1
TCGA-CJ-4873	-8.52996	-0.761583	-1.73554	1
TCGA-CJ-4875	-11.1584	-1.81705	-0.312698	1
TCGA-CJ-4876	-2.25404	-1.79638	1.76869	1
TCGA-CJ-4878	-9.12923	-4.43847	3.04686	1
TCGA-CJ-4881	-4.35333	-2.03113	-2.45979	1
TCGA-CJ-4882	-2.8553	-3.19523	-2.69771	1
TCGA-CJ-4888	0.461521	-2.70695	-1.3116	1
TCGA-CJ-4890	1.76785	-3.49174	-0.854728	1
TCGA-CJ-4891	-3.19578	-3.95914	-5.19989	1
TCGA-CJ-4895	0.0816062	-4.02548	-0.0858778	1
TCGA-CJ-4899	-0.308047	-2.48697	2.02363	1
TCGA-CJ-4900	-5.22615	-1.56504	-1.48006	1
TCGA-CJ-4901	-3.42043	-4.45755	-2.17553	1
TCGA-CJ-4902	-3.73689	-2.81371	0.126907	1
TCGA-CJ-4903	-1.48633	-1.9268	2.03142	1
TCGA-CJ-4908	-1.41426	-2.99235	1.23574	1
TCGA-CJ-4912	-10.4133	-2.86635	-3.80571	1
TCGA-CJ-4918	3.10583	-3.75175	-0.970318	1
TCGA-CJ-4920	-0.20267	-2.70388	0.862148	1
TCGA-CJ-5671	3.88716	-3.51669	-3.0393	1
TCGA-CJ-5677	4.11559	-2.08212	-3.00586	1
TCGA-CJ-5679	2.62441	-2.15354	-3.07205	1
TCGA-CJ-6027	3.01469	-2.79691	-2.89859	1
TCGA-CJ-6028	3.51543	-2.88684	-0.0781279	1
TCGA-CJ-6030	4.36544	-2.02742	-0.108181	1
TCGA-CJ-6033	3.07962	-4.29836	-2.68605	1
TCGA-CW-5580	3.97536	-1.85106	0.182578	1
TCGA-CW-5588	5.40032	-2.96618	-1.34418	1
TCGA-CW-5590	3.02613	-2.20149	-0.671737	1
TCGA-CW-6087	5.47718	-1.24352	-1.11667	1
TCGA-CW-6090	2.5957	-4.82359	-4.5473	1
TCGA-CW-6093	3.43135	-1.96266	1.33046	1
TCGA-CW-6097	4.5182	-1.76019	-0.363215	1
TCGA-CZ-4854	-2.6117	-2.30403	-0.247696	1
TCGA-CZ-4857	-1.06858	-2.65853	-0.985144	1
TCGA-CZ-4858	-1.30917	-6.28499	-3.19976	1
TCGA-CZ-4860	-0.491293	-8.82991	-10.8436	1
TCGA-CZ-4861	2.44311	-3.05275	-1.47185	1
TCGA-CZ-5454	3.56552	-4.01682	-1.4179	1
TCGA-CZ-5456	4.17974	-4.50555	-2.62503	1
TCGA-CZ-5459	1.76944	-4.48862	-2.64283	1
TCGA-CZ-5460	0.659962	-3.40627	-0.838331	1
TCGA-CZ-5461	5.5086	-3.10022	-0.648276	1
TCGA-CZ-5462	4.67995	-3.07074	0.228263	1
TCGA-CZ-5463	2.75593	-2.68385	3.13263	1
TCGA-CZ-5464	2.13532	-3.52416	-1.15211	1
TCGA-CZ-5465	1.19336	-4.4762	0.00106476	1
TCGA-CZ-5467	3.71113	-2.17033	-0.231585	1
TCGA-CZ-5468	1.25814	-1.81029	-3.67354	1
TCGA-CZ-5469	-0.211165	-1.97971	-5.98831	1
TCGA-CZ-5982	3.71382	-1.82348	1.56055	1
TCGA-CZ-5984	2.85006	-2.49415	-0.783728	1
TCGA-CZ-5985	2.67706	-3.23458	1.09901	1
TCGA-CZ-5987	2.61176	-1.86847	-0.499465	1
TCGA-DV-5565	3.51173	-2.21167	-1.73428	1
TCGA-DV-5568	2.53782	-3.04274	-2.39732	1
TCGA-DV-5569	3.80164	-2.84175	-0.143935	1
TCGA-DV-A4VX	-5.8611	-1.78177	-2.97703	1
TCGA-DV-A4VZ	-8.82975	-1.0264	-4.0504	1
TCGA-DV-A4W0	-2.11307	-2.7253	2.31272	1
TCGA-DW-5560	-15.9159	10.7037	-3.40815	1
TCGA-EU-5905	3.69314	-2.83246	-1.25874	1
TCGA-F9-A4JJ	-0.508283	0.885224	-3.09066	1
TCGA-F9-A7Q0	-3.8045	6.2937	-0.284306	1
TCGA-F9-A8NY	1.47511	1.55116	-3.88964	1
TCGA-G6-A5PC	-3.17207	-2.65314	-5.40532	1
TCGA-G6-A8L6	-4.91909	-5.58773	-4.3592	1
TCGA-G6-A8L7	-10.7634	-6.02027	-12.0727	1
TCGA-G7-6789	3.09807	1.0229	-3.60813	1
TCGA-G7-6793	4.46719	0.750283	-1.67541	1
TCGA-G7-7502	-0.0505463	4.35459	0.680868	1
TCGA-G7-A8LC	-1.57804	4.06047	-1.21229	1
TCGA-G7-A8LD	0.306938	3.59734	-0.219236	1
TCGA-GK-A6C7	2.43561	-1.70592	1.0194	1
TCGA-GL-7966	1.22229	1.19662	-0.95711	1
TCGA-HE-A5NJ	-8.15967	8.35707	0.984021	1
TCGA-IA-A40Y	-0.689205	1.84245	-2.21271	1
TCGA-KV-A6GD	1.24092	2.86896	-0.729788	1
TCGA-MM-A563	-4.04113	-1.03084	-1.18104	1
TCGA-MM-A564	-8.96795	-7.1437	-7.82658	1
TCGA-MM-A84U	-2.2512	-0.312852	-2.2862	1
TCGA-P4-A5E8	1.33445	1.33135	-3.24893	1
TCGA-P4-A5EA	-2.99001	-0.957981	-5.61287	1
TCGA-P4-AAVL	-7.00942	4.38508	-3.7283	1
TCGA-PJ-A5Z8	2.83219	1.5585	0.00173442	1
TCGA-SX-A7SM	1.62298	2.3433	-1.48238	1
TCGA-UZ-A9PN	-0.957839	3.0475	0.271484	1
TCGA-Y8-A8S1	6.16061	2.01115	-2.30813	1

## Sheet: 4e
Tag	PC1	PC2	PC3	Group
TCGA-2K-A9WE	0.792703	0.394038	-0.674824	0
TCGA-2Z-A9J1	1.1593	0.531913	-0.512725	0
TCGA-2Z-A9J2	0.0209828	0.677004	-0.379124	0
TCGA-2Z-A9J3	0.309409	0.69204	-0.402916	0
TCGA-2Z-A9J5	0.425205	0.461248	-0.512026	0
TCGA-2Z-A9J6	1.00817	0.580221	0.170162	0
TCGA-2Z-A9J8	-0.589058	-0.0508656	-0.122887	0
TCGA-2Z-A9JD	1.38259	0.0283801	0.161087	0
TCGA-2Z-A9JE	-0.0070822	1.10162	-1.11755	0
TCGA-2Z-A9JG	0.611196	0.127895	-0.936668	0
TCGA-2Z-A9JK	0.454636	0.258461	0.628258	0
TCGA-2Z-A9JL	0.655642	1.11819	-0.214763	0
TCGA-2Z-A9JM	0.80394	0.79627	-0.569347	0
TCGA-2Z-A9JN	1.13699	0.667129	-1.03436	0
TCGA-2Z-A9JO	1.03776	-0.136057	0.435839	0
TCGA-2Z-A9JP	0.193058	0.470819	2.32488	0
TCGA-2Z-A9JQ	0.268061	1.03927	-0.32761	0
TCGA-2Z-A9JR	0.818247	0.838574	0.184277	0
TCGA-2Z-A9JS	0.289026	0.911733	-0.707473	0
TCGA-2Z-A9JT	-0.360923	1.10605	-0.19485	0
TCGA-3Z-A93Z	-0.121836	0.711196	-0.0572282	0
TCGA-4A-A93W	-0.397607	1.66975	-0.430627	0
TCGA-4A-A93Y	0.325895	0.396727	-1.16664	0
TCGA-5P-A9JV	0.239654	0.751265	-0.00369912	0
TCGA-5P-A9JW	0.679693	0.214326	0.118522	0
TCGA-5P-A9JY	-0.374504	0.879305	0.507924	0
TCGA-5P-A9JZ	0.553593	0.840116	-0.4999	0
TCGA-5P-A9K0	-0.0811791	0.834614	-0.263833	0
TCGA-5P-A9K2	-1.35341	2.51069	0.288147	0
TCGA-5P-A9K4	-0.238137	1.58226	-0.0443286	0
TCGA-5P-A9K6	0.774929	0.193818	0.839358	0
TCGA-5P-A9K8	1.46052	0.178778	-0.69327	0
TCGA-5P-A9KA	0.797014	0.907933	-0.291059	0
TCGA-5P-A9KC	1.45012	-0.303069	1.2875	0
TCGA-5P-A9KE	0.723304	0.626056	-0.298291	0
TCGA-5P-A9KF	0.439253	1.40772	0.229955	0
TCGA-5P-A9KH	1.47922	0.214048	-0.417316	0
TCGA-6D-AA2E	0.286804	0.262241	0.0994339	0
TCGA-A3-3306	0.391386	-0.769052	0.929564	0
TCGA-A3-3307	0.458448	0.334231	0.410661	0
TCGA-A3-3308	-1.11484	-1.53862	0.400485	0
TCGA-A3-3313	0.0091946	1.01862	0.891889	0
TCGA-A3-3320	0.291774	0.995016	0.624767	0
TCGA-A3-3322	0.0921357	0.715946	1.4015	0
TCGA-A3-3326	-0.0976762	1.30464	1.27388	0
TCGA-A3-3328	1.51177	-0.212733	-0.198036	0
TCGA-A3-3331	1.1424	-0.988869	3.99095	0
TCGA-A3-3343	0.77834	0.19444	1.92778	0
TCGA-A3-3349	0.178294	0.527446	0.113284	0
TCGA-A3-3359	0.395709	0.617064	2.02045	0
TCGA-A3-3362	-0.0541866	0.950124	0.43932	0
TCGA-A3-3363	1.20431	0.628322	-0.602361	0
TCGA-A3-3370	0.20533	1.0624	1.06209	0
TCGA-A3-3373	1.50901	-0.57169	0.84014	0
TCGA-A3-3374	0.747508	0.512055	0.597011	0
TCGA-A3-3376	0.0562529	0.398022	-0.763845	0
TCGA-A3-3380	-0.654608	1.31574	-0.078056	0
TCGA-A3-3385	-0.145377	0.410822	2.05555	0
TCGA-A3-A6NI	0.730636	0.539344	-0.450076	0
TCGA-A3-A8OU	0.907605	-0.00870783	1.49687	0
TCGA-A3-A8OV	0.795113	0.0857986	1.39521	0
TCGA-A3-A8OW	0.4842	0.490932	0.54664	0
TCGA-A3-A8OX	0.923013	-0.360391	-0.21624	0
TCGA-A4-7286	1.32985	-0.644153	-0.328692	0
TCGA-A4-7287	-0.292379	-0.0565421	-1.11458	0
TCGA-A4-7288	1.47232	0.0780952	-0.584562	0
TCGA-A4-7583	1.2732	0.361041	-0.583892	0
TCGA-A4-7584	0.803139	1.10122	0.145422	0
TCGA-A4-7585	1.08848	-0.98848	0.473567	0
TCGA-A4-7732	0.660231	0.65625	-0.49522	0
TCGA-A4-7734	1.18777	0.379165	-1.03862	0
TCGA-A4-7828	0.959429	0.235516	-1.00295	0
TCGA-A4-7996	1.2843	0.292502	-0.705284	0
TCGA-A4-7997	0.967782	-0.0688409	-0.931015	0
TCGA-A4-8098	-0.12697	1.29473	-0.582975	0
TCGA-A4-8310	0.406295	0.132361	-0.986992	0
TCGA-A4-8311	-0.0794594	1.09887	-0.469959	0
TCGA-A4-8312	1.56152	0.364305	-0.85257	0
TCGA-A4-8515	1.73632	0.0910934	-0.230483	0
TCGA-A4-8516	1.22356	0.542825	-0.66359	0
TCGA-A4-8517	0.534783	0.563674	-0.708283	0
TCGA-A4-8518	1.68711	-0.105366	-0.291961	0
TCGA-A4-8630	1.32272	0.561829	-0.23355	0
TCGA-A4-A48D	1.33723	0.161124	-0.262391	0
TCGA-A4-A4ZT	1.16637	0.548853	-0.48004	0
TCGA-A4-A5DU	-0.140632	0.960492	0.0663968	0
TCGA-A4-A5XZ	1.29842	-0.073238	-0.573955	0
TCGA-A4-A6HP	-0.0782936	1.43877	-0.359047	0
TCGA-A4-A772	1.27316	0.371284	0.668562	0
TCGA-AK-3427	0.745783	-0.0611242	-0.7543	0
TCGA-AK-3429	0.685112	-0.366102	0.297006	0
TCGA-AK-3433	1.33841	0.218806	-0.45369	0
TCGA-AK-3434	-0.222538	-0.352647	0.123267	0
TCGA-AK-3440	1.58935	-0.0374759	-0.353128	0
TCGA-AK-3443	1.53556	0.147991	0.0587563	0
TCGA-AK-3447	0.509339	0.887094	-1.04774	0
TCGA-AK-3450	1.07205	0.0442184	1.46687	0
TCGA-AK-3451	0.93798	-1.52312	0.75027	0
TCGA-AK-3453	-0.170371	0.841054	2.32364	0
TCGA-AK-3455	0.883625	-0.00630333	0.785205	0
TCGA-AK-3456	1.63734	-0.104562	-0.184948	0
TCGA-AK-3458	0.00840962	0.261275	0.321169	0
TCGA-AK-3460	-0.216316	-0.0682577	-0.574898	0
TCGA-AK-3465	0.800833	0.902505	-0.324185	0
TCGA-AL-3472	-1.60454	2.86828	0.700898	0
TCGA-AL-3473	0.888305	-0.0975698	-0.141231	0
TCGA-AS-3778	0.786762	0.483912	0.630606	0
TCGA-AT-A5NU	-0.243425	1.84315	0.185777	0
TCGA-B0-4694	0.951401	-1.07231	0.325774	0
TCGA-B0-4816	0.678328	0.263292	0.268264	0
TCGA-B0-4818	0.928739	-0.266115	2.23838	0
TCGA-B0-4823	0.967201	-0.570824	-0.962696	0
TCGA-B0-4824	0.432701	0.843361	2.73706	0
TCGA-B0-4827	0.48262	-0.745586	-0.415838	0
TCGA-B0-4834	1.62466	-0.0118751	-0.757073	0
TCGA-B0-4838	0.171109	0.240109	-0.104394	0
TCGA-B0-4839	1.17833	-0.650711	-0.167942	0
TCGA-B0-4841	-0.785052	0.0807307	0.396452	0
TCGA-B0-4847	-0.0972109	1.0721	2.6258	0
TCGA-B0-4848	0.534735	-1.11226	-0.376315	0
TCGA-B0-5080	-0.664083	-1.20545	-1.7964	0
TCGA-B0-5083	1.49624	-0.345925	-0.434605	0
TCGA-B0-5088	-0.299728	0.957469	1.03006	0
TCGA-B0-5100	-1.28065	1.60087	-1.18932	0
TCGA-B0-5102	0.688814	0.0417711	-0.0753454	0
TCGA-B0-5104	0.405209	-0.323072	3.03788	0
TCGA-B0-5115	-0.0369437	1.26991	0.963578	0
TCGA-B0-5117	0.928084	0.3105	-0.415018	0
TCGA-B0-5119	1.4685	-0.361741	0.39495	0
TCGA-B0-5399	0.846442	-0.700328	1.9307	0
TCGA-B0-5690	0.667907	-0.384477	-0.188163	0
TCGA-B0-5691	1.38377	-0.22987	-0.0497406	0
TCGA-B0-5692	1.28051	-0.562335	-0.473323	0
TCGA-B0-5693	0.805998	-0.571417	1.19874	0
TCGA-B0-5695	1.14847	-1.25967	2.7143	0
TCGA-B0-5696	1.11116	-0.656696	0.428252	0
TCGA-B0-5697	1.30449	0.100546	-0.846703	0
TCGA-B0-5699	0.859039	-0.481594	0.734127	0
TCGA-B0-5700	0.863385	-0.745833	0.420255	0
TCGA-B0-5703	-0.269442	0.100807	-0.227654	0
TCGA-B0-5705	1.98136	-0.966221	3.26731	0
TCGA-B0-5707	1.14925	-0.000727138	-0.735326	0
TCGA-B0-5709	1.25185	-0.727417	0.483842	0
TCGA-B0-5710	0.364735	-0.671565	-0.858276	0
TCGA-B0-5711	1.11316	-0.452698	-0.331827	0
TCGA-B0-5712	1.3662	-1.11642	0.849577	0
TCGA-B0-5713	1.33099	-0.306431	0.611904	0
TCGA-B0-5812	1.4449	-0.477047	-0.330954	0
TCGA-B1-5398	1.71178	-0.128332	-0.232861	0
TCGA-B1-7332	1.04262	0.390131	-0.548044	0
TCGA-B1-A47M	0.117325	1.01376	0.000855822	0
TCGA-B1-A47N	-1.54865	1.59778	0.278574	0
TCGA-B1-A47O	-0.304599	1.18663	0.171894	0
TCGA-B1-A654	-1.74761	2.37541	-1.12852	0
TCGA-B1-A655	1.70172	-0.0279543	-0.858454	0
TCGA-B1-A656	0.881827	-0.817516	-0.0981183	0
TCGA-B1-A657	1.09026	0.49002	-0.318415	0
TCGA-B2-3923	0.554006	0.988776	0.656733	0
TCGA-B2-3924	1.12192	-0.965197	1.49826	0
TCGA-B2-4102	0.578217	0.974448	0.621442	0
TCGA-B2-5633	1.39969	-1.1158	-1.04936	0
TCGA-B2-5636	0.916723	-0.0103677	-1.1405	0
TCGA-B2-5639	0.672465	-2.53878	0.746236	0
TCGA-B2-5641	0.980488	-0.601121	-0.821443	0
TCGA-B3-3925	1.16457	0.617854	-0.532193	0
TCGA-B3-3926	1.45385	0.0163314	-0.844205	0
TCGA-B3-4103	0.760168	1.06105	0.275501	0
TCGA-B3-4104	-0.842603	1.54156	-0.443479	0
TCGA-B3-8121	0.263103	0.92317	-0.575701	0
TCGA-B3-A6W5	1.05942	0.423577	-0.53503	0
TCGA-B4-5377	1.46615	-0.325118	0.526026	0
TCGA-B4-5378	0.955792	0.643314	-1.02824	0
TCGA-B4-5832	-4.11671	-7.05719	-3.18728	0
TCGA-B4-5834	1.00347	-0.0477343	-0.676359	0
TCGA-B4-5835	0.475658	-0.868883	0.940836	0
TCGA-B4-5836	1.47102	-0.778145	0.610905	0
TCGA-B4-5838	0.647405	-1.99829	-0.0696651	0
TCGA-B4-5843	1.24012	0.102322	-0.542296	0
TCGA-B4-5844	1.03857	-0.513201	0.325355	0
TCGA-B8-4146	1.92519	-0.774239	1.51666	0
TCGA-B8-4148	0.392879	0.577022	0.572617	0
TCGA-B8-4151	0.825171	-0.894577	1.44406	0
TCGA-B8-4154	1.62203	-1.89663	3.76216	0
TCGA-B8-4619	1.58938	0.0133849	-0.489585	0
TCGA-B8-4621	1.00047	-0.211923	-0.311134	0
TCGA-B8-5159	1.18822	-0.795932	-0.421834	0
TCGA-B8-5162	0.558296	-0.837487	-1.31957	0
TCGA-B8-5164	1.79383	-0.570728	0.897103	0
TCGA-B8-5165	1.48584	-0.377557	-0.138529	0
TCGA-B8-5545	0.814969	-0.298952	-0.952872	0
TCGA-B8-5546	1.5176	0.0203001	-0.538188	0
TCGA-B8-5549	1.11666	-0.584421	-0.730719	0
TCGA-B8-5550	0.56597	-1.16855	-0.0939358	0
TCGA-B8-5552	0.855259	0.137034	-0.746736	0
TCGA-B8-5553	1.36765	-0.704886	-0.53038	0
TCGA-B8-A54G	0.380614	0.155593	1.36727	0
TCGA-B8-A54H	-0.373486	0.927014	0.861396	0
TCGA-B8-A54K	0.636677	0.933853	-0.701521	0
TCGA-B9-4113	0.30492	1.4779	0.317602	0
TCGA-B9-4115	-0.469813	0.607717	-0.789692	0
TCGA-B9-4117	0.124466	1.24353	0.0148023	0
TCGA-B9-4617	1.02025	0.666001	-0.25842	0
TCGA-B9-5155	1.36546	0.081209	-0.992419	0
TCGA-B9-5156	1.58856	-0.0328998	-0.419325	0
TCGA-B9-7268	1.32338	0.250229	-1.00809	0
TCGA-B9-A5W7	1.10949	0.440045	-0.49612	0
TCGA-B9-A5W8	1.28966	0.0535004	-0.350759	0
TCGA-B9-A5W9	-0.318	1.21634	-0.755905	0
TCGA-B9-A69E	-0.0485383	0.740318	-0.859702	0
TCGA-B9-A8YH	0.4421	0.678897	-0.048917	0
TCGA-B9-A8YI	0.166966	1.15429	-0.631606	0
TCGA-BP-4158	-0.257796	0.181534	0.579255	0
TCGA-BP-4159	0.311442	-0.969024	-0.135677	0
TCGA-BP-4160	1.04238	-1.01846	-0.842734	0
TCGA-BP-4162	0.950871	0.28818	0.272417	0
TCGA-BP-4163	1.09152	-0.160924	0.12976	0
TCGA-BP-4164	-0.0509584	0.516444	0.752236	0
TCGA-BP-4165	-0.532583	0.359954	2.29686	0
TCGA-BP-4166	0.218321	-0.442903	-0.464692	0
TCGA-BP-4170	1.19967	-0.979961	0.830295	0
TCGA-BP-4174	1.19981	-0.235593	0.245592	0
TCGA-BP-4177	0.660883	-0.165532	-1.4759	0
TCGA-BP-4325	1.49941	-0.0551413	4.04909	0
TCGA-BP-4330	0.536095	0.654026	0.733248	0
TCGA-BP-4331	0.203402	0.580414	0.801256	0
TCGA-BP-4334	0.278117	1.425	0.253086	0
TCGA-BP-4340	0.871277	-0.124516	3.4037	0
TCGA-BP-4341	-0.413901	0.575665	3.09476	0
TCGA-BP-4346	0.2758	0.964549	3.08854	0
TCGA-BP-4347	-0.0167903	0.265029	0.509205	0
TCGA-BP-4756	0.427875	0.620359	1.59399	0
TCGA-BP-4758	0.398185	0.057525	0.506928	0
TCGA-BP-4759	-0.298007	-1.56452	0.943431	0
TCGA-BP-4760	1.22958	0.0459748	-1.27396	0
TCGA-BP-4762	1.58693	-0.0869305	-1.022	0
TCGA-BP-4765	0.369805	0.110974	1.98276	0
TCGA-BP-4766	0.770985	0.333868	0.361467	0
TCGA-BP-4769	0.571273	0.346316	-1.11829	0
TCGA-BP-4777	0.939184	0.173542	0.353251	0
TCGA-BP-4782	1.01023	-0.296909	-0.764612	0
TCGA-BP-4784	0.539696	-0.126483	-1.34342	0
TCGA-BP-4789	0.750226	-0.741937	-0.228289	0
TCGA-BP-4795	1.01338	0.220396	-1.17842	0
TCGA-BP-4797	0.598612	-1.79794	-0.11234	0
TCGA-BP-4801	1.2222	-0.477725	-0.318641	0
TCGA-BP-4803	-0.640856	-2.07914	-0.291009	0
TCGA-BP-4804	0.430484	0.0997774	0.269589	0
TCGA-BP-4807	1.39136	-0.347264	-0.129449	0
TCGA-BP-4959	0.697791	-0.805348	-0.504358	0
TCGA-BP-4961	0.530452	0.177793	-0.438086	0
TCGA-BP-4962	1.03069	-1.00566	0.0919165	0
TCGA-BP-4965	0.844542	-0.254331	-0.796853	0
TCGA-BP-4968	0.404542	0.4259	0.784129	0
TCGA-BP-4969	-0.707882	1.17868	4.33628	0
TCGA-BP-4970	1.19729	-0.391719	-0.999426	0
TCGA-BP-4973	0.312237	0.424017	1.26725	0
TCGA-BP-4975	1.17153	-0.234991	0.0792932	0
TCGA-BP-4976	1.59086	-0.316681	-0.320771	0
TCGA-BP-4982	1.03473	0.136171	1.14933	0
TCGA-BP-4987	0.459247	0.262532	0.563792	0
TCGA-BP-4991	0.148702	-0.166572	0.322635	0
TCGA-BP-4993	0.461231	0.171221	-0.365243	0
TCGA-BP-4994	1.24829	0.0102051	-0.847381	0
TCGA-BP-4995	1.12861	-0.0464737	-0.827342	0
TCGA-BP-4998	0.447712	0.652359	-0.38397	0
TCGA-BP-4999	-0.112426	0.631227	-0.364205	0
TCGA-BP-5001	-0.299458	1.66208	2.58162	0
TCGA-BP-5004	0.371172	-0.0351637	0.297325	0
TCGA-BP-5007	0.169887	0.313778	0.0348956	0
TCGA-BP-5168	1.21699	-0.307093	-0.16891	0
TCGA-BP-5170	0.196571	-1.48152	-1.13971	0
TCGA-BP-5173	0.160041	0.548684	-0.0781191	0
TCGA-BP-5174	1.28577	-0.144865	0.389148	0
TCGA-BP-5176	1.93854	-0.832174	1.44654	0
TCGA-BP-5177	-0.563539	-0.240322	-0.253868	0
TCGA-BP-5180	0.809654	-0.909403	-0.496782	0
TCGA-BP-5181	1.61183	-1.01329	1.50036	0
TCGA-BP-5182	0.948025	-0.137959	-0.532865	0
TCGA-BP-5184	1.85727	-1.04799	2.99757	0
TCGA-BP-5185	-0.638662	0.0540919	0.938515	0
TCGA-BP-5186	0.984606	0.0760142	0.583529	0
TCGA-BP-5190	0.89479	-0.51536	2.07735	0
TCGA-BP-5191	-0.273728	-1.56296	1.43866	0
TCGA-BP-5192	1.12343	0.0238456	-0.597901	0
TCGA-BP-5194	1.23205	-0.664931	-0.232988	0
TCGA-BP-5195	0.827032	-0.848482	0.197161	0
TCGA-BP-5200	0.871118	-0.511874	-0.867546	0
TCGA-BP-5202	1.3951	-0.707694	0.617272	0
TCGA-BQ-5875	0.470009	0.124794	-0.642032	0
TCGA-BQ-5876	1.41056	-0.552882	2.02806	0
TCGA-BQ-5877	-1.3325	-0.219876	-1.57409	0
TCGA-BQ-5880	1.24608	-1.13341	1.2445	0
TCGA-BQ-5881	0.438833	0.220063	0.468082	0
TCGA-BQ-5882	0.440388	-0.209351	-0.416556	0
TCGA-BQ-5883	1.3427	0.406137	-1.28685	0
TCGA-BQ-5884	0.970027	-0.376489	-0.989113	0
TCGA-BQ-5886	1.14296	-0.179356	-0.0195067	0
TCGA-BQ-5887	0.0306353	-1.344	-0.973809	0
TCGA-BQ-5888	0.466167	1.02323	-0.68251	0
TCGA-BQ-5889	-0.0911864	0.89228	-0.975783	0
TCGA-BQ-5890	-0.351779	-2.61988	0.156127	0
TCGA-BQ-5891	0.400094	0.290525	-0.906688	0
TCGA-BQ-5892	1.32449	-1.03881	0.000463296	0
TCGA-BQ-7044	0.697492	-0.217156	-0.980291	0
TCGA-BQ-7045	0.418475	0.292142	-0.901984	0
TCGA-BQ-7046	0.449866	0.455464	-0.746346	0
TCGA-BQ-7048	0.426689	0.707532	-1.02592	0
TCGA-BQ-7049	0.862788	0.256707	-0.8511	0
TCGA-BQ-7050	1.14421	-0.497541	0.939028	0
TCGA-BQ-7051	0.0976125	0.0879848	-1.01645	0
TCGA-BQ-7053	1.3882	-0.0620814	-0.527935	0
TCGA-BQ-7055	1.61066	0.219533	-0.775635	0
TCGA-BQ-7056	-0.0588098	0.221567	-0.412185	0
TCGA-BQ-7058	-1.19667	-3.82699	0.354892	0
TCGA-BQ-7059	1.4279	-0.262281	-0.224236	0
TCGA-BQ-7060	1.42067	0.127218	-0.145158	0
TCGA-BQ-7061	0.173021	-1.33451	-0.300138	0
TCGA-BQ-7062	0.948054	0.447953	-0.54834	0
TCGA-CJ-4634	0.954396	-0.177939	2.43163	0
TCGA-CJ-4639	0.488447	0.193066	0.653692	0
TCGA-CJ-4640	1.48945	-0.0422358	-0.0829779	0
TCGA-CJ-4643	0.435711	0.275718	0.805443	0
TCGA-CJ-4644	1.56883	-0.661354	0.805007	0
TCGA-CJ-4869	0.808872	-0.791004	0.415443	0
TCGA-CJ-4870	-0.268421	-1.19001	1.15237	0
TCGA-CJ-4871	0.669825	-1.0477	0.156846	0
TCGA-CJ-4874	1.80913	-0.638622	0.525646	0
TCGA-CJ-4884	0.260537	-0.946091	0.668437	0
TCGA-CJ-4885	1.2455	-0.610361	-0.22061	0
TCGA-CJ-4886	0.611104	-0.0564607	-0.380162	0
TCGA-CJ-4887	0.633422	0.0701381	1.65051	0
TCGA-CJ-4889	0.59828	0.132487	-0.539945	0
TCGA-CJ-4892	0.125527	0.743268	0.878118	0
TCGA-CJ-4893	1.35296	-0.49828	0.666127	0
TCGA-CJ-4894	0.711019	0.71205	-0.100569	0
TCGA-CJ-4897	1.41708	-0.0879539	-0.12046	0
TCGA-CJ-4904	0.640736	-0.310888	-0.802355	0
TCGA-CJ-4905	1.09811	-0.0463825	-0.322296	0
TCGA-CJ-4907	0.905632	-0.520216	0.486336	0
TCGA-CJ-4916	-0.0169795	0.63109	1.45729	0
TCGA-CJ-5672	0.802089	-0.515971	-0.544477	0
TCGA-CJ-5675	1.61061	-1.14939	1.56704	0
TCGA-CJ-5676	-0.230101	-0.140892	-0.823463	0
TCGA-CJ-5678	0.770753	-0.926481	1.15532	0
TCGA-CJ-5680	0.11396	-0.728031	-1.04298	0
TCGA-CJ-5681	0.802337	0.0101478	-0.932449	0
TCGA-CJ-5682	0.00597858	-1.37511	-0.260804	0
TCGA-CJ-5683	1.68245	-0.979448	2.63098	0
TCGA-CJ-5684	0.578704	-0.310244	-0.45413	0
TCGA-CJ-5686	1.22695	-0.762332	0.244915	0
TCGA-CJ-5689	-0.014673	-1.68046	-0.322067	0
TCGA-CJ-6031	0.884741	-0.577612	-0.712999	0
TCGA-CJ-6032	1.88847	-1.56055	3.63343	0
TCGA-CW-5581	1.22512	-1.24183	0.999782	0
TCGA-CW-5583	1.17093	0.163109	-0.617405	0
TCGA-CW-5584	0.62119	-1.18732	-0.0741872	0
TCGA-CW-5585	1.87007	-0.765495	3.30478	0
TCGA-CW-5587	1.78268	-0.491016	0.648331	0
TCGA-CW-5589	1.35681	-0.257826	-0.40605	0
TCGA-CW-5591	1.83616	-0.292652	-0.730381	0
TCGA-CW-6088	1.2619	-0.0496295	0.73469	0
TCGA-CZ-4853	0.948592	-0.569057	1.66135	0
TCGA-CZ-4856	1.52061	-0.46614	-0.487913	0
TCGA-CZ-4859	1.50783	-0.215244	0.545961	0
TCGA-CZ-4862	0.319917	-0.0242178	-0.854684	0
TCGA-CZ-4863	0.636297	-0.556436	0.956097	0
TCGA-CZ-4864	0.673152	0.425583	0.862109	0
TCGA-CZ-4865	0.776457	-1.30649	-0.662837	0
TCGA-CZ-4866	1.08524	-0.367622	1.15672	0
TCGA-CZ-5451	1.70486	-0.582621	1.55027	0
TCGA-CZ-5452	0.229279	-2.43525	2.06165	0
TCGA-CZ-5453	1.14144	-0.708244	0.935853	0
TCGA-CZ-5455	1.27507	-0.411337	-0.446191	0
TCGA-CZ-5457	0.93689	-1.24368	0.203929	0
TCGA-CZ-5458	1.55315	-0.783253	0.985171	0
TCGA-CZ-5466	0.232104	-1.51316	-0.0990719	0
TCGA-CZ-5470	-0.646817	-3.40781	0.741005	0
TCGA-CZ-5986	0.378896	-0.702834	1.54842	0
TCGA-CZ-5988	0.607566	-0.664839	-1.26475	0
TCGA-CZ-5989	1.22929	-1.04981	-0.315592	0
TCGA-DV-5566	1.06426	-0.795381	0.179222	0
TCGA-DV-5567	1.39119	0.100595	-1.23352	0
TCGA-DV-5573	1.03624	0.161956	-0.233258	0
TCGA-DV-5574	0.994935	-0.247748	-0.850969	0
TCGA-DV-5575	1.09085	-0.126564	-0.645355	0
TCGA-DV-5576	1.20098	0.317164	-0.741383	0
TCGA-DW-5561	0.583122	0.830087	-0.375677	0
TCGA-DW-7834	0.759618	0.568653	-0.529148	0
TCGA-DW-7836	0.615945	0.683219	-0.762569	0
TCGA-DW-7837	1.29377	0.369892	-0.560145	0
TCGA-DW-7838	1.49446	-0.0462547	-0.591355	0
TCGA-DW-7839	1.18488	0.560569	-0.858897	0
TCGA-DW-7840	0.0875115	1.24099	-0.747319	0
TCGA-DW-7841	0.810072	0.616915	-0.345576	0
TCGA-DW-7842	0.897156	0.695739	-0.597241	0
TCGA-DW-7963	0.991753	0.436055	-0.384331	0
TCGA-DZ-6132	0.833613	-0.419988	-1.41824	0
TCGA-DZ-6133	1.77416	0.122516	-0.969525	0
TCGA-DZ-6134	1.48105	-0.169898	-0.832552	0
TCGA-DZ-6135	1.44316	0.30302	-0.385315	0
TCGA-EU-5904	0.93414	-0.0501321	-0.0183911	0
TCGA-EU-5906	1.66685	-0.46713	0.77938	0
TCGA-EU-5907	0.745416	-1.41037	0.775328	0
TCGA-EV-5901	1.25453	0.354023	-0.795248	0
TCGA-EV-5902	-0.12679	0.633732	-1.06339	0
TCGA-EV-5903	1.08864	-0.112667	-1.1059	0
TCGA-F9-A7VF	-0.911081	1.65803	-0.348926	0
TCGA-F9-A97G	1.12931	-0.989788	0.264083	0
TCGA-G6-A8L8	-0.520884	2.15228	1.29348	0
TCGA-G7-6790	1.92491	-0.317929	0.200251	0
TCGA-G7-6792	1.58662	0.0807538	-0.373851	0
TCGA-G7-6795	-0.540675	1.11386	0.0776395	0
TCGA-G7-6796	0.737736	0.68098	-0.809536	0
TCGA-G7-6797	1.30426	0.281879	-0.890723	0
TCGA-G7-7501	0.862435	0.177068	-0.827755	0
TCGA-G7-A4TM	0.500114	0.915631	-0.680912	0
TCGA-G7-A8LB	-1.50457	2.23824	0.377633	0
TCGA-G7-A8LE	0.214927	1.07443	-0.609905	0
TCGA-GL-6846	0.410913	-0.432196	-0.307359	0
TCGA-GL-7773	0.352432	0.809563	-0.928147	0
TCGA-GL-8500	1.71316	0.00691032	-0.586682	0
TCGA-GL-A4EM	0.455975	-0.21639	-0.521535	0
TCGA-GL-A59R	0.84104	0.76355	-0.400308	0
TCGA-GL-A59T	1.13551	0.138648	-0.687598	0
TCGA-GL-A9DC	0.856228	0.655417	0.28304	0
TCGA-GL-A9DD	0.580042	0.512153	-0.571792	0
TCGA-GL-A9DE	0.695474	-1.20065	0.932991	0
TCGA-HE-7128	1.12389	0.10159	-1.08409	0
TCGA-HE-7129	1.0149	0.0819116	-0.92396	0
TCGA-HE-7130	-1.51937	0.434061	-1.52454	0
TCGA-HE-A5NF	1.01029	0.290609	-0.688407	0
TCGA-HE-A5NH	1.29878	0.331473	-0.346659	0
TCGA-HE-A5NI	-0.766651	0.899417	-0.0499961	0
TCGA-HE-A5NK	1.02154	0.268326	-0.657228	0
TCGA-HE-A5NL	0.601647	0.828503	0.0105059	0
TCGA-IA-A40U	0.655099	0.41694	-0.686684	0
TCGA-IA-A40X	0.606404	0.152744	0.235995	0
TCGA-IA-A83S	1.21895	-0.149887	-0.637077	0
TCGA-IA-A83T	0.86607	-0.00237792	-0.659264	0
TCGA-IA-A83V	0.748969	0.354545	-0.322497	0
TCGA-IA-A83W	0.285668	1.18656	0.110054	0
TCGA-IZ-8195	-0.687704	0.896067	-0.861123	0
TCGA-IZ-8196	1.12467	0.603905	-0.804746	0
TCGA-IZ-A6M8	-0.233109	1.25591	-0.781684	0
TCGA-IZ-A6M9	-1.16188	1.88559	0.193214	0
TCGA-J7-6720	1.58875	-0.193759	-0.356074	0
TCGA-J7-8537	0.400042	-0.433608	-0.315402	0
TCGA-J7-A8I2	-4.12309	2.15997	-0.303975	0
TCGA-KV-A6GE	-0.719052	1.461	0.0408548	0
TCGA-KV-A74V	1.25702	0.158216	1.03134	0
TCGA-MH-A55W	0.36724	0.914182	-0.629577	0
TCGA-MH-A55Z	0.469839	1.08697	-0.346212	0
TCGA-MH-A560	0.155476	0.371393	-0.734828	0
TCGA-MH-A561	0.698075	0.508215	-0.696238	0
TCGA-MH-A562	-0.914028	1.85586	-0.495535	0
TCGA-MH-A854	-0.256139	1.42683	-0.323921	0
TCGA-MH-A855	1.14509	-0.113027	-0.49985	0
TCGA-MH-A856	-0.659401	1.57771	0.322034	0
TCGA-MH-A857	0.807771	0.958871	-1.02422	0
TCGA-MW-A4EC	1.07627	0.135399	0.0717202	0
TCGA-O9-A75Z	0.0373993	0.860474	-0.756256	0
TCGA-P4-A5E6	-0.201184	0.542608	-0.242203	0
TCGA-P4-A5E7	0.873844	0.169353	-0.399496	0
TCGA-P4-A5EB	1.97527	-0.316768	0.173924	0
TCGA-P4-A5ED	-1.1856	2.45478	0.0133371	0
TCGA-P4-AAVK	0.717536	0.152029	-0.418645	0
TCGA-P4-AAVM	1.00489	0.163817	-0.256289	0
TCGA-P4-AAVO	-1.90317	1.62376	-0.67155	0
TCGA-PJ-A5Z9	0.953842	0.271179	-0.787008	0
TCGA-Q2-A5QZ	-3.3504	2.95024	-0.894212	0
TCGA-SX-A71R	-1.16644	2.85364	1.08443	0
TCGA-SX-A71S	0.977937	0.721978	-0.438079	0
TCGA-SX-A71U	0.708097	0.643741	0.340381	0
TCGA-SX-A71V	0.841512	0.427765	-0.388236	0
TCGA-SX-A71W	0.896013	0.66977	-0.738102	0
TCGA-SX-A7SL	-0.599921	1.45763	-0.261686	0
TCGA-SX-A7SN	0.418305	0.989268	-0.70767	0
TCGA-SX-A7SO	0.142225	-0.815789	0.829829	0
TCGA-SX-A7SP	-0.736592	1.05644	-0.465927	0
TCGA-SX-A7SQ	0.516036	0.507846	-1.00899	0
TCGA-SX-A7SR	0.516434	0.95536	-0.0643526	0
TCGA-SX-A7SS	0.0353128	1.40449	0.792957	0
TCGA-SX-A7SU	-0.30373	2.01705	0.845489	0
TCGA-T7-A92I	0.643401	0.537291	-0.542982	0
TCGA-UN-AAZ9	0.719924	0.389269	-0.94738	0
TCGA-UZ-A9PJ	0.511848	0.995947	-0.359073	0
TCGA-UZ-A9PK	1.11088	0.544272	-0.151084	0
TCGA-UZ-A9PL	-1.05513	2.00206	-0.263676	0
TCGA-UZ-A9PM	1.07919	0.391814	-0.814511	0
TCGA-UZ-A9PO	0.539079	0.658883	-0.179929	0
TCGA-UZ-A9PP	0.531306	0.920132	-0.341935	0
TCGA-UZ-A9PQ	0.264893	1.36659	-0.194239	0
TCGA-UZ-A9PR	0.695837	0.69225	-0.176118	0
TCGA-UZ-A9PS	0.51925	0.74901	-0.673398	0
TCGA-UZ-A9PU	0.26301	0.709824	-0.00292692	0
TCGA-UZ-A9PV	-0.279021	1.80908	-0.232292	0
TCGA-UZ-A9PX	0.922093	0.828767	0.408496	0
TCGA-UZ-A9PZ	-0.302252	1.78727	-0.0771552	0
TCGA-UZ-A9Q0	-0.486175	1.98166	0.682256	0
TCGA-UZ-A9Q1	0.549453	-1.64656	-0.958662	0
TCGA-V9-A7HT	0.603742	0.674224	-0.639207	0
TCGA-WN-A9G9	-0.489119	0.461073	1.39472	0
TCGA-WN-AB4C	-0.544002	0.695254	0.554184	0
TCGA-Y8-A894	0.52561	1.09066	-0.539653	0
TCGA-Y8-A895	-0.509322	1.20193	0.556226	0
TCGA-Y8-A896	0.694334	0.592569	-0.619369	0
TCGA-Y8-A897	1.19117	0.543553	-0.402237	0
TCGA-Y8-A898	-0.0670972	1.19191	-0.408302	0
TCGA-Y8-A8RY	0.670932	0.919299	0.0546299	0
TCGA-Y8-A8RZ	0.882135	0.506169	-0.476785	0
TCGA-Y8-A8S0	0.57566	0.881666	-0.158876	0
TCGA-2Z-A9J7	-3.10907	2.86845	-1.27427	1
TCGA-2Z-A9J9	0.485201	0.933082	-0.771442	1
TCGA-2Z-A9JI	-0.292018	0.480276	-0.0521453	1
TCGA-2Z-A9JJ	0.0945025	-0.0839355	-0.541159	1
TCGA-4A-A93X	-1.6675	0.584731	-0.391354	1
TCGA-5P-A9JU	-3.98966	-7.75294	1.59269	1
TCGA-5P-A9K3	-1.82022	-0.30958	-0.556853	1
TCGA-5P-A9K9	-2.23353	0.56362	-0.248322	1
TCGA-A3-3311	0.340022	-0.493522	-0.185374	1
TCGA-A3-3316	-1.88969	-1.07923	0.0645026	1
TCGA-A3-3317	-1.02947	0.712743	-0.331951	1
TCGA-A3-3319	-0.563154	-0.578073	1.50909	1
TCGA-A3-3323	0.228995	0.0157283	0.142274	1
TCGA-A3-3324	-0.278842	-0.167826	0.44657	1
TCGA-A3-3325	-0.473778	0.916958	0.266547	1
TCGA-A3-3329	0.6785	-0.531823	1.32793	1
TCGA-A3-3335	0.00359325	-0.837061	-0.325238	1
TCGA-A3-3346	-4.13441	-1.32204	-0.0906056	1
TCGA-A3-3347	-1.36406	-0.289557	-0.413851	1
TCGA-A3-3351	0.076127	0.754746	0.123721	1
TCGA-A3-3352	-0.313827	0.0245298	0.898495	1
TCGA-A3-3357	-0.0475692	-0.215157	-0.0724086	1
TCGA-A3-3358	0.191915	0.120933	-0.340099	1
TCGA-A3-3365	-0.701852	0.00253318	-0.0525112	1
TCGA-A3-3367	0.27062	-0.501721	1.64279	1
TCGA-A3-3372	-1.71547	0.176497	-0.534005	1
TCGA-A3-3378	0.0922508	-0.271303	0.296102	1
TCGA-A3-3382	-0.905016	-0.783162	0.444412	1
TCGA-A3-3383	-0.658193	0.0768935	0.609882	1
TCGA-A3-3387	-0.308404	-0.57743	-0.533852	1
TCGA-A3-A6NJ	0.595172	0.65207	-0.210467	1
TCGA-A3-A6NL	0.13166	0.576287	0.0258822	1
TCGA-A3-A6NN	0.141777	0.1869	-0.472614	1
TCGA-A3-A8CQ	0.258736	0.445054	0.475228	1
TCGA-A4-7915	-5.10712	1.01029	-1.39299	1
TCGA-A4-A57E	-0.615624	0.331164	0.400481	1
TCGA-A4-A5Y0	-0.0972875	0.307052	-0.611315	1
TCGA-A4-A5Y1	-0.971067	-0.250093	-1.47747	1
TCGA-A4-A7UZ	-0.492785	1.23717	-0.651651	1
TCGA-AK-3425	0.472039	-1.18873	-1.05121	1
TCGA-AK-3426	-2.10673	1.11531	-0.382215	1
TCGA-AK-3428	0.720096	-0.650235	-0.344846	1
TCGA-AK-3431	0.519807	-0.740667	-0.94695	1
TCGA-AK-3436	0.107516	-1.44343	-0.520843	1
TCGA-AK-3445	-3.47414	-3.28958	-0.727208	1
TCGA-AK-3454	-2.79805	0.631849	0.0417883	1
TCGA-AK-3461	-0.285558	0.698373	-0.397967	1
TCGA-AL-3466	-6.3598	1.64729	1.76914	1
TCGA-AL-3467	0.176036	-0.0597376	-1.3	1
TCGA-AL-3468	-0.0850591	0.408315	0.804361	1
TCGA-AL-3471	-1.55764	2.64795	1.57992	1
TCGA-AL-7173	-0.022528	0.0754203	-0.667312	1
TCGA-AL-A5DJ	-4.79174	2.12948	-1.1547	1
TCGA-AS-3777	0.424969	-0.672947	-1.03317	1
TCGA-B0-4688	-5.08221	-1.91362	-2.83685	1
TCGA-B0-4690	-1.38947	-1.30613	-0.390906	1
TCGA-B0-4691	-1.72972	-2.27634	0.910946	1
TCGA-B0-4693	-1.23089	-0.667711	1.49216	1
TCGA-B0-4696	-2.67597	-0.509251	-1.00385	1
TCGA-B0-4697	-1.83297	1.45348	-0.320621	1
TCGA-B0-4698	-2.505	1.15116	-1.03908	1
TCGA-B0-4699	-0.282205	0.430251	-0.926431	1
TCGA-B0-4700	-0.884731	-1.35441	-0.70338	1
TCGA-B0-4701	-2.99317	0.449561	-0.109232	1
TCGA-B0-4703	-2.01124	-0.42574	-0.185202	1
TCGA-B0-4706	-2.22281	0.572148	0.599974	1
TCGA-B0-4707	-3.72479	-0.0294302	0.309234	1
TCGA-B0-4710	-3.314	-2.46015	3.49505	1
TCGA-B0-4712	-1.91806	-2.91569	-0.607386	1
TCGA-B0-4713	-1.42761	-3.30213	8.35745	1
TCGA-B0-4714	-1.27313	1.45106	4.15538	1
TCGA-B0-4718	-1.95866	1.10694	0.603456	1
TCGA-B0-4810	-1.07198	-0.225312	0.0960721	1
TCGA-B0-4811	-1.86274	1.41258	1.8619	1
TCGA-B0-4813	-3.36206	1.74415	0.305953	1
TCGA-B0-4814	-0.0464563	-0.658961	1.47815	1
TCGA-B0-4815	-2.38239	0.345817	0.130403	1
TCGA-B0-4817	-1.54281	-1.81169	0.872525	1
TCGA-B0-4819	-1.59496	0.694872	-0.0219331	1
TCGA-B0-4821	-6.07892	0.786143	0.534178	1
TCGA-B0-4822	-2.8924	0.965899	0.222715	1
TCGA-B0-4828	-2.56329	-0.161893	1.80644	1
TCGA-B0-4833	-1.02089	1.24813	0.697996	1
TCGA-B0-4836	-0.696689	-1.02784	-1.04776	1
TCGA-B0-4837	-0.58733	-1.1326	-0.118935	1
TCGA-B0-4842	-0.337526	-1.26658	-0.883538	1
TCGA-B0-4843	-2.45677	-0.566448	-0.949461	1
TCGA-B0-4844	-1.00941	-0.317903	2.26288	1
TCGA-B0-4845	-1.65329	0.948034	0.590883	1
TCGA-B0-4846	0.480004	-0.230532	1.09735	1
TCGA-B0-4849	-1.50305	1.59805	0.355677	1
TCGA-B0-4852	-2.04406	-1.57301	2.20657	1
TCGA-B0-4945	-0.176593	-0.129321	-0.333701	1
TCGA-B0-5075	-0.232907	-0.695094	0.785925	1
TCGA-B0-5077	-0.0267009	0.243212	0.0614014	1
TCGA-B0-5081	-2.16734	-1.28316	-1.15281	1
TCGA-B0-5084	-2.26868	1.77688	0.430554	1
TCGA-B0-5085	-2.04083	2.11764	2.5337	1
TCGA-B0-5092	-1.20197	0.738672	2.16493	1
TCGA-B0-5094	-2.40107	-1.53209	0.739932	1
TCGA-B0-5095	-1.24896	0.472319	0.195842	1
TCGA-B0-5096	0.0499719	-0.607459	-1.13327	1
TCGA-B0-5097	-2.81484	-2.4108	-0.456433	1
TCGA-B0-5098	-2.75031	0.662512	-1.32489	1
TCGA-B0-5099	-1.09436	0.168361	1.14531	1
TCGA-B0-5106	-1.12702	0.285925	-0.110519	1
TCGA-B0-5107	-2.10245	-1.18554	-0.241644	1
TCGA-B0-5108	-1.62257	-1.0417	0.78579	1
TCGA-B0-5109	-0.8351	1.11331	-1.02072	1
TCGA-B0-5110	0.333439	-0.20738	0.031169	1
TCGA-B0-5113	0.336614	0.0484296	-0.359312	1
TCGA-B0-5116	-0.516305	-1.70328	-0.607805	1
TCGA-B0-5120	0.373708	-0.430997	-0.459589	1
TCGA-B0-5121	-0.373439	0.056909	0.0814152	1
TCGA-B0-5400	-0.786877	0.593283	-0.648659	1
TCGA-B0-5402	0.814895	-1.55121	0.718431	1
TCGA-B0-5694	0.619703	-0.658677	-0.764558	1
TCGA-B0-5698	0.263214	-0.288965	0.00961669	1
TCGA-B0-5701	0.989211	-1.32219	-0.813155	1
TCGA-B0-5702	-0.998269	0.375851	-0.203406	1
TCGA-B0-5706	0.158738	-0.623485	-0.884012	1
TCGA-B2-4098	-0.0817525	0.635606	0.0303819	1
TCGA-B2-4099	0.0335966	-0.87592	-0.0451033	1
TCGA-B2-4101	-1.16776	0.244705	0.532844	1
TCGA-B2-5635	-4.23682	-0.605412	3.95817	1
TCGA-B2-A4SR	0.284627	1.05721	-0.10231	1
TCGA-B8-4143	-3.84438	0.603664	1.50514	1
TCGA-B8-4153	0.222438	-0.925223	2.43707	1
TCGA-B8-4620	-3.80615	-2.19656	1.27247	1
TCGA-B8-4622	0.379715	-0.357832	1.69491	1
TCGA-B8-5158	0.484487	-0.709735	-0.317964	1
TCGA-B8-5163	0.0710559	-1.02075	-1.40408	1
TCGA-B8-5551	-0.480839	-0.937574	-0.7678	1
TCGA-B8-A54D	-0.301078	1.45229	0.293734	1
TCGA-B8-A54E	0.121489	-0.296858	-0.646148	1
TCGA-B8-A54F	0.190693	0.0522999	-0.659128	1
TCGA-B8-A54I	-0.319056	0.171141	-0.140299	1
TCGA-B8-A54J	0.102391	0.628331	-0.00135011	1
TCGA-B8-A7U6	-0.147995	0.0390587	-0.598413	1
TCGA-B8-A8YJ	-0.531603	0.798483	-0.85151	1
TCGA-B9-4116	-0.54568	2.15494	0.28395	1
TCGA-B9-A44B	-3.63407	2.70161	0.412016	1
TCGA-BP-4161	0.228862	-0.102302	2.32921	1
TCGA-BP-4167	0.0426146	-0.322706	-0.805302	1
TCGA-BP-4169	0.030481	0.0221603	0.209066	1
TCGA-BP-4173	0.660059	0.286781	-0.169332	1
TCGA-BP-4176	-0.13643	-0.312312	-0.20748	1
TCGA-BP-4326	-1.90357	-0.217198	0.193214	1
TCGA-BP-4327	-0.231212	0.864398	0.671149	1
TCGA-BP-4329	0.318522	-1.52722	1.45783	1
TCGA-BP-4332	-0.0444425	0.790131	0.273126	1
TCGA-BP-4335	-0.953023	0.591463	0.868288	1
TCGA-BP-4337	-0.592825	0.312359	0.40132	1
TCGA-BP-4338	-1.35434	-1.91485	-0.389875	1
TCGA-BP-4342	-2.49131	-0.149998	1.13514	1
TCGA-BP-4343	-0.507724	-3.58592	-0.630267	1
TCGA-BP-4344	0.155685	0.206739	-0.302874	1
TCGA-BP-4345	-1.94387	-1.34844	-1.86319	1
TCGA-BP-4349	-1.38928	1.46786	0.589078	1
TCGA-BP-4351	-2.15614	1.59624	1.65588	1
TCGA-BP-4352	-12.0681	-0.716656	1.23776	1
TCGA-BP-4353	0.156346	-0.603946	-1.12279	1
TCGA-BP-4354	-1.89385	-1.52453	-0.741078	1
TCGA-BP-4355	-1.83509	2.00224	1.0818	1
TCGA-BP-4761	-2.67333	-3.16422	-0.220824	1
TCGA-BP-4763	-0.195604	-1.44802	-1.08963	1
TCGA-BP-4768	-0.857528	-0.516568	1.00562	1
TCGA-BP-4770	-5.2315	-6.23312	-2.85866	1
TCGA-BP-4771	-0.465571	0.659881	0.563727	1
TCGA-BP-4774	-2.70236	-0.763916	3.9803	1
TCGA-BP-4775	0.400392	0.266243	0.0917997	1
TCGA-BP-4776	-0.0423567	0.404136	1.67323	1
TCGA-BP-4781	0.952412	-0.690066	-0.65983	1
TCGA-BP-4787	0.191818	-0.708153	0.418019	1
TCGA-BP-4790	0.509994	-0.810917	-0.433437	1
TCGA-BP-4798	-0.706575	-0.912775	0.263294	1
TCGA-BP-4799	-3.89932	-2.29679	-0.0149049	1
TCGA-BP-4960	-1.93334	-0.12802	0.620268	1
TCGA-BP-4963	-0.238293	0.0377148	-0.282689	1
TCGA-BP-4964	0.361936	-0.366501	0.18535	1
TCGA-BP-4967	0.330263	0.262842	-0.504517	1
TCGA-BP-4971	-1.93278	2.20921	1.0406	1
TCGA-BP-4972	-0.32341	-0.793302	-1.08229	1
TCGA-BP-4974	-2.08259	1.21213	1.46053	1
TCGA-BP-4977	-0.66705	-0.784494	1.43887	1
TCGA-BP-4981	-0.760502	-0.0253264	2.00257	1
TCGA-BP-4983	-2.47967	0.246616	1.36727	1
TCGA-BP-4985	-1.22313	-1.64974	-1.15074	1
TCGA-BP-4986	0.0281107	0.101376	-0.622603	1
TCGA-BP-4989	-1.56661	0.656723	0.572085	1
TCGA-BP-4992	-5.16187	2.92012	0.827225	1
TCGA-BP-5000	-0.0595733	0.0411825	-0.164959	1
TCGA-BP-5006	0.271661	-0.00486827	0.584132	1
TCGA-BP-5008	0.0479501	-0.0950402	-0.349291	1
TCGA-BP-5009	-1.19448	-1.09965	-0.873329	1
TCGA-BP-5010	-1.21784	-0.043586	-0.602213	1
TCGA-BP-5169	-2.11719	-2.26592	-0.213499	1
TCGA-BP-5175	-1.07926	-0.207825	-0.233401	1
TCGA-BP-5178	-1.0391	-1.84902	-1.61144	1
TCGA-BP-5183	0.947536	0.30707	-0.359427	1
TCGA-BP-5187	0.749151	-0.626263	-0.640632	1
TCGA-BP-5189	0.715699	-0.682034	-0.347124	1
TCGA-BP-5196	0.396009	-0.122674	-0.858496	1
TCGA-BP-5198	-0.329277	-1.87146	-1.15041	1
TCGA-BP-5199	-0.942074	0.792293	-0.398447	1
TCGA-BP-5201	0.251163	0.0598749	-0.0408893	1
TCGA-BQ-5878	0.288201	-0.0237298	-0.638257	1
TCGA-BQ-5879	0.38092	0.0367262	-1.05137	1
TCGA-BQ-5885	-1.4921	1.12947	-0.330441	1
TCGA-BQ-5893	-1.29498	1.13396	-1.01674	1
TCGA-BQ-5894	-3.52299	1.06239	-1.748	1
TCGA-CJ-4635	0.203758	0.215358	0.0259235	1
TCGA-CJ-4636	-0.0690136	0.0834678	0.0758797	1
TCGA-CJ-4637	-0.906132	-0.562583	0.93744	1
TCGA-CJ-4638	-2.35214	0.643066	2.30483	1
TCGA-CJ-4641	0.579253	-0.251564	1.1203	1
TCGA-CJ-4642	-3.51301	-1.99693	-1.78239	1
TCGA-CJ-4868	-0.144537	-0.440854	-0.765536	1
TCGA-CJ-4872	-0.386084	-0.385418	-0.358235	1
TCGA-CJ-4873	-2.29706	-0.468995	0.57805	1
TCGA-CJ-4875	-0.462282	0.462625	1.90759	1
TCGA-CJ-4876	-0.254901	0.466882	1.76771	1
TCGA-CJ-4878	-0.799528	1.25607	0.709778	1
TCGA-CJ-4881	-1.50763	0.17213	0.135848	1
TCGA-CJ-4882	-1.92018	1.03152	-1.04846	1
TCGA-CJ-4888	-1.20256	-0.634322	-1.29182	1
TCGA-CJ-4890	-0.267078	-0.56345	-0.752325	1
TCGA-CJ-4891	-4.17759	-2.39582	-0.932984	1
TCGA-CJ-4895	-1.06907	-1.49508	-0.67334	1
TCGA-CJ-4899	0.168665	0.730875	-0.493321	1
TCGA-CJ-4900	-1.45058	0.366765	1.4374	1
TCGA-CJ-4901	-0.515865	-0.348874	-0.68262	1
TCGA-CJ-4902	-0.887801	0.221115	0.30522	1
TCGA-CJ-4903	0.481224	0.193944	0.491704	1
TCGA-CJ-4908	-0.345718	0.108265	-0.29427	1
TCGA-CJ-4912	-2.07029	-2.02071	0.145623	1
TCGA-CJ-4918	-1.04067	-0.687395	-1.48149	1
TCGA-CJ-4920	-0.0561778	-0.376455	1.07913	1
TCGA-CJ-5671	-0.617427	-1.34416	-1.7842	1
TCGA-CJ-5677	-1.61001	-2.10675	-1.17014	1
TCGA-CJ-5679	-0.512944	-1.14083	-0.905358	1
TCGA-CJ-6027	-0.796931	-1.51809	-1.17664	1
TCGA-CJ-6028	0.306115	-0.92985	-0.789612	1
TCGA-CJ-6030	0.654686	-1.22297	-0.796898	1
TCGA-CJ-6033	-1.30557	-2.13411	-1.15243	1
TCGA-CW-5580	0.371997	-0.716671	-1.4099	1
TCGA-CW-5588	0.323581	-0.308747	-1.33681	1
TCGA-CW-5590	0.014743	-0.115063	-0.996571	1
TCGA-CW-6087	1.05165	0.287088	-1.16473	1
TCGA-CW-6090	-0.980099	-2.02117	-1.41394	1
TCGA-CW-6093	0.427114	-0.0337077	-0.375376	1
TCGA-CW-6097	0.271828	-1.39161	-1.35382	1
TCGA-CZ-4854	-1.75842	-0.355822	0.179741	1
TCGA-CZ-4857	-1.13641	-1.07311	-0.518814	1
TCGA-CZ-4858	-1.3479	-2.91754	-0.362183	1
TCGA-CZ-4860	-6.22491	-3.27061	-0.953097	1
TCGA-CZ-4861	-0.0692692	-1.05285	-0.543282	1
TCGA-CZ-5454	0.279726	-0.704281	-0.66959	1
TCGA-CZ-5456	0.583091	-1.04556	-0.7552	1
TCGA-CZ-5459	0.30847	-0.403172	0.246462	1
TCGA-CZ-5460	-0.322839	-2.35471	0.928393	1
TCGA-CZ-5461	0.204362	-1.12944	-0.613444	1
TCGA-CZ-5462	0.229934	-1.83685	-0.305835	1
TCGA-CZ-5463	0.9882	-0.745363	-0.230716	1
TCGA-CZ-5464	0.0948602	-0.377229	-0.0471358	1
TCGA-CZ-5465	-0.775025	-2.20359	0.747494	1
TCGA-CZ-5467	0.0228996	0.0151631	-0.596621	1
TCGA-CZ-5468	-1.12778	-1.62886	-0.983529	1
TCGA-CZ-5469	-4.45578	-1.85438	-1.10306	1
TCGA-CZ-5982	0.639601	0.169179	-0.627382	1
TCGA-CZ-5984	0.537091	-0.644617	-0.606833	1
TCGA-CZ-5985	0.692313	-0.228043	-0.565893	1
TCGA-CZ-5987	0.284903	-0.444999	-0.685971	1
TCGA-DV-5565	0.214888	0.331054	-0.851793	1
TCGA-DV-5568	-0.188421	-0.747375	-0.316963	1
TCGA-DV-5569	0.582256	-0.30844	-0.246803	1
TCGA-DV-A4VX	-2.14225	-0.696989	0.941248	1
TCGA-DV-A4VZ	-0.913892	1.52052	-0.318717	1
TCGA-DV-A4W0	-0.495102	0.172528	-0.259759	1
TCGA-DW-5560	-1.64078	2.74532	0.0419257	1
TCGA-EU-5905	0.525599	-0.0859857	-1.20736	1
TCGA-F9-A4JJ	-3.82988	1.37157	-1.35741	1
TCGA-F9-A7Q0	0.593838	0.975673	-0.189714	1
TCGA-F9-A8NY	-1.6862	1.09035	-1.18175	1
TCGA-G6-A5PC	-0.7473	0.0348103	0.421004	1
TCGA-G6-A8L6	-1.72448	-0.358289	0.273922	1
TCGA-G6-A8L7	-4.45757	2.47735	-0.416518	1
TCGA-G7-6789	-1.63195	-0.0361884	-0.975782	1
TCGA-G7-6793	-1.56533	0.943931	-1.04949	1
TCGA-G7-7502	0.517728	0.143978	-0.452648	1
TCGA-G7-A8LC	0.170132	0.585905	-0.278	1
TCGA-G7-A8LD	-1.34715	1.29976	-0.0397994	1
TCGA-GK-A6C7	-0.935811	0.760961	-0.593344	1
TCGA-GL-7966	-2.09221	1.95824	-0.666077	1
TCGA-HE-A5NJ	-1.36117	1.69377	-0.408918	1
TCGA-IA-A40Y	-1.46012	0.597295	-1.30414	1
TCGA-KV-A6GD	0.260712	0.500369	-0.496737	1
TCGA-MM-A563	-0.54591	0.98085	-0.17472	1
TCGA-MM-A564	-2.59967	-0.421171	-0.257841	1
TCGA-MM-A84U	-1.01041	1.11136	-0.954844	1
TCGA-P4-A5E8	-6.94615	1.01128	-1.50171	1
TCGA-P4-A5EA	-4.99358	0.0237371	-1.80819	1
TCGA-P4-AAVL	-1.31155	0.324319	-0.732669	1
TCGA-PJ-A5Z8	0.912202	-0.312392	-1.10269	1
TCGA-SX-A7SM	-0.134834	0.73093	-0.530943	1
TCGA-UZ-A9PN	-0.0696969	1.06574	-0.411572	1
TCGA-Y8-A8S1	-0.0318069	-1.80318	-0.907864	1

## Sheet: 4f
Tag	PC1	PC2	PC3	Group
TCGA-2K-A9WE	0.375827	0.834178	-0.21021	0
TCGA-2Z-A9J1	0.6764	0.747492	-0.0707683	0
TCGA-2Z-A9J2	0.186079	0.665819	0.0687059	0
TCGA-2Z-A9J3	0.530114	0.707033	0.240044	0
TCGA-2Z-A9J5	0.273952	0.715262	-0.0594797	0
TCGA-2Z-A9J6	0.518485	0.344029	0.520055	0
TCGA-2Z-A9J8	-0.156101	0.18938	0.313304	0
TCGA-2Z-A9JD	0.880888	-0.0738798	0.259356	0
TCGA-2Z-A9JE	-0.200022	1.59972	-0.356701	0
TCGA-2Z-A9JG	0.74792	0.714151	-0.379021	0
TCGA-2Z-A9JK	0.162051	-0.234417	0.584004	0
TCGA-2Z-A9JL	-0.0834747	1.14139	0.484308	0
TCGA-2Z-A9JM	0.219395	1.02359	-0.0854032	0
TCGA-2Z-A9JN	0.48595	1.25005	-0.468253	0
TCGA-2Z-A9JO	1.06024	-0.586689	0.274084	0
TCGA-2Z-A9JP	0.160589	-1.39431	1.89067	0
TCGA-2Z-A9JQ	0.47556	0.776117	0.199765	0
TCGA-2Z-A9JR	0.417617	0.517659	0.687993	0
TCGA-2Z-A9JS	0.158396	1.14007	-0.0586294	0
TCGA-2Z-A9JT	-0.460424	0.810443	-0.00140294	0
TCGA-3Z-A93Z	-0.62037	0.550663	-0.122622	0
TCGA-4A-A93W	-0.61939	1.48528	0.252032	0
TCGA-4A-A93Y	0.470326	0.980147	-0.705885	0
TCGA-5P-A9JV	0.0862135	0.617907	0.551094	0
TCGA-5P-A9JW	0.482868	0.0528763	0.274216	0
TCGA-5P-A9JY	-0.323055	0.567729	1.44197	0
TCGA-5P-A9JZ	0.81121	0.719088	0.0248325	0
TCGA-5P-A9K0	-0.166581	0.849023	0.315963	0
TCGA-5P-A9K2	-1.71386	1.7336	1.13542	0
TCGA-5P-A9K4	-0.528626	1.20288	0.610481	0
TCGA-5P-A9K6	0.387692	-0.398348	0.820153	0
TCGA-5P-A9K8	1.01321	0.573913	-0.360222	0
TCGA-5P-A9KA	0.270942	0.941746	0.324401	0
TCGA-5P-A9KC	1.05948	-0.973511	1.33327	0
TCGA-5P-A9KE	0.55128	0.543282	-0.004395	0
TCGA-5P-A9KF	-0.37189	1.07135	0.928771	0
TCGA-5P-A9KH	0.912777	0.53329	0.0429257	0
TCGA-6D-AA2E	0.428065	-0.0795015	0.0579182	0
TCGA-A3-3306	0.0630922	-1.21801	0.155108	0
TCGA-A3-3307	0.316752	-0.115411	0.415939	0
TCGA-A3-3308	0.168959	-1.04966	0.853035	0
TCGA-A3-3313	-0.409133	0.32757	1.38777	0
TCGA-A3-3320	0.011477	0.380286	1.14601	0
TCGA-A3-3322	-0.224971	-0.364439	1.50093	0
TCGA-A3-3326	-0.601885	0.360433	1.9671	0
TCGA-A3-3328	1.16455	0.0702967	0.160921	0
TCGA-A3-3331	0.479063	-3.29287	2.84218	0
TCGA-A3-3343	0.381797	-1.11253	1.78151	0
TCGA-A3-3349	0.512475	0.204407	0.558525	0
TCGA-A3-3359	0.000578785	-0.815811	2.07897	0
TCGA-A3-3362	0.10867	0.321862	0.909164	0
TCGA-A3-3363	0.781643	0.874684	-0.0152458	0
TCGA-A3-3370	-0.00821609	0.0835199	1.489	0
TCGA-A3-3373	1.33397	-0.995702	0.728815	0
TCGA-A3-3374	-0.108224	0.0800626	0.54327	0
TCGA-A3-3376	0.379016	0.87505	0.0542153	0
TCGA-A3-3380	-0.226751	0.946027	0.728307	0
TCGA-A3-3385	-0.618665	-1.05777	1.5944	0
TCGA-A3-A6NI	0.208833	0.739793	-0.142203	0
TCGA-A3-A8OU	0.32042	-0.920579	1.25079	0
TCGA-A3-A8OV	0.222079	-0.832587	1.12647	0
TCGA-A3-A8OW	0.178971	0.0601147	0.825992	0
TCGA-A3-A8OX	0.763542	-0.163186	-0.278872	0
TCGA-A4-7286	1.17816	-0.36652	-0.536281	0
TCGA-A4-7287	0.135788	0.962467	-0.148147	0
TCGA-A4-7288	1.35415	0.307478	-0.301259	0
TCGA-A4-7583	0.852374	0.681954	-0.114325	0
TCGA-A4-7584	0.239467	0.845338	0.905891	0
TCGA-A4-7585	0.988133	-1.11185	-0.0336539	0
TCGA-A4-7732	0.33902	0.944373	0.232054	0
TCGA-A4-7734	0.997734	0.886387	-0.561094	0
TCGA-A4-7828	1.12743	0.680627	-0.560015	0
TCGA-A4-7996	1.11577	0.574122	-0.330471	0
TCGA-A4-7997	1.0255	0.660555	-0.234967	0
TCGA-A4-8098	-0.398353	1.34835	0.0208397	0
TCGA-A4-8310	0.947311	0.685306	-0.289298	0
TCGA-A4-8311	-0.228805	1.33424	0.580379	0
TCGA-A4-8312	0.997152	0.893125	-0.286939	0
TCGA-A4-8515	1.35268	0.16827	0.0577424	0
TCGA-A4-8516	0.709314	0.909081	-0.0761877	0
TCGA-A4-8517	0.438168	0.74531	-0.443755	0
TCGA-A4-8518	1.38462	0.0735279	-0.0483419	0
TCGA-A4-8630	0.883674	0.584405	0.295965	0
TCGA-A4-A48D	0.981745	0.225758	-0.0935715	0
TCGA-A4-A4ZT	0.826978	0.707181	0.0341318	0
TCGA-A4-A5DU	-0.638667	0.70372	0.276215	0
TCGA-A4-A5XZ	1.1086	0.217153	-0.445635	0
TCGA-A4-A6HP	-0.253735	1.26256	0.326518	0
TCGA-A4-A772	0.746119	-0.129275	0.904621	0
TCGA-AK-3427	0.0917259	0.472818	-0.931366	0
TCGA-AK-3429	0.350296	-0.561291	-0.203642	0
TCGA-AK-3433	0.81382	0.524586	-0.0835834	0
TCGA-AK-3434	0.297475	-0.565981	-0.189757	0
TCGA-AK-3440	1.00199	0.252702	-0.149706	0
TCGA-AK-3443	0.911439	0.113	0.262791	0
TCGA-AK-3447	-0.368909	1.49181	-0.636029	0
TCGA-AK-3450	0.873065	-1.02178	1.34048	0
TCGA-AK-3451	0.322441	-1.65439	-0.520547	0
TCGA-AK-3453	-0.560575	-0.849124	2.26925	0
TCGA-AK-3455	0.258168	-0.447613	0.636443	0
TCGA-AK-3456	1.36977	-0.0487203	-0.051038	0
TCGA-AK-3458	-0.0447254	-0.177957	0.0767446	0
TCGA-AK-3460	0.373933	0.380129	0.0213079	0
TCGA-AK-3465	0.0605207	1.00167	0.191393	0
TCGA-AL-3472	-1.865	1.76256	1.81531	0
TCGA-AL-3473	0.498765	-0.0154637	-0.252115	0
TCGA-AS-3778	0.493176	-0.105997	0.785747	0
TCGA-AT-A5NU	-0.69477	1.3862	1.15213	0
TCGA-B0-4694	0.878223	-1.15684	-0.39056	0
TCGA-B0-4816	0.62608	-0.012455	0.536438	0
TCGA-B0-4818	0.608519	-1.67371	1.83696	0
TCGA-B0-4823	0.983626	0.171002	-0.914295	0
TCGA-B0-4824	-0.45578	-0.948791	2.80217	0
TCGA-B0-4827	0.792451	-0.251531	-0.341127	0
TCGA-B0-4834	1.23427	0.488434	-0.403754	0
TCGA-B0-4838	0.0936775	0.434883	0.46808	0
TCGA-B0-4839	1.11549	-0.386343	-0.195635	0
TCGA-B0-4841	-0.216525	-0.306953	0.34358	0
TCGA-B0-4847	-0.800365	-0.804916	2.59859	0
TCGA-B0-4848	0.607274	-0.630555	-0.849681	0
TCGA-B0-5080	0.919057	0.521681	-0.68636	0
TCGA-B0-5083	1.30464	-0.0373806	-0.352079	0
TCGA-B0-5088	-0.462423	0.14239	1.47766	0
TCGA-B0-5100	-0.301737	1.58292	-0.48929	0
TCGA-B0-5102	0.689335	0.128424	0.323978	0
TCGA-B0-5104	-0.121281	-2.24076	2.0571	0
TCGA-B0-5115	-0.217922	0.295607	1.45677	0
TCGA-B0-5117	0.523056	0.661587	0.164488	0
TCGA-B0-5119	1.19311	-0.586095	0.299311	0
TCGA-B0-5399	0.328588	-1.81911	1.05286	0
TCGA-B0-5690	0.912761	-0.211105	-0.0523513	0
TCGA-B0-5691	1.33156	-0.286984	-0.0363891	0
TCGA-B0-5692	0.85688	-0.174342	-0.781561	0
TCGA-B0-5693	1.01335	-1.44867	0.650497	0
TCGA-B0-5695	1.09246	-2.94618	1.4636	0
TCGA-B0-5696	0.941289	-0.868608	-0.0263869	0
TCGA-B0-5697	1.07279	0.57906	-0.50861	0
TCGA-B0-5699	0.917658	-1.09459	0.179617	0
TCGA-B0-5700	0.678643	-0.962921	-0.222489	0
TCGA-B0-5703	0.699445	-0.10394	-0.0950426	0
TCGA-B0-5705	1.58249	-2.98927	2.34482	0
TCGA-B0-5707	1.02465	0.444086	-0.411723	0
TCGA-B0-5709	1.30238	-1.03196	0.1084	0
TCGA-B0-5710	0.916942	0.115564	-0.445868	0
TCGA-B0-5711	1.30413	-0.216122	-0.200907	0
TCGA-B0-5712	0.826977	-1.44888	-0.0333359	0
TCGA-B0-5713	0.988591	-0.618925	0.559626	0
TCGA-B0-5812	1.26301	-0.160488	-0.261662	0
TCGA-B1-5398	1.43873	-0.0554907	-0.137866	0
TCGA-B1-7332	0.56453	0.639819	-0.295622	0
TCGA-B1-A47M	0.335836	0.582676	0.511471	0
TCGA-B1-A47N	-1.67509	1.1905	0.98913	0
TCGA-B1-A47O	-0.185198	0.636468	0.594515	0
TCGA-B1-A654	-1.97341	2.45339	-0.470555	0
TCGA-B1-A655	1.36586	0.506934	-0.507193	0
TCGA-B1-A656	0.449369	-0.638139	-0.827681	0
TCGA-B1-A657	0.909445	0.475798	0.0677034	0
TCGA-B2-3923	-0.269964	0.652191	1.45487	0
TCGA-B2-3924	0.541921	-1.73843	0.542473	0
TCGA-B2-4102	-0.0215726	0.48284	1.22351	0
TCGA-B2-5633	1.06182	-0.123378	-1.34872	0
TCGA-B2-5636	1.0981	0.635626	-0.720889	0
TCGA-B2-5639	0.73714	-2.55867	-0.969812	0
TCGA-B2-5641	0.726279	0.00688283	-1.11653	0
TCGA-B3-3925	0.762502	0.831041	0.062233	0
TCGA-B3-3926	1.02777	0.543056	-0.592086	0
TCGA-B3-4103	0.176875	0.72193	0.939186	0
TCGA-B3-4104	-1.12602	1.69851	0.594314	0
TCGA-B3-8121	-0.190426	1.08334	-0.199239	0
TCGA-B3-A6W5	0.663887	0.725978	-0.0222128	0
TCGA-B4-5377	0.953295	-0.601437	0.320858	0
TCGA-B4-5378	0.775929	1.06962	-0.473755	0
TCGA-B4-5832	0.578479	-1.68495	-1.4863	0
TCGA-B4-5834	1.09614	0.23101	-0.543696	0
TCGA-B4-5835	0.813266	-1.11331	1.04901	0
TCGA-B4-5836	1.38802	-1.04452	0.375498	0
TCGA-B4-5838	1.14603	-1.41866	-0.57549	0
TCGA-B4-5843	0.865237	0.395351	-0.34791	0
TCGA-B4-5844	1.24587	-0.709263	0.281407	0
TCGA-B8-4146	1.41722	-1.53617	1.17359	0
TCGA-B8-4148	0.0619901	0.0851631	0.812108	0
TCGA-B8-4151	0.59825	-1.76653	0.501841	0
TCGA-B8-4154	0.82373	-3.94897	1.86973	0
TCGA-B8-4619	1.24529	0.26724	-0.263314	0
TCGA-B8-4621	1.01153	0.103562	0.0973	0
TCGA-B8-5159	0.984806	-0.383433	-0.735138	0
TCGA-B8-5162	1.01291	0.308118	-0.933703	0
TCGA-B8-5164	1.36556	-1.06628	0.597616	0
TCGA-B8-5165	1.36667	-0.230636	0.00119673	0
TCGA-B8-5545	1.03644	0.368274	-0.604746	0
TCGA-B8-5546	1.31366	0.256362	-0.314457	0
TCGA-B8-5549	0.878108	0.020187	-0.856805	0
TCGA-B8-5550	0.371742	-0.846468	-0.837445	0
TCGA-B8-5552	0.836664	0.503428	-0.456884	0
TCGA-B8-5553	1.31907	-0.154314	-0.391525	0
TCGA-B8-A54G	0.0145992	-0.791425	1.10998	0
TCGA-B8-A54H	0.0862284	-0.131344	1.05561	0
TCGA-B8-A54K	0.278612	1.19431	-0.00634553	0
TCGA-B9-4113	-0.344893	1.05983	1.1365	0
TCGA-B9-4115	-0.486621	1.23055	0.0542861	0
TCGA-B9-4117	-0.304183	1.13529	0.961654	0
TCGA-B9-4617	0.411285	0.75676	0.243158	0
TCGA-B9-5155	1.42112	0.584363	-0.533464	0
TCGA-B9-5156	1.34013	0.134491	-0.273356	0
TCGA-B9-7268	1.06764	0.803677	-0.550232	0
TCGA-B9-A5W7	0.699296	0.629117	-0.158329	0
TCGA-B9-A5W8	0.85689	0.223906	-0.26751	0
TCGA-B9-A5W9	-0.523871	1.29851	-0.419676	0
TCGA-B9-A69E	0.336841	1.03366	-0.142691	0
TCGA-B9-A8YH	-0.0166311	0.770278	0.653249	0
TCGA-B9-A8YI	-0.621009	1.38619	-0.227042	0
TCGA-BP-4158	-0.109961	-0.180061	0.825131	0
TCGA-BP-4159	0.703406	-0.650038	-0.29798	0
TCGA-BP-4160	0.908119	-0.144626	-0.974109	0
TCGA-BP-4162	0.527731	0.0968715	0.522235	0
TCGA-BP-4163	0.928847	-0.201055	0.289746	0
TCGA-BP-4164	-0.242968	-0.121646	0.796032	0
TCGA-BP-4165	-0.329025	-1.30667	2.07655	0
TCGA-BP-4166	1.02425	-0.360128	-0.609467	0
TCGA-BP-4170	0.709356	-1.32418	0.0298853	0
TCGA-BP-4174	0.848381	-0.335322	0.204109	0
TCGA-BP-4177	1.19525	0.773343	-0.837138	0
TCGA-BP-4325	0.588831	-2.56291	3.55783	0
TCGA-BP-4330	0.275497	0.00450472	1.03955	0
TCGA-BP-4331	-0.227179	0.147234	1.29777	0
TCGA-BP-4334	-0.77323	1.17139	0.909368	0
TCGA-BP-4340	0.17085	-2.0794	3.13015	0
TCGA-BP-4341	-0.737368	-1.54624	2.77614	0
TCGA-BP-4346	-0.419454	-1.18121	3.09293	0
TCGA-BP-4347	-0.0772885	0.0161517	0.902117	0
TCGA-BP-4756	-0.00399861	-0.568655	1.62624	0
TCGA-BP-4758	0.732421	-0.412249	0.66664	0
TCGA-BP-4759	-0.0977698	-2.07277	-0.671252	0
TCGA-BP-4760	1.22092	0.8076	-0.770068	0
TCGA-BP-4762	1.42875	0.490717	-0.744548	0
TCGA-BP-4765	-0.0250557	-1.13391	1.75503	0
TCGA-BP-4766	0.253116	0.0785787	0.498777	0
TCGA-BP-4769	0.887306	0.873968	-0.51887	0
TCGA-BP-4777	0.357437	-0.0718608	0.333593	0
TCGA-BP-4782	1.03803	0.330579	-0.362265	0
TCGA-BP-4784	1.11156	0.630359	-0.887477	0
TCGA-BP-4789	1.21215	-0.327114	0.173893	0
TCGA-BP-4795	1.38187	0.653818	-0.795447	0
TCGA-BP-4797	1.28619	-1.03959	0.0676325	0
TCGA-BP-4801	1.19291	-0.27154	-0.414715	0
TCGA-BP-4803	0.438576	-1.1564	-0.413929	0
TCGA-BP-4804	0.354562	-0.164072	0.267402	0
TCGA-BP-4807	1.14325	-0.261937	-0.236759	0
TCGA-BP-4959	0.654171	-0.22176	-0.612817	0
TCGA-BP-4961	0.617133	0.330293	-0.179819	0
TCGA-BP-4962	1.06638	-0.84303	-0.198269	0
TCGA-BP-4965	1.16933	0.323761	-0.278439	0
TCGA-BP-4968	0.233703	-0.197691	0.971175	0
TCGA-BP-4969	-1.01917	-1.73678	4.51006	0
TCGA-BP-4970	1.23707	0.36496	-0.635792	0
TCGA-BP-4973	0.166679	-0.497089	1.41735	0
TCGA-BP-4975	1.04744	-0.309864	0.0737181	0
TCGA-BP-4976	1.33489	-0.0697713	-0.20826	0
TCGA-BP-4982	0.791475	-0.681645	1.20366	0
TCGA-BP-4987	0.224028	-0.252105	0.489026	0
TCGA-BP-4991	0.399621	-0.160325	0.835224	0
TCGA-BP-4993	0.685405	0.152956	-0.295787	0
TCGA-BP-4994	0.90122	0.57976	-0.532568	0
TCGA-BP-4995	0.923058	0.503659	-0.513632	0
TCGA-BP-4998	0.317215	0.758555	0.182736	0
TCGA-BP-4999	0.478135	0.546109	0.223254	0
TCGA-BP-5001	-1.07503	-0.16829	3.15766	0
TCGA-BP-5004	0.396779	-0.0543427	0.764724	0
TCGA-BP-5007	0.542217	0.126551	0.449562	0
TCGA-BP-5168	1.11743	-0.25764	-0.279273	0
TCGA-BP-5170	0.681581	-0.377568	-1.45103	0
TCGA-BP-5173	0.816413	0.0821968	0.100818	0
TCGA-BP-5174	1.14165	-0.450964	0.414941	0
TCGA-BP-5176	1.66502	-1.64226	1.04906	0
TCGA-BP-5177	0.812188	-0.24803	0.11238	0
TCGA-BP-5180	0.565186	-0.420561	-1.03629	0
TCGA-BP-5181	1.38002	-1.8578	0.805498	0
TCGA-BP-5182	1.04537	0.147251	-0.333536	0
TCGA-BP-5184	1.53974	-2.90917	2.01517	0
TCGA-BP-5185	-0.43211	-0.803569	0.347826	0
TCGA-BP-5186	0.81065	-0.447548	0.515774	0
TCGA-BP-5190	0.342205	-1.77694	1.29182	0
TCGA-BP-5191	0.351705	-1.88172	1.21549	0
TCGA-BP-5192	0.970481	0.329943	-0.395119	0
TCGA-BP-5194	1.17355	-0.43554	-0.411218	0
TCGA-BP-5195	1.0133	-0.830545	-0.0391855	0
TCGA-BP-5200	0.894943	0.211452	-0.703146	0
TCGA-BP-5202	1.16306	-1.01593	0.231699	0
TCGA-BQ-5875	1.23812	0.197684	-0.316502	0
TCGA-BQ-5876	0.952847	-1.86299	1.28052	0
TCGA-BQ-5877	-0.437512	0.832782	-1.2999	0
TCGA-BQ-5880	1.20529	-1.81108	0.482454	0
TCGA-BQ-5881	0.152011	-0.114795	0.504214	0
TCGA-BQ-5882	0.479527	0.0236572	-0.483781	0
TCGA-BQ-5883	0.756506	1.17572	-0.823487	0
TCGA-BQ-5884	0.895262	0.521294	-0.47675	0
TCGA-BQ-5886	1.35658	-0.256343	0.178976	0
TCGA-BQ-5887	0.568901	-0.518194	-1.51583	0
TCGA-BQ-5888	0.0913822	1.2347	-0.0456077	0
TCGA-BQ-5889	-0.154133	1.21044	-0.585832	0
TCGA-BQ-5890	-0.318445	-2.36478	-2.18999	0
TCGA-BQ-5891	0.524362	0.614437	-0.762651	0
TCGA-BQ-5892	1.26001	-0.908458	-0.49231	0
TCGA-BQ-7044	1.0534	0.560554	-0.263299	0
TCGA-BQ-7045	1.01238	0.603345	-0.380469	0
TCGA-BQ-7046	0.424198	0.654313	-0.588558	0
TCGA-BQ-7048	0.120898	1.24696	-0.467811	0
TCGA-BQ-7049	0.800992	0.618511	-0.620502	0
TCGA-BQ-7050	1.11273	-1.13368	0.599052	0
TCGA-BQ-7051	1.2353	0.509375	-0.287041	0
TCGA-BQ-7053	1.12992	0.208793	-0.397558	0
TCGA-BQ-7055	1.12033	0.695962	-0.317477	0
TCGA-BQ-7056	0.192229	0.446711	0.0241385	0
TCGA-BQ-7058	-1.31361	-3.40633	-3.18964	0
TCGA-BQ-7059	1.24577	-0.0781446	-0.0590749	0
TCGA-BQ-7060	1.24479	0.0698849	0.0652378	0
TCGA-BQ-7061	0.130966	-0.872617	-1.19359	0
TCGA-BQ-7062	0.745333	0.630608	-0.155818	0
TCGA-CJ-4634	0.495837	-1.64488	2.15333	0
TCGA-CJ-4639	0.762882	-0.408396	0.854955	0
TCGA-CJ-4640	1.13814	-0.022415	0.0487042	0
TCGA-CJ-4643	0.412487	-0.291175	1.09641	0
TCGA-CJ-4644	1.33726	-1.16434	0.358222	0
TCGA-CJ-4869	0.965605	-1.08822	-0.180245	0
TCGA-CJ-4870	-0.267739	-1.9168	-0.399398	0
TCGA-CJ-4871	0.674929	-0.897782	-0.340715	0
TCGA-CJ-4874	1.4335	-0.871636	0.290808	0
TCGA-CJ-4884	0.248342	-1.02936	0.35311	0
TCGA-CJ-4885	1.23629	-0.428987	-0.374492	0
TCGA-CJ-4886	0.672275	0.0955393	-0.323898	0
TCGA-CJ-4887	0.129049	-0.994937	1.38617	0
TCGA-CJ-4889	0.856717	0.360451	-0.132925	0
TCGA-CJ-4892	-0.145267	-0.0138095	1.08639	0
TCGA-CJ-4893	1.14034	-0.820847	0.55693	0
TCGA-CJ-4894	0.247821	0.680952	0.417704	0
TCGA-CJ-4897	1.36007	-0.121364	0.0272533	0
TCGA-CJ-4904	0.835975	0.159231	-0.781133	0
TCGA-CJ-4905	1.3607	-0.0553846	-0.173852	0
TCGA-CJ-4907	1.11956	-0.743217	0.532779	0
TCGA-CJ-4916	-0.479223	-0.281894	1.72101	0
TCGA-CJ-5672	0.925952	-0.0453793	-0.421917	0
TCGA-CJ-5675	1.37447	-2.01276	0.766914	0
TCGA-CJ-5676	0.752626	0.192193	-0.558386	0
TCGA-CJ-5678	0.220884	-1.47726	0.183896	0
TCGA-CJ-5680	0.344984	0.132419	-1.1226	0
TCGA-CJ-5681	1.26474	0.295839	-0.79512	0
TCGA-CJ-5682	0.335764	-1.21832	-1.53134	0
TCGA-CJ-5683	1.21888	-2.46236	1.87465	0
TCGA-CJ-5684	0.580741	-0.055101	-0.627137	0
TCGA-CJ-5686	0.916772	-0.635527	0.0809355	0
TCGA-CJ-5689	0.823635	-0.935583	-0.391527	0
TCGA-CJ-6031	1.15821	-0.0725669	-0.664207	0
TCGA-CJ-6032	1.15521	-3.50195	2.3052	0
TCGA-CW-5581	1.35001	-1.80137	0.197482	0
TCGA-CW-5583	1.15607	0.377897	-0.33091	0
TCGA-CW-5584	0.733677	-0.914848	-0.637353	0
TCGA-CW-5585	1.67837	-2.94647	2.46958	0
TCGA-CW-5587	1.37435	-0.848884	0.439252	0
TCGA-CW-5589	1.25106	0.0596162	-0.144546	0
TCGA-CW-5591	1.67141	0.177113	-0.467579	0
TCGA-CW-6088	1.15538	-0.663975	0.674458	0
TCGA-CZ-4853	0.574009	-1.5551	1.04821	0
TCGA-CZ-4856	1.37734	-0.139152	-0.520267	0
TCGA-CZ-4859	1.19287	-0.616367	0.42178	0
TCGA-CZ-4862	0.749849	0.583777	-0.179987	0
TCGA-CZ-4863	0.421782	-1.08512	0.469331	0
TCGA-CZ-4864	-0.00778198	-0.166037	0.879189	0
TCGA-CZ-4865	0.812555	-0.656938	-1.30504	0
TCGA-CZ-4866	0.542916	-1.00075	0.799446	0
TCGA-CZ-5451	1.39008	-1.57064	1.07957	0
TCGA-CZ-5452	-0.24281	-3.25623	-0.176936	0
TCGA-CZ-5453	0.869506	-1.15214	0.523124	0
TCGA-CZ-5455	0.992371	-0.0220597	-0.436796	0
TCGA-CZ-5457	0.798375	-1.15213	-0.551531	0
TCGA-CZ-5458	1.31784	-1.3944	0.38736	0
TCGA-CZ-5466	0.259388	-1.10712	-0.995361	0
TCGA-CZ-5470	-0.339277	-3.11447	-1.58033	0
TCGA-CZ-5986	-0.213209	-1.52213	0.461635	0
TCGA-CZ-5988	1.0361	0.401604	-0.793415	0
TCGA-CZ-5989	1.25739	-0.423549	-0.123594	0
TCGA-DV-5566	0.764814	-0.791265	-0.375866	0
TCGA-DV-5567	1.3687	0.761007	-0.780765	0
TCGA-DV-5573	0.775783	0.264155	0.0489787	0
TCGA-DV-5574	1.17134	0.232697	-0.68083	0
TCGA-DV-5575	1.04301	0.18669	-0.585613	0
TCGA-DV-5576	0.752733	0.731337	-0.375486	0
TCGA-DW-5561	0.0859425	0.931106	0.137046	0
TCGA-DW-7834	0.256741	0.764255	-0.282394	0
TCGA-DW-7836	0.86991	0.764029	-0.31099	0
TCGA-DW-7837	0.883616	0.618224	-0.187265	0
TCGA-DW-7838	1.03136	0.331082	-0.462281	0
TCGA-DW-7839	0.882901	0.940421	-0.299512	0
TCGA-DW-7840	-0.619573	1.52743	-0.222028	0
TCGA-DW-7841	0.352214	0.72503	0.0790929	0
TCGA-DW-7842	0.577449	0.871602	-0.102158	0
TCGA-DW-7963	0.779724	0.548811	0.0591066	0
TCGA-DZ-6132	1.19565	0.675622	-0.760205	0
TCGA-DZ-6133	1.35707	0.70575	-0.518163	0
TCGA-DZ-6134	1.44686	0.303328	-0.563556	0
TCGA-DZ-6135	1.1001	0.438933	0.0082961	0
TCGA-EU-5904	1.03938	-0.217698	-0.0241325	0
TCGA-EU-5906	1.39386	-0.979034	0.49836	0
TCGA-EU-5907	0.334184	-1.65028	-0.455891	0
TCGA-EV-5901	0.973577	0.758144	-0.305428	0
TCGA-EV-5902	0.23989	1.2443	-0.0972984	0
TCGA-EV-5903	1.41937	0.500639	-0.648238	0
TCGA-F9-A7VF	-0.31861	1.12437	0.184323	0
TCGA-F9-A97G	1.43127	-0.831928	0.441833	0
TCGA-G6-A8L8	-1.0354	0.927967	2.24722	0
TCGA-G7-6790	1.7117	-0.512259	0.185006	0
TCGA-G7-6792	1.28456	0.219359	-0.140199	0
TCGA-G7-6795	0.116122	0.505215	0.557635	0
TCGA-G7-6796	0.249426	1.06152	-0.382152	0
TCGA-G7-6797	1.09413	0.708928	-0.48561	0
TCGA-G7-7501	1.04505	0.552485	-0.389373	0
TCGA-G7-A4TM	0.104265	1.11384	-0.206438	0
TCGA-G7-A8LB	-1.00989	1.1642	1.08328	0
TCGA-G7-A8LE	0.394619	1.07233	0.119748	0
TCGA-GL-6846	1.16155	-0.422646	-0.3666	0
TCGA-GL-7773	0.858332	0.89219	-0.417855	0
TCGA-GL-8500	1.31394	0.356349	-0.291573	0
TCGA-GL-A4EM	0.452795	0.0563171	-0.689678	0
TCGA-GL-A59R	0.45237	0.817773	0.079404	0
TCGA-GL-A59T	1.02911	0.509477	-0.287767	0
TCGA-GL-A9DC	0.650336	0.212335	0.605483	0
TCGA-GL-A9DD	0.403923	0.750932	-0.130407	0
TCGA-GL-A9DE	-0.0467066	-1.52691	-0.324206	0
TCGA-HE-7128	1.00354	0.761718	-0.627991	0
TCGA-HE-7129	1.02676	0.709195	-0.277986	0
TCGA-HE-7130	0.335955	1.18619	-0.300346	0
TCGA-HE-A5NF	0.65501	0.605932	-0.486787	0
TCGA-HE-A5NH	1.05631	0.394323	0.00807907	0
TCGA-HE-A5NI	-0.113257	0.844379	1.12669	0
TCGA-HE-A5NK	0.808541	0.615278	-0.254001	0
TCGA-HE-A5NL	0.223883	0.764602	0.774761	0
TCGA-IA-A40U	0.600953	0.685631	-0.297664	0
TCGA-IA-A40X	0.740802	-0.0710126	0.581895	0
TCGA-IA-A83S	1.20099	0.310842	-0.206462	0
TCGA-IA-A83T	0.894829	0.25566	-0.601114	0
TCGA-IA-A83V	1.0977	0.194151	-0.0822994	0
TCGA-IA-A83W	0.0823133	0.774374	0.703706	0
TCGA-IZ-8195	0.766741	0.669609	-0.388894	0
TCGA-IZ-8196	0.796566	0.941304	-0.267525	0
TCGA-IZ-A6M8	-0.330655	1.30879	-0.376166	0
TCGA-IZ-A6M9	-0.280944	0.888919	0.872371	0
TCGA-J7-6720	1.5253	-0.0994842	-0.305639	0
TCGA-J7-8537	1.0963	-0.386755	-0.374309	0
TCGA-J7-A8I2	-4.06964	2.99709	2.1733	0
TCGA-KV-A6GE	-1.06969	1.28765	0.877483	0
TCGA-KV-A74V	0.711844	-0.568951	0.974118	0
TCGA-MH-A55W	0.0721732	1.03357	-0.227559	0
TCGA-MH-A55Z	0.186524	0.999758	0.235883	0
TCGA-MH-A560	0.0870575	0.597721	-0.744387	0
TCGA-MH-A561	1.05329	0.562986	-0.307436	0
TCGA-MH-A562	-1.7104	1.82	-0.0700768	0
TCGA-MH-A854	-0.308496	1.20214	0.318839	0
TCGA-MH-A855	0.892507	0.160823	-0.469182	0
TCGA-MH-A856	-0.999565	1.16676	1.16728	0
TCGA-MH-A857	0.0100995	1.53295	-0.373655	0
TCGA-MW-A4EC	0.610373	0.0353551	0.107744	0
TCGA-O9-A75Z	0.118076	1.17074	0.043366	0
TCGA-P4-A5E6	0.819766	0.234675	0.234226	0
TCGA-P4-A5E7	0.721291	0.405268	-0.0285022	0
TCGA-P4-A5EB	1.58079	-0.407045	0.209315	0
TCGA-P4-A5ED	-1.54288	1.88446	0.95849	0
TCGA-P4-AAVK	0.24971	0.340816	-0.506669	0
TCGA-P4-AAVM	0.626278	0.294695	-0.0715291	0
TCGA-P4-AAVO	-1.33211	1.31408	-0.49916	0
TCGA-PJ-A5Z9	0.767959	0.689551	-0.379977	0
TCGA-Q2-A5QZ	-3.88674	3.07438	-0.0446994	0
TCGA-SX-A71R	-2.01406	1.69418	2.20319	0
TCGA-SX-A71S	0.621388	0.814262	0.113293	0
TCGA-SX-A71U	0.378588	0.308458	0.790599	0
TCGA-SX-A71V	0.729482	0.598621	0.203202	0
TCGA-SX-A71W	0.692728	0.912421	-0.211632	0
TCGA-SX-A7SL	-0.621836	1.33052	0.607376	0
TCGA-SX-A7SN	0.338087	1.09985	-0.126514	0
TCGA-SX-A7SO	-0.14932	-1.17609	-3.49e-05	0
TCGA-SX-A7SP	-0.254621	1.05938	0.330442	0
TCGA-SX-A7SQ	0.364009	1.14939	-0.273944	0
TCGA-SX-A7SR	0.131877	0.857949	0.634301	0
TCGA-SX-A7SS	-0.482644	0.596767	1.31393	0
TCGA-SX-A7SU	-1.06612	1.17523	1.74774	0
TCGA-T7-A92I	0.412721	0.872915	0.16782	0
TCGA-UN-AAZ9	0.342612	0.869807	-0.722051	0
TCGA-UZ-A9PJ	0.466968	0.862075	0.225773	0
TCGA-UZ-A9PK	0.606267	0.52981	0.236143	0
TCGA-UZ-A9PL	-0.825283	1.53075	0.569059	0
TCGA-UZ-A9PM	0.751212	0.756784	-0.507824	0
TCGA-UZ-A9PO	-0.0697522	0.633708	-0.0211909	0
TCGA-UZ-A9PP	0.607552	0.758051	0.227729	0
TCGA-UZ-A9PQ	-0.481947	1.27688	0.420857	0
TCGA-UZ-A9PR	0.202216	0.662524	0.195893	0
TCGA-UZ-A9PS	0.772837	0.81451	-0.0977664	0
TCGA-UZ-A9PU	0.251031	0.683027	0.877476	0
TCGA-UZ-A9PV	-0.349258	1.46394	0.715457	0
TCGA-UZ-A9PX	0.363196	0.449851	0.964254	0
TCGA-UZ-A9PZ	-0.402738	1.34799	0.80298	0
TCGA-UZ-A9Q0	-0.722774	1.05027	1.52409	0
TCGA-UZ-A9Q1	0.636841	-0.639275	-1.63518	0
TCGA-V9-A7HT	0.203201	1.01608	-0.0605924	0
TCGA-WN-A9G9	-0.324669	-0.79704	1.02828	0
TCGA-WN-AB4C	-0.518065	0.0950061	0.622174	0
TCGA-Y8-A894	0.292313	1.11981	0.116774	0
TCGA-Y8-A895	-0.0597605	0.46948	1.32631	0
TCGA-Y8-A896	0.666478	0.859129	0.0973302	0
TCGA-Y8-A897	0.679272	0.695684	0.0476383	0
TCGA-Y8-A898	-0.462447	1.1451	-0.00663929	0
TCGA-Y8-A8RY	0.196196	0.695339	0.575681	0
TCGA-Y8-A8RZ	0.595811	0.632661	-0.140458	0
TCGA-Y8-A8S0	0.591935	0.630935	0.375476	0
TCGA-2Z-A9J7	-3.87851	3.31538	-0.416641	1
TCGA-2Z-A9J9	0.261785	1.22298	-0.0444931	1
TCGA-2Z-A9JI	-0.873877	0.49288	-0.104773	1
TCGA-2Z-A9JJ	-0.212979	0.546469	-0.272231	1
TCGA-4A-A93X	-2.07739	0.597191	-1.15761	1
TCGA-5P-A9JU	-4.63455	-7.24093	-6.13779	1
TCGA-5P-A9K3	-1.75451	0.308293	-0.905594	1
TCGA-5P-A9K9	-1.01936	0.132622	-0.535221	1
TCGA-A3-3311	0.227679	-0.0553649	-0.0396043	1
TCGA-A3-3316	-1.44334	-0.265752	0.27177	1
TCGA-A3-3317	-0.757058	0.895464	0.358963	1
TCGA-A3-3319	-0.770864	-1.14888	1.09716	1
TCGA-A3-3323	0.19509	-0.0766401	0.203794	1
TCGA-A3-3324	-0.313908	-0.329326	0.377788	1
TCGA-A3-3325	-1.05733	0.616001	0.339465	1
TCGA-A3-3329	0.344445	-1.33682	0.637787	1
TCGA-A3-3335	-0.00754148	-0.427709	-0.848121	1
TCGA-A3-3346	-3.1525	-1.06749	-1.95594	1
TCGA-A3-3347	-0.757448	0.195807	-0.217742	1
TCGA-A3-3351	-0.165003	0.601022	0.675611	1
TCGA-A3-3352	-0.654853	-0.416747	0.732945	1
TCGA-A3-3357	-0.0149757	0.151436	0.363293	1
TCGA-A3-3358	-0.194979	0.383545	-0.339299	1
TCGA-A3-3365	-0.356218	-0.0476432	-0.256332	1
TCGA-A3-3367	-0.0848759	-1.5492	0.724428	1
TCGA-A3-3372	-0.259696	0.50382	0.348872	1
TCGA-A3-3378	-0.184823	-0.150118	0.365978	1
TCGA-A3-3382	-1.53747	-0.814093	-0.849377	1
TCGA-A3-3383	-0.785239	-0.471555	-0.0270272	1
TCGA-A3-3387	-0.0157636	-0.00168256	-0.556871	1
TCGA-A3-A6NJ	-0.183109	0.725525	-0.0223355	1
TCGA-A3-A6NL	0.120722	0.325808	0.233864	1
TCGA-A3-A6NN	0.409607	0.299012	-0.312573	1
TCGA-A3-A8CQ	-0.121262	0.0594775	0.566806	1
TCGA-A4-7915	-0.476341	0.544591	-0.927534	1
TCGA-A4-A57E	-0.365693	-0.29824	-0.0769085	1
TCGA-A4-A5Y0	0.451675	0.329616	-0.536468	1
TCGA-A4-A5Y1	-0.239408	1.22627	-0.215977	1
TCGA-A4-A7UZ	-0.0727795	1.26324	0.220291	1
TCGA-AK-3425	0.521876	-0.216769	-1.46977	1
TCGA-AK-3426	-1.25302	0.914285	-0.0239475	1
TCGA-AK-3428	0.461702	-0.401469	-0.971664	1
TCGA-AK-3431	0.738867	-0.0464771	-1.14738	1
TCGA-AK-3436	0.0994285	-0.932276	-1.70718	1
TCGA-AK-3445	-2.21215	-1.57085	-2.03486	1
TCGA-AK-3454	-2.05653	0.638802	0.433191	1
TCGA-AK-3461	-0.0151428	0.570124	-0.222946	1
TCGA-AL-3466	-3.9331	0.0147809	2.2504	1
TCGA-AL-3467	0.351441	1.06523	-0.399036	1
TCGA-AL-3468	-0.841092	-0.0558477	0.653777	1
TCGA-AL-3471	-1.97208	1.14421	2.61197	1
TCGA-AL-7173	0.111684	0.265289	-0.922432	1
TCGA-AL-A5DJ	-1.87731	1.34263	-1.04154	1
TCGA-AS-3777	0.351334	0.0958872	-1.37139	1
TCGA-B0-4688	-1.20172	0.947491	-1.08342	1
TCGA-B0-4690	-1.08667	-0.541543	-1.08155	1
TCGA-B0-4691	-1.96973	-2.4439	-1.74282	1
TCGA-B0-4693	-2.26535	-1.2728	-0.23256	1
TCGA-B0-4696	-1.62941	0.726929	-0.26925	1
TCGA-B0-4697	-1.69155	1.26305	0.0249044	1
TCGA-B0-4698	-1.4708	1.47029	-0.364886	1
TCGA-B0-4699	-0.281404	1.13278	-0.203268	1
TCGA-B0-4700	-0.305152	-0.548324	-1.27703	1
TCGA-B0-4701	-2.05528	-0.0616089	-1.12117	1
TCGA-B0-4703	-1.79605	-0.141985	-0.990703	1
TCGA-B0-4706	-1.32622	-0.322209	0.112212	1
TCGA-B0-4707	-2.61755	-0.0856743	0.0681994	1
TCGA-B0-4710	-4.96303	-3.68437	-0.491759	1
TCGA-B0-4712	-1.46535	-1.89617	-2.91467	1
TCGA-B0-4713	-2.55655	-7.70416	4.05003	1
TCGA-B0-4714	-2.01895	-1.32546	4.16592	1
TCGA-B0-4718	-1.06462	0.36312	1.11451	1
TCGA-B0-4810	-1.08288	-0.0962586	-0.189072	1
TCGA-B0-4811	-2.31663	0.00910442	1.82455	1
TCGA-B0-4813	-3.22059	1.20551	0.439359	1
TCGA-B0-4814	-0.134505	-1.60174	0.502799	1
TCGA-B0-4815	-2.27836	0.403223	0.0264009	1
TCGA-B0-4817	-1.66297	-1.43504	-0.097774	1
TCGA-B0-4819	-1.61501	0.689465	0.153375	1
TCGA-B0-4821	-7.06502	0.612109	-1.52605	1
TCGA-B0-4822	-2.36372	0.745034	0.533084	1
TCGA-B0-4828	-2.5915	-1.41828	0.201902	1
TCGA-B0-4833	-1.22544	0.728493	1.42549	1
TCGA-B0-4836	0.0673591	0.173146	-0.626627	1
TCGA-B0-4837	-0.245156	-0.748992	-0.713344	1
TCGA-B0-4842	0.0200115	-0.469059	-1.58091	1
TCGA-B0-4843	-0.374584	0.589307	0.568513	1
TCGA-B0-4844	-0.930397	-1.70804	1.4873	1
TCGA-B0-4845	-1.9339	0.488657	0.581744	1
TCGA-B0-4846	-0.128704	-0.875896	0.430046	1
TCGA-B0-4849	-1.04158	0.810115	0.87289	1
TCGA-B0-4852	-3.34514	-2.23771	-0.317107	1
TCGA-B0-4945	-0.112764	0.45408	0.31798	1
TCGA-B0-5075	-0.650551	-0.754846	0.301663	1
TCGA-B0-5077	-0.233831	0.235584	0.209101	1
TCGA-B0-5081	-0.385961	0.179693	-0.23423	1
TCGA-B0-5084	-1.70104	0.836853	0.734898	1
TCGA-B0-5085	-2.29703	0.238953	3.28955	1
TCGA-B0-5092	-1.25933	-0.644048	2.37676	1
TCGA-B0-5094	-2.90083	-1.35121	-1.20325	1
TCGA-B0-5095	-1.35459	0.315068	0.113771	1
TCGA-B0-5096	-0.0644651	0.354723	-1.32691	1
TCGA-B0-5097	-2.5009	-0.905194	-1.60402	1
TCGA-B0-5098	-1.63896	1.4398	-0.61009	1
TCGA-B0-5099	-1.85312	-0.386021	0.453165	1
TCGA-B0-5106	-0.472753	0.480569	0.660755	1
TCGA-B0-5107	-1.11701	-0.548998	-0.444544	1
TCGA-B0-5108	-2.47779	-1.07053	-1.05844	1
TCGA-B0-5109	-0.978629	1.37446	-0.899545	1
TCGA-B0-5110	0.199557	-0.0201363	0.237076	1
TCGA-B0-5113	0.296503	0.290741	-0.136987	1
TCGA-B0-5116	-0.38743	-0.712023	-1.32719	1
TCGA-B0-5120	0.452284	-0.166888	-0.768944	1
TCGA-B0-5121	0.390107	-0.413153	-0.209795	1
TCGA-B0-5400	-1.17836	1.02307	-0.525409	1
TCGA-B0-5402	0.568781	-1.63693	-0.275489	1
TCGA-B0-5694	0.559313	-0.0314744	-0.970913	1
TCGA-B0-5698	-0.364505	-0.21308	-0.621402	1
TCGA-B0-5701	0.704704	-0.511277	-1.52632	1
TCGA-B0-5702	-0.434714	0.35068	0.075077	1
TCGA-B0-5706	0.133632	0.199793	-1.00733	1
TCGA-B2-4098	-0.621614	0.770879	0.57787	1
TCGA-B2-4099	-0.123528	-0.653468	-0.752819	1
TCGA-B2-4101	-1.06962	-0.0358269	0.518341	1
TCGA-B2-5635	-6.87202	-2.05517	0.969569	1
TCGA-B2-A4SR	-0.105335	0.955439	0.57211	1
TCGA-B8-4143	-4.10078	-0.20368	0.706069	1
TCGA-B8-4153	0.248857	-2.52771	1.13436	1
TCGA-B8-4620	-5.27993	-2.04496	-2.36511	1
TCGA-B8-4622	0.0650652	-1.35549	1.16195	1
TCGA-B8-5158	0.607294	-0.477369	-0.777678	1
TCGA-B8-5163	0.885635	0.254814	-0.956178	1
TCGA-B8-5551	-0.420407	-0.249126	-1.55243	1
TCGA-B8-A54D	-0.505083	0.890905	0.911486	1
TCGA-B8-A54E	-0.0568288	0.41273	-0.408032	1
TCGA-B8-A54F	0.172741	0.507557	-0.391271	1
TCGA-B8-A54I	-0.613091	0.436954	0.0623416	1
TCGA-B8-A54J	-0.003897	0.37915	0.161056	1
TCGA-B8-A7U6	-0.1693	0.48001	-0.471014	1
TCGA-B8-A8YJ	-0.329821	1.25405	-0.0516453	1
TCGA-B9-4116	-1.05113	1.57444	1.3187	1
TCGA-B9-A44B	-2.24897	1.25735	0.901217	1
TCGA-BP-4161	-0.416978	-1.43118	1.87303	1
TCGA-BP-4167	0.458707	0.200647	-0.703523	1
TCGA-BP-4169	-0.419709	-0.119143	-0.212331	1
TCGA-BP-4173	0.384586	0.298226	-0.0267813	1
TCGA-BP-4176	-0.565784	0.115401	-0.379453	1
TCGA-BP-4326	-2.46855	0.0195536	-0.666003	1
TCGA-BP-4327	-0.48821	0.233702	0.909852	1
TCGA-BP-4329	0.210838	-2.29239	-0.0471725	1
TCGA-BP-4332	-0.42643	0.5502	0.688702	1
TCGA-BP-4335	-1.14175	0.0214974	0.970367	1
TCGA-BP-4337	-0.20595	-0.110023	0.51249	1
TCGA-BP-4338	-1.60141	-0.898591	-1.85102	1
TCGA-BP-4342	-2.32628	-0.642338	0.501979	1
TCGA-BP-4343	-0.397574	-2.38321	-3.07519	1
TCGA-BP-4344	0.110714	0.36049	-0.0853826	1
TCGA-BP-4345	0.183907	0.731257	-0.254613	1
TCGA-BP-4349	-1.41532	0.93694	1.40503	1
TCGA-BP-4351	-2.42665	0.396902	2.09689	1
TCGA-BP-4352	-9.09605	-1.14581	-1.10237	1
TCGA-BP-4353	0.421215	0.451136	-0.725451	1
TCGA-BP-4354	-1.21184	-0.449477	-1.31409	1
TCGA-BP-4355	-1.47467	0.680901	1.66599	1
TCGA-BP-4761	-2.06695	-2.04548	-2.24931	1
TCGA-BP-4763	0.0917552	-0.269374	-1.48028	1
TCGA-BP-4768	-0.979717	-1.13142	0.00866428	1
TCGA-BP-4770	-1.28463	-2.30793	-3.82619	1
TCGA-BP-4771	-0.633189	0.239334	0.862603	1
TCGA-BP-4774	-4.04762	-2.941	1.05789	1
TCGA-BP-4775	0.315249	0.0619571	0.169657	1
TCGA-BP-4776	-0.390653	-0.776735	1.41071	1
TCGA-BP-4781	0.570049	-0.111741	-1.04589	1
TCGA-BP-4787	0.506602	-0.86485	0.12615	1
TCGA-BP-4790	0.633344	-0.344035	-0.62317	1
TCGA-BP-4798	-0.0697481	-0.869232	-0.0513074	1
TCGA-BP-4799	-3.67521	-1.71186	-2.89234	1
TCGA-BP-4960	-1.57211	-0.219194	0.605838	1
TCGA-BP-4963	-0.417935	0.372571	-0.121917	1
TCGA-BP-4964	0.037567	-0.405899	-0.247106	1
TCGA-BP-4967	0.258496	0.540626	-0.189223	1
TCGA-BP-4971	-2.175	1.13023	1.73974	1
TCGA-BP-4972	0.532882	0.354739	-0.328179	1
TCGA-BP-4974	-2.99257	0.328877	1.22153	1
TCGA-BP-4977	-0.922915	-1.27108	0.780738	1
TCGA-BP-4981	-0.740446	-1.06808	2.02925	1
TCGA-BP-4983	-2.46353	-0.812365	0.139601	1
TCGA-BP-4985	-0.312621	-0.417143	-1.58739	1
TCGA-BP-4986	-0.141779	0.657485	-0.247817	1
TCGA-BP-4989	-1.60195	0.313647	0.757525	1
TCGA-BP-4992	-5.00522	2.20157	2.00752	1
TCGA-BP-5000	0.228144	0.041569	-0.0807463	1
TCGA-BP-5006	0.0183597	-0.433442	0.265929	1
TCGA-BP-5008	-0.24382	0.192018	-0.597819	1
TCGA-BP-5009	-0.658511	0.0740501	-0.747918	1
TCGA-BP-5010	-0.514342	0.386387	-0.330155	1
TCGA-BP-5169	-1.76916	-1.91928	-2.788	1
TCGA-BP-5175	-1.06038	0.412322	0.106811	1
TCGA-BP-5178	0.329184	-0.14815	-1.39276	1
TCGA-BP-5183	0.317581	0.534523	-0.15952	1
TCGA-BP-5187	0.491442	-0.0476407	-0.913864	1
TCGA-BP-5189	0.393008	-0.292747	-0.810095	1
TCGA-BP-5196	0.278107	0.375107	-0.974071	1
TCGA-BP-5198	0.192319	-0.666188	-1.89012	1
TCGA-BP-5199	-0.491696	0.689509	-0.171906	1
TCGA-BP-5201	-0.0481513	0.0646875	-0.169876	1
TCGA-BQ-5878	0.123864	0.353954	-0.734705	1
TCGA-BQ-5879	0.633546	0.55721	-0.921901	1
TCGA-BQ-5885	-1.21203	0.938009	-0.192102	1
TCGA-BQ-5893	0.312049	0.897961	-0.594034	1
TCGA-BQ-5894	-1.97667	1.92625	-0.917107	1
TCGA-CJ-4635	-0.285072	0.290312	0.128362	1
TCGA-CJ-4636	-0.128979	0.0607855	0.153131	1
TCGA-CJ-4637	-1.19312	-0.785689	0.360568	1
TCGA-CJ-4638	-3.05125	-0.562983	2.0162	1
TCGA-CJ-4641	0.29925	-0.956697	0.727902	1
TCGA-CJ-4642	-1.15167	0.457334	-0.387712	1
TCGA-CJ-4868	0.25213	0.131179	-0.755917	1
TCGA-CJ-4872	0.0659555	-0.37884	-0.980327	1
TCGA-CJ-4873	-2.4404	-0.509667	-0.28519	1
TCGA-CJ-4875	-0.630257	-0.808927	1.87976	1
TCGA-CJ-4876	-0.981003	-0.690258	1.33602	1
TCGA-CJ-4878	-1.44451	0.647781	0.930416	1
TCGA-CJ-4881	-1.35985	0.321878	0.398975	1
TCGA-CJ-4882	-1.23193	1.30489	-0.72591	1
TCGA-CJ-4888	-0.42128	0.694945	-0.611612	1
TCGA-CJ-4890	0.0246932	0.158634	-0.702705	1
TCGA-CJ-4891	-3.21491	-0.938934	-2.50812	1
TCGA-CJ-4895	-0.599469	-0.399812	-0.999092	1
TCGA-CJ-4899	0.334738	0.702943	-0.12012	1
TCGA-CJ-4900	-1.83411	-0.597607	0.752436	1
TCGA-CJ-4901	-0.430054	0.0948353	-1.1175	1
TCGA-CJ-4902	-0.294106	-0.108232	0.443531	1
TCGA-CJ-4903	0.236798	-0.226236	0.433093	1
TCGA-CJ-4908	-0.304442	0.41801	0.02136	1
TCGA-CJ-4912	-2.12189	-1.50286	-1.65449	1
TCGA-CJ-4918	0.413455	0.616505	-0.510861	1
TCGA-CJ-4920	-0.242736	-1.09712	0.25183	1
TCGA-CJ-5671	0.608264	0.266781	-1.35297	1
TCGA-CJ-5677	-0.493172	-0.795152	-1.90888	1
TCGA-CJ-5679	-0.191032	-0.0846256	-1.02312	1
TCGA-CJ-6027	-0.0297339	-0.237609	-1.34294	1
TCGA-CJ-6028	0.612871	-0.206699	-0.954742	1
TCGA-CJ-6030	0.588739	-0.572167	-1.63502	1
TCGA-CJ-6033	-0.549154	-0.673735	-1.81382	1
TCGA-CW-5580	0.901281	0.398442	-1.05993	1
TCGA-CW-5588	0.220884	0.773669	-1.07063	1
TCGA-CW-5590	0.47314	0.510018	-0.667687	1
TCGA-CW-6087	0.792115	0.906415	-0.830776	1
TCGA-CW-6090	-0.055422	-0.130108	-1.14508	1
TCGA-CW-6093	0.0505929	0.169093	-0.666545	1
TCGA-CW-6097	0.731479	-0.115278	-1.4613	1
TCGA-CZ-4854	-1.89398	-0.269458	-0.608161	1
TCGA-CZ-4857	-0.276188	-0.342493	-0.539184	1
TCGA-CZ-4858	-1.64888	-2.19707	-3.37431	1
TCGA-CZ-4860	-5.12233	-2.06986	-4.76585	1
TCGA-CZ-4861	-0.157632	-0.531789	-1.46469	1
TCGA-CZ-5454	0.43737	-0.228596	-1.10213	1
TCGA-CZ-5456	0.497097	-0.34694	-1.30563	1
TCGA-CZ-5459	0.243409	-0.644927	-0.395842	1
TCGA-CZ-5460	-0.294889	-2.61273	-1.23607	1
TCGA-CZ-5461	0.139866	-0.635165	-1.61502	1
TCGA-CZ-5462	0.460827	-0.875041	-0.552497	1
TCGA-CZ-5463	0.662834	-0.419516	-0.611425	1
TCGA-CZ-5464	-0.129009	-0.348657	-0.656687	1
TCGA-CZ-5465	-1.08351	-2.08344	-1.20609	1
TCGA-CZ-5467	-0.246958	0.35388	-0.900048	1
TCGA-CZ-5468	-0.593268	-0.648545	-1.98066	1
TCGA-CZ-5469	-1.74319	-1.11122	-2.33027	1
TCGA-CZ-5982	0.416187	0.467937	-0.558526	1
TCGA-CZ-5984	0.244372	-0.122751	-1.07112	1
TCGA-CZ-5985	0.161768	0.201926	-0.859127	1
TCGA-CZ-5987	0.486498	0.0173154	-0.789402	1
TCGA-DV-5565	0.404716	0.621606	-0.700548	1
TCGA-DV-5568	0.197977	-0.300555	-0.389376	1
TCGA-DV-5569	0.305624	-0.155391	-0.686436	1
TCGA-DV-A4VX	-2.92495	-0.933741	-0.708648	1
TCGA-DV-A4VZ	-1.70413	1.53121	0.0147673	1
TCGA-DV-A4W0	-0.516017	0.180217	-0.572182	1
TCGA-DW-5560	-1.71814	2.04205	1.16123	1
TCGA-EU-5905	0.625675	0.687896	-0.925828	1
TCGA-F9-A4JJ	-3.38626	2.3084	-0.564998	1
TCGA-F9-A7Q0	-0.11713	0.986417	0.371098	1
TCGA-F9-A8NY	0.169028	1.0751	-0.471547	1
TCGA-G6-A5PC	-1.1736	-0.295265	-0.326958	1
TCGA-G6-A8L6	-1.38925	-0.695815	-0.829731	1
TCGA-G6-A8L7	-4.73929	2.51279	0.131781	1
TCGA-G7-6789	0.0716174	-0.0935019	-1.46339	1
TCGA-G7-6793	0.569584	0.512153	-0.930877	1
TCGA-G7-7502	0.307045	0.317627	-0.459727	1
TCGA-G7-A8LC	-0.225567	0.630499	-0.102281	1
TCGA-G7-A8LD	-1.31897	0.992392	0.347283	1
TCGA-GK-A6C7	-0.721373	0.926474	-0.287088	1
TCGA-GL-7966	-0.956603	1.52799	0.0579904	1
TCGA-HE-A5NJ	-0.718993	1.56319	0.85512	1
TCGA-IA-A40Y	-1.17824	1.75314	-0.0926566	1
TCGA-KV-A6GD	-0.173053	0.816238	-0.141192	1
TCGA-MM-A563	-0.30609	0.726332	0.238812	1
TCGA-MM-A564	-1.63752	-0.294604	-0.861015	1
TCGA-MM-A84U	-1.31024	1.59663	-0.468244	1
TCGA-P4-A5E8	-0.714786	0.553073	-0.453314	1
TCGA-P4-A5EA	-2.15524	1.23226	-0.980703	1
TCGA-P4-AAVL	-0.553291	0.708926	-0.270813	1
TCGA-PJ-A5Z8	0.707035	0.518873	-0.933862	1
TCGA-SX-A7SM	-0.907147	1.04159	-0.402993	1
TCGA-UZ-A9PN	0.234449	0.82906	0.0532537	1
TCGA-Y8-A8S1	0.168889	-0.957699	-2.1594	1
