# Supplementary material for: Identification of Five Ferroptosis-Related LncRNAs as Novel Prognosis and Diagnosis Signatures for Renal Cancer
Source: Front Mol Biosci. 2022 Jan 18;8:763697. doi: 10.3389/fmolb.2021.763697 (PMC8804361; doi:10.3389/fmolb.2021.763697)
Supplement: Supplementary file 3 [file Table6.XLSX]

## Sheet: Figure 1a
Tag	baseMean	log2FoldChange	padj	Symbol
ENSG00000000003	3480.5	-1.03223	8.67027e-59	TSPAN6
ENSG00000000938	968.546	1.44458	5.81199e-45	FGR
ENSG00000001630	203.818	-1.2355	2.63441e-32	CYP51A1
ENSG00000002586	7877.55	1.02113	2.25169e-35	CD99
ENSG00000002746	283.228	-3.33184	4.82375e-61	HECW1
ENSG00000002933	28467.3	1.16312	1.53521e-25	TMEM176A
ENSG00000003096	1036.9	-1.75235	5.70515e-46	KLHL13
ENSG00000003137	513.7	-1.66138	4.55367e-39	CYP26B1
ENSG00000003249	2183.49	1.04635	8.93411e-15	DBNDD1
ENSG00000003436	11282.6	1.06934	1.16781e-18	TFPI
ENSG00000004399	10335.2	1.16089	2.14367e-22	PLXND1
ENSG00000004468	369.208	1.51026	6.85129e-24	CD38
ENSG00000004660	802.061	1.34657	1.40729e-68	CAMKK1
ENSG00000004776	643.186	-1.30749	7.75656e-13	HSPB6
ENSG00000004777	561.983	1.45696	1.21079e-35	ARHGAP33
ENSG00000004838	540.66	1.46975	1.71787e-16	ZMYND10
ENSG00000004939	2525.7	-3.72863	2.67682e-26	SLC4A1
ENSG00000005001	100.695	-2.53226	1.95379e-17	PRSS22
ENSG00000005059	627.971	1.73399	1.41446e-76	MCUB
ENSG00000005073	143.848	-1.03669	3.86921e-10	HOXA11
ENSG00000005108	2123.15	-1.69055	9.14061e-33	THSD7A
ENSG00000005187	2326.76	-1.10309	4.04981e-23	ACSM3
ENSG00000005249	568.071	-1.80445	1.69315e-59	PRKAR2B
ENSG00000005448	1639.42	1.10164	3.61951e-44	WDR54
ENSG00000005471	303.679	1.95745	1.45472e-43	ABCB4
ENSG00000005513	188.801	2.46559	4.52315e-29	SOX8
ENSG00000005844	1853.96	2.13021	1.13975e-64	ITGAL
ENSG00000005884	29289.4	1.17968	5.8677e-24	ITGA3
ENSG00000006047	203.911	1.40415	3.13652e-15	YBX2
ENSG00000006062	2207.03	1.08119	8.59201e-39	MAP3K14
ENSG00000006118	2237.4	1.37916	8.97973e-33	TMEM132A
ENSG00000006327	8838.36	1.48403	8.01796e-28	TNFRSF12A
ENSG00000006432	461.679	-1.0903	1.60596e-19	MAP3K9
ENSG00000006747	7755.41	-0.999517	6.18577e-08	SCIN
ENSG00000007001	284.039	-3.95958	1.37413e-105	UPP2
ENSG00000007216	792.43	-3.61795	6.49605e-32	SLC13A2
ENSG00000007264	281.07	1.98289	1.26741e-52	MATK
ENSG00000007314	257.192	1.16759	2.61888e-08	SCN4A
ENSG00000007392	2414.33	1.29813	2.52073e-33	LUC7L
ENSG00000007402	193.337	-2.0191	4.24104e-76	CACNA2D2
ENSG00000007908	279.345	-2.21511	3.57649e-28	SELE
ENSG00000007923	2111.46	-1.27449	1.26599e-105	DNAJC11
ENSG00000007968	100.543	2.40939	2.02574e-96	E2F2
ENSG00000008056	125.456	1.14562	3.81676e-15	SYN1
ENSG00000008118	165.973	-1.13422	5.03027e-16	CAMK1G
ENSG00000008196	281.675	-5.9573	2.89073e-77	TFAP2B
ENSG00000008300	197.687	1.92145	4.39588e-46	CELSR3
ENSG00000008323	339.939	1.04276	2.58965e-12	PLEKHG6
ENSG00000008516	128.012	1.72052	3.6095e-64	MMP25
ENSG00000008517	15669.4	2.10351	3.11524e-68	IL32
ENSG00000008988	42903.3	1.05447	5.01458e-43	RPS20
ENSG00000009694	1131.68	2.214	3.8966e-54	TENM1
ENSG00000009765	611.271	-3.29398	6.0701e-53	IYD
ENSG00000009790	432.581	1.403	2.5195e-31	TRAF3IP3
ENSG00000010030	412.441	2.4606	3.70064e-95	ETV7
ENSG00000010282	166.453	4.56769	3.34189e-32	HHATL
ENSG00000010295	1363.98	1.63691	3.98789e-92	IFFO1
ENSG00000010319	1625.73	-2.10261	2.12091e-47	SEMA3G
ENSG00000010327	6154.79	1.26506	1.09994e-26	STAB1
ENSG00000010610	4635.59	1.59336	2.59804e-50	CD4
ENSG00000010671	519.251	2.09709	1.72664e-87	BTK
ENSG00000011347	407.878	-3.48883	2.52408e-55	SYT7
ENSG00000011422	1198.81	1.48409	6.93107e-35	PLAUR
ENSG00000011426	542.849	2.0989	3.80929e-49	ANLN
ENSG00000011465	6330.31	-2.64149	2.53915e-39	DCN
ENSG00000011600	4266.29	2.64339	1.33048e-113	TYROBP
ENSG00000012124	374.661	1.50145	4.30791e-25	CD22
ENSG00000012779	2838.41	2.33908	2.1374e-76	ALOX5
ENSG00000013016	1873.09	-1.59238	5.04109e-54	EHD3
ENSG00000013297	200.428	-2.37488	2.56977e-42	CLDN11
ENSG00000013364	24408.9	1.05133	1.59413e-40	MVP
ENSG00000013441	4765.96	1.03289	3.07044e-33	CLK1
ENSG00000013503	635.182	-1.04059	3.65482e-74	POLR3B
ENSG00000013573	1115.29	1.37441	1.34056e-46	DDX11
ENSG00000013588	1922	-1.05914	1.52561e-06	GPRC5A
ENSG00000013725	501.99	1.97993	6.15855e-56	CD6
ENSG00000013810	979.541	1.48651	2.82732e-60	TACC3
ENSG00000014257	389.43	-5.58035	2.75801e-283	ACPP
ENSG00000014914	2625.84	1.33215	2.9701e-45	MTMR11
ENSG00000015285	878.999	1.96962	1.44566e-76	WAS
ENSG00000015413	3299.66	-3.43913	4.16715e-46	DPEP1
ENSG00000015475	1315.9	1.03912	1.87149e-67	BID
ENSG00000017483	513.074	1.35852	2.46334e-09	SLC38A5
ENSG00000017797	4705.28	-1.3128	1.82031e-110	RALBP1
ENSG00000018236	352.723	-3.87231	9.68071e-60	CNTN1
ENSG00000018280	691.59	2.31301	1.4039e-79	SLC11A1
ENSG00000019169	372.343	2.83723	1.76338e-43	MARCO
ENSG00000019582	191895	1.48303	2.42785e-41	CD74
ENSG00000020633	1047.16	2.30701	2.41503e-68	RUNX3
ENSG00000021300	938.036	-1.14486	2.55403e-11	PLEKHB1
ENSG00000021488	1074.98	-1.87018	8.22664e-24	SLC7A9
ENSG00000021645	679.571	1.44655	2.15244e-17	NRXN3
ENSG00000022267	27671.4	2.45776	6.77188e-52	FHL1
ENSG00000023171	773.339	-1.63701	6.8461e-31	GRAMD1B
ENSG00000023445	7642.58	2.04847	8.49162e-49	BIRC3
ENSG00000023892	691.552	2.04859	8.45489e-81	DEF6
ENSG00000023902	2394.45	1.50265	4.20481e-49	PLEKHO1
ENSG00000024422	14317.2	1.97436	5.55893e-80	EHD2
ENSG00000024526	115.953	2.39378	3.88313e-56	DEPDC1
ENSG00000025708	5201.42	2.74294	5.24907e-150	TYMP
ENSG00000026025	130124	2.33758	2.50162e-149	VIM
ENSG00000026036	189.466	1.98759	3.0277e-59	RTEL1-TNFRSF6B
ENSG00000026103	1849.39	1.24049	7.13885e-60	FAS
ENSG00000026297	10684.5	3.05404	4.90654e-117	RNASET2
ENSG00000026508	9340.55	1.41367	9.87802e-27	CD44
ENSG00000026751	877.299	2.33494	2.88598e-46	SLAMF7
ENSG00000026950	3487.34	1.57798	8.9024e-72	BTN3A1
ENSG00000027869	262.669	2.45891	3.03735e-60	SH2D2A
ENSG00000028137	3681.66	1.22576	3.89356e-36	TNFRSF1B
ENSG00000028277	532.56	1.64375	3.47411e-41	POU2F2
ENSG00000029153	427.281	1.22339	2.21893e-28	ARNTL2
ENSG00000029534	647.477	2.32662	1.46512e-45	ANK1
ENSG00000034053	314.916	1.92557	1.54685e-33	APBA2
ENSG00000034510	70512.4	2.29564	3.85748e-139	TMSB10
ENSG00000036448	521.914	-1.10238	9.68457e-31	MYOM2
ENSG00000036672	2359.49	-1.68636	3.61165e-28	USP2
ENSG00000036828	979.754	-5.19541	4.62798e-105	CASR
ENSG00000038295	710.926	1.22357	9.91272e-16	TLL1
ENSG00000038427	21838.8	2.26221	1.84583e-49	VCAN
ENSG00000038945	2710.52	1.96602	1.49945e-54	MSR1
ENSG00000039068	7796.2	-1.35148	6.48443e-24	CDH1
ENSG00000039537	1068.84	2.29346	6.71393e-24	C6
ENSG00000040608	218.439	1.25642	1.3127e-27	RTN4R
ENSG00000041353	284.484	1.03346	4.98485e-08	RAB27B
ENSG00000042832	203.014	-1.12398	1.12973e-11	TG
ENSG00000042980	1089.47	1.26761	2.19049e-33	ADAM28
ENSG00000043039	1741.32	2.12972	4.22135e-37	BARX2
ENSG00000043462	2130.23	1.92332	4.05284e-67	LCP2
ENSG00000044446	5526.14	1.7257	2.24003e-57	PHKA2
ENSG00000044524	736.542	1.45866	4.45183e-13	EPHA3
ENSG00000046653	402.471	-1.64934	7.22159e-35	GPM6B
ENSG00000046889	2191.37	1.66151	3.03149e-17	PREX2
ENSG00000047457	16473.6	4.35603	2.76148e-62	CP
ENSG00000048162	935.239	1.00577	1.23718e-51	NOP16
ENSG00000048540	144.125	-3.46715	5.26224e-89	LMO3
ENSG00000049089	598.083	-1.99325	3.25731e-39	COL9A2
ENSG00000049249	369.963	3.61282	3.73328e-78	TNFRSF9
ENSG00000049283	307.369	-2.9479	4.778e-32	EPN3
ENSG00000049323	3592.39	-1.12811	5.75161e-12	LTBP1
ENSG00000049449	7146.23	1.05324	5.03312e-58	RCN1
ENSG00000049541	1466.09	1.09358	1.34348e-111	RFC2
ENSG00000049759	6259.6	-1.06319	1.19564e-25	NEDD4L
ENSG00000049768	128.621	1.30115	1.71062e-19	FOXP3
ENSG00000050030	110.679	-2.96622	7.82522e-42	NEXMIF
ENSG00000050344	1857.1	1.29241	6.04715e-41	NFE2L3
ENSG00000050438	192.901	-2.71653	2.98949e-127	SLC4A8
ENSG00000050628	4899.45	-2.52085	3.95953e-21	PTGER3
ENSG00000050767	7738.76	4.97783	3.93679e-198	COL23A1
ENSG00000051180	121.709	1.63436	3.2127e-65	RAD51
ENSG00000051523	10137.7	1.56678	1.86102e-48	CYBA
ENSG00000052344	4092.65	-1.17813	1.05504e-16	PRSS8
ENSG00000053108	128.442	-2.39247	1.58207e-28	FSTL4
ENSG00000053747	2526.51	1.62952	2.45767e-26	LAMA3
ENSG00000053918	1722.21	-2.05914	2.06608e-55	KCNQ1
ENSG00000054179	963.473	1.47218	5.53289e-25	ENTPD2
ENSG00000054356	207.106	5.1624	2.12905e-100	PTPRN
ENSG00000054598	2274.44	-1.04874	1.36735e-14	FOXC1
ENSG00000054803	207.373	1.89103	5.27552e-17	CBLN4
ENSG00000054967	400.956	1.75703	4.16676e-91	RELT
ENSG00000055118	452	1.7384	3.47993e-16	KCNH2
ENSG00000055163	14342.4	-2.33668	7.40717e-143	CYFIP2
ENSG00000055732	212.929	-1.26709	1.97042e-09	MCOLN3
ENSG00000057657	1408.49	1.91446	1.96735e-44	PRDM1
ENSG00000058404	390.574	1.17099	3.74055e-07	CAMK2B
ENSG00000059377	1512.41	1.71855	5.87359e-79	TBXAS1
ENSG00000059804	5068.32	1.64442	9.309e-25	SLC2A3
ENSG00000060138	14764.2	1.44673	9.37323e-117	YBX3
ENSG00000060237	10780	-1.60996	7.3735e-122	WNK1
ENSG00000060558	368.108	1.67855	1.82755e-52	GNA15
ENSG00000060566	760.13	2.13075	1.06013e-14	CREB3L3
ENSG00000060656	2681.45	1.05004	1.3272e-15	PTPRU
ENSG00000060718	217.953	2.44284	1.51884e-22	COL11A1
ENSG00000060762	3476.42	-1.27939	1.82412e-37	MPC1
ENSG00000060971	4365.36	-1.29222	8.52129e-47	ACAA1
ENSG00000060982	1115.25	1.22426	3.57336e-18	BCAT1
ENSG00000061337	1652.7	1.8759	3.70755e-33	LZTS1
ENSG00000061656	1866.86	3.50261	2.04245e-180	SPAG4
ENSG00000061918	3259.09	1.07768	9.0599e-40	GUCY1B1
ENSG00000061938	1900.88	1.00751	7.75232e-33	TNK2
ENSG00000062038	477.815	-2.49381	3.34576e-28	CDH3
ENSG00000062096	174.179	-1.30126	1.14023e-08	ARSF
ENSG00000062716	12647.7	1.46271	1.04906e-57	VMP1
ENSG00000063176	952.327	-1.1365	4.27854e-51	SPHK2
ENSG00000063177	32644.7	1.03912	1.79778e-40	RPL18
ENSG00000063438	182.229	1.21265	2.75312e-15	AHRR
ENSG00000064201	101.785	1.55023	2.22783e-45	TSPAN32
ENSG00000064205	250.764	2.82915	9.29237e-33	CCN5
ENSG00000064270	107.453	-1.67649	5.90999e-19	ATP2C2
ENSG00000064300	1244.74	1.34569	6.74628e-14	NGFR
ENSG00000064309	1152.62	1.84499	1.73632e-40	CDON
ENSG00000064692	116.278	-1.13303	1.59973e-13	SNCAIP
ENSG00000064787	173.693	-1.68032	1.79147e-13	BCAS1
ENSG00000064886	463.054	2.54844	6.52749e-40	CHI3L2
ENSG00000065154	3176.05	-1.23344	3.07793e-62	OAT
ENSG00000065357	1036.29	1.26374	3.5625e-41	DGKA
ENSG00000065485	2880.25	1.31743	1.51904e-30	PDIA5
ENSG00000065618	241.467	2.45798	8.78122e-25	COL17A1
ENSG00000065621	777.991	-1.20405	2.17902e-15	GSTO2
ENSG00000065675	684.71	-1.31802	1.09982e-28	PRKCQ
ENSG00000066185	272.51	-1.13001	4.01794e-31	ZMYND12
ENSG00000066230	1614.83	-3.81272	2.64635e-88	SLC9A3
ENSG00000066279	287.525	2.64094	4.402e-65	ASPM
ENSG00000066294	1426.52	2.59896	9.71266e-81	CD84
ENSG00000066336	1695.54	2.26529	1.2285e-101	SPI1
ENSG00000066382	337.774	-2.75778	5.32991e-57	MPPED2
ENSG00000066468	2331.37	-1.19097	9.10335e-30	FGFR2
ENSG00000066735	570.267	-1.07383	1.62033e-09	KIF26A
ENSG00000066923	337.173	1.53973	1.14204e-48	STAG3
ENSG00000066926	2194.43	-1.87751	1.4443e-210	FECH
ENSG00000067057	22175.9	1.67531	1.9823e-83	PFKP
ENSG00000067064	1766.47	-1.0683	8.99087e-54	IDI1
ENSG00000067191	260.979	1.18628	1.9146e-28	CACNB1
ENSG00000068366	5628.64	-1.35527	1.55351e-55	ACSL4
ENSG00000068489	280.036	1.79622	1.68589e-48	PRR11
ENSG00000068650	13151.5	1.17333	1.11829e-30	ATP11A
ENSG00000069493	697.422	2.25322	1.61408e-88	CLEC2D
ENSG00000069702	2882.87	-1.67427	3.3596e-75	TGFBR3
ENSG00000070182	173.865	-2.83296	5.4167e-125	SPTB
ENSG00000070404	4993.79	1.50012	8.95517e-33	FSTL3
ENSG00000070669	1484.57	1.14065	2.91263e-38	ASNS
ENSG00000070915	3913.25	-5.07013	2.64955e-55	SLC12A3
ENSG00000071054	7233.63	1.08788	1.36204e-67	MAP4K4
ENSG00000071246	2325.71	1.79875	5.70781e-73	VASH1
ENSG00000071539	281.636	1.84485	3.35825e-73	TRIP13
ENSG00000071909	355.547	-3.90198	1.84657e-56	MYO3B
ENSG00000072133	633.308	-2.27988	5.37309e-43	RPS6KA6
ENSG00000072201	789.292	-1.71681	1.01461e-51	LNX1
ENSG00000072415	2678.77	-1.26993	7.61943e-87	MPP5
ENSG00000072571	193.381	1.46812	2.95986e-30	HMMR
ENSG00000072609	1382.07	1.10577	1.42001e-91	CHFR
ENSG00000072694	623.586	2.28136	2.54593e-56	FCGR2B
ENSG00000072818	783	1.46297	1.52332e-49	ACAP1
ENSG00000073060	9884.58	3.44466	9.57356e-150	SCARB1
ENSG00000073605	443.884	2.00162	2.74736e-43	GSDMB
ENSG00000073737	136.624	2.78929	6.68216e-65	DHRS9
ENSG00000073754	120.712	4.75581	1.19525e-62	CD5L
ENSG00000073756	564.855	-1.50759	7.47447e-15	PTGS2
ENSG00000073849	8742.95	-2.1997	5.5921e-74	ST6GAL1
ENSG00000073861	103.378	2.08848	2.32244e-60	TBX21
ENSG00000073910	2339.47	-1.31508	1.43996e-40	FRY
ENSG00000074211	239.746	2.55775	3.02512e-21	PPP2R2C
ENSG00000074527	7232.08	-1.71242	2.6649e-62	NTN4
ENSG00000074696	5816.35	-1.29714	1.18999e-52	HACD3
ENSG00000074706	387.921	-1.07301	5.08722e-26	IPCEF1
ENSG00000074803	18719.2	-7.85322	2.67351e-162	SLC12A1
ENSG00000074842	4424.13	1.12048	3.64525e-70	MYDGF
ENSG00000075218	164.793	2.24928	2.25171e-72	GTSE1
ENSG00000075239	11664.2	-1.05302	7.84522e-20	ACAT1
ENSG00000075240	3900.18	1.35243	1.20167e-44	GRAMD4
ENSG00000075340	182.124	2.61341	3.72779e-48	ADD2
ENSG00000075618	4618.23	1.33009	1.52802e-41	FSCN1
ENSG00000075673	125.474	-7.44581	1.29998e-164	ATP12A
ENSG00000075702	152.979	1.3589	2.44792e-40	WDR62
ENSG00000075826	468.28	1.35259	4.91254e-25	SEC31B
ENSG00000075884	662.916	1.34891	2.37302e-36	ARHGAP15
ENSG00000075886	343.914	5.57363	4.10687e-94	TUBA3D
ENSG00000076258	973.036	-1.31127	3.51168e-48	FMO4
ENSG00000076641	2055.56	1.48861	3.52419e-46	PAG1
ENSG00000076662	120.217	1.54656	7.11383e-31	ICAM3
ENSG00000076706	17463.6	1.7027	3.88442e-45	MCAM
ENSG00000076864	4962.9	-2.41821	2.01618e-64	RAP1GAP
ENSG00000077009	226.177	2.94168	1.57465e-13	NMRK2
ENSG00000077044	2126.98	1.77164	1.40552e-94	DGKD
ENSG00000077150	3961.77	1.03237	4.38805e-44	NFKB2
ENSG00000077152	202.361	1.1875	1.54322e-35	UBE2T
ENSG00000077238	3892.49	1.36383	2.49921e-104	IL4R
ENSG00000077327	178.021	2.17252	5.16262e-13	SPAG6
ENSG00000077348	1081.97	1.19065	4.31364e-58	EXOSC5
ENSG00000077420	3269.43	2.53689	1.51502e-109	APBB1IP
ENSG00000077522	110.519	1.17859	1.80088e-09	ACTN2
ENSG00000077942	2641.43	-1.55074	6.76008e-21	FBLN1
ENSG00000077984	670.187	2.72147	3.12881e-65	CST7
ENSG00000078053	113.882	-2.95102	2.32235e-55	AMPH
ENSG00000078081	269.228	1.00859	1.38964e-13	LAMP3
ENSG00000078098	275.536	1.09276	1.44492e-09	FAP
ENSG00000078114	3872.08	-1.49686	3.28674e-31	NEBL
ENSG00000078295	411.651	2.99046	1.13059e-51	ADCY2
ENSG00000078401	2408.66	1.40691	6.2209e-18	EDN1
ENSG00000078589	107.575	1.51602	4.07139e-18	P2RY10
ENSG00000079112	294.489	2.62573	2.20612e-24	CDH17
ENSG00000079156	121.92	-1.41358	7.44226e-22	OSBPL6
ENSG00000079215	1092.73	2.71798	2.11025e-88	SLC1A3
ENSG00000079263	201.492	1.57669	6.31865e-33	SP140
ENSG00000079335	528.627	-0.996437	9.90011e-36	CDC14A
ENSG00000079337	2380	-1.49972	3.3484e-39	RAPGEF3
ENSG00000079385	1211.26	-1.4752	2.32664e-32	CEACAM1
ENSG00000079482	554.647	-1.6019	6.43925e-107	OPHN1
ENSG00000079557	262.14	-5.31243	9.81903e-83	AFM
ENSG00000079689	1678.48	4.37006	1.97347e-86	SCGN
ENSG00000079691	1774.54	-1.10642	2.52442e-57	CARMIL1
ENSG00000079931	1132.31	-2.05078	1.5636e-33	MOXD1
ENSG00000080031	192.995	2.90731	5.30778e-36	PTPRH
ENSG00000080200	896.793	-1.07575	9.67768e-17	CRYBG3
ENSG00000080293	326.521	-1.84196	4.97405e-36	SCTR
ENSG00000080573	1440.89	2.63294	5.60003e-49	COL5A3
ENSG00000080947	244.073	1.21594	2.26798e-28	CROCCP3
ENSG00000080986	192.599	1.96353	6.91454e-63	NDC80
ENSG00000081026	838.166	-1.74699	2.42018e-80	MAGI3
ENSG00000081041	575.114	1.44509	7.02496e-16	CXCL2
ENSG00000081052	2234.65	-1.75427	5.46409e-49	COL4A4
ENSG00000081181	1476.96	-2.19958	3.48766e-29	ARG2
ENSG00000081237	3477.55	1.52374	1.02744e-29	PTPRC
ENSG00000081277	372.343	1.56573	8.9039e-11	PKP1
ENSG00000081803	2494.21	-1.50461	2.50032e-98	CADPS2
ENSG00000081923	1683.96	-1.18688	1.6677e-33	ATP8B1
ENSG00000081985	367.562	3.17729	2.09542e-43	IL12RB2
ENSG00000082074	2042.44	1.3564	1.5912e-24	FYB1
ENSG00000082175	278.388	-1.02442	3.03703e-07	PGR
ENSG00000082196	1756.38	1.69976	6.93405e-18	C1QTNF3
ENSG00000082438	6932.55	-1.79307	7.29042e-62	COBLL1
ENSG00000082684	5949.65	3.31177	7.9075e-91	SEMA5B
ENSG00000083067	1220.57	-1.20389	9.10294e-16	TRPM3
ENSG00000083307	273.063	-3.51466	5.17866e-30	GRHL2
ENSG00000083720	3759.76	-1.0016	8.34069e-10	OXCT1
ENSG00000084444	1087.49	-1.04488	1.70541e-34	FAM234B
ENSG00000084628	103.124	3.6622	2.64635e-88	NKAIN1
ENSG00000084674	976.635	3.74682	1.69678e-42	APOB
ENSG00000085117	2449.7	-1.37165	1.65107e-31	CD82
ENSG00000085276	2988.34	-2.70989	5.87708e-71	MECOM
ENSG00000085465	310.375	1.37784	6.4235e-21	OVGP1
ENSG00000085514	629.292	1.58532	9.48673e-60	PILRA
ENSG00000085831	2977.32	1.40007	7.40078e-41	TTC39A
ENSG00000085999	134.082	2.31032	1.35475e-73	RAD54L
ENSG00000086159	1406.74	-2.30627	9.17253e-10	AQP6
ENSG00000086300	5792.75	1.27709	7.42892e-47	SNX10
ENSG00000086570	126.18	-1.35137	7.33957e-14	FAT2
ENSG00000086730	829.998	2.04962	8.77906e-112	LAT2
ENSG00000086991	2466.73	-1.3861	8.07966e-23	NOX4
ENSG00000087085	508.406	2.06047	4.57097e-32	ACHE
ENSG00000087088	3315.31	1.44026	3.46676e-102	BAX
ENSG00000087116	1323.17	1.70659	3.37036e-35	ADAMTS2
ENSG00000087250	588.018	2.75653	1.60474e-22	MT3
ENSG00000087266	7824.5	1.28341	2.58925e-53	SH3BP2
ENSG00000087299	863.194	-1.30284	1.73739e-50	L2HGDH
ENSG00000087494	1599.05	6.07411	1.09655e-110	PTHLH
ENSG00000087586	351.54	1.08409	3.10729e-30	AURKA
ENSG00000087903	734.082	1.32458	3.05582e-50	RFX2
ENSG00000088002	110.853	-2.59177	8.54263e-44	SULT2B1
ENSG00000088179	1322.7	-1.25718	4.12674e-93	PTPN4
ENSG00000088305	352.283	1.02411	3.97753e-20	DNMT3B
ENSG00000088325	699.277	2.36205	1.25238e-71	TPX2
ENSG00000088340	1096.19	5.08017	7.81253e-183	FER1L4
ENSG00000088756	767.349	-1.03969	5.12884e-18	ARHGAP28
ENSG00000088826	1042.4	1.04673	3.38206e-31	SMOX
ENSG00000088827	1160.82	2.41674	1.74343e-61	SIGLEC1
ENSG00000088836	639.191	-2.92512	1.29988e-51	SLC4A11
ENSG00000088899	2118.17	-1.39491	6.42637e-25	LZTS3
ENSG00000088926	257.891	-4.49444	1.26553e-74	F11
ENSG00000089012	188.684	2.84793	2.82906e-59	SIRPG
ENSG00000089041	808.474	2.41332	5.823e-108	P2RX7
ENSG00000089127	3282.71	1.49307	3.60939e-80	OAS1
ENSG00000089199	517.556	-2.65786	9.50676e-29	CHGB
ENSG00000089220	35832.9	-1.06389	1.39792e-51	PEBP1
ENSG00000089250	174.429	-4.72935	4.13491e-123	NOS1
ENSG00000089327	4225	1.7204	7.97028e-62	FXYD5
ENSG00000089351	3673.01	1.13672	3.44253e-81	GRAMD1A
ENSG00000089639	1075.36	1.50389	3.07235e-98	GMIP
ENSG00000089685	391.641	2.60086	2.76875e-78	BIRC5
ENSG00000089692	432.247	3.16402	1.29083e-58	LAG3
ENSG00000090104	5658.23	3.06091	1.78845e-114	RGS1
ENSG00000090339	4684.86	1.12165	2.42755e-24	ICAM1
ENSG00000090382	8297.33	2.28361	2.61069e-47	LYZ
ENSG00000090889	233.438	2.20579	1.23003e-64	KIF4A
ENSG00000090924	2208.51	1.33537	1.77747e-36	PLEKHG2
ENSG00000091073	815.193	1.27842	2.34757e-83	DTX2
ENSG00000091106	197.17	1.54779	4.87628e-51	NLRC4
ENSG00000091128	119.816	-1.19758	1.24896e-10	LAMB4
ENSG00000091137	206.408	-3.81139	3.69004e-110	SLC26A4
ENSG00000091490	8483.99	1.73354	6.44809e-88	SEL1L3
ENSG00000091513	415.533	3.01479	1.38801e-30	TF
ENSG00000091583	147.323	-2.76867	3.26092e-27	APOH
ENSG00000091622	232.006	-1.40022	1.16602e-38	PITPNM3
ENSG00000091651	128.057	1.55959	6.19089e-48	ORC6
ENSG00000091844	138.521	1.98672	3.06184e-39	RGS17
ENSG00000091879	4313.33	2.7865	5.59165e-46	ANGPT2
ENSG00000091972	2222.63	1.741	1.70535e-74	CD200
ENSG00000092051	114.302	-1.85925	7.32135e-66	JPH4
ENSG00000092068	4139.04	-3.53548	7.22382e-96	SLC7A8
ENSG00000092421	5700.98	1.77475	2.40233e-75	SEMA6A
ENSG00000092445	651.212	-2.40604	4.27827e-88	TYRO3
ENSG00000092607	382.307	3.55349	5.73877e-75	TBX15
ENSG00000092621	2350.33	-1.42261	4.77623e-22	PHGDH
ENSG00000092853	103.058	1.63338	1.17235e-43	CLSPN
ENSG00000092929	807.323	1.98123	1.50813e-72	UNC13D
ENSG00000093009	132.328	2.76969	7.6785e-127	CDC45
ENSG00000093217	492.513	-1.06603	6.05772e-21	XYLB
ENSG00000094755	202.129	-2.38592	2.23277e-28	GABRP
ENSG00000094804	281.398	2.24828	6.6629e-87	CDC6
ENSG00000095203	326.706	-3.09246	9.1579e-47	EPB41L4B
ENSG00000095585	944.493	-1.18032	6.73637e-27	BLNK
ENSG00000095777	490.055	3.0111	1.10364e-94	MYO3A
ENSG00000095932	7118.99	-1.47156	2.53669e-19	SMIM24
ENSG00000095970	1404.81	4.40183	2.78789e-241	TREM2
ENSG00000096696	7556.22	-1.16228	3.62385e-19	DSP
ENSG00000096996	295.58	2.2087	6.44428e-71	IL12RB1
ENSG00000097096	274.268	-1.09614	3.35274e-31	SYDE2
ENSG00000099194	18311	2.73434	1.48504e-85	SCD
ENSG00000099219	4435.03	-2.14657	2.42278e-113	ERMP1
ENSG00000099251	106.435	1.09169	1.33537e-23	HSD17B7P2
ENSG00000099331	4778.44	1.09499	4.86784e-85	MYO9B
ENSG00000099338	187.629	1.12857	1.51895e-20	CATSPERG
ENSG00000099365	203.897	1.64515	8.07068e-45	STX1B
ENSG00000099377	3848.91	2.04164	3.83373e-77	HSD3B7
ENSG00000099864	2227.37	-1.35137	7.75179e-33	PALM
ENSG00000099953	1145.41	2.21192	4.63862e-79	MMP11
ENSG00000099958	480.845	1.71088	2.94909e-24	DERL3
ENSG00000099985	194.524	1.78625	5.20884e-30	OSM
ENSG00000099994	1817.46	-2.18219	1.88666e-47	SUSD2
ENSG00000100024	1348.33	-1.00322	2.50197e-06	UPB1
ENSG00000100055	1193.7	1.63874	4.52188e-53	CYTH4
ENSG00000100092	647.499	1.54688	1.20585e-57	SH3BP1
ENSG00000100097	12705	2.02094	8.4573e-78	LGALS1
ENSG00000100162	158.422	2.12575	6.58829e-77	CENPM
ENSG00000100167	155.482	1.10795	2.6837e-10	SEPTIN3
ENSG00000100170	2248.21	1.59057	1.97229e-12	SLC5A1
ENSG00000100234	808.216	-1.24189	6.25545e-13	TIMP3
ENSG00000100253	8613.21	-2.08596	5.04635e-23	MIOX
ENSG00000100288	292.883	1.42698	1.21559e-33	CHKB
ENSG00000100292	14284.5	2.12289	7.45743e-55	HMOX1
ENSG00000100302	547.372	2.48954	3.72625e-45	RASD2
ENSG00000100342	17595.3	1.94714	4.77769e-42	APOL1
ENSG00000100351	176.487	1.39335	2.1729e-34	GRAP2
ENSG00000100365	578.447	1.89098	3.59295e-68	NCF4
ENSG00000100385	1093.86	2.50194	1.44461e-67	IL2RB
ENSG00000100429	494.395	1.34263	1.47085e-46	HDAC10
ENSG00000100450	284.772	2.60323	1.28021e-67	GZMH
ENSG00000100453	240.705	2.20694	2.27521e-42	GZMB
ENSG00000100479	112.52	1.38414	5.6099e-70	POLE2
ENSG00000100490	412.171	-1.5915	1.16283e-59	CDKL1
ENSG00000100504	3387.25	1.85585	2.16489e-97	PYGL
ENSG00000100505	803.853	2.7775	2.31807e-121	TRIM9
ENSG00000100526	126.073	1.92648	3.19812e-58	CDKN3
ENSG00000100599	2008.13	1.28078	7.48576e-58
ENSG00000100625	114.84	-1.76835	1.78617e-17	SIX4
ENSG00000100628	183.008	1.07308	4.63568e-14	ASB2
ENSG00000100665	149.874	-2.20659	7.15187e-16	SERPINA4
ENSG00000100889	4185.97	-2.38235	3.14583e-106	PCK2
ENSG00000100979	8303.97	1.17822	1.00879e-13	PLTP
ENSG00000100985	1228.53	3.38918	6.65951e-60	MMP9
ENSG00000101000	1628.36	1.33258	2.75733e-38	PROCR
ENSG00000101017	2470.74	1.62146	7.45738e-87	CD40
ENSG00000101049	1713.31	-1.2847	3.4267e-26	SGK2
ENSG00000101057	362.22	3.5108	2.45253e-114	MYBL2
ENSG00000101082	225.892	2.51078	1.617e-70	SLA2
ENSG00000101104	1298.64	1.86687	4.53835e-36	PABPC1L
ENSG00000101144	396.991	-1.71653	1.90778e-08	BMP7
ENSG00000101160	19659.7	1.41479	1.4309e-62	CTSZ
ENSG00000101194	484.069	2.86715	5.89554e-79	SLC17A9
ENSG00000101197	625.477	6.39288	3.74383e-140	BIRC7
ENSG00000101210	1723.31	3.39809	9.54167e-34	EEF1A2
ENSG00000101213	157.167	1.10176	8.74886e-11	PTK6
ENSG00000101255	2546.78	2.87976	3.58668e-78	TRIB3
ENSG00000101265	2249.64	1.909	2.8305e-64	RASSF2
ENSG00000101276	371.325	-2.66804	2.77099e-47	SLC52A3
ENSG00000101307	311.475	2.68634	7.80037e-73	SIRPB1
ENSG00000101333	1584.3	1.14623	1.08974e-13	PLCB4
ENSG00000101336	1189.18	1.89382	2.8481e-69	HCK
ENSG00000101347	5380.21	1.23592	1.55566e-38	SAMHD1
ENSG00000101412	353.136	2.34048	1.23789e-128	E2F1
ENSG00000101445	1657.03	-1.33775	1.02132e-20	PPP1R16B
ENSG00000101638	126.684	-0.998872	2.06928e-05	ST8SIA5
ENSG00000101670	884.029	-1.09752	1.03686e-10	LIPG
ENSG00000101842	157.714	3.66399	3.48013e-98	VSIG1
ENSG00000101850	1297.09	1.63719	6.30029e-12	GPR143
ENSG00000101916	295.461	1.91756	1.56458e-36	TLR8
ENSG00000101938	640.265	-1.66387	2.91148e-09	CHRDL1
ENSG00000102003	155.962	-1.79799	5.90668e-72	SYP
ENSG00000102007	4554.68	1.11089	1.86563e-30	PLP2
ENSG00000102010	122.211	1.2234	1.9414e-22	BMX
ENSG00000102048	346.553	-1.23177	3.88993e-37	ASB9
ENSG00000102125	1484.01	1.09906	4.02237e-50	TAZ
ENSG00000102174	118.706	1.33286	1.08676e-19	PHEX
ENSG00000102265	22360.4	2.10389	5.23123e-73	TIMP1
ENSG00000102287	1027.29	2.36132	1.28359e-34	GABRE
ENSG00000102349	1163.84	1.23782	3.04092e-42	KLF8
ENSG00000102362	710.433	-1.21792	1.94882e-37	SYTL4
ENSG00000102383	231.123	-1.06271	8.71646e-18	ZDHHC15
ENSG00000102445	198.569	1.27677	2.01141e-29	RUBCNL
ENSG00000102466	194.104	0.998103	2.9206e-10	FGF14
ENSG00000102524	660.935	2.23452	5.95983e-57	TNFSF13B
ENSG00000102547	1027.64	-1.46718	2.59265e-69	CAB39L
ENSG00000102678	484.642	-3.0076	6.06183e-21	FGF9
ENSG00000102743	246.976	-1.0885	1.21035e-33	SLC25A15
ENSG00000102755	19013.9	1.41978	8.62526e-15	FLT1
ENSG00000102760	3116.88	1.16473	2.54193e-13	RGCC
ENSG00000102763	2079.29	-1.01078	4.37415e-48	VWA8
ENSG00000102780	2039.23	1.02126	4.5839e-33	DGKH
ENSG00000102837	161.148	-3.86921	9.81697e-31	OLFM4
ENSG00000102854	1933.42	2.3225	6.44123e-17	MSLN
ENSG00000102871	2219.51	1.3534	1.50341e-107	TRADD
ENSG00000102878	3038.42	4.74343	9.40596e-184	HSF4
ENSG00000102879	3144.12	2.06603	1.00113e-72	CORO1A
ENSG00000102901	1646.68	1.1176	2.03605e-42	CENPT
ENSG00000102904	291.895	1.23125	1.46278e-22	TSNAXIP1
ENSG00000103024	2548.4	1.06875	3.17359e-28	NME3
ENSG00000103044	236.172	1.1456	8.16497e-22	HAS3
ENSG00000103067	1018.27	-1.19273	5.49757e-26	ESRP2
ENSG00000103145	7236.98	1.14356	4.56657e-30	HCFC1R1
ENSG00000103152	1417.34	1.03555	1.91809e-46	MPG
ENSG00000103253	709.766	2.2172	2.64426e-31	HAGHL
ENSG00000103326	2975.71	1.1034	3.57219e-65	CAPN15
ENSG00000103460	709.359	-1.59064	5.08547e-16	TOX3
ENSG00000103490	925.926	2.11998	8.98318e-76	PYCARD
ENSG00000103496	3288.96	1.17777	9.54602e-107	STX4
ENSG00000103522	224.411	2.13579	5.50163e-41	IL21R
ENSG00000103569	557.11	3.11029	2.74752e-48	AQP9
ENSG00000103647	534.124	-1.40454	3.99661e-19	CORO2B
ENSG00000103742	431.022	1.76565	8.3136e-20	IGDCC4
ENSG00000103855	4203.85	1.24133	2.20911e-96	CD276
ENSG00000104059	913.455	1.76742	1.53531e-19	FAM189A1
ENSG00000104219	2509.16	-1.58916	1.47832e-57	ZDHHC2
ENSG00000104267	8346.82	-1.35116	1.63836e-26	CA2
ENSG00000104321	280.338	3.65439	6.63577e-98	TRPA1
ENSG00000104327	2631.68	-7.76588	1.54508e-247	CALB1
ENSG00000104332	3353.99	-5.40795	1.47791e-132	SFRP1
ENSG00000104368	3141.34	-1.93993	1.44079e-50	PLAT
ENSG00000104413	611.706	-2.03984	7.65046e-14	ESRP1
ENSG00000104537	1420.51	2.10924	2.52395e-26	ANXA13
ENSG00000104635	13184.6	1.29547	2.14923e-19	SLC39A14
ENSG00000104783	182.306	1.71594	9.91395e-31	KCNN4
ENSG00000104808	355.79	-1.29705	2.85816e-13	DHDH
ENSG00000104814	476.268	1.98564	5.56805e-63	MAP4K1
ENSG00000104833	1310.74	2.41309	3.169e-28	TUBB4A
ENSG00000104859	1584.82	1.05618	9.33129e-42	CLASRP
ENSG00000104881	2394.17	1.31479	7.00267e-52	PPP1R13L
ENSG00000104892	106.273	-1.29685	3.78571e-10	KLC3
ENSG00000104894	1556.48	2.03964	7.42955e-81	CD37
ENSG00000104907	1786.16	1.14729	5.67237e-59	TRMT1
ENSG00000104951	821.069	2.03192	5.39215e-55	IL4I1
ENSG00000104972	670.746	2.63267	2.49212e-123	LILRB1
ENSG00000104974	142.383	1.37101	2.80763e-35	LILRA1
ENSG00000105011	360.015	2.28528	6.04011e-98	ASF1B
ENSG00000105048	107.239	4.71456	7.22741e-65	TNNT1
ENSG00000105122	764.261	2.22777	2.13378e-89	RASAL3
ENSG00000105173	113.006	1.11141	1.41286e-26	CCNE1
ENSG00000105227	530.979	-1.14958	5.46373e-40	PRX
ENSG00000105245	746.821	1.06393	5.84174e-27	NUMBL
ENSG00000105246	290.026	2.13586	2.66272e-74	EBI3
ENSG00000105289	636.493	-1.08881	2.95034e-07	TJP3
ENSG00000105327	810.37	2.13782	1.25257e-109	BBC3
ENSG00000105329	5826.08	1.25131	5.96283e-34	TGFB1
ENSG00000105357	2706.79	-1.17459	1.31374e-11	MYH14
ENSG00000105366	462.125	5.15516	1.05667e-211	SIGLEC8
ENSG00000105369	275.799	1.14593	2.19439e-07	CD79A
ENSG00000105372	39831	1.48349	1.04283e-70	RPS19
ENSG00000105374	1190.4	3.15826	5.39478e-78	NKG7
ENSG00000105383	296.343	1.80901	2.7941e-67	CD33
ENSG00000105409	122.349	2.23105	2.9698e-30	ATP1A3
ENSG00000105419	515.226	1.92763	1.83913e-44	MEIS3
ENSG00000105464	105.37	2.00511	4.88322e-49	GRIN2D
ENSG00000105486	1589.37	1.04451	2.17153e-81	LIG1
ENSG00000105519	941.245	-1.39432	3.12183e-23	CAPS
ENSG00000105559	2623.18	1.14755	8.27314e-32	PLEKHA4
ENSG00000105609	335.664	1.44874	4.97297e-20	LILRB5
ENSG00000105639	1514.84	2.24659	2.8347e-88	JAK3
ENSG00000105640	14808.6	1.05015	7.55014e-43	RPL18A
ENSG00000105642	146.289	3.80614	1.5051e-79	KCNN1
ENSG00000105643	3992.45	1.69689	5.06254e-76	ARRDC2
ENSG00000105697	147.898	4.49119	2.4956e-119	HAMP
ENSG00000105711	1025.13	1.92278	4.74079e-75	SCN1B
ENSG00000105717	129.498	1.20389	5.84588e-23	PBX4
ENSG00000105737	327.783	-2.35269	7.18885e-25	GRIK5
ENSG00000105825	9349.78	2.26379	5.6815e-23	TFPI2
ENSG00000105877	1396.36	4.20607	1.10909e-65	DNAH11
ENSG00000105929	3395	-2.39039	2.53213e-11	ATP6V0A4
ENSG00000105971	7376.49	1.88143	1.64644e-99	CAV2
ENSG00000105974	9950.17	1.88375	5.21862e-39	CAV1
ENSG00000105976	21515.3	1.62375	8.83184e-65	MET
ENSG00000105997	1430.9	1.41548	4.35506e-26	HOXA3
ENSG00000106003	1306.22	1.21133	8.91688e-20	LFNG
ENSG00000106066	5485.02	-1.12189	7.10754e-22	CPVL
ENSG00000106069	581.689	-1.21595	1.20038e-30	CHN2
ENSG00000106070	7712.21	1.09563	1.48339e-33	GRB10
ENSG00000106077	3530.99	1.10908	6.90897e-16	ABHD11
ENSG00000106133	101.19	1.61181	9.38153e-29	NSUN5P2
ENSG00000106211	39059.5	1.20716	2.71375e-26	HSPB1
ENSG00000106236	6639.2	7.37875	2.51233e-156	NPTX2
ENSG00000106258	2494.58	2.2264	4.09203e-46	CYP3A5
ENSG00000106268	559.12	1.4107	9.51888e-69	NUDT1
ENSG00000106327	120.179	3.65468	1.04031e-81	TFR2
ENSG00000106366	13840.5	1.802	2.48858e-17	SERPINE1
ENSG00000106384	216.298	1.87026	2.46464e-18	MOGAT3
ENSG00000106397	7134.23	1.40579	4.2037e-101	PLOD3
ENSG00000106462	412.807	1.89235	6.35432e-133	EZH2
ENSG00000106538	13293.2	1.60612	9.68856e-36	RARRES2
ENSG00000106541	291.366	-1.61523	7.35468e-06	AGR2
ENSG00000106546	6054.85	1.02695	7.24674e-29	AHR
ENSG00000106560	666.529	1.04298	1.28493e-23	GIMAP2
ENSG00000106683	2470.72	1.02262	2.61741e-31	LIMK1
ENSG00000106686	229.045	1.00929	6.33552e-24	SPATA6L
ENSG00000106772	12361.6	1.25334	1.37966e-22	PRUNE2
ENSG00000106804	380.786	-1.14838	4.71935e-27	C5
ENSG00000106809	262.937	-1.41411	3.56545e-07	OGN
ENSG00000106853	5756.76	-1.01644	4.92328e-28	PTGR1
ENSG00000106868	1106.94	-1.195	4.38401e-36	SUSD1
ENSG00000106948	2207.14	1.17685	9.89497e-37	AKNA
ENSG00000106952	202.36	1.65312	5.3764e-38	TNFSF8
ENSG00000106976	3399.85	2.36683	3.78606e-50	DNM1
ENSG00000107021	3151.67	-1.05196	1.30335e-97	TBC1D13
ENSG00000107159	7547.27	6.55208	1.53517e-170	CA9
ENSG00000107165	155.451	-4.98793	2.51054e-57	TYRP1
ENSG00000107242	398.012	-1.35921	1.8366e-24	PIP5K1B
ENSG00000107262	4347.39	-1.00445	1.99296e-33	BAG1
ENSG00000107281	2813.24	1.14339	4.16216e-26	NPDC1
ENSG00000107295	396.797	-1.78286	2.13503e-11	SH3GL2
ENSG00000107317	2877.23	-1.18316	4.79711e-06	PTGDS
ENSG00000107438	8871.36	1.50702	3.99576e-85	PDLIM1
ENSG00000107485	1079.16	-2.85339	6.95083e-42	GATA3
ENSG00000107518	290.8	-1.42984	5.15683e-13	ATRNL1
ENSG00000107551	10203.8	1.53244	1.95205e-60	RASSF4
ENSG00000107554	1625.44	-1.04204	3.80344e-75	DNMBP
ENSG00000107562	5345.25	-1.52752	1.15356e-29	CXCL12
ENSG00000107593	111.802	4.16363	5.06454e-81	PKD2L1
ENSG00000107611	20836.4	-1.00151	2.68057e-07	CUBN
ENSG00000107719	1494.38	1.58089	1.01835e-54	PALD1
ENSG00000107731	4346.85	1.17936	2.4197e-14	UNC5B
ENSG00000107736	402.221	1.86963	1.47097e-31	CDH23
ENSG00000107742	7038.88	-1.35029	2.8488e-27	SPOCK2
ENSG00000107798	10523.2	1.163	4.30801e-39	LIPA
ENSG00000107819	4528.78	1.15162	3.45788e-96	SFXN3
ENSG00000107864	648.279	-1.25874	5.82581e-70	CPEB3
ENSG00000108001	187.669	1.21289	3.12204e-11	EBF3
ENSG00000108018	161.854	-1.40938	7.6604e-07	SORCS1
ENSG00000108107	30985.2	1.11379	4.34064e-42	RPL28
ENSG00000108176	327.745	-1.02065	4.14627e-10	DNAJC12
ENSG00000108187	5183.32	-1.46345	1.01039e-33	PBLD
ENSG00000108309	236.551	1.58361	1.24452e-16	RUNDC3A
ENSG00000108352	302.101	1.57347	7.94369e-43	RAPGEFL1
ENSG00000108375	560.06	-1.71846	1.60842e-35	RNF43
ENSG00000108465	6430.42	1.14582	3.4259e-34	CDK5RAP3
ENSG00000108511	912.949	-1.74054	6.95885e-41	HOXB6
ENSG00000108551	2888.91	-2.65075	7.83175e-41	RASD1
ENSG00000108602	134.973	1.26669	7.93997e-18	ALDH3A1
ENSG00000108773	3078.78	1.27321	1.88589e-33	KAT2A
ENSG00000108797	686.768	1.50114	2.42953e-44	CNTNAP1
ENSG00000108821	42916.7	2.45953	1.42219e-37	COL1A1
ENSG00000108839	137.978	1.11397	2.54013e-48	ALOX12
ENSG00000108846	10188.8	2.34322	1.09332e-85	ABCC3
ENSG00000108852	168.05	-1.33315	1.23582e-16	MPP2
ENSG00000108932	380.782	1.94693	1.15264e-46	SLC16A6
ENSG00000109063	197.732	1.44298	5.24816e-29	MYH3
ENSG00000109107	3354.44	1.89391	1.25675e-25	ALDOC
ENSG00000109182	330.971	-1.89839	3.18654e-10	CWH43
ENSG00000109189	923.71	-1.32571	3.52525e-108	USP46
ENSG00000109265	108.742	-1.02098	1.44722e-08	CRACD
ENSG00000109272	100.045	2.45251	8.81771e-34	PF4V1
ENSG00000109436	2938.13	-1.22204	6.11672e-51	TBC1D9
ENSG00000109610	3423.55	-1.00143	1.33905e-14	SOD3
ENSG00000109654	5012.44	-1.61506	3.1815e-42	TRIM2
ENSG00000109758	178.593	3.12239	1.28386e-32	HGFAC
ENSG00000109805	190.924	2.13249	9.01393e-59	NCAPG
ENSG00000109819	4201.99	-1.16553	3.56215e-15	PPARGC1A
ENSG00000109846	98182	1.89833	1.76258e-39	CRYAB
ENSG00000109854	2788.33	1.32321	9.95925e-62	HTATIP2
ENSG00000109943	117.424	2.67011	7.97112e-60	CRTAM
ENSG00000110031	1239.02	1.2712	1.46894e-73	LPXN
ENSG00000110076	1685.11	1.31967	3.65216e-20	NRXN2
ENSG00000110077	3536.53	2.10683	1.16017e-69	MS4A6A
ENSG00000110079	1112.4	1.87466	7.73249e-46	MS4A4A
ENSG00000110080	2273.84	-0.995363	2.56212e-11	ST3GAL4
ENSG00000110092	31146.4	1.81989	1.47805e-39	CCND1
ENSG00000110324	2326.85	1.96178	2.50993e-60	IL10RA
ENSG00000110427	145.422	-1.79608	5.65981e-29	KIAA1549L
ENSG00000110446	2336.06	1.6321	2.19179e-56	SLC15A3
ENSG00000110448	356.513	1.68735	7.10181e-35	CD5
ENSG00000110455	1141.96	1.04469	1.59225e-28	ACCS
ENSG00000110492	3435.17	2.02885	2.80652e-39	MDK
ENSG00000110680	179.006	-3.61024	4.58056e-17	CALCA
ENSG00000110719	2945.22	1.23159	2.81328e-42	TCIRG1
ENSG00000110723	685.036	-1.04433	4.51096e-17	EXPH5
ENSG00000110799	40851.8	2.34888	4.01384e-43	VWF
ENSG00000110848	395.059	1.06646	1.28828e-17	CD69
ENSG00000110852	761.914	2.0032	1.48372e-51	CLEC2B
ENSG00000110876	1536.4	1.92811	1.9227e-75	SELPLG
ENSG00000110880	8995.16	1.11446	1.25099e-79	CORO1C
ENSG00000110887	706.327	-3.08767	2.7496e-46	DAO
ENSG00000110934	762.286	1.71649	3.4127e-63	BIN2
ENSG00000111012	330.548	-3.21307	5.10491e-74	CYP27B1
ENSG00000111057	29451.3	1.14281	1.13626e-27	KRT18
ENSG00000111110	1761.73	-1.20986	3.05088e-21	PPM1H
ENSG00000111206	493.369	2.31649	9.08133e-75	FOXM1
ENSG00000111247	183.184	1.33682	3.151e-50	RAD51AP1
ENSG00000111254	124.025	-1.54644	2.27212e-39	AKAP3
ENSG00000111319	8702.1	-1.76264	5.56635e-16	SCNN1A
ENSG00000111335	2241.1	1.02465	3.00647e-14	OAS2
ENSG00000111348	10825.2	1.39826	4.46484e-47	ARHGDIB
ENSG00000111404	156.988	-2.07019	3.47637e-27	RERGL
ENSG00000111424	1443.46	-1.70579	2.24684e-43	VDR
ENSG00000111452	137.948	-1.28829	3.23672e-21	ADGRD1
ENSG00000111490	297.962	-1.13969	2.43418e-44	TBC1D30
ENSG00000111640	210871	1.35273	2.82451e-85	GAPDH
ENSG00000111644	307.332	1.62616	5.07521e-52	ACRBP
ENSG00000111665	215.772	1.71324	1.88919e-55	CDCA3
ENSG00000111674	8063.92	3.02373	4.93139e-141	ENO2
ENSG00000111679	2979.2	1.01467	1.19944e-58	PTPN6
ENSG00000111696	1944.88	2.03219	1.02001e-66	NT5DC3
ENSG00000111729	183.102	1.54932	2.26374e-57	CLEC4A
ENSG00000111788	183.245	1.94119	1.35404e-49
ENSG00000111796	283.133	1.43135	7.95879e-30	KLRB1
ENSG00000111801	2322.81	1.19006	7.42557e-39	BTN3A3
ENSG00000111816	2630.35	-1.07675	5.81425e-41	FRK
ENSG00000111863	256.029	-1.88424	3.14515e-21	ADTRP
ENSG00000111879	199.418	-1.74724	4.57346e-55	FAM184A
ENSG00000111885	6306.9	-1.48956	2.01439e-58	MAN1A1
ENSG00000111912	4200.63	-1.27147	6.5633e-40	NCOA7
ENSG00000111962	383.111	-1.14002	8.60492e-12	UST
ENSG00000112096	81079.3	1.18021	1.38005e-26	SOD2
ENSG00000112137	906.708	-1.24911	5.65123e-34	PHACTR1
ENSG00000112182	138.529	-1.04785	1.71131e-16	BACH2
ENSG00000112246	1182.46	-2.60519	1.19611e-33	SIM1
ENSG00000112276	191.792	-1.37514	1.71502e-23	BVES
ENSG00000112303	457.248	1.74566	5.44843e-31	VNN2
ENSG00000112319	213.4	-3.67607	5.86881e-76	EYA4
ENSG00000112337	236.207	3.25256	6.56353e-69	SLC17A2
ENSG00000112394	466.108	-1.6601	1.62922e-31	SLC16A10
ENSG00000112414	3677.59	1.13653	6.49548e-20	ADGRG6
ENSG00000112425	469.44	-1.44672	2.60376e-120	EPM2A
ENSG00000112530	244.41	-1.38332	6.80811e-13	PACRG
ENSG00000112715	58412.8	2.84307	6.06138e-55	VEGFA
ENSG00000112742	125.233	1.65625	3.7166e-41	TTK
ENSG00000112769	7017.65	2.35684	1.84959e-67	LAMA4
ENSG00000112782	1816.23	-4.11376	4.51467e-133	CLIC5
ENSG00000112799	668.862	2.54369	7.11681e-105	LY86
ENSG00000112852	297.286	1.34219	6.20233e-16	PCDHB2
ENSG00000112936	10423.4	-3.42877	2.193e-57	C7
ENSG00000112984	332.523	2.38218	1.01266e-62	KIF20A
ENSG00000113070	1259.23	-1.21275	9.08626e-28	HBEGF
ENSG00000113073	245.498	-3.78668	3.65475e-37	SLC4A9
ENSG00000113083	11815.1	3.6618	1.17866e-61	LOX
ENSG00000113088	666.355	2.92068	1.66034e-52	GZMK
ENSG00000113108	1099.94	1.23571	4.67727e-40	APBB3
ENSG00000113140	104737	1.50576	1.64453e-37	SPARC
ENSG00000113161	2013.01	-1.02803	1.62571e-62	HMGCR
ENSG00000113211	254.736	1.56109	5.48932e-22	PCDHB6
ENSG00000113231	605.585	-1.0978	9.25004e-31	PDE8B
ENSG00000113240	1847.5	1.26281	2.83702e-55	CLK4
ENSG00000113249	3011.52	2.27711	7.65289e-41	HAVCR1
ENSG00000113263	372.996	1.76847	1.19324e-33	ITK
ENSG00000113296	311.177	1.32207	8.46546e-14	THBS4
ENSG00000113361	19128.1	2.00325	1.3234e-50	CDH6
ENSG00000113368	792.951	1.28546	6.23216e-41	LMNB1
ENSG00000113492	3600.25	-1.49682	4.12121e-14	AGXT2
ENSG00000113494	1310.6	-2.04138	5.05847e-26	PRLR
ENSG00000113532	2215	3.19225	3.9921e-92	ST8SIA4
ENSG00000113578	1213.67	-4.28989	4.19844e-146	FGF1
ENSG00000113739	4747.67	3.41415	2.83894e-62	STC2
ENSG00000113742	4746.39	-1.11513	2.47465e-33	CPEB4
ENSG00000113749	602.319	2.98242	2.84823e-48	HRH2
ENSG00000113763	173.763	3.74502	4.95326e-75	UNC5A
ENSG00000113805	277.137	-1.08477	1.57382e-05	CNTN3
ENSG00000113889	7187.55	-6.15865	5.76535e-60	KNG1
ENSG00000113905	379.443	-6.59957	8.254e-94	HRG
ENSG00000113946	838.383	-5.04188	4.67205e-122	CLDN16
ENSG00000114013	803.639	2.05892	1.00085e-71	CD86
ENSG00000114054	2880.08	-1.10416	9.63653e-24	PCCB
ENSG00000114200	521.886	1.06935	2.65936e-05	BCHE
ENSG00000114268	1202.89	2.13629	4.67102e-75	PFKFB4
ENSG00000114374	864.061	-1.0236	0.0011079	USP9Y
ENSG00000114378	2591.94	-1.01521	1.21382e-22	HYAL1
ENSG00000114455	3215.5	2.90321	9.24839e-54	HHLA2
ENSG00000114529	310.62	-1.52809	5.43715e-27	C3orf52
ENSG00000114573	10199.1	-1.13182	1.52281e-28	ATP6V1A
ENSG00000114790	177.322	-1.50983	3.12524e-33	ARHGEF26
ENSG00000114805	733.926	1.00875	1.18809e-23	PLCH1
ENSG00000114841	937.887	1.3898	7.33957e-35	DNAH1
ENSG00000115009	847.562	3.15332	7.22426e-41	CCL20
ENSG00000115085	384.48	2.35135	3.69864e-67	ZAP70
ENSG00000115107	2106.15	1.23553	4.52422e-15	STEAP3
ENSG00000115109	2569.01	-1.35876	1.34759e-63	EPB41L5
ENSG00000115112	4790.27	-2.82407	7.26692e-36	TFCP2L1
ENSG00000115165	752.017	1.06127	8.06006e-18	CYTIP
ENSG00000115221	3407.07	-1.39856	6.55242e-13	ITGB6
ENSG00000115226	573.711	1.26441	6.51438e-12	FNDC4
ENSG00000115232	1231.48	1.39501	3.44219e-22	ITGA4
ENSG00000115252	1977.66	-2.72697	3.38772e-47	PDE1A
ENSG00000115255	520.33	-1.99199	9.57081e-32	REEP6
ENSG00000115257	392.657	1.1714	2.82249e-20	PCSK4
ENSG00000115290	790.204	-1.38532	7.75284e-20	GRB14
ENSG00000115318	345.875	1.25148	1.48078e-39	LOXL3
ENSG00000115325	807.987	1.27671	9.78013e-76	DOK1
ENSG00000115339	603.181	-2.14371	1.4427e-45	GALNT3
ENSG00000115386	2658.87	2.71961	2.86988e-20	REG1A
ENSG00000115414	82110.9	1.72932	5.69849e-25	FN1
ENSG00000115457	2344.54	-1.91343	6.55189e-33	IGFBP2
ENSG00000115461	62161.2	-1.0823	2.40384e-09	IGFBP5
ENSG00000115468	4335.75	-2.58188	5.74031e-119	EFHD1
ENSG00000115474	225.481	-1.31233	6.37934e-06	KCNJ13
ENSG00000115523	494.031	2.64331	1.73746e-68	GNLY
ENSG00000115602	769.084	-2.21463	1.43792e-25	IL1RL1
ENSG00000115604	477.149	1.07144	1.34061e-22	IL18R1
ENSG00000115616	323.151	-2.7908	7.454e-27	SLC9A2
ENSG00000115652	3813.39	-1.13065	1.13028e-61	UXS1
ENSG00000115657	546.132	1.54015	7.51745e-66	ABCB6
ENSG00000115756	9090.23	1.34727	1.80337e-36	HPCAL1
ENSG00000115896	1689.92	-2.73193	3.12906e-99	PLCL1
ENSG00000115902	1572.44	1.70736	1.16703e-93	SLC1A4
ENSG00000115935	4684.38	1.19133	2.77599e-57	WIPF1
ENSG00000115956	1671.55	2.04019	7.11773e-59	PLEK
ENSG00000116014	328.191	6.49535	3.82168e-115	KISS1R
ENSG00000116039	1944.32	-3.20498	1.72102e-28	ATP6V1B1
ENSG00000116117	1390.97	-1.11548	7.51684e-50	PARD3B
ENSG00000116176	124.205	1.65962	3.39032e-11	TPSG1
ENSG00000116183	1319.56	-2.52969	1.96667e-15	PAPPA2
ENSG00000116194	341.159	-2.57972	2.6578e-43	ANGPTL1
ENSG00000116218	871.206	-7.16168	2.21828e-62	NPHS2
ENSG00000116299	172.635	1.66177	5.83735e-27	KIAA1324
ENSG00000116661	714.664	-1.44909	6.3611e-14	FBXO2
ENSG00000116675	659.531	-1.29308	5.73114e-31	DNAJC6
ENSG00000116701	982.208	1.78323	7.69525e-59	NCF2
ENSG00000116711	375.809	-1.45203	5.84149e-33	PLA2G4A
ENSG00000116729	4361.6	-1.54985	4.76401e-74	WLS
ENSG00000116761	291.105	-1.75617	8.98318e-76	CTH
ENSG00000116771	2756.04	-2.75618	2.43059e-58	AGMAT
ENSG00000116824	966.597	2.60204	5.18554e-64	CD2
ENSG00000116852	407.544	1.71138	7.15399e-51	KIF21B
ENSG00000116882	2062.04	-2.68652	6.50393e-34	HAO2
ENSG00000116983	126.179	-4.10955	3.49692e-70	HPCAL4
ENSG00000116985	433.013	1.39831	1.8361e-23	BMP8B
ENSG00000117054	5357.06	-1.48944	1.61153e-69	ACADM
ENSG00000117069	203.69	2.13789	2.25824e-13	ST6GALNAC5
ENSG00000117090	128.351	1.16495	1.00122e-16	SLAMF1
ENSG00000117091	1039.61	1.74346	9.78278e-41	CD48
ENSG00000117115	1274.24	-2.24781	3.95e-62	PADI2
ENSG00000117154	122.483	1.11804	1.83869e-13	IGSF21
ENSG00000117215	230.564	3.45074	5.77371e-48	PLA2G2D
ENSG00000117228	3887.69	1.44568	2.41811e-24	GBP1
ENSG00000117266	11948.1	1.73959	1.28995e-41	CDK18
ENSG00000117322	150.952	-3.34667	8.95113e-32	CR2
ENSG00000117385	2161.25	1.21599	3.11813e-70	P3H1
ENSG00000117394	12109.2	1.65399	2.75232e-30	SLC2A1
ENSG00000117399	318.907	1.74929	5.26747e-41	CDC20
ENSG00000117425	128.365	1.23157	5.53246e-30	PTCH2
ENSG00000117477	162.058	-1.79298	1.12274e-28	CCDC181
ENSG00000117525	601.026	-1.20058	2.56761e-11	F3
ENSG00000117560	108.061	3.07421	1.06177e-68	FASLG
ENSG00000117594	134.196	-1.06932	1.33772e-07	HSD11B1
ENSG00000117595	1928.42	-1.41449	6.52778e-23	IRF6
ENSG00000117598	367.187	6.4209	4.40599e-151	PLPPR5
ENSG00000117616	2712.31	1.04661	2.25269e-20	RSRP1
ENSG00000117643	1222	-2.3268	1.58176e-50	MAN1C1
ENSG00000117650	123.786	2.01585	2.38402e-45	NEK2
ENSG00000117707	421.937	-4.46513	1.15762e-135	PROX1
ENSG00000117724	666.013	1.9441	1.28677e-48	CENPF
ENSG00000117791	2614.88	-1.01556	3.07915e-37	44257
ENSG00000118094	328.373	-2.17536	5.06634e-28	TREH
ENSG00000118194	141.644	-4.71254	1.50909e-96	TNNT2
ENSG00000118257	3269.21	1.42513	3.69211e-27	NRP2
ENSG00000118407	834.353	1.05855	8.6679e-12	FILIP1
ENSG00000118432	176.458	2.32866	3.77803e-37	CNR1
ENSG00000118495	1799.52	1.09793	1.19803e-27	PLAGL1
ENSG00000118523	10815.6	-1.36574	1.3825e-25	CCN2
ENSG00000118526	466.275	-3.66916	2.67207e-115	TCF21
ENSG00000118596	2480.58	-1.81887	5.94719e-26	SLC16A7
ENSG00000118946	1796.46	1.54745	2.44057e-15	PCDH17
ENSG00000118971	5249.26	1.68719	4.68825e-55	CCND2
ENSG00000119121	127.876	-3.24063	3.59105e-77	TRPM6
ENSG00000119147	299.857	-2.25166	1.1747e-32	ECRG4
ENSG00000119326	1636.65	-1.28221	1.01699e-45	CTNNAL1
ENSG00000119408	5588.26	1.64888	4.9972e-58	NEK6
ENSG00000119411	570.507	-1.79909	3.6211e-29	BSPRY
ENSG00000119508	1056.41	-1.75308	5.27804e-22	NR4A3
ENSG00000119535	1046.93	2.64176	1.12628e-108	CSF3R
ENSG00000119547	172.41	2.03297	2.95867e-17	ONECUT2
ENSG00000119630	5829.76	4.22319	2.76912e-82	PGF
ENSG00000119632	1635.86	1.10534	1.541e-27	IFI27L2
ENSG00000119669	2527.87	-1.27649	2.1665e-68	IRF2BPL
ENSG00000119711	7371.73	-2.87266	1.59893e-120	ALDH6A1
ENSG00000119715	408.365	-5.9465	2.08614e-221	ESRRB
ENSG00000119866	201.357	1.53281	7.95669e-38	BCL11A
ENSG00000119888	6109.03	-2.13684	5.71207e-52	EPCAM
ENSG00000119938	2739.37	1.6247	1.31501e-30	PPP1R3C
ENSG00000120068	833.464	-1.466	1.16458e-18	HOXB8
ENSG00000120075	405.793	-1.23713	2.64429e-17	HOXB5
ENSG00000120156	1968.71	-1.83884	3.37258e-31	TEK
ENSG00000120280	158.006	1.37758	1.02389e-27	CXorf21
ENSG00000120324	290.204	1.52808	1.10476e-46	PCDHB10
ENSG00000120327	687.494	1.26947	1.05578e-35	PCDHB14
ENSG00000120457	932.274	-1.21344	3.40456e-14	KCNJ5
ENSG00000120498	248.418	4.07812	5.98739e-73	TEX11
ENSG00000120658	133.472	-1.91864	4.76747e-64	ENOX1
ENSG00000120708	59609.3	3.83306	1.53697e-71	TGFBI
ENSG00000120833	1017.15	-1.06901	1.32174e-18	SOCS2
ENSG00000120875	819.012	1.79164	1.59686e-29	DUSP4
ENSG00000120885	150975	1.32056	9.97664e-23	CLU
ENSG00000120889	5913.01	1.62004	1.70625e-164	TNFRSF10B
ENSG00000120915	4492.75	-1.45417	4.02029e-55	EPHX2
ENSG00000121039	3262.36	-1.34057	1.72601e-38	RDH10
ENSG00000121064	4162.69	-1.05193	1.25068e-36	SCPEP1
ENSG00000121152	149.121	1.98504	2.3061e-68	NCAPH
ENSG00000121207	212.852	2.14364	9.74456e-41	LRAT
ENSG00000121236	764.007	-1.01491	3.79018e-21	TRIM6
ENSG00000121281	496.506	1.72789	1.03412e-50	ADCY7
ENSG00000121552	196.95	2.36456	2.39368e-73	CSTA
ENSG00000121577	379.893	1.11898	5.78289e-19	POPDC2
ENSG00000121621	119.5	1.44315	1.18693e-36	KIF18A
ENSG00000121691	10320.7	-1.34044	1.25883e-57	CAT
ENSG00000121716	553.445	2.12698	9.56585e-39	PILRB
ENSG00000121797	333.233	1.37273	1.61016e-27	CCRL2
ENSG00000121807	401.905	1.08046	3.81887e-14	CCR2
ENSG00000121895	102.617	1.3108	2.0895e-30	TMEM156
ENSG00000121900	2826.47	1.26342	6.93743e-29	TMEM54
ENSG00000121933	805.475	3.04585	9.9479e-141	TMIGD3
ENSG00000121966	8112.79	2.47985	1.60343e-91	CXCR4
ENSG00000122035	1076.79	-0.995978	9.51825e-26	RASL11A
ENSG00000122121	1927.52	-5.51719	3.27424e-110	XPNPEP2
ENSG00000122122	1178.94	2.18183	1.71576e-80	SASH3
ENSG00000122188	115.299	1.553	9.9783e-24	LAX1
ENSG00000122194	2305.17	-4.06228	8.5766e-33	PLG
ENSG00000122223	125.975	2.10748	3.69932e-65	CD244
ENSG00000122224	151.052	1.70557	1.62897e-32	LY9
ENSG00000122254	635.162	5.84097	1.25212e-147	HS3ST2
ENSG00000122386	1054.12	0.99804	3.42137e-46	ZNF205
ENSG00000122420	274.583	-1.71543	1.83339e-19	PTGFR
ENSG00000122483	168.239	1.18245	2.05291e-39	CCDC18
ENSG00000122729	5814.34	-1.15448	6.97392e-49	ACO1
ENSG00000122861	4107.46	-1.84268	5.64954e-44	PLAU
ENSG00000122877	814.289	-1.34474	6.58306e-16	EGR2
ENSG00000122884	6476.57	1.39257	7.14616e-46	P4HA1
ENSG00000122986	485.866	1.21248	1.09328e-40	HVCN1
ENSG00000123080	1151.71	1.3799	8.82519e-43	CDKN2C
ENSG00000123094	1973.9	-1.40689	1.74007e-87	RASSF8
ENSG00000123095	6147.81	2.65054	3.07775e-142	BHLHE41
ENSG00000123104	3132.51	-1.26079	8.91382e-30	ITPR2
ENSG00000123131	4506.98	1.25159	4.64545e-61	PRDX4
ENSG00000123146	4721.56	1.02736	2.68158e-41	ADGRE5
ENSG00000123219	132.997	1.93875	1.9798e-78	CENPK
ENSG00000123329	663.556	2.23413	9.86153e-85	ARHGAP9
ENSG00000123338	2315.42	2.10334	3.4969e-68	NCKAP1L
ENSG00000123358	8931.62	-1.34527	1.11902e-12	NR4A1
ENSG00000123360	775.315	1.41877	4.16396e-27	PDE1B
ENSG00000123388	171.699	1.54395	5.22082e-24	HOXC11
ENSG00000123416	10215.3	1.02108	2.23885e-43	TUBA1B
ENSG00000123453	853.952	-1.3611	1.23379e-25	SARDH
ENSG00000123485	176.901	2.95988	6.42384e-93	HJURP
ENSG00000123496	101.209	-1.59814	2.07345e-12	IL13RA2
ENSG00000123572	454.437	-4.06891	1.51918e-53	NRK
ENSG00000123610	2200.03	5.76931	5.75809e-218	TNFAIP6
ENSG00000123685	159.1	1.67475	1.57675e-40	BATF3
ENSG00000123700	816.396	1.6428	8.93884e-34	KCNJ2
ENSG00000123836	2271.36	-1.19978	2.70042e-16	PFKFB2
ENSG00000123892	511.238	1.01387	6.56321e-46	RAB38
ENSG00000124074	1908.36	1.04838	5.94029e-22	ENKD1
ENSG00000124102	119.958	3.17842	2.4366e-33	PI3
ENSG00000124126	4143.09	1.00033	9.22219e-23	PREX1
ENSG00000124134	332.67	1.93904	1.06389e-10	KCNS1
ENSG00000124143	306.734	1.81765	2.89315e-08	ARHGAP40
ENSG00000124191	380.384	1.22074	4.1289e-16	TOX2
ENSG00000124203	125.819	1.763	1.48327e-28	ZNF831
ENSG00000124224	608.267	1.04039	4.22334e-39	PPP4R1L
ENSG00000124225	5686.85	1.14953	3.38858e-19	PMEPA1
ENSG00000124253	14504.1	-3.01524	9.04155e-41	PCK1
ENSG00000124256	114.243	2.41153	4.90036e-58	ZBP1
ENSG00000124299	8478.54	-1.85488	7.53275e-84	PEPD
ENSG00000124508	1412.87	1.12395	4.83838e-80	BTN2A2
ENSG00000124564	11132.6	1.3461	5.84103e-10	SLC17A3
ENSG00000124731	214.046	2.18259	1.49467e-34	TREM1
ENSG00000124749	495.319	1.8578	1.3492e-19	COL21A1
ENSG00000124772	389.836	1.14053	2.09763e-12	CPNE5
ENSG00000124813	489.881	1.31597	1.17651e-34	RUNX2
ENSG00000124875	924.41	1.84583	2.09527e-11	CXCL6
ENSG00000124882	105.037	2.46825	4.15229e-20	EREG
ENSG00000125144	3634.5	-5.00413	2.50771e-94	MT1G
ENSG00000125319	120.909	1.60945	3.87742e-77	HROB
ENSG00000125355	569.008	1.31497	4.20921e-10	TMEM255A
ENSG00000125398	5291.63	1.13051	7.65733e-17	SOX9
ENSG00000125430	241.673	-1.47234	9.67051e-25	HS3ST3B1
ENSG00000125510	154.992	1.00571	1.42668e-32	OPRL1
ENSG00000125657	546.705	3.65838	3.29431e-164	TNFSF9
ENSG00000125726	2038.64	6.24898	3.51933e-187	CD70
ENSG00000125730	96084	3.06691	3.02728e-76	C3
ENSG00000125735	336.292	3.52335	1.86231e-83	TNFSF14
ENSG00000125826	6880.79	1.09147	5.26544e-50	RBCK1
ENSG00000125872	1666.74	1.7334	2.31051e-13	LRRN4
ENSG00000125895	321.914	3.61793	2.05237e-143	TMEM74B
ENSG00000125898	613.729	1.04161	1.08192e-49	FAM110A
ENSG00000125910	187.75	1.42996	2.67794e-33	S1PR4
ENSG00000126215	417.72	1.3204	2.65047e-52	XRCC3
ENSG00000126218	668.304	1.27551	2.03854e-10	F10
ENSG00000126246	130.115	1.59285	4.46484e-47	IGFLR1
ENSG00000126264	292.385	1.83271	2.69781e-48	HCST
ENSG00000126353	197.8	1.38582	1.99452e-20	CCR7
ENSG00000126460	317.329	-1.52946	1.35931e-16	PRRG2
ENSG00000126562	934.726	-4.17029	4.44483e-168	WNK4
ENSG00000126759	199.123	1.20489	1.23958e-22	CFP
ENSG00000126778	102.771	2.27067	7.4097e-41	SIX1
ENSG00000126787	153.678	2.44173	2.88418e-65	DLGAP5
ENSG00000126803	2654.87	-3.80704	3.56691e-198	HSPA2
ENSG00000126821	2062.63	-1.2279	2.23224e-61	SGPP1
ENSG00000126860	619.098	1.72024	3.29756e-46	EVI2A
ENSG00000126878	18103.4	-2.38262	2.1701e-62	AIF1L
ENSG00000126882	714.182	2.06794	1.46122e-96	FAM78A
ENSG00000126895	211.842	-3.16479	9.71448e-48	AVPR2
ENSG00000127152	321.464	1.21426	2.57344e-20	BCL11B
ENSG00000127191	1274.78	1.10639	9.65165e-69	TRAF2
ENSG00000127241	2711.59	1.95843	4.66431e-48	MASP1
ENSG00000127324	645.761	-3.34069	3.17332e-39	TSPAN8
ENSG00000127415	1026.15	1.4247	8.13449e-43	IDUA
ENSG00000127507	512.338	1.63022	7.48493e-33	ADGRE2
ENSG00000127533	1141.71	1.83858	9.829e-20	F2RL3
ENSG00000127564	151.439	3.11961	3.9798e-138	PKMYT1
ENSG00000127585	2638.75	1.49999	1.51598e-25	FBXL16
ENSG00000127586	543.908	1.62852	8.4192e-54	CHTF18
ENSG00000127884	11784.8	-1.17659	2.12015e-41	ECHS1
ENSG00000127922	4002.75	1.03854	1.85326e-42	SEM1
ENSG00000127951	5379.28	-1.06649	1.79757e-15	FGL2
ENSG00000128045	312.818	-4.5677	2.5126e-117	RASL11B
ENSG00000128203	277.626	-1.11813	1.78272e-19	ASPHD2
ENSG00000128242	6318.22	2.37596	2.82741e-66	GAL3ST1
ENSG00000128285	445.088	5.36896	5.90506e-86	MCHR1
ENSG00000128335	5045.87	1.25671	1.67775e-44	APOL2
ENSG00000128340	2036.93	1.93596	3.36973e-65	RAC2
ENSG00000128394	423.176	1.00774	1.02423e-71	APOBEC3F
ENSG00000128422	590.468	1.66254	1.99818e-12	KRT17
ENSG00000128510	161.455	2.43352	1.4099e-21	CPA4
ENSG00000128536	440.214	1.21133	1.37812e-35	CDHR3
ENSG00000128564	101.286	2.37956	1.15409e-16	VGF
ENSG00000128567	15942.7	-1.85165	3.54511e-32	PODXL
ENSG00000128594	244.743	-1.1206	1.10744e-13	LRRC4
ENSG00000128606	340.739	1.2147	4.96501e-16	LRRC17
ENSG00000128652	134.49	-1.38191	3.48738e-29	HOXD3
ENSG00000128683	218.022	-1.12967	1.72623e-06	GAD1
ENSG00000128710	598.193	-1.66269	1.84719e-19	HOXD10
ENSG00000128739	4182.82	-1.13159	4.90754e-59	SNRPN
ENSG00000128791	3624.16	-1.03001	1.45564e-42	TWSG1
ENSG00000128805	394.204	2.70499	2.97747e-181	ARHGAP22
ENSG00000128815	807.886	1.43147	6.71569e-33	WDFY4
ENSG00000128833	1139.45	-1.13159	8.07032e-51	MYO5C
ENSG00000128849	7316.74	-2.30433	1.41323e-56	CGNL1
ENSG00000128917	3352.7	1.83047	9.11937e-28	DLL4
ENSG00000128918	1369.5	-1.28567	2.28409e-09	ALDH1A2
ENSG00000128965	171.279	-2.053	2.68688e-42	CHAC1
ENSG00000129195	107.16	2.4724	4.02393e-83	PIMREG
ENSG00000129226	222.072	3.04933	6.71985e-133	CD68
ENSG00000129244	828.303	-1.02942	1.11762e-09	ATP1B2
ENSG00000129354	1654.49	-1.82681	1.92935e-32	AP1M2
ENSG00000129450	250.995	2.2775	7.23791e-94	SIGLEC9
ENSG00000129521	19526.1	3.85752	3.66825e-118	EGLN3
ENSG00000129596	106.358	-1.1265	1.3772e-08	CDO1
ENSG00000129667	3047.1	1.97139	6.5463e-191	RHBDF2
ENSG00000129680	1410.56	1.11178	6.24136e-66	MAP7D3
ENSG00000129757	1598.24	-1.67548	3.7162e-51	CDKN1C
ENSG00000129946	1519.57	1.45616	5.83318e-34	SHC2
ENSG00000129988	784.108	2.39134	8.56131e-13	LBP
ENSG00000130038	251.918	2.20068	1.33982e-103	CRACR2A
ENSG00000130045	377.606	1.16545	1.85263e-20	NXNL2
ENSG00000130147	4100.94	-1.18239	3.43781e-35	SH3BP4
ENSG00000130164	1083.92	-1.7181	9.79935e-26	LDLR
ENSG00000130208	7972.99	5.70137	7.78389e-234	APOC1
ENSG00000130226	223.069	-2.99065	4.02024e-28	DPP6
ENSG00000130255	19244.7	1.19965	4.70525e-44	RPL36
ENSG00000130270	543.241	4.03738	6.1397e-136	ATP8B3
ENSG00000130300	28265	1.43506	2.46331e-16	PLVAP
ENSG00000130309	6663.71	1.58959	5.93463e-144	COLGALT1
ENSG00000130427	342.842	3.93044	3.23882e-31	EPO
ENSG00000130429	9852.8	1.46024	6.53796e-54	ARPC1B
ENSG00000130475	304.258	2.39364	2.86306e-76	FCHO1
ENSG00000130508	8292.65	1.91825	5.42766e-73	PXDN
ENSG00000130592	2894.3	2.20007	4.36342e-80	LSP1
ENSG00000130635	5161.42	1.63817	1.02926e-19	COL5A1
ENSG00000130653	895.415	1.18671	2.57698e-25	PNPLA7
ENSG00000130684	226.67	1.33471	2.66653e-41	ZNF337
ENSG00000130707	13833.4	-2.88207	2.95852e-112	ASS1
ENSG00000130720	142.437	4.09012	7.93794e-53	FIBCD1
ENSG00000130731	3721.66	1.42137	4.52361e-53	METTL26
ENSG00000130755	1487.51	1.54447	1.50415e-45	GMFG
ENSG00000130775	2111.46	2.09945	5.45102e-98	THEMIS2
ENSG00000130821	18669	1.24457	2.15388e-26	SLC6A8
ENSG00000130822	4145.62	6.83611	2.5047e-157	PNCK
ENSG00000130827	2243.85	1.32018	4.69463e-64	PLXNA3
ENSG00000130829	934.816	-6.57053	2.24048e-138	DUSP9
ENSG00000130844	1401.21	-1.37423	9.24185e-53	ZNF331
ENSG00000130940	429.711	-1.88238	9.36698e-83	CASZ1
ENSG00000130962	1237.61	-1.08249	1.69417e-46	PRRG1
ENSG00000130988	1192.27	-1.30183	3.94558e-29	RGN
ENSG00000131018	7799.83	-1.03388	6.18524e-37	SYNE1
ENSG00000131042	650.542	2.01362	7.07686e-71	LILRB2
ENSG00000131055	467.974	2.32548	4.2543e-33	COX4I2
ENSG00000131080	858.304	2.28726	7.05956e-166	EDA2R
ENSG00000131094	1247.01	3.19554	5.42655e-35	C1QL1
ENSG00000131095	141.785	1.5463	4.10483e-18	GFAP
ENSG00000131097	203.178	1.28738	6.05952e-16	HIGD1B
ENSG00000131153	331.861	2.08271	1.04387e-110	GINS2
ENSG00000131183	1927.37	-4.74049	1.37325e-70	SLC34A1
ENSG00000131187	481.176	1.98844	3.13364e-28	F12
ENSG00000131188	197.024	2.54557	2.44408e-93	PRR7
ENSG00000131203	1351.72	3.62211	7.81213e-88	IDO1
ENSG00000131242	1432.36	-1.50668	1.82372e-57	RAB11FIP4
ENSG00000131401	961.725	1.65963	3.44695e-35	NAPSB
ENSG00000131473	19599.1	1.06691	1.53672e-41	ACLY
ENSG00000131482	1146.01	-3.99526	2.3524e-48	G6PC
ENSG00000131620	1981.15	1.41157	5.29998e-18	ANO1
ENSG00000131652	1745.38	1.31397	1.47277e-64	THOC6
ENSG00000131747	1170.68	2.52924	1.04409e-75	TOP2A
ENSG00000131771	113.045	-2.31101	9.60744e-15	PPP1R1B
ENSG00000131781	734.349	-2.21329	6.09697e-80	FMO5
ENSG00000131910	214.71	-2.5897	8.36217e-10	NR0B2
ENSG00000131979	641.493	-1.33199	1.00326e-56	GCH1
ENSG00000131981	13021.4	1.35219	2.41419e-29	LGALS3
ENSG00000132000	125.325	2.12503	1.39977e-25	PODNL1
ENSG00000132196	607.733	1.31812	2.68746e-46	HSD17B7
ENSG00000132205	1185.12	1.73003	6.45717e-82	EMILIN2
ENSG00000132274	4606.14	1.27001	4.9468e-48	TRIM22
ENSG00000132334	1738.25	1.47289	4.78458e-77	PTPRE
ENSG00000132386	3768.76	1.24185	1.22992e-12	SERPINF1
ENSG00000132432	2787.84	1.08632	6.52157e-62	SEC61G
ENSG00000132437	4630.94	-1.91211	9.11213e-25	DDC
ENSG00000132464	669.449	-1.2362	2.56946e-14	ENAM
ENSG00000132465	6663.72	1.12414	6.68747e-06	JCHAIN
ENSG00000132470	4717.12	1.01921	4.04662e-15	ITGB4
ENSG00000132517	119.132	2.26159	8.15571e-24	SLC52A1
ENSG00000132522	322.802	1.38407	3.1479e-37	GPS2
ENSG00000132530	595.367	1.56911	8.39385e-25	XAF1
ENSG00000132561	2774.04	-1.08493	5.47911e-23	MATN2
ENSG00000132639	481.061	2.26051	1.55205e-61	SNAP25
ENSG00000132677	443.263	-1.84248	3.76855e-07	RHBG
ENSG00000132688	5247.21	-1.05418	3.72282e-15	NES
ENSG00000132692	155.693	1.88652	2.68114e-46	BCAN
ENSG00000132698	604.523	-2.53569	9.3155e-17	RAB25
ENSG00000132793	2357.15	1.40624	2.18528e-50	LPIN3
ENSG00000132821	748.797	4.12799	2.01613e-44	VSTM2L
ENSG00000132837	4229.58	-1.2451	2.52814e-24	DMGDH
ENSG00000132855	698.911	-2.15624	2.685e-16	ANGPTL3
ENSG00000132874	360.483	-6.57686	2.39147e-141	SLC14A2
ENSG00000132965	805.051	1.34758	2.869e-33	ALOX5AP
ENSG00000132970	646.106	-1.34317	2.87051e-45	WASF3
ENSG00000133026	6527.17	-1.42554	3.41973e-50	MYH10
ENSG00000133063	2391.32	6.24516	1.09869e-116	CHIT1
ENSG00000133083	1489.01	2.1721	4.1813e-45	DCLK1
ENSG00000133110	4842.22	1.25701	4.3074e-10	POSTN
ENSG00000133116	6392.54	-1.65536	6.52931e-33	KL
ENSG00000133246	297.018	2.58866	1.11875e-112	PRAM1
ENSG00000133247	463.573	1.36155	7.1396e-49	KMT5C
ENSG00000133256	975.426	1.15257	1.10357e-27	PDE6B
ENSG00000133317	205.912	3.6932	1.02224e-60	LGALS12
ENSG00000133321	5325.66	1.23498	6.16628e-29	PLAAT4
ENSG00000133328	102.689	-1.70049	4.28841e-23	PLAAT2
ENSG00000133466	1115.71	2.07999	2.33e-111	C1QTNF6
ENSG00000133619	2499.91	2.2006	4.56484e-81	KRBA1
ENSG00000133624	602.955	1.00649	1.6137e-22	ZNF767P
ENSG00000133710	164.106	1.78267	7.75881e-18	SPINK5
ENSG00000133863	226.493	5.43183	1.7038e-73	TEX15
ENSG00000134013	4752.96	2.43119	2.90904e-52	LOXL2
ENSG00000134028	261.89	3.99219	3.4952e-81	ADAMDEC1
ENSG00000134042	481.273	-3.08715	8.07214e-100	MRO
ENSG00000134061	387.335	2.07979	3.64125e-58	CD180
ENSG00000134115	834.256	4.57514	2.76434e-53	CNTN6
ENSG00000134138	890.038	-1.11641	9.32843e-19	MEIS2
ENSG00000134198	427.114	-1.23655	4.34549e-14	TSPAN2
ENSG00000134201	126.442	-1.28911	7.46787e-14	GSTM5
ENSG00000134202	3412.57	-2.97908	4.54525e-114	GSTM3
ENSG00000134215	5143.41	-1.19417	2.05865e-50	VAV3
ENSG00000134240	3295.35	-2.87591	1.0908e-21	HMGCS2
ENSG00000134242	249.504	1.84126	2.55309e-49	PTPN22
ENSG00000134243	8080.74	-1.29069	2.8201e-70	SORT1
ENSG00000134245	556.388	1.21022	1.4602e-14	WNT2B
ENSG00000134247	4900.41	1.1909	4.70855e-28	PTGFRN
ENSG00000134256	114.211	1.3186	8.75268e-42	CD101
ENSG00000134258	838.116	-2.58157	2.23507e-22	VTCN1
ENSG00000134259	275.583	1.63628	5.62977e-20	NGF
ENSG00000134285	1227.15	1.72777	2.17547e-71	FKBP11
ENSG00000134333	70942.2	1.43758	9.75636e-53	LDHA
ENSG00000134339	469.727	4.01326	1.05822e-37	SAA2
ENSG00000134460	201.325	1.92578	1.97394e-29	IL2RA
ENSG00000134463	2483.45	-1.11711	2.87581e-19	ECHDC3
ENSG00000134470	831.409	1.09059	2.37479e-16	IL15RA
ENSG00000134504	1064.25	-1.49106	4.06981e-44	KCTD1
ENSG00000134516	1621.13	1.96848	8.62727e-56	DOCK2
ENSG00000134532	175.961	-1.01972	2.31493e-10	SOX5
ENSG00000134539	312.052	2.14417	3.50267e-83	KLRD1
ENSG00000134574	2810.89	2.04538	1.80712e-270	DDB2
ENSG00000134627	187.412	1.12625	1.43454e-27	PIWIL4
ENSG00000134690	212.018	1.52431	1.49132e-45	CDCA8
ENSG00000134716	5037.75	4.54702	8.26907e-87	CYP2J2
ENSG00000134775	2006.33	-1.01902	5.57271e-26	FHOD3
ENSG00000134802	1407.96	1.34065	7.33639e-30	SLC43A3
ENSG00000134853	963.583	-2.46329	2.30082e-34	PDGFRA
ENSG00000134864	658.784	-2.80103	6.84754e-121	GGACT
ENSG00000134871	51264.7	1.18684	1.21366e-30	COL4A2
ENSG00000134873	2147.47	-2.1741	1.31855e-65	CLDN10
ENSG00000134901	1137.59	1.63097	5.56805e-63	POGLUT2
ENSG00000134955	1107.57	2.87294	5.54328e-114	SLC37A2
ENSG00000135046	12122.8	1.68785	2.26716e-73	ANXA1
ENSG00000135069	1861.51	-2.17436	2.11981e-27	PSAT1
ENSG00000135074	711.04	1.15912	1.81844e-15	ADAM19
ENSG00000135077	4143.49	1.68722	1.18819e-29	HAVCR2
ENSG00000135094	773.669	4.2639	8.71997e-183	SDS
ENSG00000135108	4358.78	-1.11494	2.02847e-68	FBXO21
ENSG00000135111	693.66	-1.75525	7.91818e-30	TBX3
ENSG00000135114	470.398	1.46162	2.25756e-33	OASL
ENSG00000135116	266.193	3.26559	2.49703e-28	HRK
ENSG00000135127	5329.71	-1.01224	2.84637e-11	BICDL1
ENSG00000135144	472.754	-2.06365	9.74773e-57	DTX1
ENSG00000135205	3797.94	1.87672	3.57431e-24	CCDC146
ENSG00000135218	5500.25	1.8189	1.08967e-20	CD36
ENSG00000135245	7795.51	4.19606	6.49393e-123	HILPDA
ENSG00000135373	646.561	-4.20518	1.13995e-63	EHF
ENSG00000135374	296.422	-6.68316	8.02531e-125	ELF5
ENSG00000135404	50071.4	1.11438	4.50397e-57	CD63
ENSG00000135426	224.272	2.07053	4.52918e-49	TESPA1
ENSG00000135437	426.022	1.38686	3.11338e-28	RDH5
ENSG00000135439	309.808	2.3062	1.74372e-100	AGAP2
ENSG00000135447	3553.68	-2.00174	4.43944e-16	PPP1R1A
ENSG00000135451	158.354	3.26311	6.03371e-118	TROAP
ENSG00000135454	512.21	3.37528	2.50851e-53	B4GALNT1
ENSG00000135540	1366.71	-1.18747	3.55796e-49	NHSL1
ENSG00000135547	610.967	1.02327	2.56574e-19	HEY2
ENSG00000135549	301.345	1.25837	1.36434e-24	PKIB
ENSG00000135596	2561.27	1.43177	5.17638e-71	MICAL1
ENSG00000135636	5888.9	1.02997	4.38863e-12	DYSF
ENSG00000135638	1449.93	-2.14712	2.25366e-60	EMX1
ENSG00000135697	560.894	1.57526	2.1206e-40	BCO1
ENSG00000135722	427.027	1.65866	1.01067e-90	FBXL8
ENSG00000135905	1486.39	1.11226	4.29337e-22	DOCK10
ENSG00000135916	9883.65	-1.28857	3.04986e-40	ITM2C
ENSG00000135919	15323.2	2.30685	1.12516e-46	SERPINE2
ENSG00000135925	114.231	-1.36633	7.29106e-13	WNT10A
ENSG00000135976	195.326	1.35445	3.71445e-26	ANKRD36
ENSG00000136010	295.679	1.10858	1.23373e-12	ALDH1L2
ENSG00000136040	1525.82	1.33522	1.24058e-41	PLXNC1
ENSG00000136052	1935.41	1.16078	1.74619e-51	SLC41A2
ENSG00000136111	4104.91	-1.15581	3.65013e-35	TBC1D4
ENSG00000136149	202.888	1.10891	1.19273e-21	RPL13AP25
ENSG00000136155	658.664	3.67219	7.39661e-25	SCEL
ENSG00000136167	6801.43	1.5719	2.06054e-37	LCP1
ENSG00000136231	118.882	3.81044	2.44322e-48	IGF2BP3
ENSG00000136235	24036.6	2.27538	9.77134e-37	GPNMB
ENSG00000136250	932.652	1.90309	6.58524e-50	AOAH
ENSG00000136280	2932.54	1.08323	4.38429e-71	CCM2
ENSG00000136286	753.044	2.26359	2.25884e-70	MYO1G
ENSG00000136295	12379.1	1.47502	9.89859e-52	TTYH3
ENSG00000136367	263.894	-1.17156	1.87106e-30	ZFHX2
ENSG00000136378	625.861	2.14898	5.76963e-98	ADAMTS7
ENSG00000136379	716.268	-1.71581	2.6781e-72	ABHD17C
ENSG00000136490	1113.76	1.69358	3.45379e-50	LIMD2
ENSG00000136492	155.82	1.81608	9.80036e-57	BRIP1
ENSG00000136514	792.072	1.68691	1.31115e-58	RTP4
ENSG00000136531	267.541	-1.71136	2.09025e-13	SCN2A
ENSG00000136542	455.122	2.75052	6.10085e-31	GALNT5
ENSG00000136630	887.279	2.03417	9.889e-44	HLX
ENSG00000136720	2557.42	-2.14361	1.98857e-151	HS6ST1
ENSG00000136732	3415.78	1.05384	7.30348e-35	GYPC
ENSG00000136828	735.824	-1.29658	2.53319e-26	RALGPS1
ENSG00000136859	3994.2	1.14093	1.60222e-14	ANGPTL2
ENSG00000136872	37425.1	-5.20915	1.21194e-74	ALDOB
ENSG00000136942	20765.8	1.08094	1.75898e-34	RPL35
ENSG00000136943	193.318	-2.69504	5.32023e-71	CTSV
ENSG00000136944	108.89	-3.92886	6.04195e-45	LMX1B
ENSG00000136960	16684.7	1.14094	1.43065e-11	ENPP2
ENSG00000136997	4888.63	1.38008	2.53132e-35	MYC
ENSG00000137078	185.003	2.21786	2.65477e-42	SIT1
ENSG00000137101	353.494	2.39327	8.08098e-92	CD72
ENSG00000137124	3570.53	-1.0487	2.41161e-15	ALDH1B1
ENSG00000137135	282.453	2.45296	6.42018e-159	ARHGEF39
ENSG00000137198	760.582	-1.95377	1.07961e-48	GMPR
ENSG00000137203	426.124	-1.95921	7.2881e-17	TFAP2A
ENSG00000137204	778.568	-2.43131	4.71906e-18	SLC22A7
ENSG00000137261	123.583	2.77062	2.09894e-62	KIAA0319
ENSG00000137265	185.527	1.4957	3.63389e-17	IRF4
ENSG00000137274	1719.78	-1.34271	5.55945e-53	BPHL
ENSG00000137285	394.158	-1.35527	4.04152e-13	TUBB2B
ENSG00000137310	1241.98	1.01053	1.84725e-23	TCF19
ENSG00000137404	1134.08	1.16945	1.06219e-53	NRM
ENSG00000137462	1382.22	1.5111	6.37353e-53	TLR2
ENSG00000137463	291.118	2.56626	7.40056e-30	MGARP
ENSG00000137491	5048.75	1.17009	6.51193e-21	SLCO2B1
ENSG00000137496	1484.02	1.22209	1.87568e-35	IL18BP
ENSG00000137563	1166.03	-1.51481	1.8171e-44	GGH
ENSG00000137642	9023.77	-1.16426	8.47378e-26	SORL1
ENSG00000137648	450.201	-2.91271	5.984e-23	TMPRSS4
ENSG00000137714	1558.34	-1.08254	3.7471e-64	FDX1
ENSG00000137752	1347.05	1.5967	7.0628e-79	CASP1
ENSG00000137767	3054.3	1.25328	1.83567e-93	SQOR
ENSG00000137804	868.415	1.98697	1.09621e-86	NUSAP1
ENSG00000137819	3399.21	-1.63226	6.29809e-56	PAQR5
ENSG00000137825	104.679	3.43607	1.75811e-65	ITPKA
ENSG00000137841	1260.38	2.01847	1.75543e-81	PLCB2
ENSG00000137868	248.606	-3.75733	9.25404e-59	STRA6
ENSG00000137872	961.044	-2.95002	2.01269e-101	SEMA6D
ENSG00000137877	370.565	1.24824	4.56774e-15	SPTBN5
ENSG00000137959	2132.02	1.18866	2.62079e-19	IFI44L
ENSG00000137965	1341.69	1.35287	6.59803e-44	IFI44
ENSG00000137992	2206.04	-1.40267	1.35552e-134	DBT
ENSG00000138028	1257.62	2.71688	3.02239e-72	CGREF1
ENSG00000138061	3399.51	-1.14169	1.2538e-12	CYP1B1
ENSG00000138100	257.638	1.7175	7.82196e-13	TRIM54
ENSG00000138109	150.316	1.89916	6.19113e-17	CYP2C9
ENSG00000138115	166.384	1.58169	3.26384e-16	CYP2C8
ENSG00000138134	602.153	2.0992	6.57703e-70	STAMBPL1
ENSG00000138135	100.318	-1.45589	3.36979e-22	CH25H
ENSG00000138152	163.46	3.41343	1.10564e-106	BTBD16
ENSG00000138180	255.762	2.47329	2.6195e-75	CEP55
ENSG00000138193	1236.1	-1.0354	7.18087e-28	PLCE1
ENSG00000138311	159.112	1.49877	1.1188e-15	ZNF365
ENSG00000138316	192.255	3.46136	7.68484e-86	ADAMTS14
ENSG00000138346	212.584	1.47731	3.26361e-47	DNA2
ENSG00000138356	5397.38	-1.52891	6.72507e-17	AOX1
ENSG00000138378	273.907	1.74235	2.55026e-64	STAT4
ENSG00000138411	1719.68	1.00082	1.47039e-07	HECW2
ENSG00000138639	4677.13	-1.44712	1.19714e-78	ARHGAP24
ENSG00000138650	1229.78	1.4252	1.24447e-10	PCDH10
ENSG00000138658	161.99	1.13256	1.39987e-35	ZGRF1
ENSG00000138678	1646.43	-2.64229	5.02014e-66	GPAT3
ENSG00000138696	625.695	-2.27486	1.87419e-14	BMPR1B
ENSG00000138755	3031.86	3.11285	5.22622e-52	CXCL9
ENSG00000138759	3372.99	-1.14915	4.58628e-19	FRAS1
ENSG00000138769	428.419	-1.20054	1.08317e-30	CDKL2
ENSG00000138771	2478.33	-1.28561	1.67848e-21	SHROOM3
ENSG00000138772	1226.5	-1.01394	1.04757e-08	ANXA3
ENSG00000138778	175.876	1.56762	4.76722e-36	CENPE
ENSG00000138796	3614.85	-1.7057	1.49669e-121	HADH
ENSG00000138798	3138.11	-5.64327	5.17537e-185	EGF
ENSG00000138823	217.962	-2.32981	3.3951e-18	MTTP
ENSG00000138834	3947.41	1.72992	8.64545e-56	MAPK8IP3
ENSG00000138944	132.532	1.06406	6.78634e-06	SHISAL1
ENSG00000138964	1008.22	2.67641	1.94327e-128	PARVG
ENSG00000139044	589.471	-2.30053	1.73274e-36	B4GALNT3
ENSG00000139055	912.697	-1.49223	2.65237e-10	ERP27
ENSG00000139112	8903.93	-1.30751	1.69956e-42	GABARAPL1
ENSG00000139144	173.121	-3.89498	1.52454e-26	PIK3C2G
ENSG00000139193	403.836	2.67787	5.22068e-52	CD27
ENSG00000139209	332.751	-1.4148	3.94689e-09	SLC38A4
ENSG00000139269	192.724	3.29593	5.29e-55	INHBE
ENSG00000139278	1395.07	1.35576	1.0304e-34	GLIPR1
ENSG00000139329	4797.67	-1.36392	1.11505e-10	LUM
ENSG00000139354	1718.91	2.84932	1.42811e-102	GAS2L3
ENSG00000139370	4094.06	1.63829	6.46753e-121	SLC15A4
ENSG00000139433	3776.15	-1.00245	4.09692e-44	GLTP
ENSG00000139436	2759.47	1.02623	3.13999e-33	GIT2
ENSG00000139438	300.257	-2.67514	3.48739e-90	FAM222A
ENSG00000139597	1109.99	1.17549	7.34028e-60	N4BP2L1
ENSG00000139618	215.491	1.61088	2.77599e-57	BRCA2
ENSG00000139625	948.336	1.2909	3.92653e-58	MAP3K12
ENSG00000139629	506.916	-1.05302	1.96226e-27	GALNT6
ENSG00000139631	1072.75	1.19826	3.87108e-25	CSAD
ENSG00000139636	1679.99	1.23339	2.14612e-72	LMBR1L
ENSG00000139668	1001.98	-1.02619	5.48438e-66	WDFY2
ENSG00000139679	2497.31	1.18527	2.10928e-35	LPAR6
ENSG00000139874	292.413	-1.01966	4.64643e-11	SSTR1
ENSG00000139880	447.144	1.05792	1.91041e-39	CDH24
ENSG00000139899	385.586	1.30127	6.45959e-36	CBLN3
ENSG00000139946	871.523	-1.19886	1.9496e-49	PELI2
ENSG00000139971	651.188	-3.02299	1.40752e-129	ARMH4
ENSG00000139988	178.299	-2.40785	1.332e-36	RDH12
ENSG00000140030	428.719	1.71168	3.52798e-47	GPR65
ENSG00000140092	4062.53	-1.78327	7.37182e-43	FBLN5
ENSG00000140263	1593.57	-2.24922	1.08214e-85	SORD
ENSG00000140284	2828.5	-1.1881	7.55102e-14	SLC27A2
ENSG00000140285	266.496	-1.28815	5.57465e-08	FGF7
ENSG00000140368	359.266	2.39133	2.75414e-75	PSTPIP1
ENSG00000140379	244.388	2.672	3.08893e-74	BCL2A1
ENSG00000140459	104.931	1.06942	0.000180429	CYP11A1
ENSG00000140464	5923.81	1.10934	2.62617e-105	PML
ENSG00000140479	3354.8	2.55749	4.69701e-31	PCSK6
ENSG00000140511	427.118	1.93639	7.40831e-44	HAPLN3
ENSG00000140519	3148.96	-2.06611	2.64874e-07	RHCG
ENSG00000140525	666.734	1.29788	5.51465e-72	FANCI
ENSG00000140538	360.186	-1.10848	1.13799e-11	NTRK3
ENSG00000140563	1190.7	1.17386	9.15531e-42	MCTP2
ENSG00000140675	423.398	-4.25765	9.35521e-64	SLC5A2
ENSG00000140678	2037.18	3.35969	5.25862e-179	ITGAX
ENSG00000140749	1027.92	2.62169	3.91962e-122	IGSF6
ENSG00000140853	2430.83	1.80913	3.60518e-76	NLRC5
ENSG00000140931	2584.49	1.62523	6.52599e-72	CMTM3
ENSG00000140939	4726.82	2.98473	1.59957e-212	NOL3
ENSG00000140945	3550.95	1.18577	1.41796e-10	CDH13
ENSG00000140961	958.838	1.14289	2.59634e-16	OSGIN1
ENSG00000140988	39910	1.44032	2.4531e-79	RPS2
ENSG00000141068	4476.73	1.39919	2.79223e-31	KSR1
ENSG00000141294	161.234	1.23619	5.12035e-18	LRRC46
ENSG00000141338	701.154	-1.33732	1.46793e-15	ABCA8
ENSG00000141469	847.275	-3.16016	2.75109e-72	SLC14A1
ENSG00000141480	3065.15	1.41375	1.29183e-101	ARRB2
ENSG00000141497	363.751	1.81428	3.91666e-90	ZMYND15
ENSG00000141504	3357.41	-1.04787	4.94839e-43	SAT2
ENSG00000141506	848.72	2.62008	3.50378e-114	PIK3R5
ENSG00000141526	12090.1	2.81334	1.74298e-140	SLC16A3
ENSG00000141527	174.006	2.49894	3.81246e-52	CARD14
ENSG00000141639	245.784	-3.3702	1.87708e-35	MAPK4
ENSG00000141756	8962.1	2.57113	5.07427e-63	FKBP10
ENSG00000141854	589.539	-1.28561	2.3105e-27	MISP3
ENSG00000141934	1028.5	1.68465	3.58679e-19	PLPP2
ENSG00000141968	688.155	2.10033	3.17936e-80	VAV1
ENSG00000142002	4328.04	1.20394	2.8347e-88	DPP9
ENSG00000142046	1725.87	3.0876	9.81062e-85
ENSG00000142102	11619.4	3.69453	1.93114e-78	PGGHG
ENSG00000142149	1124.86	-1.00684	4.65377e-15	HUNK
ENSG00000142173	20215	1.62546	2.31047e-33	COL6A2
ENSG00000142185	779.922	2.65638	7.16945e-118	TRPM2
ENSG00000142227	3314.96	1.70351	1.32658e-78	EMP3
ENSG00000142273	207.896	-1.05037	1.24323e-07	CBLC
ENSG00000142303	825.313	1.79473	6.70751e-48	ADAMTS10
ENSG00000142319	5853.09	6.92119	7.55419e-99	SLC6A3
ENSG00000142347	1869.26	2.31013	6.29406e-116	MYO1F
ENSG00000142449	162.664	-1.09403	0.00258955	FBN3
ENSG00000142512	686.977	2.7124	1.9756e-102	SIGLEC10
ENSG00000142549	198.978	5.63547	1.55446e-84	IGLON5
ENSG00000142552	1098.89	1.15719	5.26445e-20	RCN3
ENSG00000142611	411.301	-4.05807	1.64828e-94	PRDM16
ENSG00000142623	342.529	5.43764	3.9021e-103	PADI1
ENSG00000142634	3577.42	1.23191	1.6306e-56	EFHD2
ENSG00000142669	8875.31	1.12428	5.37381e-39	SH3BGRL3
ENSG00000142675	217.354	-2.10684	2.22936e-22	CNKSR1
ENSG00000142677	371.871	1.36845	1.73437e-21	IL22RA1
ENSG00000142765	359.724	1.42871	9.22418e-21	SYTL1
ENSG00000142945	254.254	1.5172	3.18281e-38	KIF2C
ENSG00000142959	118.363	2.45167	2.06428e-48	BEST4
ENSG00000143001	127.09	-2.79904	8.6827e-24	TMEM61
ENSG00000143110	1313.02	2.14361	1.96434e-76	C1orf162
ENSG00000143119	2926.74	1.66541	4.53123e-52	CD53
ENSG00000143153	60017.6	-1.35558	1.76456e-56	ATP1B1
ENSG00000143178	247.98	1.39874	1.22757e-58	TBX19
ENSG00000143196	229.325	-2.50566	2.38246e-28	DPT
ENSG00000143217	158.823	-1.77813	4.74233e-14	NECTIN4
ENSG00000143226	2399.32	1.70649	2.71377e-54	FCGR2A
ENSG00000143228	112.315	2.02554	3.58652e-53	NUF2
ENSG00000143248	79813.5	2.20195	1.66277e-28	RGS5
ENSG00000143297	121.845	1.39443	3.70124e-08	FCRL5
ENSG00000143375	1564.39	-2.17544	9.40693e-55	CGN
ENSG00000143382	955.835	1.88438	1.33541e-61	ADAMTSL4
ENSG00000143387	1504.22	1.04428	1.09178e-10	CTSK
ENSG00000143412	824.182	-1.76484	1.45751e-80	ANXA9
ENSG00000143416	2676.21	-1.81315	3.84001e-96	SELENBP1
ENSG00000143469	136.821	1.63842	7.13625e-07	SYT14
ENSG00000143476	296.827	2.24647	6.56343e-80	DTL
ENSG00000143502	543.712	-3.19389	3.93879e-68	SUSD4
ENSG00000143507	522.517	1.52194	1.15954e-62	DUSP10
ENSG00000143546	473.437	1.32405	1.02481e-18	S100A8
ENSG00000143554	1953.36	1.43443	1.64466e-67	SLC27A3
ENSG00000143590	211.179	2.24094	2.27022e-90	EFNA3
ENSG00000143627	1163.32	-1.28902	3.66193e-09	PKLR
ENSG00000143653	3701.52	-1.0038	2.31342e-43	SCCPDH
ENSG00000143753	6632.57	1.11325	1.33202e-42	DEGS1
ENSG00000143772	2748.29	-1.18588	8.17897e-50	ITPKB
ENSG00000143797	1431.06	-1.27214	2.89317e-47	MBOAT2
ENSG00000143845	2176.54	-1.7955	1.30907e-48	ETNK2
ENSG00000143847	1148.93	2.5171	7.42679e-44	PPFIA4
ENSG00000143851	573.894	1.38708	7.17948e-26	PTPN7
ENSG00000143867	179.869	1.19633	4.83752e-17	OSR1
ENSG00000143869	586.32	-1.27885	3.62212e-22	GDF7
ENSG00000143882	418.552	-2.35997	5.87419e-34	ATP6V1C2
ENSG00000143891	3634.2	-1.11227	1.97681e-45	GALM
ENSG00000143954	100.384	1.83773	1.69216e-07	REG3G
ENSG00000144040	1219.53	-1.13688	5.327e-47	SFXN5
ENSG00000144063	193.696	1.41044	3.19164e-19	MALL
ENSG00000144152	616.901	2.4581	2.02993e-65	FBLN7
ENSG00000144214	1870.81	1.54818	1.9809e-18	LYG1
ENSG00000144218	911.823	1.24426	4.09606e-21	AFF3
ENSG00000144354	199.551	2.16642	2.79406e-54	CDCA7
ENSG00000144452	584.324	2.92389	2.52553e-70	ABCA12
ENSG00000144476	3408.68	1.75968	4.79673e-33	ACKR3
ENSG00000144481	143.485	3.39132	1.18307e-42	TRPM8
ENSG00000144596	143.497	-1.27596	2.17058e-16	GRIP2
ENSG00000144712	250.966	-1.45106	1.56347e-34	CAND2
ENSG00000144802	2240.48	1.33841	6.96505e-18	NFKBIZ
ENSG00000144810	4393.3	1.68449	1.31485e-25	COL8A1
ENSG00000144837	2521.85	1.66522	1.51945e-35	PLA1A
ENSG00000144847	137.775	-2.31817	1.46578e-29	IGSF11
ENSG00000144908	7813.15	-1.03373	4.44079e-10	ALDH1L1
ENSG00000145014	1137.44	1.7005	6.69982e-80	TMEM44
ENSG00000145088	270.175	-1.18058	1.5738e-31	EAF2
ENSG00000145103	822.55	-1.27021	8.93358e-22	ILDR1
ENSG00000145284	3315.91	-1.34249	3.79826e-15	SCD5
ENSG00000145287	179.073	1.60842	8.14456e-30	PLAC8
ENSG00000145362	4888.04	-2.39359	6.56535e-46	ANK2
ENSG00000145386	291.573	1.98926	4.96085e-72	CCNA2
ENSG00000145390	2167.55	-1.25235	4.09393e-56	USP53
ENSG00000145416	924.184	1.47706	3.82198e-35	MARCHF1
ENSG00000145423	1967.14	1.52427	2.07211e-08	SFRP2
ENSG00000145506	396.443	1.37929	1.51297e-12	NKD2
ENSG00000145536	526.777	-1.41187	3.12863e-12	ADAMTS16
ENSG00000145592	31832.3	1.01321	1.9742e-44	RPL37
ENSG00000145623	7967	1.34627	2.30104e-40	OSMR
ENSG00000145626	2615.1	-1.48647	5.18663e-09	UGT3A1
ENSG00000145632	5110.46	2.05563	1.26867e-89	PLK2
ENSG00000145649	725.556	2.78421	5.24673e-67	GZMA
ENSG00000145681	636.397	3.25392	1.11362e-31	HAPLN1
ENSG00000145685	2599.88	1.90972	8.37565e-70	LHFPL2
ENSG00000145692	13300.1	-1.81981	1.41168e-21	BHMT
ENSG00000145703	2862.93	-1.32854	4.96183e-28	IQGAP2
ENSG00000145708	342.682	-4.55904	1.33029e-134	CRHBP
ENSG00000145721	458.294	-1.44556	1.79475e-08	LIX1
ENSG00000145779	2663.69	1.15626	1.28221e-56	TNFAIP8
ENSG00000145832	305.123	-1.03401	1.03269e-08	SLC25A48
ENSG00000145850	392.199	1.76527	1.82603e-38	TIMD4
ENSG00000145934	212.281	-1.44681	9.04921e-11	TENM2
ENSG00000146021	647.965	-1.87052	7.82513e-31	KLHL3
ENSG00000146039	1875.61	2.93009	2.14476e-40	SLC17A4
ENSG00000146054	199.467	1.1704	2.63707e-13	TRIM7
ENSG00000146067	2461.47	1.71627	1.10482e-56	FAM193B
ENSG00000146070	484.943	3.80852	9.28633e-135	PLA2G7
ENSG00000146094	663.767	2.35048	2.62735e-125	DOK3
ENSG00000146112	3882.12	1.43045	1.25393e-71	PPP1R18
ENSG00000146192	676.542	2.19239	1.36073e-80	FGD2
ENSG00000146197	294.445	-1.59989	2.8636e-22	SCUBE3
ENSG00000146205	176.894	1.01088	1.30216e-35	ANO7
ENSG00000146215	152.753	1.5442	5.43674e-19	CRIP3
ENSG00000146232	1961.44	1.08415	3.07359e-43	NFKBIE
ENSG00000146233	265.268	-1.52808	3.432e-29	CYP39A1
ENSG00000146250	149.989	-2.39011	1.96386e-33	PRSS35
ENSG00000146373	1358.75	1.06696	2.04106e-64	RNF217
ENSG00000146374	150.656	-1.46011	1.85724e-13	RSPO3
ENSG00000146411	163.333	-3.46452	5.08824e-80	SLC2A12
ENSG00000146592	3320.92	2.07423	8.75275e-76	CREB5
ENSG00000146648	14216	1.18672	1.00605e-26	EGFR
ENSG00000146670	260.549	1.59897	2.91233e-49	CDCA5
ENSG00000146674	91840.8	3.12256	4.78783e-75	IGFBP3
ENSG00000146678	526.091	2.91422	3.25188e-21	IGFBP1
ENSG00000146700	201.026	-1.56089	3.93825e-22	SSC4D
ENSG00000146856	526.152	1.37067	7.59272e-43	AGBL3
ENSG00000146857	112.584	2.9775	2.8322e-70	STRA8
ENSG00000146858	360.267	1.05823	1.67204e-30	ZC3HAV1L
ENSG00000146859	6119.27	1.42064	4.64288e-106	TMEM140
ENSG00000146966	977.147	-1.06418	2.26106e-14	DENND2A
ENSG00000147100	1424.27	-1.24807	1.0439e-29	SLC16A2
ENSG00000147113	2499.2	1.47187	4.64352e-20	DIPK2B
ENSG00000147168	1591.36	1.61639	1.10263e-31	IL2RG
ENSG00000147257	1296.73	-3.58716	1.48212e-87	GPC3
ENSG00000147437	104.327	2.3708	2.33519e-68	GNRH1
ENSG00000147443	468.175	1.61171	2.09389e-41	DOK2
ENSG00000147454	3679.82	1.323	1.50195e-43	SLC25A37
ENSG00000147606	1545.32	-2.29404	4.362e-13	SLC26A7
ENSG00000147614	2759.35	-1.62738	5.24073e-06	ATP6V0D2
ENSG00000147647	3416.71	-1.77556	1.56186e-20	DPYS
ENSG00000147676	6553.66	-1.55576	6.18709e-20	MAL2
ENSG00000147724	143.005	1.12402	1.16535e-08	FAM135B
ENSG00000147853	4468.17	-1.37598	1.61315e-123	AK3
ENSG00000147872	37161	2.40792	4.26721e-47	PLIN2
ENSG00000147883	544.488	1.429	9.55161e-33	CDKN2B
ENSG00000147889	368.526	4.82225	1.76767e-231	CDKN2A
ENSG00000148053	2602.85	-2.13185	4.33115e-31	NTRK2
ENSG00000148057	487.475	-1.30745	7.26011e-61	IDNK
ENSG00000148082	137.205	-1.47094	2.87284e-20	SHC3
ENSG00000148123	293.138	-3.84491	1.52705e-45	PLPPR1
ENSG00000148204	295.776	-3.01082	6.85194e-43	CRB2
ENSG00000148218	3591.46	-1.38623	3.04376e-119	ALAD
ENSG00000148339	1195.1	-2.08361	4.07485e-89	SLC25A25
ENSG00000148346	3836.8	2.41661	1.36637e-12	LCN2
ENSG00000148468	3145.02	-1.50446	4.16479e-43	FAM171A1
ENSG00000148600	1730.07	4.43964	2.3771e-90	CDHR1
ENSG00000148702	3549.83	1.66789	1.7151e-10	HABP2
ENSG00000148773	1007.9	2.24046	1.19944e-58	MKI67
ENSG00000148795	1092.33	-1.90067	2.2918e-11	CYP17A1
ENSG00000148842	1274.31	-1.18285	1.10157e-81	CNNM2
ENSG00000148848	685.591	1.70632	2.58405e-21	ADAM12
ENSG00000148908	1077.45	1.52655	1.14231e-57	RGS10
ENSG00000148926	7824.25	2.12035	1.47277e-40	ADM
ENSG00000148942	5597.07	-2.15692	1.77358e-16	SLC5A12
ENSG00000149124	5358.17	-1.15541	7.86474e-11	GLYAT
ENSG00000149150	414.551	-1.78257	1.33704e-34	SLC43A1
ENSG00000149257	11973.8	1.45727	7.15046e-80	SERPINH1
ENSG00000149294	874.342	1.01145	2.67728e-05	NCAM1
ENSG00000149380	304.734	2.5542	1.94625e-42	P4HA3
ENSG00000149452	2921.86	-5.8118	2.88407e-67	SLC22A8
ENSG00000149476	3348.07	-1.1692	5.26917e-58	TKFC
ENSG00000149534	136.395	1.38739	5.63504e-16	MS4A2
ENSG00000149582	1284.67	-1.08944	5.56496e-30	TMEM25
ENSG00000149596	845.745	1.51609	1.12526e-27	JPH2
ENSG00000149654	141.783	1.82596	1.46602e-11	CDH22
ENSG00000149781	1504.85	1.88112	4.68807e-72	FERMT3
ENSG00000149925	112475	1.11568	1.5517e-61	ALDOA
ENSG00000149927	1633.36	5.54668	1.69065e-185	DOC2A
ENSG00000150054	837.991	-2.50143	3.07797e-92	MPP7
ENSG00000150201	1716.7	-5.087	1.79046e-30	FXYD4
ENSG00000150337	378.384	2.96053	4.15928e-102	FCGR1A
ENSG00000150556	189.125	-2.49293	1.55955e-17	LYPD6B
ENSG00000150625	482.878	-1.09721	8.15422e-08	GPM6A
ENSG00000150636	553.241	1.08283	3.69882e-20	CCDC102B
ENSG00000150656	107.879	-1.32407	6.18021e-17	CNDP1
ENSG00000150672	222.126	-1.24733	6.09483e-21	DLG2
ENSG00000150681	231.319	1.40009	1.3343e-25	RGS18
ENSG00000150782	1618.14	1.13782	2.98306e-27	IL18
ENSG00000150893	2158.98	-1.23007	8.56109e-17	FREM2
ENSG00000150995	3514.62	-1.04667	1.91602e-18	ITPR1
ENSG00000151006	143.399	2.87601	8.55868e-82	PRSS53
ENSG00000151012	257.191	2.77321	2.27981e-53	SLC7A11
ENSG00000151062	327.287	1.78062	4.25651e-50	CACNA2D4
ENSG00000151090	982.649	-1.89827	9.20991e-65	THRB
ENSG00000151117	951.4	-1.37726	5.68677e-50	TMEM86A
ENSG00000151136	484.006	-1.23036	1.80649e-09	BTBD11
ENSG00000151150	5348.41	-1.06661	8.4316e-21	ANK3
ENSG00000151388	326.453	1.02037	7.62212e-09	ADAMTS12
ENSG00000151418	229.83	-2.18827	0.00125398	ATP6V1G3
ENSG00000151490	1176.9	-2.82584	1.20388e-85	PTPRO
ENSG00000151552	3024.94	-1.01107	2.98747e-35	QDPR
ENSG00000151572	415.931	3.61899	8.09457e-78	ANO4
ENSG00000151623	1230.6	-2.07442	1.9508e-70	NR3C2
ENSG00000151632	1912.75	1.49206	3.82886e-11	AKR1C2
ENSG00000151651	621.594	1.85301	3.69716e-49	ADAM8
ENSG00000151693	1575.8	-1.37209	2.34626e-38	ASAP2
ENSG00000151704	3419.55	-5.29617	9.16777e-66	KCNJ1
ENSG00000151715	543.466	-3.51774	7.04376e-103	TMEM45B
ENSG00000151718	2939.52	-1.05288	8.84363e-44	WWC2
ENSG00000151725	306.411	1.83286	1.00801e-81	CENPU
ENSG00000151729	4095.01	-1.02507	6.12536e-32	SLC25A4
ENSG00000151789	218.243	-1.4203	3.63342e-18	ZNF385D
ENSG00000151790	111.496	1.50863	1.05293e-14	TDO2
ENSG00000151834	187.056	-4.78586	7.92292e-37	GABRA2
ENSG00000151835	1538.13	1.4029	2.40731e-59	SACS
ENSG00000151882	1707.93	1.69745	1.76237e-30	CCL28
ENSG00000152049	1353.5	1.66	1.23972e-23	KCNE4
ENSG00000152076	365.805	1.47907	1.41486e-27	CCDC74B
ENSG00000152082	3312.89	1.01457	1.37327e-26	MZT2B
ENSG00000152117	865.314	1.1297	1.64617e-35
ENSG00000152127	4354.44	-1.01564	5.49555e-53	MGAT5
ENSG00000152128	677.838	2.18762	1.56473e-42	TMEM163
ENSG00000152137	12668.3	2.12607	1.28493e-106	HSPB8
ENSG00000152154	310.098	-3.32085	2.1644e-137	TMEM178A
ENSG00000152207	1837.91	2.14444	3.1633e-19	CYSLTR2
ENSG00000152213	148.381	1.87734	1.11976e-70	ARL11
ENSG00000152217	1755.39	-1.04343	1.09277e-38	SETBP1
ENSG00000152229	458.363	1.00939	3.20149e-29	PSTPIP2
ENSG00000152256	2823.54	1.6194	2.56461e-48	PDK1
ENSG00000152315	184.162	-2.563	6.8323e-101	KCNK13
ENSG00000152413	525.034	-1.76965	1.37643e-59	HOMER1
ENSG00000152503	105.127	1.17651	7.92706e-24	TRIM36
ENSG00000152578	650.179	3.1283	1.40882e-30	GRIA4
ENSG00000152583	20686.2	1.22549	9.68778e-12	SPARCL1
ENSG00000152642	2673.63	-1.05373	2.87858e-20	GPD1L
ENSG00000152661	7105.25	1.53851	3.90018e-29	GJA1
ENSG00000152779	5701.63	-1.28036	4.32313e-16	SLC16A12
ENSG00000152782	1361.3	-1.59484	1.13596e-46	PANK1
ENSG00000152939	1207.76	-1.60243	8.04757e-37	MARVELD2
ENSG00000152952	14062.6	1.6193	4.54945e-44	PLOD2
ENSG00000153012	387.657	-3.37592	1.27002e-112	LGI2
ENSG00000153044	234.839	1.4341	2.63867e-85	CENPH
ENSG00000153132	182.854	2.11992	3.94869e-24	CLGN
ENSG00000153162	669.475	-1.92761	1.36137e-45	BMP6
ENSG00000153234	1143.49	-1.56361	3.13291e-23	NR4A2
ENSG00000153246	1268.48	-3.07892	7.70586e-153	PLA2R1
ENSG00000153283	495.345	2.12522	7.95952e-51	CD96
ENSG00000153292	1477.6	-3.02811	2.09067e-25	ADGRF1
ENSG00000153303	147.507	-2.34385	1.99463e-23	FRMD1
ENSG00000153395	10743.4	2.1866	6.01946e-87	LPCAT1
ENSG00000153404	184.035	-1.93322	1.81855e-23	PLEKHG4B
ENSG00000153446	445.642	-3.04417	1.57621e-37	C16orf89
ENSG00000153551	1299.59	1.09774	6.03892e-26	CMTM7
ENSG00000153563	1480.97	3.16371	9.28951e-68	CD8A
ENSG00000153822	15152.6	-1.06252	2.48553e-20	KCNJ16
ENSG00000153823	240.853	-1.10276	1.38762e-16	PID1
ENSG00000153902	3226.16	3.97402	5.01894e-56	LGI4
ENSG00000154065	922.112	1.28671	4.36597e-34	ANKRD29
ENSG00000154080	1121.03	1.23041	6.84726e-13	CHST9
ENSG00000154099	265.506	1.19858	1.34122e-12	DNAAF1
ENSG00000154102	403.911	2.78894	2.29298e-58	C16orf74
ENSG00000154175	6009.09	1.05126	1.07387e-12	ABI3BP
ENSG00000154237	1628.17	1.49771	6.08605e-56	LRRK1
ENSG00000154269	10033.3	4.03754	9.15121e-93	ENPP3
ENSG00000154310	2097.21	1.0128	1.12381e-26	TNIK
ENSG00000154319	484.884	-2.64448	3.34823e-51	FAM167A
ENSG00000154330	1241.61	-1.36779	3.5866e-32	PGM5
ENSG00000154451	1347.55	3.15482	1.19927e-70	GBP5
ENSG00000154589	382.288	1.75047	5.51362e-39	LY96
ENSG00000154645	111.051	-1.63162	1.82117e-14	CHODL
ENSG00000154760	2443.49	2.28265	6.66773e-158	SLFN13
ENSG00000154864	1233.11	1.79695	4.33216e-25	PIEZO2
ENSG00000154975	153.186	-3.97342	6.42046e-28	CA10
ENSG00000155066	2247.73	-3.06441	5.19046e-29	PROM2
ENSG00000155254	2279.51	1.07107	5.68971e-31	MARVELD1
ENSG00000155265	231.203	3.61893	2.90433e-115	GOLGA7B
ENSG00000155380	3585.86	1.64089	1.73129e-28	SLC16A1
ENSG00000155465	4753.6	-1.41586	7.39387e-18	SLC7A7
ENSG00000155657	668.143	1.32512	1.4642e-30	TTN
ENSG00000155659	1772.79	1.53611	4.69157e-29	VSIG4
ENSG00000155760	824.259	-1.04708	1.9562e-18	FZD7
ENSG00000155792	1875.51	-1.47486	3.19753e-69	DEPTOR
ENSG00000155849	1813.51	1.37904	1.14456e-30	ELMO1
ENSG00000155897	202.542	2.66554	3.18913e-18	ADCY8
ENSG00000155926	1738.53	1.64662	6.9008e-46	SLA
ENSG00000155966	207.186	1.56232	1.35921e-29	AFF2
ENSG00000156049	345.65	-1.27763	1.08008e-20	GNA14
ENSG00000156103	227.194	2.42633	4.71928e-37	MMP16
ENSG00000156113	2542.36	2.0022	4.97459e-39	KCNMA1
ENSG00000156127	173.161	2.82324	1.05846e-77	BATF
ENSG00000156222	6263.08	1.36965	7.82474e-19	SLC28A1
ENSG00000156234	266.443	3.4455	4.90715e-37	CXCL13
ENSG00000156265	1296.5	1.81882	2.17614e-40	MAP3K7CL
ENSG00000156284	1243.91	-3.93689	1.58279e-14	CLDN8
ENSG00000156298	2143.15	-1.05481	7.55353e-10	TSPAN7
ENSG00000156395	625.534	2.71841	2.12148e-17	SORCS3
ENSG00000156398	1272.6	-2.47208	5.48967e-155	SFXN2
ENSG00000156413	1762.63	-1.07711	3.2853e-09	FUT6
ENSG00000156453	2993.17	-1.34026	7.57539e-22	PCDH1
ENSG00000156463	402.44	1.4159	2.08961e-19	SH3RF2
ENSG00000156466	537.839	3.01557	1.04351e-32	GDF6
ENSG00000156475	186.561	-2.32556	6.05246e-54	PPP2R2B
ENSG00000156886	176.646	4.99067	4.14179e-133	ITGAD
ENSG00000156970	196.047	1.37535	2.33647e-32	BUB1B
ENSG00000157005	1003.31	4.01328	1.33418e-33	SST
ENSG00000157064	186.847	1.13516	6.7444e-09	NMNAT2
ENSG00000157087	690.879	3.23114	6.09988e-61	ATP2B2
ENSG00000157103	324.043	1.88515	1.46157e-30	SLC6A1
ENSG00000157227	15684.5	1.57805	5.33925e-64	MMP14
ENSG00000157240	9836.91	1.48488	8.62141e-60	FZD1
ENSG00000157303	484.854	-1.07075	3.5497e-16	SUSD3
ENSG00000157322	510.988	1.25603	1.43397e-08	CLEC18A
ENSG00000157326	1067.21	-1.02752	1.59817e-30	DHRS4
ENSG00000157368	488.583	1.07922	1.58996e-17	IL34
ENSG00000157445	202.373	-1.51652	5.39906e-35	CACNA2D3
ENSG00000157456	251.452	1.76913	2.02933e-57	CCNB2
ENSG00000157470	402.292	-1.69964	6.59536e-33	FAM81A
ENSG00000157510	1732.94	1.10746	5.23614e-19	AFAP1L1
ENSG00000157551	10734.1	-1.07758	3.38419e-16	KCNJ15
ENSG00000157570	5723.73	1.10375	1.69082e-28	TSPAN18
ENSG00000157600	1824.7	-1.36676	1.40788e-115	TMEM164
ENSG00000157734	295.615	1.53059	8.88798e-39	SNX22
ENSG00000157765	11639	1.67813	5.61323e-10	SLC34A2
ENSG00000157766	1696.48	2.19153	3.55522e-24	ACAN
ENSG00000157833	524.749	1.29818	9.05612e-36	GAREM2
ENSG00000157873	6984.19	1.82882	1.30554e-94	TNFRSF14
ENSG00000157890	453.038	1.13409	2.52275e-08	MEGF11
ENSG00000158014	500.462	-2.5212	2.12123e-24	SLC30A2
ENSG00000158022	135.456	1.42082	4.66705e-07	TRIM63
ENSG00000158062	2106.03	1.34214	1.45472e-43	UBXN11
ENSG00000158089	11663.6	1.00284	5.88977e-27	GALNT14
ENSG00000158104	2755.22	-4.51824	2.20362e-71	HPD
ENSG00000158125	108.68	2.50153	5.51612e-20	XDH
ENSG00000158246	228.514	-2.36961	4.23705e-50	TENT5B
ENSG00000158286	934.43	1.30958	1.94411e-24	RNF207
ENSG00000158296	5134.41	-4.11747	2.74462e-48	SLC13A3
ENSG00000158315	128.531	1.00667	7.04766e-27	RHBDL2
ENSG00000158445	310.028	1.20253	2.55825e-12	KCNB1
ENSG00000158473	371.332	2.02275	9.36698e-83	CD1D
ENSG00000158517	223.471	2.2754	7.19627e-78	NCF1
ENSG00000158555	556.661	1.01204	6.16618e-23	GDPD5
ENSG00000158714	906.045	2.51046	9.05646e-73	SLAMF8
ENSG00000158716	3443.13	1.08623	2.9936e-27	DUSP23
ENSG00000158717	1126.61	1.10297	5.74233e-70	RNF166
ENSG00000158747	4598.2	1.98756	1.04351e-32	NBL1
ENSG00000158805	1035.25	1.1852	1.94424e-49	ZNF276
ENSG00000158859	3213.62	1.455	5.42892e-13	ADAMTS4
ENSG00000158869	2361.31	2.50027	3.16776e-107	FCER1G
ENSG00000159110	1244.91	1.04744	3.07448e-70	IFNAR2
ENSG00000159147	512.596	1.11409	4.17962e-54	DONSON
ENSG00000159166	1619.97	-1.90643	3.84191e-20	LAD1
ENSG00000159173	166.935	-3.36206	9.5582e-59	TNNI1
ENSG00000159189	9934.82	2.59219	1.36184e-88	C1QC
ENSG00000159200	7186.19	-1.04997	6.564e-18	RCAN1
ENSG00000159208	486.794	1.11495	3.20304e-28	CIART
ENSG00000159212	1695.85	1.35455	1.13588e-08	CLIC6
ENSG00000159216	2903.79	1.60341	8.98462e-38	RUNX1
ENSG00000159231	155.549	1.02703	4.70224e-15	CBR3
ENSG00000159261	142.597	-2.87003	6.40889e-86	CLDN14
ENSG00000159263	394.095	-3.87496	1.03812e-145	SIM2
ENSG00000159307	232.839	-1.71483	6.159e-23	SCUBE1
ENSG00000159314	2907.65	1.15958	6.07284e-59	ARHGAP27
ENSG00000159388	9322.31	-1.92029	4.62614e-88	BTG2
ENSG00000159399	4400.78	3.42463	8.08261e-199	HK2
ENSG00000159423	6206.76	-1.83102	1.42895e-34	ALDH4A1
ENSG00000159433	856.567	1.13275	2.41792e-21	STARD9
ENSG00000159461	8589.94	-1.35713	1.58386e-91	AMFR
ENSG00000159625	257.903	1.49714	1.84309e-11	DRC7
ENSG00000159674	8223.27	2.59062	6.82511e-54	SPON2
ENSG00000159708	168.154	2.09275	1.59644e-57	LRRC36
ENSG00000159753	173.006	2.03147	2.61631e-44	CARMIL2
ENSG00000159788	3835.43	1.11063	4.03337e-51	RGS12
ENSG00000160072	730.094	1.2503	2.11963e-28	ATAD3B
ENSG00000160111	781.768	-2.83368	2.5017e-79	CPAMD8
ENSG00000160179	3326.91	1.14228	7.98317e-40	ABCG1
ENSG00000160185	130.759	2.27087	7.42777e-50	UBASH3A
ENSG00000160219	404.813	1.41583	4.49765e-61	GAB3
ENSG00000160255	7573.76	2.24278	5.29322e-87	ITGB2
ENSG00000160282	2478.65	-1.26412	4.59457e-08	FTCD
ENSG00000160298	157.791	1.23857	1.90807e-40	C21orf58
ENSG00000160345	459.729	1.0711	4.65278e-26	C9orf116
ENSG00000160469	275.826	1.84492	7.5576e-38	BRSK1
ENSG00000160593	921.864	1.60569	3.85091e-43	JAML
ENSG00000160654	299.619	2.10096	3.58068e-39	CD3G
ENSG00000160678	4816.86	1.2832	6.96398e-11	S100A1
ENSG00000160766	192.168	1.1678	1.7055e-35	GBAP1
ENSG00000160781	217.78	2.50437	4.26593e-66	PAQR6
ENSG00000160791	823.868	2.57707	6.29778e-71	CCR5
ENSG00000160801	4380.89	-2.21245	2.97203e-31	PTH1R
ENSG00000160813	881.037	1.30206	4.21059e-37	PPP1R35
ENSG00000160856	129.481	2.18012	8.1267e-29	FCRL3
ENSG00000160862	2948.21	-1.77354	1.20464e-17	AZGP1
ENSG00000160870	148.598	-1.16106	1.72703e-13	CYP3A7
ENSG00000160883	287.961	2.48252	1.25764e-89	HK3
ENSG00000160932	12076.1	1.36711	2.92384e-26	LY6E
ENSG00000160951	102.334	-5.03194	3.66406e-110	PTGER1
ENSG00000160963	147.97	-3.16099	6.74366e-39	COL26A1
ENSG00000160999	362.179	1.17154	2.99795e-43	SH2B2
ENSG00000161270	614.165	-6.06785	1.86246e-111	NPHS1
ENSG00000161381	1856.78	2.37526	3.18903e-52	PLXDC1
ENSG00000161405	784.057	2.07263	1.25355e-41	IKZF3
ENSG00000161513	2092.93	1.7967	1.06632e-74	FDXR
ENSG00000161544	1834.08	1.5964	1.49024e-34	CYGB
ENSG00000161638	8126.64	1.59418	3.23527e-33	ITGA5
ENSG00000161642	1925.86	1.27	2.84061e-36	ZNF385A
ENSG00000161649	138.173	-1.18247	8.13083e-09	CD300LG
ENSG00000161653	329.086	-1.05994	3.47687e-15	NAGS
ENSG00000161714	3860.03	1.62321	1.0517e-28	PLCD3
ENSG00000161888	205.627	2.42649	5.60673e-89	SPC24
ENSG00000161921	5793.87	1.19195	8.43739e-42	CXCL16
ENSG00000161929	364.774	1.80347	4.80576e-57	SCIMP
ENSG00000161960	466.328	1.77498	2.81431e-56	EIF4A1
ENSG00000161992	105.766	-6.12997	5.17314e-47	PRR35
ENSG00000161996	1990.12	1.39056	8.02258e-52	WDR90
ENSG00000162004	197.691	2.93985	2.5646e-54	CCDC78
ENSG00000162062	123.792	1.82567	6.19758e-41	TEDC2
ENSG00000162065	1234.45	-1.31554	2.21338e-68	TBC1D24
ENSG00000162073	403.544	1.89847	3.78307e-82	PAQR4
ENSG00000162194	187.203	1.06453	3.20075e-43	LBHD1
ENSG00000162365	544.575	-2.5326	3.31235e-18	CYP4A22
ENSG00000162383	103.91	1.39404	5.60578e-11	SLC1A7
ENSG00000162390	1026.64	-1.52304	3.61862e-30	ACOT11
ENSG00000162391	1298.9	-4.54326	1.62516e-98	FAM151A
ENSG00000162399	525.377	-3.65637	5.73184e-14	BSND
ENSG00000162426	204.352	-1.0852	5.70706e-22	SLC45A1
ENSG00000162433	10190.4	-0.999969	4.96711e-17	AK4
ENSG00000162482	1578.88	-1.19413	1.47672e-11	AKR7A3
ENSG00000162511	14763.6	2.42234	3.58593e-106	LAPTM5
ENSG00000162512	6276.72	1.03987	9.19668e-38	SDC3
ENSG00000162572	282.738	2.02427	1.33917e-44	SCNN1D
ENSG00000162576	3747.46	1.02169	2.38843e-12	MXRA8
ENSG00000162591	1283.13	1.14267	2.63221e-22	MEGF6
ENSG00000162595	227.062	-1.36176	8.29073e-19	DIRAS3
ENSG00000162631	177.126	-3.7975	7.45343e-49	NTNG1
ENSG00000162645	6443.42	1.82543	9.73099e-76	GBP2
ENSG00000162650	426.166	1.07668	1.72152e-22	ATXN7L2
ENSG00000162676	125.08	2.10906	2.48062e-54	GFI1
ENSG00000162687	521.218	2.10015	1.97734e-28	KCNT2
ENSG00000162692	29229.1	1.76944	2.31985e-41	VCAM1
ENSG00000162706	1126.27	3.26405	5.06817e-39	CADM3
ENSG00000162711	315.539	1.20979	2.84428e-29	NLRP3
ENSG00000162739	379.458	2.15254	3.85471e-43	SLAMF6
ENSG00000162745	2533.57	2.31908	9.54223e-51	OLFML2B
ENSG00000162747	127.849	1.17535	4.40306e-10	FCGR3B
ENSG00000162772	4762.84	-1.31154	1.4915e-15	ATF3
ENSG00000162873	107.849	1.21016	1.94536e-08	KLHDC8A
ENSG00000162878	1557.34	1.16969	1.91338e-19	PKDCC
ENSG00000162894	426.227	1.21169	4.63102e-23	FCMR
ENSG00000162946	564.452	1.50014	1.46719e-77	DISC1
ENSG00000162975	122.404	1.31982	2.9054e-13	KCNF1
ENSG00000162998	4972.28	1.54629	5.95463e-14	FRZB
ENSG00000163013	499.388	2.02351	6.57216e-51	FBXO41
ENSG00000163017	1159.8	1.26894	8.88293e-09	ACTG2
ENSG00000163040	729.548	1.65492	1.21758e-52	CCDC74A
ENSG00000163071	2438.28	1.63802	1.24275e-59	SPATA18
ENSG00000163083	2696.07	3.43745	8.21246e-80	INHBB
ENSG00000163131	7959.05	1.89725	1.55234e-57	CTSS
ENSG00000163132	204.589	1.09205	5.73006e-19	MSX1
ENSG00000163145	189.168	-1.94897	1.2496e-27	C1QTNF7
ENSG00000163154	345.62	2.13747	8.17322e-83	TNFAIP8L2
ENSG00000163162	4663.8	1.23233	6.83896e-123	RNF149
ENSG00000163191	20048.6	1.07982	2.50231e-28	S100A11
ENSG00000163219	1361.86	1.44768	6.98165e-50	ARHGAP25
ENSG00000163220	1210.93	1.18242	2.80357e-15	S100A9
ENSG00000163235	6511.75	1.38952	1.72059e-28	TGFA
ENSG00000163293	301.361	-3.05195	7.83967e-92	NIPAL1
ENSG00000163295	480.515	1.4926	2.15142e-06	ALPI
ENSG00000163328	1266.98	-1.41712	7.20726e-34	GPR155
ENSG00000163347	7028.15	1.1819	1.81781e-13	CLDN1
ENSG00000163359	8700.12	1.05119	7.07922e-08	COL6A3
ENSG00000163393	339.934	-1.02961	4.54734e-19	SLC22A15
ENSG00000163395	797.149	5.95928	8.87033e-70	IGFN1
ENSG00000163399	74567.8	-2.38316	1.4801e-148	ATP1A1
ENSG00000163406	755.499	-1.80148	4.56834e-25	SLC15A2
ENSG00000163430	23090.8	1.22438	7.99611e-30	FSTL1
ENSG00000163462	100.825	1.58992	7.09516e-25	TRIM46
ENSG00000163508	273.833	3.08321	4.74655e-68	EOMES
ENSG00000163516	2430.77	1.27773	2.2193e-59	ANKZF1
ENSG00000163519	105.211	2.03117	6.11839e-32	TRAT1
ENSG00000163521	2808.15	1.04173	5.49376e-30	GLB1L
ENSG00000163531	2173.11	-2.1676	5.20784e-45	NFASC
ENSG00000163541	7571.68	-1.34135	1.07272e-47	SUCLG1
ENSG00000163545	1711.53	-2.1823	8.71022e-83	NUAK2
ENSG00000163563	695.57	1.54142	5.67717e-36	MNDA
ENSG00000163564	179.809	2.55667	1.53394e-58	PYHIN1
ENSG00000163565	4674.42	1.42153	1.23845e-50	IFI16
ENSG00000163584	1293.04	1.68319	1.53623e-63	RPL22L1
ENSG00000163586	627.251	-4.58817	5.20162e-51	FABP1
ENSG00000163606	163.187	1.90755	6.41132e-32	CD200R1
ENSG00000163629	3563.56	-1.48823	2.85148e-61	PTPN13
ENSG00000163631	1596.09	-5.51986	7.80835e-118	ALB
ENSG00000163644	1470.62	-1.52855	6.74566e-88	PPM1K
ENSG00000163687	484.812	-2.45256	3.61324e-63	DNASE1L3
ENSG00000163689	294.502	1.91419	1.36809e-73	C3orf67
ENSG00000163701	332.765	-1.28577	6.50186e-20	IL17RE
ENSG00000163735	659.657	5.13398	7.06653e-78	CXCL5
ENSG00000163739	824.24	1.78818	9.73058e-17	CXCL1
ENSG00000163751	705.352	1.55857	1.72234e-19	CPA3
ENSG00000163803	238.753	1.24098	4.67948e-34	PLB1
ENSG00000163817	1308.32	1.49834	4.17412e-08	SLC6A20
ENSG00000163827	205.095	-3.41715	3.10424e-71	LRRC2
ENSG00000163873	1029.18	4.69436	4.24309e-78	GRIK3
ENSG00000163898	543.044	-2.46511	1.57321e-32	LIPH
ENSG00000163909	2864.56	1.20767	1.24986e-13	HEYL
ENSG00000163918	582.046	1.00195	1.501e-69	RFC4
ENSG00000163947	2123	-1.05357	1.23789e-64	ARHGEF3
ENSG00000163975	866.226	-2.51649	3.89815e-37	MELTF
ENSG00000164007	823.632	-5.40913	2.76654e-101	CLDN19
ENSG00000164035	3450.9	-1.57005	1.81175e-21	EMCN
ENSG00000164093	128.051	1.69912	4.73192e-08	PITX2
ENSG00000164105	728.062	2.17285	7.59917e-104	SAP30
ENSG00000164120	1085.34	-2.09528	6.68652e-28	HPGD
ENSG00000164128	1447.96	-1.32206	8.67665e-23	NPY1R
ENSG00000164176	6009.71	1.13408	2.63703e-13	EDIL3
ENSG00000164188	410.744	-5.34063	5.24907e-150	RANBP3L
ENSG00000164199	237.826	-3.01046	2.7697e-82	ADGRV1
ENSG00000164283	9104.37	3.10552	3.63873e-56	ESM1
ENSG00000164292	2528.63	-1.67957	7.38384e-37	RHOBTB3
ENSG00000164303	323.136	-4.61269	4.80027e-120	ENPP6
ENSG00000164325	1145.81	-2.98851	1.70956e-33	TMEM174
ENSG00000164342	3928.25	1.20373	2.26754e-21	TLR3
ENSG00000164344	261.9	1.1331	1.99947e-14	KLKB1
ENSG00000164398	185.108	-2.3536	5.06946e-52	ACSL6
ENSG00000164430	265.787	1.16898	8.42774e-38	CGAS
ENSG00000164434	7298.33	8.81794	6.46295e-121	FABP7
ENSG00000164483	113.147	1.97641	5.71603e-58	SAMD3
ENSG00000164484	2575.83	1.2568	1.12608e-31	TMEM200A
ENSG00000164535	1721.46	1.20355	1.19168e-81	DAGLB
ENSG00000164604	156.729	1.28307	1.57714e-18	GPR85
ENSG00000164611	348.565	2.40016	4.86827e-80	PTTG1
ENSG00000164616	243.601	1.28831	7.18277e-10	FBXL21P
ENSG00000164638	2052.24	1.7417	8.47989e-36	SLC29A4
ENSG00000164649	903.55	1.6143	1.08915e-44	CDCA7L
ENSG00000164674	714.784	1.18073	7.61037e-42	SYTL3
ENSG00000164683	788.528	1.15818	8.64111e-15	HEY1
ENSG00000164687	482.173	1.88956	1.28861e-52	FABP5
ENSG00000164691	562.653	1.72226	8.26175e-50	TAGAP
ENSG00000164692	36364.5	1.45456	8.91214e-18	COL1A2
ENSG00000164707	103.361	1.27107	4.121e-21	SLC13A4
ENSG00000164794	187.737	2.99156	1.27907e-40	KCNV1
ENSG00000164825	11427.9	-1.23097	1.68967e-08	DEFB1
ENSG00000164877	1826.15	2.05943	1.08348e-72	MICALL2
ENSG00000164893	160.791	-4.60726	9.25215e-31	SLC7A13
ENSG00000164932	1060.47	2.8948	1.40509e-49	CTHRC1
ENSG00000164938	3742.69	1.04889	9.39412e-54	TP53INP1
ENSG00000164946	636.664	-2.93479	2.32996e-50	FREM1
ENSG00000164976	1568.63	-1.35457	4.26308e-44	MYORG
ENSG00000165023	1132.23	2.63295	2.18868e-53	DIRAS2
ENSG00000165029	5469.3	1.3743	3.73085e-51	ABCA1
ENSG00000165061	189.915	3.03867	1.03805e-23	ZMAT4
ENSG00000165072	213.974	-1.56056	3.02855e-25	MAMDC2
ENSG00000165124	967.731	-1.76312	6.5805e-27	SVEP1
ENSG00000165125	161.864	-3.61497	2.06647e-56	TRPV6
ENSG00000165140	3781.4	-2.4627	8.12986e-84	FBP1
ENSG00000165168	3789.91	1.63206	1.7891e-33	CYBB
ENSG00000165171	1058.05	2.02371	7.05734e-36	METTL27
ENSG00000165178	136.686	2.29444	3.95165e-70	NCF1C
ENSG00000165215	5307.56	1.46451	6.98786e-13	CLDN3
ENSG00000165269	780.131	-1.01163	2.45401e-12	AQP7
ENSG00000165272	7595.23	-2.55811	4.62909e-67	AQP3
ENSG00000165300	343.722	3.20147	4.70255e-55	SLITRK5
ENSG00000165304	194.187	2.59006	5.47209e-98	MELK
ENSG00000165359	568.63	1.44503	4.05452e-54	INTS6L
ENSG00000165379	140.739	1.9994	9.97244e-13	LRFN5
ENSG00000165449	6258.63	-1.02342	1.75042e-08	SLC16A9
ENSG00000165457	1081.31	1.15578	1.37719e-16	FOLR2
ENSG00000165474	1498.64	1.0869	1.4295e-10	GJB2
ENSG00000165475	9399.17	-1.0678	6.26656e-34	CRYL1
ENSG00000165480	106.601	2.03758	1.1638e-68	SKA3
ENSG00000165495	110.213	-1.73417	2.74901e-27	PKNOX2
ENSG00000165507	13875.2	1.7861	1.85814e-32	DEPP1
ENSG00000165655	1433.57	-1.71584	2.75474e-73	ZNF503
ENSG00000165685	2131.9	-4.26068	1.44737e-60	TMEM52B
ENSG00000165730	130.312	-1.73442	6.26723e-24	STOX1
ENSG00000165795	6483.06	-1.31847	2.76234e-48	NDRG2
ENSG00000165810	2176.63	1.60102	2.29792e-17	BTNL9
ENSG00000165813	1686.52	-1.19016	2.96191e-74	CCDC186
ENSG00000165828	2164.09	-1.05724	1.11754e-05	PRAP1
ENSG00000165887	475.268	-1.08006	5.71871e-05	ANKRD2
ENSG00000165899	139.798	-2.92357	2.93992e-45	OTOGL
ENSG00000165905	859.514	-1.10497	3.56428e-13	LARGE2
ENSG00000165923	206.324	1.75356	3.63042e-46	AGBL2
ENSG00000165949	10165.5	2.01443	2.55895e-51	IFI27
ENSG00000165959	3548.4	-1.51943	1.61565e-65	CLMN
ENSG00000165973	322.407	-6.05275	1.49054e-73	NELL1
ENSG00000166012	2993.52	1.35028	4.45655e-88	TAF1D
ENSG00000166016	1291.54	-1.26857	7.98955e-25	ABTB2
ENSG00000166035	2816.92	1.55128	1.28269e-16	LIPC
ENSG00000166073	1305.66	1.05121	1.96725e-15	GPR176
ENSG00000166106	1062.92	-1.01161	2.32122e-09	ADAMTS15
ENSG00000166123	1567.27	-1.09279	3.89833e-20	GPT2
ENSG00000166130	2630.64	1.79773	1.32928e-117	IKBIP
ENSG00000166143	273.725	2.05176	2.83542e-18	PPP1R14D
ENSG00000166250	357.827	-1.0511	1.01896e-06	CLMP
ENSG00000166268	161.556	1.91366	8.60289e-26	MYRFL
ENSG00000166278	2144.68	2.04514	9.62671e-30	C2
ENSG00000166292	255.328	1.12552	1.2037e-09	TMEM100
ENSG00000166415	4448.14	-1.87468	2.8208e-43	WDR72
ENSG00000166428	613.305	2.04819	1.1707e-62	PLD4
ENSG00000166432	1674.45	1.09908	2.02108e-22	ZMAT1
ENSG00000166448	2306.48	1.50868	7.89786e-12	TMEM130
ENSG00000166450	170.443	-1.61175	7.30559e-30	PRTG
ENSG00000166473	131.85	3.02341	4.86635e-58	PKD1L2
ENSG00000166482	2296.39	-1.03125	2.64415e-07	MFAP4
ENSG00000166508	4088.11	1.04668	2.31946e-72	MCM7
ENSG00000166523	280.796	1.46432	1.88951e-23	CLEC4E
ENSG00000166546	139.766	1.90205	3.87755e-26	BEAN1
ENSG00000166589	23297.1	-2.05511	3.30909e-50	CDH16
ENSG00000166592	3771.58	1.74163	2.73899e-31	RRAD
ENSG00000166710	177194	1.17968	3.50956e-48	B2M
ENSG00000166741	32495.9	3.73175	9.37437e-120	NNMT
ENSG00000166743	235.785	1.70562	1.56645e-21	ACSM1
ENSG00000166762	211.171	1.178	2.25929e-25	CATSPER2
ENSG00000166770	617.488	-1.28154	1.05076e-21	ZNF667-AS1
ENSG00000166793	104.719	2.34946	2.24643e-73	YPEL4
ENSG00000166803	280.189	2.33522	3.03344e-93	PCLAF
[truncated: 1,520 more rows]

## Sheet: Figure 1b
Tag	baseMean	log2FoldChange	padj	Symbol
ENSG00000012779	2838.41	2.33908	2.1374e-76	ALOX5
ENSG00000015475	1315.9	1.03912	1.87149e-67	BID
ENSG00000026508	9340.55	1.41367	9.87802e-27	CD44
ENSG00000059804	5068.32	1.64442	9.309e-25	SLC2A3
ENSG00000068366	5628.64	-1.35527	1.55351e-55	ACSL4
ENSG00000070669	1484.57	1.14065	2.91263e-38	ASNS
ENSG00000073756	564.855	-1.50759	7.47447e-15	PTGS2
ENSG00000081041	575.114	1.44509	7.02496e-16	CXCL2
ENSG00000086991	2466.73	-1.3861	8.07966e-23	NOX4
ENSG00000087250	588.018	2.75653	1.60474e-22	MT3
ENSG00000087586	351.54	1.08409	3.10729e-30	AURKA
ENSG00000089220	35832.9	-1.06389	1.39792e-51	PEBP1
ENSG00000091513	415.533	3.01479	1.38801e-30	TF
ENSG00000099194	18311	2.73434	1.48504e-85	SCD
ENSG00000100253	8613.21	-2.08596	5.04635e-23	MIOX
ENSG00000100292	14284.5	2.12289	7.45743e-55	HMOX1
ENSG00000100889	4185.97	-2.38235	3.14583e-106	PCK2
ENSG00000101255	2546.78	2.87976	3.58668e-78	TRIB3
ENSG00000102125	1484.01	1.09906	4.02237e-50	TAZ
ENSG00000105697	147.898	4.49119	2.4956e-119	HAMP
ENSG00000105974	9950.17	1.88375	5.21862e-39	CAV1
ENSG00000106211	39059.5	1.20716	2.71375e-26	HSPB1
ENSG00000106327	120.179	3.65468	1.04031e-81	TFR2
ENSG00000107159	7547.27	6.55208	1.53517e-170	CA9
ENSG00000108839	137.978	1.11397	2.54013e-48	ALOX12
ENSG00000112715	58412.8	2.84307	6.06138e-55	VEGFA
ENSG00000115107	2106.15	1.23553	4.52422e-15	STEAP3
ENSG00000115902	1572.44	1.70736	1.16703e-93	SLC1A4
ENSG00000116701	982.208	1.78323	7.69525e-59	NCF2
ENSG00000117394	12109.2	1.65399	2.75232e-30	SLC2A1
ENSG00000122729	5814.34	-1.15448	6.97392e-49	ACO1
ENSG00000125144	3634.5	-5.00413	2.50771e-94	MT1G
ENSG00000128965	171.279	-2.053	2.68688e-42	CHAC1
ENSG00000129596	106.358	-1.1265	1.3772e-08	CDO1
ENSG00000131979	641.493	-1.33199	1.00326e-56	GCH1
ENSG00000135069	1861.51	-2.17436	2.11981e-27	PSAT1
ENSG00000135245	7795.51	4.19606	6.49393e-123	HILPDA
ENSG00000136960	16684.7	1.14094	1.43065e-11	ENPP2
ENSG00000139112	8903.93	-1.30751	1.69956e-42	GABARAPL1
ENSG00000140464	5923.81	1.10934	2.62617e-105	PML
ENSG00000146411	163.333	-3.46452	5.08824e-80	SLC2A12
ENSG00000146648	14216	1.18672	1.00605e-26	EGFR
ENSG00000147872	37161	2.40792	4.26721e-47	PLIN2
ENSG00000147889	368.526	4.82225	1.76767e-231	CDKN2A
ENSG00000151012	257.191	2.77321	2.27981e-53	SLC7A11
ENSG00000151632	1912.75	1.49206	3.82886e-11	AKR1C2
ENSG00000155066	2247.73	-3.06441	5.19046e-29	PROM2
ENSG00000162772	4762.84	-1.31154	1.4915e-15	ATF3
ENSG00000163631	1596.09	-5.51986	7.80835e-118	ALB
ENSG00000165168	3789.91	1.63206	1.7891e-33	CYBB
ENSG00000166123	1567.27	-1.09279	3.89833e-20	GPT2
ENSG00000166741	32495.9	3.73175	9.37437e-120	NNMT
ENSG00000167107	2301.41	-2.83371	5.54272e-86	ACSF2
ENSG00000168209	11512.7	1.80674	8.59895e-48	DDIT4
ENSG00000171848	642.323	2.26582	1.7465e-59	RRM2
ENSG00000176171	10505.1	1.19276	1.44382e-34	BNIP3
ENSG00000179593	337.848	4.92752	1.10506e-130	ALOX15B
ENSG00000185499	7904.48	-1.31364	1.42269e-14	MUC1
ENSG00000187134	7045.17	1.02429	1.02665e-06	AKR1C1
ENSG00000198793	3369.53	-1.00006	1.65307e-87	MTOR
ENSG00000233237	311.268	-1.89509	9.06224e-54	LINC00472

## Sheet: Figure 1c
Tag	baseMean	log2FoldChange	padj	Symbol
ENSG00000143248	79813.5	2.20195	1.66277e-28	RGS5
ENSG00000166897	662.739	1.69361	4.53326e-16	ELFN2
ENSG00000172965	1536.61	1.81618	8.20218e-106	MIR4435-2HG
ENSG00000177133	631.818	-5.64855	1.39278e-95	PRDM16-DT
ENSG00000177410	4524.86	1.55575	1.2346e-64	ZFAS1
ENSG00000179406	643.039	1.47653	1.54408e-36	LINC00174
ENSG00000180769	891.005	-1.06354	1.77949e-38	WDFY3-AS2
ENSG00000181577	1895.11	2.85228	1.815e-29	C6orf223
ENSG00000183784	563.058	-1.56814	1.03507e-26	DOCK8-AS1
ENSG00000188511	155.497	1.34213	1.77376e-24	C22orf34
ENSG00000196167	605.742	-1.60913	7.7123e-30	COLCA1
ENSG00000196668	208.13	3.02689	3.60538e-75	LINC00173
ENSG00000196756	801.995	1.05414	1.9132e-34	SNHG17
ENSG00000197927	189.432	1.16137	6.24367e-24	C2orf27A
ENSG00000197989	764.405	2.60422	3.8614e-111	SNHG12
ENSG00000203497	114.547	1.2282	5.61348e-51	PDCD4-AS1
ENSG00000204261	793.651	1.31383	1.72807e-78	PSMB8-AS1
ENSG00000204362	233.451	6.94997	1.04335e-132	LINC02783
ENSG00000204677	152.754	4.49873	8.39449e-68	FAM153CP
ENSG00000205885	1091.86	1.16197	9.47002e-24	C1RL-AS1
ENSG00000206195	116.788	2.66755	2.46605e-53	DUXAP8
ENSG00000206344	147.77	2.38337	1.94446e-67	HCG27
ENSG00000214145	1439.68	5.59163	2.01425e-189	LINC00887
ENSG00000214783	163.005	1.02815	3.15574e-28	POLR2J4
ENSG00000214922	209.205	1.56799	1.0048e-92	HLA-F-AS1
ENSG00000215769	214.092	1.92583	6.72362e-59	ARHGAP27P1-BPTFP1-KPNA2P3
ENSG00000222041	784.1	1.63162	2.99035e-52	CYTOR
ENSG00000223914	477.984	2.16508	3.38243e-24	LINC02471
ENSG00000224032	1692.9	1.02845	4.0792e-25	EPB41L4A-AS1
ENSG00000224057	518.783	5.39565	1.55494e-78	EGFR-AS1
ENSG00000224281	123.639	-1.66382	6.50596e-79	SLC25A5-AS1
ENSG00000224490	1078.9	8.05508	1.68243e-175	TTC21B-AS1
ENSG00000224660	474.473	1.12383	3.57061e-23	SH3BP5-AS1
ENSG00000225138	2862.58	2.5743	6.85878e-51	SLC9A3-AS1
ENSG00000225174	216.378	8.3386	3.66311e-97	OSTM1-AS1
ENSG00000225783	281.303	3.60066	3.34617e-85	MIAT
ENSG00000225855	248.476	1.27126	1.10557e-32	RUSC1-AS1
ENSG00000226419	205.965	2.74207	1.57695e-80	SLC16A1-AS1
ENSG00000226696	189.629	1.33912	3.59575e-40	LENG8-AS1
ENSG00000226950	1227.83	-1.29315	7.52002e-41	DANCR
ENSG00000227039	178.487	2.67553	2.91805e-71	ITGB2-AS1
ENSG00000227502	353.262	2.64682	7.59981e-89	MROCKI
ENSG00000228288	169.973	1.19402	1.77552e-21	PCAT6
ENSG00000228315	148.505	1.28726	1.51712e-19	GUSBP11
ENSG00000228393	117.598	1.39401	9.94148e-26	LINC01004
ENSG00000229152	281.785	1.30207	1.61902e-32	ANKRD10-IT1
ENSG00000230148	174.056	1.30962	7.7146e-35	HOXB-AS1
ENSG00000231574	241.153	2.14648	5.88668e-29	LINC02015
ENSG00000231607	153.117	1.05209	1.23465e-24	DLEU2
ENSG00000231890	240.893	2.71233	3.89839e-94	DARS-AS1
ENSG00000232160	125.486	-1.02933	5.7818e-59	RAP2C-AS1
ENSG00000232442	280.233	0.999208	8.30781e-17	MHENCR
ENSG00000232931	414.593	2.12444	7.95395e-62	LINC00342
ENSG00000232956	989.881	1.48987	1.72772e-60	SNHG15
ENSG00000233237	311.268	-1.89509	9.06224e-54	LINC00472
ENSG00000233593	143.642	1.9658	1.12415e-34	LINC02609
ENSG00000233610	497.947	6.6012	1.17752e-139	LINC00462
ENSG00000233695	760.413	4.1269	1.06954e-183	GAS6-AS1
ENSG00000233725	156.654	-2.31673	5.42379e-17	NRAD1
ENSG00000233901	390.153	-1.2891	2.02526e-20	LINC01503
ENSG00000234380	511.776	2.42572	5.32027e-33	LINC01426
ENSG00000234741	7818.16	1.48868	2.01674e-50	GAS5
ENSG00000234883	159.063	2.96595	3.29843e-75	MIR155HG
ENSG00000234912	393.615	0.997201	6.20022e-40	SNHG20
ENSG00000235033	161.908	2.10379	3.5525e-23	DAAM2-AS1
ENSG00000235531	1005.12	1.51761	5.73982e-38	MSC-AS1
ENSG00000235703	183.784	1.9664	2.63881e-40	LINC00894
ENSG00000236017	217.215	1.76287	4.3402e-25	ASMTL-AS1
ENSG00000237149	263.761	-1.19722	1.17306e-28	ZNF503-AS2
ENSG00000237187	258.253	-1.10574	2.59719e-14	NR2F1-AS1
ENSG00000237424	198.359	1.60024	1.27363e-64	FOXD2-AS1
ENSG00000237499	105.975	1.95372	2.10724e-65	WAKMAR2
ENSG00000237517	3012.23	4.29804	8.67175e-161	DGCR5
ENSG00000238164	597.704	1.49999	6.36186e-38	TNFRSF14-AS1
ENSG00000239569	267.688	1.0009	1.11739e-18	KMT2E-AS1
ENSG00000241288	130.798	1.13697	2.06321e-26	LINC02614
ENSG00000241769	149.169	1.74241	7.50369e-35	LINC00893
ENSG00000242086	2035.83	1.17234	6.12712e-22	MUC20-OT1
ENSG00000244879	1035.21	1.15871	8.62659e-21	GABPB1-AS1
ENSG00000245164	151.213	2.44783	7.39802e-55	LINC00861
ENSG00000245532	39092.6	1.27512	6.04813e-21	NEAT1
ENSG00000245910	2515.48	1.00517	3.6883e-39	SNHG6
ENSG00000246859	348.527	1.50182	3.44695e-35	STARD4-AS1
ENSG00000247095	1078.5	2.84252	1.60013e-121	MIR210HG
ENSG00000247317	148.001	1.49323	2.622e-17	LY6E-DT
ENSG00000247373	180.409	1.1861	2.20344e-25	TMED2-DT
ENSG00000247400	277.516	-1.16343	1.52529e-54	DNAJC3-DT
ENSG00000247774	416.265	2.46832	2.1567e-94	PCED1B-AS1
ENSG00000248019	227.174	1.9876	1.0055e-53	FAM13A-AS1
ENSG00000248323	151.14	5.47896	9.04016e-125	LUCAT1
ENSG00000249087	192.132	1.11033	6.86758e-32	ZNF436-AS1
ENSG00000249859	649.745	4.24291	1.02133e-244	PVT1
ENSG00000250303	478.806	2.22758	8.66177e-60	LINC02762
ENSG00000251169	139.216	1.63196	1.29336e-37	LINC01843
ENSG00000251301	463.966	2.04371	2.66387e-18	LINC02384
ENSG00000251432	305.315	2.01589	2.95266e-57	LINC02615
ENSG00000251442	246.909	2.72518	1.7264e-137	LINC01094
ENSG00000251562	15943.8	1.0803	1.14397e-17	MALAT1
ENSG00000254154	114.328	1.38882	3.37809e-31	CRYZL2P-SEC16B
ENSG00000254815	535.096	2.77015	2.2007e-52	LMNTD2-AS1
ENSG00000255717	1445.3	1.40978	5.53517e-62	SNHG1
ENSG00000255737	352.981	1.531	1.46589e-36	AGAP2-AS1
ENSG00000255774	264.799	6.14131	8.74554e-100	LINC02747
ENSG00000257556	125.901	1.15403	4.19007e-28	LINC02298
ENSG00000257702	1065.33	1.53479	7.60996e-54	LBX2-AS1
ENSG00000257845	113.539	-1.48771	5.26896e-07	LINC02294
ENSG00000258586	687.443	1.20874	3.89607e-12	LINC02274
ENSG00000258667	103.03	3.73147	3.6303e-79	HIF1A-AS3
ENSG00000259134	317.524	-1.59145	3.43323e-25	LINC00924
ENSG00000261087	318.119	1.25775	3.0686e-46	ZNNT1
ENSG00000261175	605.362	3.53338	1.39578e-113	LINC02188
ENSG00000261183	362.308	-1.11442	1.22745e-22	SPINT1-AS1
ENSG00000261326	289.2	1.85726	1.28592e-43	LINC01355
ENSG00000261971	504.087	2.17059	3.96132e-104	MMP25-AS1
ENSG00000262468	365.978	1.22926	3.63472e-31	LINC01569
ENSG00000269352	150.63	1.62096	3.99128e-36	PTOV1-AS2
ENSG00000269486	298.724	1.14383	1.60782e-15	ERVK9-11
ENSG00000270547	363.388	3.3852	4.25506e-57	LINC01235
ENSG00000271270	151.374	1.54474	6.38145e-68	TMCC1-AS1
ENSG00000272752	241.99	1.84114	6.3847e-41	STAG3L5P-PVRIG2P-PILRB
ENSG00000272870	319.336	2.45148	6.37761e-67	SAP30-DT
ENSG00000273142	635.405	1.69121	4.74016e-37	LINC02604
ENSG00000274020	263.07	1.04972	1.28179e-33	LINC01138
ENSG00000274925	147.672	1.63818	7.81819e-38	ZKSCAN2-DT
ENSG00000277268	182.114	-3.26294	5.95386e-20	LHX1-DT
ENSG00000281026	153.866	1.97329	1.6019e-49	N4BP2L2-IT2
ENSG00000281103	113.669	2.26258	1.44111e-66	TRG-AS1
ENSG00000281162	589.63	2.25553	6.86663e-16	LINC01127
ENSG00000281769	145.642	-1.78638	0.00134105	LINC01230
ENSG00000271614	109.158	-1.05442	1.00418e-43	ATP2B1-AS1
ENSG00000260807	430.655	3.41762	2.00485e-49	CEROX1
ENSG00000245694	918.383	1.74482	7.04234e-48	CRNDE
ENSG00000231426	113.955	1.1846	7.50404e-07	FILNC1
ENSG00000224189	1059.97	-1.05854	2.40552e-14	HAGLR
ENSG00000206337	3144.35	1.12989	2.34652e-41	HCP5
ENSG00000223534	106.247	1.93552	2.64445e-38	HLA-DQB1-AS1
ENSG00000233101	189.901	-2.14066	1.8059e-32	HOXB-AS3
ENSG00000257671	121.273	1.44881	2.61354e-08	KRT7-AS
ENSG00000224843	207.131	1.80121	2.55411e-62	LINC00240
ENSG00000235621	255.915	1.83266	8.55738e-20	LINC00494
ENSG00000227036	325.949	2.22327	3.42258e-38	LINC00511
ENSG00000262619	120.17	1.58871	1.55573e-16	LINC00621
ENSG00000258548	231.596	-4.27725	1.49326e-48	LINC00645
ENSG00000238266	130.418	2.59877	9.79512e-37	LINC00707
ENSG00000235366	121.124	-6.04645	7.05378e-86	LINC01055
ENSG00000229743	153.09	-1.83219	2.20941e-42	LINC01159
ENSG00000249550	102.251	6.16747	1.61389e-75	LINC01234
ENSG00000229891	228.575	1.60664	2.50441e-33	LINC01315
ENSG00000228262	4418.4	1.23813	7.65359e-25	LINC01320
ENSG00000225434	144.491	1.02736	1.36376e-15	LINC01504
ENSG00000231107	286.654	1.4573	1.54738e-27	LINC01508
ENSG00000180861	311.395	2.71603	4.69999e-19	LINC01559
ENSG00000232079	720.93	1.13696	1.79879e-15	LINC01697
ENSG00000234184	263.09	2.03109	4.75312e-25	LINC01781
ENSG00000235997	134.996	-1.28047	7.98823e-17	LINC01936
ENSG00000249396	297.749	2.70437	4.94993e-21	LINC02212
ENSG00000250742	810.63	-1.95564	3.51705e-65	LINC02381
ENSG00000234155	177.517	-1.46512	3.98386e-14	LINC02535
ENSG00000250986	159.374	-1.35965	2.67727e-16	LINC02600
ENSG00000223784	112.867	3.80787	2.66434e-137	LINP1
ENSG00000234456	1681.78	-1.29497	1.23855e-41	MAGI2-AS3
ENSG00000236682	127.593	1.31811	7.27164e-30	MAP3K2-DT
ENSG00000255571	379.257	1.34189	2.98072e-09	MIR9-3HG
ENSG00000215386	277.282	-1.10926	6.61729e-23	MIR99AHG
ENSG00000237943	279.522	-1.23923	7.45493e-28	PRKCQ-AS1
ENSG00000204528	354.904	2.74016	5.90173e-61	PSORS1C3
ENSG00000254109	304.321	1.39255	2.81758e-37	RBPMS-AS1
ENSG00000230438	187.437	2.00813	1.05049e-44	SERPINB9P1
ENSG00000187621	203.078	-3.08073	2.17993e-34	TCL6
ENSG00000177822	114.319	1.42365	1.27551e-13	TENM3-AS1
ENSG00000226337	126.338	1.13482	6.11421e-10	TMEM252-DT
ENSG00000229807	2481.69	1.2255	0.00293141	XIST
ENSG00000251003	249.864	2.65194	5.38894e-59	ZFPM2-AS1
ENSG00000267454	113.263	-1.31489	5.17857e-34	ZNF582-AS1
ENSG00000166770	617.488	-1.28154	1.05076e-21	ZNF667-AS1
ENSG00000259291	1105.09	-1.51209	5.92215e-47	ZNF710-AS1

## Sheet: Figure 2
AKR1C1	ENSG00000187134
ALOX12	ENSG00000108839
ALOX15B	ENSG00000179593
ALOX5	ENSG00000012779
ASNS	ENSG00000070669
BID	ENSG00000015475
BNIP3	ENSG00000176171
CA9	ENSG00000107159
CAV1	ENSG00000105974
CD44	ENSG00000026508
CDKN2A	ENSG00000147889
CYBB	ENSG00000165168
DDIT4	ENSG00000168209
EGFR	ENSG00000146648
ENPP2	ENSG00000136960
GABARAPL1	ENSG00000139112
HILPDA	ENSG00000135245
HMOX1	ENSG00000100292
HSPB1	ENSG00000106211
LINC00472	ENSG00000233237
MIOX	ENSG00000100253
MT3	ENSG00000087250
MTOR	ENSG00000198793
MUC1	ENSG00000185499
NCF2	ENSG00000116701
NNMT	ENSG00000166741
PEBP1	ENSG00000089220
PLIN2	ENSG00000147872
PML	ENSG00000140464
PROM2	ENSG00000155066
PTGS2	ENSG00000073756
RRM2	ENSG00000171848
SCD	ENSG00000099194
SLC1A4	ENSG00000115902
SLC2A1	ENSG00000117394
SLC2A3	ENSG00000059804
SLC7A11	ENSG00000151012
TAZ	ENSG00000102125
TF	ENSG00000091513
TFR2	ENSG00000106327
TRIB3	ENSG00000101255
VEGFA	ENSG00000112715

## Sheet: Figure 3a
Tag	TCGA-2K-A9WE-01	TCGA-2Z-A9J1-01	TCGA-2Z-A9J2-01	TCGA-2Z-A9J3-01	TCGA-2Z-A9J5-01	TCGA-2Z-A9J6-01	TCGA-2Z-A9J7-01	TCGA-2Z-A9J8-01	TCGA-2Z-A9J9-01	TCGA-2Z-A9JD-01	TCGA-2Z-A9JE-01	TCGA-2Z-A9JG-01	TCGA-2Z-A9JI-01	TCGA-2Z-A9JJ-01	TCGA-2Z-A9JK-01	TCGA-2Z-A9JL-01	TCGA-2Z-A9JM-01	TCGA-2Z-A9JN-01	TCGA-2Z-A9JO-01	TCGA-2Z-A9JP-01	TCGA-2Z-A9JQ-01	TCGA-2Z-A9JR-01	TCGA-2Z-A9JS-01	TCGA-2Z-A9JT-01	TCGA-3Z-A93Z-01	TCGA-4A-A93W-01	TCGA-4A-A93X-01	TCGA-4A-A93Y-01	TCGA-5P-A9JU-01	TCGA-5P-A9JV-01	TCGA-5P-A9JW-01	TCGA-5P-A9JY-01	TCGA-5P-A9JZ-01	TCGA-5P-A9K0-01	TCGA-5P-A9K2-01	TCGA-5P-A9K3-01	TCGA-5P-A9K4-01	TCGA-5P-A9K6-01	TCGA-5P-A9K8-01	TCGA-5P-A9K9-01	TCGA-5P-A9KA-01	TCGA-5P-A9KC-01	TCGA-5P-A9KE-01	TCGA-5P-A9KF-01	TCGA-5P-A9KH-01	TCGA-6D-AA2E-01	TCGA-A3-3306-01	TCGA-A3-3307-01	TCGA-A3-3308-01
ENSG00000143248	2241.82	1500.66	1995.96	1570.41	1302.16	1416.06	1782.77	1742.13	80921.9	2112.34	2258.53	2600.34	33073.5	3246.73	46574.9	2342.95	1455.19	3532.59	8698.4	1442.93	979.159	1524.85	536.885	2222.11	115947	1796.75	3493.04	10321.4	2930.76	103554	1607.16	496.091	1534.28	2363.94	1092.02	7295.33	1489.98	3157.57	10344.6	14038.6	1285.86	5496.59	2100.06	1195.94	2669.83	9058.49	21021.5	170155	105819
ENSG00000166897	1405.25	1918.32	333.257	1771.24	929.552	1092.39	1364.03	221.516	662.083	2802.36	2149.17	3017.63	490.19	519.258	851.846	1563.85	2531.14	804.639	176.564	1542.54	991.592	2377.77	4637.99	1481.41	47.4396	1503.83	409.521	113.536	908.859	1291.09	1860.16	3293.46	3314.9	3181.97	1157.81	1617.21	1964.22	1747.06	34.3171	95.2849	2427.5	1155.59	1910.37	339.798	1.88548	698.615	2.42715	33.8132	220.876
ENSG00000172965	778.998	865.673	1365.28	1042.22	1337.46	668.76	1486.89	1425.24	1116.75	630.53	2087.35	674.223	987.255	1534.09	948.127	980.665	1006.5	1790.08	1151.44	1425.35	2663.93	739.125	1057.79	4125.6	2134.78	1350.99	1284.71	1974.83	1260.25	1839.14	2107.92	783.583	1335.05	1035.13	1015.71	2366.58	848.109	962.442	850.746	1204.3	625.358	963.754	1169.57	942.513	522.277	733.872	1148.04	2005.54	2043.6
ENSG00000177133	4.69984	1.21413	10.7502	2.65421	0	5.94982	0	3.84577	71.3524	1.32187	1.1887	0	0.982344	1.82196	17.9508	0	6.61448	386.988	51.3091	2.92981	3.10844	3.25128	0	4.13802	228.303	1.95938	0	41.2857	1.89939	31.0404	6.55447	0	0.826659	1.93845	5.26277	2.75504	0	48.2226	4672.72	10.5872	7.2716	8.2216	1.12243	3.79663	2288.97	44.3979	6.06787	6.33997	21.8887
ENSG00000177410	4972.43	3357.06	8911.94	1901.3	3541.71	2512.01	5904.95	2916.63	6751.92	3020.46	4966.38	4911	10851	2195.46	4480.35	3165.08	3215.74	2569.35	2643.93	3635.89	7873.68	1997.37	2364.04	10965.7	6686.01	4728.97	19548	4753.58	5814.99	3372.73	4691.69	3651.82	2838.75	4458.44	3489.22	9177.02	5213.28	3497.14	1102.94	7287.97	2563.24	2416.24	2892.49	2599.74	3203.42	2330.89	12855.4	4014.26	5450.27
ENSG00000179406	820.122	730.905	232.922	3300.95	725.6	1959.87	1525.76	766.846	438.07	609.38	1047.24	519.731	894.915	410.852	922.017	1233.19	1056.11	353.153	232.4	588.892	935.64	2192.45	1289.54	550.356	349.867	1448.96	609.879	200.694	940.199	864.281	630.54	2758.59	1407.8	1074.87	4573.35	410.5	1315.73	1091.04	341.575	832.42	734.432	485.988	597.131	2518.11	652.375	356.489	508.488	610.75	648.7
ENSG00000180769	446.485	707.836	713.099	1632.34	811.887	785.376	540.347	795.305	320.256	2288.15	1635.65	1171.28	400.796	270.561	638.068	914.985	395.766	488.493	1092.58	1035.69	758.459	845.334	1112.28	624.84	604.854	965.975	766.201	158.262	698.027	557.757	630.54	377.083	613.381	779.257	421.022	191.475	933.03	916.229	1330.39	596.854	1264.05	984.764	1129.16	607.461	437.43	498.824	1675.95	1236.29	691.482
ENSG00000181577	16.4494	6.07064	0	7.96263	9.8054	2.37993	3.76111	9.22984	40894	58.1621	3.56609	1.67926	22.5939	70.1454	1865.25	5.66204	3.30724	278.081	92.0545	8.78943	12.4338	3.25128	10.8975	0	4431.15	8.81722	9.90778	13.7619	31.34	4488.25	13.1089	2.67435	3.30664	1.93845	7.89416	19.2852	22.0574	0	185.153	35.7319	4.84773	113.275	5.61213	1.89831	132.926	84.8784	1180.81	5645.74	1648.61
ENSG00000183784	126.896	247.682	326.09	276.923	331.423	470.036	96.5353	649.935	6.63743	633.174	14.2644	167.926	221.027	52.8368	727.822	134.756	206.151	7.40141	864.709	1798.9	261.109	357.641	185.985	504.838	646.364	159.69	446.951	126.151	764.505	388.005	467.989	600.391	222.371	312.091	297.347	480.754	302.187	1019.71	127.692	34.4084	110.286	1235.98	425.4	299.934	302.619	441.368	811.882	611.807	1109.36
ENSG00000188511	116.321	48.5651	96.7521	26.5421	74.521	27.3692	13.7908	47.6875	127.77	52.8747	77.2654	26.0286	54.0289	37.3501	328.009	83.7981	62.8375	21.1469	37.7273	35.1577	52.8435	44.4342	23.9746	99.3124	575.205	37.2283	28.6225	138.766	17.0945	105.731	52.4358	20.0576	25.6264	36.8306	113.15	61.9883	25.3661	27.1252	46.2882	68.8169	43.6296	40.1945	98.7735	19.9323	88.6174	63.9853	82.5231	168.009	147.251
ENSG00000196167	112.796	309.602	261.589	365.396	221.602	255.842	455.095	1123.73	218.205	408.457	401.78	340.89	340.873	260.54	343.512	537.893	363.796	1243.44	158.455	459.98	708.724	472.52	691.63	922.778	340.972	890.539	269.712	134.178	716.071	330.774	453.57	375.746	372.823	412.89	318.398	629.526	234.912	430.989	2185.12	29.1148	290.864	463.15	283.974	346.442	6289.01	206.32	662.612	477.611	310.421
ENSG00000196668	160.969	303.532	71.6682	242.418	331.423	484.315	282.084	315.353	238.118	11.8968	103.417	191.436	244.604	273.294	100.361	734.932	389.152	160.716	156.945	188.973	702.507	417.248	188.164	302.075	72.6418	245.902	7.70605	18.3492	649.592	203.703	209.743	200.576	185.998	416.767	494.7	460.091	251.455	208.964	117.317	153.515	248.446	90.4376	145.915	447.053	4.71369	133.194	115.29	210.276	92.5293
ENSG00000196756	776.648	775.827	1053.52	696.288	1121.74	652.1	5224.19	1335.25	852.08	619.955	1621.38	717.045	1310.45	540.211	811.864	920.647	1165.25	1015.05	590.054	1476.62	777.11	505.033	1240.14	1944.87	2188.15	1699.76	3089.02	1174.35	1298.23	902.112	557.13	1028.29	572.048	1213.47	2249.83	2650.34	1506.52	1122.18	359.133	901.237	599.907	448.534	1020.29	1122.85	526.048	541.916	501.206	703.737	816.845
ENSG00000197927	136.295	15.7837	107.502	116.785	52.9492	122.566	124.117	76.1462	141.875	50.2309	58.2462	174.643	320.244	99.2967	146.87	99.6518	132.29	33.835	78.4727	79.1049	102.579	6.50257	114.061	33.1041	203.101	91.1113	108.986	189.226	88.3217	275.484	65.5447	64.1843	152.105	86.2611	105.255	67.4984	156.608	55.255	66.24	42.3489	56.9609	17.3567	66.2232	0.949157	2.82821	60.0678	370.14	85.5896	329.325
ENSG00000197989	4038.34	807.395	766.85	593.659	2482.73	1525.53	1432.98	226.9	1351.55	232.648	658.539	581.864	1400.82	1048.54	880.404	1532.15	1113.44	403.905	893.382	792.514	1028.89	1230.07	547.056	1320.03	1568.47	717.134	434.841	822.273	532.779	1518.07	1029.05	1036.31	630.741	853.888	1289.38	501.416	1303.59	618.856	189.143	640.527	1495.53	1035.92	657.742	1215.87	268.68	3354.66	859.211	569.541	608.902
ENSG00000203497	180.944	66.777	121.836	40.6979	196.108	120.186	80.2371	94.6059	39.8246	46.2653	73.6993	89.8405	206.292	74.7003	119.128	70.2092	87.0906	54.9819	488.945	123.052	77.711	108.376	71.1972	132.417	117.116	45.0658	133.205	337.166	128.209	124.162	348.698	85.5791	69.4394	136.661	128.938	249.331	36.3948	76.3524	63.8458	177.336	54.537	105.054	169.486	75.9326	31.1104	280.752	76.4552	102.496	87.5546
ENSG00000204261	687.351	887.527	605.596	652.051	711.872	668.76	384.887	604.555	482.873	623.921	752.446	309.824	532.43	591.225	970.157	772.302	672.472	256.935	325.964	978.556	1544.89	797.648	655.305	1299.34	1160.79	832.737	299.435	888.789	499.54	586.858	709.194	1191.42	424.903	627.089	1213.07	898.141	615.403	841.885	716.669	488.335	633.841	234.772	777.842	507.799	441.201	543.222	692.951	1232.07	563.135
ENSG00000204362	2.34992	3.64238	10.7502	111.477	27.4551	2.37993	21.313	0	864.525	7.9312	0	1.67926	2.94703	157.599	44.061	112.108	8.8193	8.45875	0	0	0	14.0889	58.8467	0	2.96497	78.3753	0	2.29365	0	981.653	11.7981	14.7089	3.30664	0	52.6277	0	279.027	3.01391	0	2.6468	19.3909	0	3.36728	2.84747	1.88548	65.2911	276.695	21.1332	164.165
ENSG00000204677	2.34992	3.64238	0	0	0	8.32975	7.52223	10.7681	27.3794	14.5405	10.6983	5.03778	8.84109	0	138.71	1.13241	12.1265	1.05734	22.6364	0	6.21688	0	13.077	8.27603	146.766	0.979691	0	8.02777	0.949696	17.4602	18.3525	22.7319	0.826659	6.78458	89.4671	0	121.316	2.00927	13.5672	1.3234	15.7551	0	8.97941	4.74579	4.71369	0	4.8543	286.355	231.821
ENSG00000205885	686.177	472.295	1200.44	1145.73	794.237	3557.99	257.009	1061.43	359.251	1268.99	265.08	1892.53	1903.78	498.305	2050.47	1842.43	394.664	242.132	197.691	130.377	158.53	395.573	457.697	285.523	1257.15	230.227	1607.26	220.19	1204.21	1521.95	587.281	1263.63	129.786	389.629	399.971	191.475	484.161	200.927	99.7591	2904.87	1499.16	688.787	460.195	2765.84	104.644	701.226	1059.45	1650.51	1298.39
ENSG00000206195	76.3724	8.49889	89.5853	100.86	105.898	8.32975	147.937	330.736	50.6104	23.7936	84.3975	153.652	49.1172	204.059	47.3248	19.2509	8.8193	5.28672	21.1273	1.4649	0	5.4188	69.0177	4.13802	16.3073	2.93907	9.90778	103.214	58.8811	98.9413	53.7467	258.074	1.65332	116.307	5.26277	305.809	9.92585	56.2596	2.39422	92.6381	10.9074	116.929	0	0.949157	49.9651	15.6699	63.1059	25.3599	702.427
ENSG00000206344	74.0225	92.2737	43.0009	115.016	72.56	73.7778	71.4612	58.4557	220.694	42.2997	34.4722	31.906	97.252	140.291	153.397	100.784	134.494	37.007	69.4182	48.3419	90.1448	190.742	77.7358	16.5521	139.354	96.0097	47.3372	30.9642	49.3842	111.551	158.618	185.867	38.853	149.261	186.828	121.222	161.019	134.621	62.2497	52.9361	75.1399	24.6648	94.2838	150.916	22.6257	50.9271	121.357	243.032	47.7571
ENSG00000214145	289.04	49.7792	3.58341	332.661	354.955	42.8387	139.161	1051.43	4.97807	5.28747	68.9445	70.529	126.722	1094.09	433.266	165.331	38.5845	14.8028	267.109	183.113	192.723	303.453	220.857	124.14	2266.72	128.34	8.80691	128.444	507.138	2310.57	410.31	65.5215	273.624	154.107	273.664	1071.71	324.244	182.844	3.99036	943.586	159.975	3.65404	533.153	248.679	0.942738	1552.62	7010.82	2935.41	1783.93
ENSG00000214783	111.621	182.119	118.253	414.057	151.003	287.971	320.948	64.6089	212.398	215.464	166.418	104.114	229.868	99.2967	226.016	358.973	227.097	105.734	39.2364	124.517	183.398	437.839	263.72	86.8983	151.214	152.832	164.029	74.5436	303.903	158.112	120.602	544.229	98.3725	206.445	747.313	136.374	228.295	195.904	67.0381	186.6	230.267	99.5727	129.079	732.75	113.129	152.781	100.727	170.123	167.15
ENSG00000214922	183.294	128.697	64.5014	169.87	129.431	154.695	100.296	121.526	204.101	125.577	55.8688	158.69	233.798	255.074	192.563	191.377	112.446	56.0392	236.927	147.955	77.711	173.402	134.403	153.107	268.33	119.522	399.614	92.8927	106.366	279.364	137.644	254.063	128.959	188.03	260.507	217.648	276.821	135.626	90.9803	203.804	162.399	123.324	143.671	284.747	75.4191	246.8	245.142	211.332	104.469
ENSG00000215769	230.292	200.331	125.419	454.755	280.434	292.731	186.802	109.22	177.551	96.4962	130.757	155.332	334.979	368.946	210.514	446.168	234.814	69.7847	76.9636	200.692	345.037	420.499	206.327	120.002	231.268	332.115	69.3544	145.647	126.31	414.195	339.522	525.509	214.105	200.63	1223.59	261.728	188.591	188.872	69.4323	203.804	443.568	115.102	120.1	1335.46	71.6481	301.645	99.5131	282.129	294.502
ENSG00000222041	588.655	382.45	344.007	490.144	1031.53	410.538	554.137	659.934	586.583	241.902	1230.3	287.993	1050.13	670.48	398.997	477.876	605.225	559.335	484.418	697.295	1865.06	332.715	373.422	1696.59	868.737	740.646	335.764	864.705	791.097	904.052	571.55	443.941	389.357	357.644	707.843	878.856	594.448	320.479	287.306	857.564	295.712	255.783	193.057	246.781	275.28	257.247	617.71	262.052	817.84
ENSG00000223914	1374.7	1836.97	2207.38	1433.27	662.845	742.538	639.389	719.928	4.14839	2840.69	1815.14	3559.19	150.299	270.561	464.272	2919.35	1032.96	1.05734	128.273	1524.97	2082.65	702.277	940.094	1526.93	50.4045	1215.8	1966.14	12.6151	75.026	130.952	437.839	338.305	1450.79	2354.25	410.496	8.26511	1066.48	1080.99	4.78844	1304.87	1816.69	1909.24	1297.53	888.411	0	5.22329	203.881	299.035	542.242
ENSG00000224032	1095.06	717.549	2121.38	610.469	900.136	880.574	1935.72	1099.89	3207.54	1175.14	1665.37	1142.74	2268.23	860.875	1955.82	805.142	962.407	916.717	873.764	994.67	2060.9	894.103	556.501	1857.97	5314.71	1707.6	6681.14	1048.2	1493.87	1587.91	1508.84	874.511	673.727	896.534	886.777	3157.27	1113.9	829.83	549.074	1838.21	610.814	854.132	1023.65	582.783	1786.49	770.435	2448.99	2101.7	1145.17
ENSG00000224057	8.22472	3.64238	0	3.53895	0	4.75986	1.2537	4.61492	3.31871	3.9656	0	4.19815	14.7352	11.8427	2663.24	12.4565	1.10241	2.11469	0	0	0	2.16752	3.63251	0	6496.25	15.6751	0	1.14682	5.69818	175.572	1.31089	10.6974	15.7065	0.969225	2.63139	38.5705	3.30862	3.01391	0	5.29361	4.84773	5.48106	1.12243	2.84747	49.0224	5.22329	59.4652	1318.71	1123.29
ENSG00000224281	108.096	197.903	136.17	179.602	145.12	146.366	239.458	116.911	69.693	158.624	168.795	136.02	82.5169	85.632	68.5393	125.697	100.32	236.845	315.4	161.14	301.519	172.318	156.925	99.3124	71.1593	175.365	63.8501	69.9563	85.4726	123.192	132.4	151.101	148.799	105.646	173.671	88.1611	157.711	213.988	948.11	75.4339	116.346	80.3889	173.976	142.374	411.034	117.524	82.5231	49.6631	60.6913
ENSG00000224490	2.34992	1.21413	0	3.53895	17.6497	5.94982	10.0296	5.38407	219.865	18.5061	9.50958	7.55668	1.96469	1.82196	1396.9	10.1917	0	1.05734	0	0	0	5.4188	15.9831	0	3580.2	16.6547	0	1.14682	7.59757	1415.25	6.55447	14.7089	0.826659	0.969225	2.63139	4.13255	5.51436	3.01391	2.39422	3.97021	7.2716	3.65404	1.12243	5.69494	0	0	428.392	2568.74	1595.88
ENSG00000224660	857.721	239.183	225.755	216.761	539.297	1216.14	423.752	475.337	857.058	230.005	236.551	239.295	380.167	365.303	488.75	1082.58	451.989	281.253	212.782	307.63	338.82	751.046	563.039	360.007	388.411	586.835	178.34	259.182	668.586	1213.49	654.137	1631.35	316.611	338.26	3528.69	267.238	337.479	312.442	112.528	456.574	792.604	420.215	255.913	1409.5	294.134	690.78	510.915	602.297	778.042
ENSG00000225138	3019.65	4560.26	2640.97	40.6979	1398.25	3491.36	7551.06	1862.12	13667.3	2152	7063.24	444.165	903.756	3083.66	2562.88	3820.74	2671.15	357.382	2228.93	4976.28	4914.44	239.511	2422.16	1365.55	1403.91	5910.48	1554.42	471.345	1161.48	3383.4	2245.56	7091.03	4578.87	3988.36	15785.7	331.982	3265.6	2626.12	758.169	411.578	1434.93	295.064	3195.55	1661.03	591.097	1039.43	888.337	5391.09	4215.56
ENSG00000225174	0	0	0	0	0	0	0	0	5.80775	0	0	2.51889	1.96469	0	40.7972	0	0	0	18.1091	0	0	0	0	0	1183.02	0.979691	0	0	0	1.94003	0	0	0	0	0	0	0	0	0	0	0	0	0	0	0	7.83493	389.558	643.507	142.276
ENSG00000225783	330.164	123.841	78.835	30.0811	182.38	104.717	67.7	116.911	116.985	31.7248	29.7174	82.2838	527.519	51.0148	137.895	261.586	108.036	72.9567	89.0364	32.2279	27.976	164.732	84.2743	57.9322	114.151	38.2079	6.60518	327.992	8.54726	118.342	93.0735	74.8817	57.0395	80.4457	55.2591	77.141	61.7608	77.357	27.9325	67.4935	452.051	23.7513	37.0401	108.204	108.415	126.665	57.038	128.913	660.639
ENSG00000225855	220.892	193.046	258.006	281.346	192.186	308.201	274.561	223.824	306.151	175.808	209.211	157.011	422.408	270.561	283.949	418.991	217.175	164.946	114.691	244.639	276.651	398.824	224.489	182.073	131.941	352.689	102.38	71.1031	301.054	360.845	298.884	536.206	224.025	338.26	581.536	192.852	399.24	213.988	179.566	490.982	381.759	242.08	158.262	491.664	202.689	288.587	336.16	284.242	290.522
ENSG00000226419	63.4478	38.8521	107.502	3.53895	43.1438	19.0394	38.8648	108.451	120.303	5.28747	16.6418	139.379	209.239	30.9733	184.403	24.913	46.3013	16.9175	86.0182	27.8332	34.1928	23.8427	23.2481	41.3802	309.84	12.736	135.406	102.067	83.5732	150.352	167.795	20.0576	76.8793	104.676	15.7883	165.302	19.8517	27.1252	40.7017	379.816	122.405	102.313	31.4279	17.0848	43.366	152.781	382.276	319.112	454.687
ENSG00000226696	191.518	122.627	75.2516	190.218	103.937	191.584	174.265	255.359	269.646	100.462	158.097	112.511	138.51	184.018	287.212	287.631	136.699	178.691	81.4909	128.912	90.1448	283.945	207.053	66.2083	87.4667	216.512	172.836	69.9563	317.198	174.602	142.888	338.305	147.145	255.876	436.81	192.852	312.113	160.742	125.297	243.506	161.187	163.518	136.936	362.578	242.284	148.864	358.005	156.386	195.008
ENSG00000226950	857.721	1289.4	2941.98	1840.25	992.306	1398.21	6615.8	2650.5	1373.12	2055.5	3450.79	1198.99	1949.95	696.899	954.654	907.058	1445.26	2726.89	3615.78	1910.24	2716.78	1018.74	1057.06	2971.1	650.811	2314.03	1929.81	1542.48	1216.56	777.95	2043.69	1694.2	1961.66	1982.07	2057.74	1808.68	1336.68	2727.59	3264.92	1048.13	979.242	309.68	2799.33	1231.06	1740.29	1312.35	1678.37	469.158	538.262
ENSG00000227039	290.215	189.404	218.588	90.2432	129.431	198.724	68.9538	92.2984	152.661	46.2653	41.6044	39.4626	380.167	253.252	530.364	238.938	203.946	35.9497	93.5636	112.798	276.651	104.041	254.276	318.627	109.704	141.075	36.3285	139.913	102.567	155.202	104.872	235.342	114.906	111.461	242.087	73.0084	294.467	125.58	80.6053	55.5829	364.792	103.227	39.2849	84.475	34.8813	83.5726	111.649	151.103	133.322
ENSG00000227502	170.369	250.11	211.421	314.082	294.162	644.961	334.739	449.955	35.6762	285.523	369.685	214.945	314.35	43.727	421.843	954.619	313.085	24.3189	60.3636	376.481	593.712	703.361	718.511	331.041	299.462	680.885	855.371	88.3054	339.991	749.82	629.23	1334.5	242.211	563.12	1694.61	268.616	299.981	382.767	49.4805	71.4637	309.043	141.594	278.362	983.327	15.0838	110.995	235.434	590.674	124.367
ENSG00000228288	195.043	218.543	204.254	422.02	515.764	540.244	470.139	349.965	112.836	95.1744	231.796	44.5004	208.257	198.593	300.267	160.802	122.368	98.333	283.709	420.428	354.362	260.103	181.626	442.768	75.6068	329.176	50.6397	97.48	88.3217	222.133	406.377	569.636	260.398	131.815	984.138	97.8037	606.58	147.682	150.038	60.8765	146.644	48.4161	249.179	415.731	36.7668	267.693	121.357	33.8132	126.357
ENSG00000228315	97.5217	393.377	225.755	97.3211	386.333	784.186	230.682	100.759	60.5665	249.833	513.517	78.0857	133.599	29.1513	97.9133	505.054	343.953	23.2616	93.5636	162.604	276.651	454.096	172.908	285.523	140.836	294.887	62.7492	52.7539	73.1266	161.022	162.551	1285.02	183.518	87.2303	1741.98	118.467	59.5551	303.4	35.1152	117.783	253.294	68.5133	164.997	621.698	102.758	121.441	95.8724	124.686	82.5799
ENSG00000228393	59.923	129.912	60.918	510.493	131.392	215.384	509.004	119.219	140.216	58.1621	179.493	52.8967	157.175	71.9673	147.686	130.227	246.941	68.7273	125.255	120.122	93.2532	353.306	142.394	103.45	108.221	237.085	122.196	20.6428	156.7	156.172	135.022	633.82	79.3593	162.83	497.332	192.852	265.792	205.95	80.6053	84.6977	95.7427	44.762	93.1614	527.732	270.566	63.9853	69.1738	104.609	127.352
ENSG00000229152	278.465	271.964	35.8341	251.265	62.7546	337.95	167.996	212.286	374.185	169.199	71.3219	562.553	205.31	553.875	420.211	977.267	230.404	251.648	70.9273	32.2279	102.579	316.458	454.791	49.6562	108.221	360.526	139.81	83.7181	259.267	415.165	216.298	458.65	210.798	379.936	160.515	154.282	520.556	199.923	45.4901	266.004	565.973	191.837	123.467	689.088	662.745	165.839	208.735	294.809	543.237
ENSG00000230148	122.196	89.8454	419.259	528.188	251.018	355.799	188.056	186.904	180.87	5.28747	247.249	135.181	137.528	153.044	246.415	318.206	70.5544	79.3008	374.254	188.973	596.82	399.908	90.8128	351.731	97.8441	206.715	260.905	66.5158	253.569	195.943	207.121	439.93	214.105	221.953	610.481	224.535	383.8	218.006	93.3745	431.429	175.73	134.286	156.017	597.969	112.186	347.349	145.629	171.179	235.8
ENSG00000231574	536.957	10.9271	3.58341	32.7353	29.4162	16.6595	7.52223	153.062	9.12646	31.7248	0	7.55668	75.6405	232.3	79.1466	24.913	23.1507	98.333	37.7273	17.5789	9.32532	33.5966	87.9068	12.414	26.6848	8.81722	122.196	106.655	95.9193	541.267	81.2755	29.4178	4.1333	7.7538	31.5766	292.034	71.6867	29.1345	15.9615	0	16.9671	404.685	68.468	20.8815	1.88548	194.567	433.246	225.069	680.538
ENSG00000231607	122.196	53.4216	75.2516	64.5858	60.7935	40.4588	102.804	34.6119	120.303	70.0589	60.6236	43.6608	111.987	120.249	110.152	62.2824	33.0724	120.537	262.582	51.2717	46.6266	66.1094	37.0516	28.9661	160.109	48.9845	127.7	127.297	173.794	76.631	66.8556	81.5676	47.1196	60.092	86.8357	159.792	67.2752	44.204	72.6246	112.489	46.0535	65.7728	41.5298	61.6952	145.182	259.859	188.104	203.936	171.129
ENSG00000231890	89.2969	31.5673	43.0009	203.49	115.704	57.1183	146.683	93.0676	304.492	48.9091	60.6236	15.953	67.7817	89.2759	367.991	32.8398	45.1989	44.4084	40.7454	51.2717	77.711	85.6171	84.2743	57.9322	653.776	55.8424	129.902	47.0198	147.203	257.053	125.846	140.403	29.7597	52.3382	213.142	84.0286	367.256	62.2875	18.3557	17.2042	27.8745	52.0701	94.2838	110.102	25.4539	48.3154	866.492	463.874	512.393
ENSG00000232160	91.6469	74.0618	50.1678	84.9348	47.0659	86.8674	99.0427	153.831	105.369	187.705	120.058	123.426	152.263	110.228	87.306	152.875	92.6027	103.62	81.4909	93.7539	90.1448	144.14	216.498	70.3463	60.7819	88.1722	123.297	63.0753	74.0763	97.0013	70.7883	88.2534	120.692	68.815	36.8394	74.3859	194.105	89.4127	63.0477	78.0807	110.286	158.037	125.712	135.73	148.953	118.83	148.056	79.2496	102.479
ENSG00000232442	341.913	610.706	336.841	513.148	525.569	449.806	934.01	201.518	186.678	169.199	332.835	306.465	291.756	268.739	248.047	300.088	401.278	287.598	452.727	653.348	1230.94	419.415	262.994	1435.89	241.645	710.276	287.325	183.492	278.261	264.813	465.368	1017.59	364.557	627.089	2384.04	625.393	751.056	526.43	233.037	301.736	243.599	125.151	462.44	842.852	147.067	343.431	228.152	255.712	293.507
ENSG00000232931	237.342	286.534	329.674	278.692	447.126	403.398	421.245	252.282	575.797	218.108	227.041	322.418	625.753	595.78	479.775	1927.36	500.496	208.297	184.109	429.217	413.422	669.764	572.484	161.383	456.606	771.996	99.0778	131.885	615.403	691.619	537.467	1002.88	381.917	625.15	1342.01	520.702	293.364	337.558	573.016	709.343	776.849	265.832	207.649	1249.09	396.893	394.358	436.887	463.874	310.421
ENSG00000232956	862.421	707.836	2716.23	890.046	1341.38	769.907	1705.04	745.31	1018.85	1150.02	905.788	623.006	1423.42	674.124	958.734	662.458	1338.33	426.11	1066.93	1478.09	2663.93	594.985	563.039	2089.7	1171.16	758.281	1097.56	805.07	821.487	695.499	861.258	859.802	1157.32	716.258	1120.97	1238.39	727.896	869.011	276.931	218.361	682.319	629.409	805.902	962.446	795.671	693.391	1357.99	911.899	2275.42
ENSG00000233237	250.266	54.6357	68.0848	87.589	90.2097	88.0574	89.013	242.283	233.14	211.499	117.681	290.512	331.05	264.184	87.306	318.206	74.9641	997.075	442.164	79.1049	43.5182	120.297	289.148	53.7942	134.906	179.283	253.199	137.619	82.6235	159.082	284.464	114.997	100.852	143.445	115.781	224.535	143.373	123.57	4416.53	112.489	187.85	149.816	151.528	278.103	909.742	244.189	122.571	115.176	206.947
ENSG00000233593	23.4992	10.9271	71.6682	13.2711	35.2994	33.319	89.013	66.1472	19.9123	54.1965	13.0757	50.3778	283.897	13.6647	80.7785	9.05926	17.6386	10.5734	89.0364	60.0611	15.5422	26.0103	5.81202	74.4843	126.011	20.5735	358.882	36.6984	2786.41	36.8605	119.291	10.6974	4.1333	62.0304	7.89416	417.388	8.82298	63.2921	58.2593	449.957	18.179	13.7027	25.8158	5.69494	11.3129	180.203	383.49	102.496	183.069
ENSG00000233610	29.374	18.2119	0	0	64.7156	30.9391	115.341	2.30746	11.6155	0	0	56.2553	12.7705	0.910979	1184.75	29.4426	36.3796	0	1.50909	0	0	1.08376	18.8891	4.13802	191.241	1.95938	0	17.2024	1.89939	857.491	124.535	299.527	0	35.8613	60.5219	0	484.161	4.01855	0.798073	54.2595	174.518	0	2.24485	72.136	0	2.61164	1879.83	572.711	332.31
ENSG00000233695	907.069	1199.56	774.017	468.911	1113.89	329.62	122.863	7962.28	173.403	1484.46	241.306	1989.09	682.729	1123.24	1895.44	981.797	486.164	236.845	660.982	273.937	295.302	1790.37	1588.86	1001.4	182.346	335.054	631.896	139.913	3210.92	4526.08	263.49	1654.08	713.407	2611.09	4770.7	60.6108	3268.91	804.714	79.8073	952.849	1173.15	205.54	871.003	1480.69	282.821	163.228	242.715	557.917	1105.38
ENSG00000233725	41.1236	21.8543	0	9.73211	1.96108	1.18996	3.76111	6.15323	7867.01	25.1155	4.75479	0.839631	8.84109	520.169	30.1899	5.66204	0	23.2616	10.5636	5.85962	21.7591	8.67009	80.6418	4.13802	13.3424	10.7766	4.40346	99.7737	3.79878	12.6102	3.93268	13.3717	18.1865	7.7538	47.3649	0	50.7321	6.02782	97.3649	6.61701	7.2716	1.82702	6.73456	12.339	444.03	13.0582	4.8543	10.5666	8.95445
ENSG00000233901	722.6	365.452	96.7521	544.998	1094.28	142.796	159.22	147.677	838.805	77.9901	495.687	95.7179	153.246	878.184	169.716	484.67	574.357	8685.02	107.145	169.929	686.965	288.28	152.566	488.286	161.591	181.243	68.2536	575.706	58.8811	851.671	133.711	113.66	108.292	96.9225	671.003	122.599	311.01	221.02	638.458	92.6381	443.568	119.67	191.935	75.9326	67.8771	100.548	332.52	151.103	130.337
ENSG00000234380	319.589	31.5673	10.7502	241.533	996.229	23.7993	26.3278	120.757	750.029	1.32187	14.2644	17.6322	137.528	709.653	309.243	161.934	20.9458	93.0463	4.52727	1.4649	77.711	102.957	1065.05	8.27603	41.5096	108.746	3.30259	87.1586	13.2957	2502.63	48.5031	296.852	16.5332	9.69225	1426.21	9.64262	2731.81	13.0603	101.355	15.8808	608.391	12.7891	20.2037	24.6781	64.1062	19.5873	48.543	645.62	1360.08
ENSG00000234741	4742.14	7698.78	41574.7	4796.16	7014.78	4162.49	30714.5	6183.22	14736.7	6568.35	8982.99	4549.96	12222.3	4959.37	6896.36	6945.05	5973.98	10108.2	6255.18	6316.67	11753	3198.18	2692.42	13452.7	12942.1	5951.62	26605.7	6518.55	10500.8	5452.44	7424.91	5164.16	4455.69	5199.89	6760.03	27824.5	6770.53	5037.25	1226.64	16288.4	3547.33	5421.69	5845.6	3957.99	3158.17	3250.19	23203.6	7329	6136.78
ENSG00000234883	140.995	43.7086	93.1687	79.6263	94.1318	55.9283	124.117	75.377	49.7807	31.7248	78.4541	26.8682	110.022	118.427	120.76	112.108	66.1448	17.9748	19.6182	80.5698	87.0363	96.4547	21.7951	37.2421	91.9141	51.9236	6.60518	157.115	49.3842	94.0912	43.2595	46.8011	69.4394	26.1691	52.6277	30.3054	26.4689	51.2365	19.9518	33.085	110.286	29.2323	31.4279	51.2545	28.2821	24.8106	252.424	548.407	70.6406
ENSG00000234912	249.091	356.953	541.095	400.786	441.243	410.538	1227.38	365.348	672.869	293.454	350.666	204.87	751.493	248.697	369.623	339.722	438.76	243.189	413.491	304.7	497.35	506.116	488.936	372.421	705.663	415.389	494.288	206.428	309.601	580.068	339.522	576.322	339.757	457.474	594.693	978.037	430.12	413.91	260.97	547.888	296.924	205.54	337.85	611.257	223.429	306.868	356.791	670.98	678.548
ENSG00000235033	24.6742	8.49889	3.58341	6.19316	3.92216	5.94982	22.5667	5.38407	53.0994	10.5749	4.75479	2.51889	48.1348	7.28783	44.061	11.3241	20.9458	12.6881	51.3091	5.85962	15.5422	3.25128	18.1626	16.5521	136.389	13.7157	26.4207	27.5238	38.9375	132.892	20.9743	8.02304	7.43993	6.78458	13.1569	75.7635	0	8.03709	39.1056	7.94041	12.1193	8.2216	13.4691	5.69494	24.5112	169.757	8.49502	302.205	758.143
ENSG00000235531	1059.81	44.9227	1311.53	8.84737	445.165	623.541	119.102	1590.61	78.8195	34.3685	476.668	1312.34	2782.98	61.0356	1459.72	166.464	200.639	1261.41	677.582	369.156	186.506	821.491	1067.23	49.6562	846.5	332.115	1955.13	784.428	1659.12	572.307	870.434	477.371	13.2265	57.1843	384.182	1002.83	20.9546	133.617	29.5287	1578.82	299.348	2876.65	466.93	1236.75	27.3394	141.029	1888.32	1378.94	1659.56
ENSG00000235703	150.395	127.483	232.922	175.178	103.937	268.932	176.772	87.6835	191.656	100.462	120.058	83.1234	277.021	149.401	179.508	284.234	157.645	81.4155	73.9454	158.21	285.976	253.6	140.215	111.726	31.1322	416.369	82.5648	30.9642	217.48	121.252	216.298	581.67	235.598	245.214	723.631	382.95	843.697	149.691	99.7591	320.263	301.771	57.5512	69.5905	558.105	400.664	301.645	100.727	147.933	139.291
ENSG00000236017	180.944	291.391	146.92	130.056	194.147	224.903	63.9389	169.983	329.382	72.7027	196.135	47.859	223.974	250.519	265.182	218.555	190.717	46.5231	256.545	369.156	208.265	188.574	69.7442	202.763	88.9492	384.039	61.6484	55.0475	528.031	289.064	243.826	334.293	529.889	308.214	1163.07	351.267	307.701	127.589	138.865	260.71	254.506	232.032	115.61	271.459	444.03	197.179	111.649	218.729	355.193
ENSG00000237149	279.64	361.81	426.426	478.643	447.126	548.574	234.443	347.657	565.011	240.58	287.665	287.154	362.485	376.234	158.293	174.391	313.085	707.363	623.254	654.812	438.29	381.484	326.2	666.221	232.75	297.826	985.273	256.889	270.663	231.833	491.586	504.114	391.01	293.675	360.5	1336.19	226.089	321.484	1123.69	537.301	170.883	330.691	286.219	376.815	685.371	685.556	98.2996	64.4564	138.296
ENSG00000237187	37.5987	33.9956	46.5843	3.53895	39.2216	13.0896	3.76111	19.998	788.195	23.7936	29.7174	11.7548	10.8058	521.08	146.054	56.6204	69.452	102.562	96.5818	49.8068	77.711	31.4291	11.624	37.2421	530.73	99.9285	7.70605	347.488	225.078	297.794	13.1089	12.0346	18.1865	26.1691	18.4197	118.467	18.7488	86.3987	293.691	142.927	82.4115	43.8485	14.5915	46.5087	52.7933	335.596	35.1937	232.466	265.649
ENSG00000237424	76.3724	84.9889	279.506	268.96	154.925	116.616	208.115	233.823	165.106	70.0589	174.739	164.568	133.599	75.6113	192.563	63.4148	83.7834	28.5483	236.927	367.691	341.928	158.229	193.25	306.213	176.416	278.232	288.426	216.75	203.235	192.063	174.349	200.576	326.53	210.322	342.08	202.495	258.072	144.668	64.6439	688.169	109.074	69.4268	208.771	90.17	13.1983	310.786	157.765	236.692	235.8
ENSG00000237499	76.3724	21.8543	25.0839	38.9284	31.3773	29.7491	17.5519	27.6895	80.4788	13.2187	10.6983	37.7834	72.6934	43.727	150.95	45.2963	70.5544	14.8028	21.1273	17.5789	9.32532	53.1043	29.7866	28.9661	148.249	35.2689	27.5216	36.6984	10.4467	64.9908	41.9486	24.0691	14.8799	15.5076	57.8905	27.5504	27.5718	27.1252	73.4227	23.8212	61.8086	25.5783	23.571	43.6612	32.0531	69.2086	158.978	211.332	196.003
ENSG00000237517	280.815	868.101	802.684	4241.43	1102.13	1226.85	2227.83	152.292	2249.26	5608.68	1973.24	799.328	1768.22	79.2552	6550.4	456.36	779.406	6.34406	6249.14	2172.45	1666.12	1287.51	589.92	1469	3156.21	1225.59	782.714	269.504	490.993	3319.38	182.214	780.909	2987.55	443.905	963.087	381.572	1362.05	1722.95	39.1056	37.0553	326.01	17.3567	474.786	1023.19	57.507	297.727	13315.3	4440.09	4947.83
ENSG00000238164	1456.95	338.741	834.935	981.174	492.231	337.95	689.538	85.376	823.871	1468.59	457.649	523.09	302.562	207.703	617.67	986.327	319.7	1209.6	5841.69	813.022	590.604	751.046	621.16	889.673	830.192	449.678	375.395	255.742	400.772	1185.36	955.642	783.583	610.901	883.934	1965.64	560.65	668.341	735.394	549.872	179.983	581.728	369.058	805.902	946.31	6353.11	1215.72	489.071	660.413	218.887
ENSG00000239569	252.616	534.216	433.593	677.709	580.48	617.591	767.267	217.67	179.211	148.049	597.915	175.483	333.015	157.599	197.458	156.272	277.808	267.508	701.727	578.637	2626.63	600.404	201.241	1328.3	204.583	685.784	243.291	120.417	300.104	224.073	317.237	932.01	190.958	364.429	1886.7	227.29	550.333	352.627	520.343	203.804	118.769	69.4268	346.83	461.291	151.781	271.611	146.843	129.969	97.504
ENSG00000241288	65.7977	98.3443	164.837	196.412	172.575	243.943	203.1	121.526	221.524	96.4962	83.2088	73.0479	337.926	85.632	121.576	159.669	109.139	33.835	61.8727	92.289	96.3616	161.48	69.0177	53.7942	75.6068	152.832	113.389	47.0198	167.146	155.202	115.359	470.685	93.4125	221.953	542.065	157.037	163.225	142.658	81.4034	87.3445	161.187	114.189	69.5905	591.325	30.1676	67.9027	86.1638	114.119	79.5951
ENSG00000241769	88.122	118.984	250.839	113.246	76.4821	158.265	213.13	103.836	177.551	84.5995	99.8506	68.0101	157.175	221.368	300.267	408.799	134.494	65.5553	43.7636	124.517	251.784	221.087	112.608	70.3463	97.8441	463.394	49.5389	33.2579	181.392	154.232	163.862	330.282	160.372	179.307	455.23	84.0286	531.584	90.4173	95.7687	117.783	295.712	52.0701	57.2438	493.562	318.645	221.99	161.405	151.103	134.317
ENSG00000242086	1132.66	1413.24	1164.61	2256.08	2198.37	2100.29	804.878	1419.09	1974.63	789.154	1251.7	811.083	1708.3	755.202	1387.1	2665.69	568.845	722.166	1430.62	1195.36	2119.96	1492.34	879.068	931.054	1857.56	1406.84	776.109	469.051	3121.65	3675.38	1095.91	5354.04	1303.64	2104.19	6336.38	1783.89	2737.33	1180.45	1791.67	1176.5	2107.55	3572.74	659.987	3496.7	9084.22	1564.37	3281.51	3240.78	1441.67
ENSG00000244879	818.947	398.234	261.589	2563.97	727.561	661.62	2583.89	3012.77	1276.88	556.506	929.562	801.008	443.037	1054	539.339	2375.79	589.791	994.96	869.236	774.935	857.929	1056.67	1862.03	326.903	579.652	1864.35	901.608	277.531	407.42	908.902	456.191	1104.5	792.766	2785.55	4131.28	1139.21	1965.32	645.981	464.478	1103.72	2495.37	872.403	711.619	3393.24	1377.34	607.207	850.716	1030.25	787.991
ENSG00000245164	109.271	69.2052	64.5014	12.3863	115.704	71.3979	3.76111	21.5363	57.2478	29.0811	2.3774	36.9438	135.563	16.3976	79.9625	41.8991	106.934	45.4658	48.2909	24.9034	46.6266	82.3658	32.6926	140.693	81.5367	28.411	3.30259	157.115	3.79878	81.4811	65.5447	64.1843	34.7197	54.2766	15.7883	9.64262	13.2345	61.2828	5.58651	25.1446	96.9547	31.9729	19.0813	38.9155	33.9386	120.136	140.775	168.009	126.357
ENSG00000245532	70257.9	42397.3	21654.6	50686.6	42949.6	49001.5	52356	56156.7	64828.6	55378.3	15052.5	19878.3	36963.6	33118.6	26800.5	63469.2	28950.5	48372.4	50990.7	34669.9	36903.4	95999.5	57123.4	17222.4	22650.9	61906.7	28109.5	18946.7	66249.8	70343.4	81854.9	164206	38036.3	46838.8	174787	42451	96456.1	35876.6	22871.2	24103.1	47024.2	35893.7	38668.7	94444	240999	99601.6	38663.3	27065.3	17864.1
ENSG00000245910	2752.93	2733	11334.3	3757.48	3702.52	2473.94	4293.94	2261.31	3324.52	2244.53	4161.63	2911	6451.05	1191.56	3027.97	2638.51	2681.07	1545.84	2458.31	6407.49	7444.71	1793.62	1260.48	9136.74	4628.32	2882.25	5101.4	2743.2	2211.84	1368.69	3102.89	2747.89	2357.63	3103.46	3318.18	5067.89	1926.72	2502.55	1014.35	6564.07	2204.51	1602.3	2865.56	2729.78	2957.37	2098.46	2907.73	1324	2446.55
ENSG00000246859	171.544	139.625	7.16682	190.218	56.8713	531.914	80.2371	468.414	315.278	104.427	39.227	432.41	231.833	183.107	348.408	1185.63	305.368	145.913	70.9273	39.5524	18.6506	385.819	409.021	0	120.081	254.72	29.7233	41.2857	187.09	701.319	170.416	370.397	170.292	422.582	102.624	33.0604	297.775	180.835	208.297	51.6127	534.463	81.3024	92.039	748.885	84.8464	135.805	207.521	284.242	1018.82
ENSG00000247095	524.032	852.317	168.42	1328.88	1468.85	919.842	1579.67	313.815	4979.73	199.602	1236.25	166.247	314.35	1430.24	1523.37	402.005	238.121	53.9245	78.4727	704.619	1290	524.54	648.767	612.426	1756.75	724.971	312.645	166.289	1076.96	2011.81	710.505	1285.02	395.97	487.52	3431.33	141.884	2323.75	253.168	146.845	44.9957	827.751	325.21	353.564	1267.13	99.9302	412.64	1376.19	1327.17	1264.57
ENSG00000247317	31.7239	23.0684	60.918	4.42369	17.6497	42.8387	65.1926	86.9143	43.1433	202.246	27.34	12.5945	29.4703	28.2403	12.2392	170.993	95.9099	63.4406	22.6364	165.534	59.0604	75.8633	9.44453	28.9661	249.058	9.79691	102.38	19.496	217.48	101.851	14.4198	50.8126	15.7065	36.8306	10.5255	56.4782	56.2465	82.3802	7.18265	44.9957	38.7819	139.767	58.3662	161.357	0.942738	244.189	80.0959	240.919	79.5951
ENSG00000247373	160.969	152.98	172.004	280.462	184.342	293.921	238.204	288.433	201.612	58.1621	167.606	170.445	229.868	127.537	255.39	329.531	234.814	185.035	125.255	145.026	217.591	227.59	189.617	260.695	102.292	227.288	101.279	58.488	249.77	178.482	173.038	429.233	124.826	270.414	536.803	247.953	296.673	129.598	156.422	288.502	136.948	111.448	133.569	341.697	147.067	90.1017	87.3774	117.289	114.418
ENSG00000247400	182.119	297.461	121.836	308.773	107.859	198.724	234.443	487.643	243.925	223.395	217.532	280.437	132.616	178.552	169.716	293.293	173.079	572.023	375.764	263.683	208.265	347.887	314.576	107.588	189.758	348.77	1079.95	106.655	132.008	281.304	229.407	334.293	242.211	308.214	357.868	468.356	495.19	260.201	592.17	256.74	224.208	78.5619	282.852	378.714	851.293	237.66	177.182	248.315	153.221
ENSG00000247774	1211.38	337.527	433.593	53.969	847.187	262.982	42.626	213.825	97.9021	71.3808	193.758	172.124	756.405	303.356	447.137	294.426	446.477	78.2434	147.891	433.612	460.049	295.867	144.574	1357.27	351.349	132.258	107.885	1313.11	206.084	320.104	331.656	193.89	247.171	249.091	157.883	242.443	170.945	296.368	294.489	137.634	381.759	320.642	208.771	179.391	115.957	370.853	247.569	366.662	256.694
ENSG00000248019	149.22	157.837	35.8341	108.823	162.77	216.573	141.669	76.9153	430.603	51.5528	91.5297	158.69	81.5345	108.406	438.162	402.005	159.85	111.021	46.7818	74.7102	55.9519	165.815	170.002	74.4843	154.179	177.324	27.5216	52.7539	147.203	393.825	195.323	271.446	106.639	246.183	731.525	27.5504	176.46	148.686	131.682	64.8467	355.096	53.8971	92.039	352.137	186.662	126.665	298.539	241.976	300.471
ENSG00000248323	138.645	12.1413	0	15.0405	50.9881	11.8996	8.77593	167.675	7.46711	10.5749	1.1887	5.03778	20.6292	614.911	180.324	39.6343	18.741	0	6.03636	2.92981	3.10844	13.0051	10.171	20.6901	20.7548	6.85784	191.55	56.1944	18.0442	40.7405	14.4198	2.67435	2.47998	10.6615	47.3649	35.8155	25.3661	7.03246	0.798073	48.9659	53.3251	23.7513	8.97941	11.3899	2.82821	5.22329	23.0579	100.383	100.489
ENSG00000249087	110.446	251.324	136.17	302.58	227.485	265.362	373.604	147.677	272.135	134.83	193.758	185.558	106.093	428.16	411.236	229.879	179.693	176.576	256.545	243.174	183.398	495.279	214.318	111.726	84.5017	337.014	255.4	73.3967	382.727	248.323	187.458	461.325	186.825	156.045	713.105	196.985	459.898	220.015	71.8265	390.404	181.79	63.9457	227.853	526.782	123.499	127.971	131.066	166.953	369.122
ENSG00000249859	292.565	223.399	605.596	261.882	411.827	147.556	221.906	669.933	574.138	153.337	114.115	736.356	1142.47	326.13	1276.14	115.506	302.061	280.196	463.291	227.06	214.482	131.135	124.958	517.252	1171.16	48.9845	468.968	440.38	1738.89	480.156	259.557	145.752	118.212	289.798	478.912	451.826	213.957	170.788	18.3557	636.556	93.3189	350.788	368.156	160.408	153.666	214.155	1927.16	749.173	1676.47
ENSG00000250303	93.9968	229.47	304.59	153.944	284.357	259.412	41.3723	495.335	156.809	72.7027	16.6418	178.841	169.945	176.73	553.21	54.3555	153.235	323.547	588.545	70.3154	99.4701	112.711	236.113	277.247	84.5017	33.3095	23.1181	183.492	201.336	387.035	870.434	136.392	25.6264	224.86	157.883	205.25	16.5431	52.2411	97.3649	337.467	132.101	226.551	262.648	79.7292	3701.19	703.838	2407.73	690	754.164
ENSG00000251169	55.2231	123.841	189.921	134.48	164.731	78.5376	57.6704	354.58	6.63743	177.13	58.2462	263.644	148.334	23.6855	111.784	73.6065	119.061	41.2364	61.8727	175.789	121.229	139.805	74.8298	244.143	283.155	54.8627	99.0778	42.4325	105.416	32.9804	65.5447	45.4639	113.252	84.3226	13.1569	79.896	118.007	97.4497	11.9711	242.183	90.895	224.724	79.6923	75.9326	0	69.2086	746.349	266.279	36.8127
ENSG00000251301	112.796	18.2119	21.5005	6.19316	13.7276	9.51971	1.2537	68.4547	38.1652	6.60933	4.75479	10.0756	32.4173	7.28783	3072.85	32.8398	7.71689	25.3763	19.6182	10.2543	12.4338	14.0889	6.53852	12.414	828.71	13.7157	139.81	99.7737	830.034	198.853	15.7307	10.6974	9.91991	8.72303	18.4197	2.75504	5.51436	11.051	5.58651	10.5872	66.6563	20.0972	6.73456	14.2374	403.492	43.0921	5787.54	580.107	56.7115
ENSG00000251432	236.167	358.168	172.004	171.639	760.899	848.444	368.589	209.979	261.349	277.592	273.4	539.883	300.597	159.421	219.489	286.499	442.068	84.5875	428.582	178.718	615.471	736.957	640.775	182.073	126.011	333.095	105.683	92.8927	264.015	791.53	495.518	1215.49	118.212	230.676	2983.99	52.3457	405.857	268.238	283.316	92.6381	636.265	176.308	369.278	782.106	167.807	156.699	337.374	175.406	249.73
ENSG00000251442	519.332	104.415	132.586	70.779	178.458	141.606	43.8797	311.507	49.7807	43.6216	79.6427	141.898	302.562	269.65	232.544	105.314	165.362	54.9819	220.327	193.367	127.446	178.821	111.881	235.867	85.9842	54.8627	220.173	881.908	255.468	133.862	174.349	104.299	116.559	140.538	105.255	162.547	79.4068	152.705	284.912	162.778	78.7757	359.01	214.384	133.831	51.8506	160.616	432.033	267.335	312.411
ENSG00000251562	8128.37	11950.7	10406.2	13708.1	7177.55	17668.6	8804.77	9253.68	9773.61	13345.6	5401.44	11200.7	7473.67	5595.23	7381.85	19768.4	8010.13	13848	13726.7	10698.2	9179.22	15388.3	10761.7	13593.4	5443.69	14024.3	3669.18	6325.88	11634.7	8923.15	18921.5	19401	14902.2	20086.2	26482.3	7997.87	14791.7	12334.9	7621.59	7489.13	19016.4	9137.85	9991.84	31931.6	35102.9	23017.7	9009.58	10321.5	13364
ENSG00000254154	57.573	59.4922	25.0839	262.767	19.6108	267.742	96.5353	134.602	72.182	162.59	32.0948	80.6045	87.4286	96.5638	239.072	252.527	68.3496	61.3259	28.6727	38.0875	6.21688	175.569	234.66	0	71.1593	86.2128	23.1181	13.7619	74.0763	122.222	56.3685	199.239	104.159	157.984	84.2043	23.4178	98.1556	84.3895	36.7113	88.6679	168.459	131.546	39.2849	357.832	26.3967	120.136	183.25	147.933	158.195
ENSG00000254815	204.443	427.373	68.0848	869.697	335.345	673.52	2684.18	193.057	2894.75	74.0245	654.972	430.731	631.647	2865.94	775.147	930.839	383.64	128.996	58.8545	525.901	624.796	1020.9	381.414	240.005	195.688	1583.18	55.0432	12.6151	1042.77	326.894	309.371	1129.91	439.783	389.629	2570.86	118.467	1212.06	207.96	69.4323	25.1446	738.067	201.886	182.956	1345.91	71.6481	302.951	486.644	748.116	450.707
ENSG00000255717	1286.58	1032.01	1168.19	1179.35	1368.83	1508.87	2532.48	1186.8	3635.65	818.235	1620.2	1524.77	2058.01	1006.63	1299.8	2040.6	1953.48	562.507	833.018	1283.26	1202.97	967.798	930.65	1233.13	1927.23	1505.78	2125.77	1078.01	1560.35	1324.07	1257.15	1876.05	992.818	1394.72	1818.29	3741.34	1885.91	1002.63	1256.17	1462.36	1598.54	847.738	958.552	1730.31	1906.22	1309.74	2523.02	1195.08	1644.63
ENSG00000255737	173.894	111.7	774.017	379.552	278.473	224.903	813.654	39.996	233.969	56.8403	181.871	66.3308	42.2408	214.991	265.998	127.962	250.248	63.4406	119.218	111.333	167.856	132.219	77.0093	264.833	462.536	138.136	129.902	411.71	336.192	321.074	249.07	144.415	129.786	109.522	255.244	23.4178	239.323	120.556	75.8169	222.332	82.4115	112.362	142.548	106.306	78.2473	146.252	382.276	181.746	232.816
ENSG00000255774	4.69984	6.07064	3.58341	3.53895	0	11.8996	5.01482	9.22984	0	5.28747	3.56609	6.71705	19.6469	0	489.566	2.26481	14.3314	0	0	0	0	10.8376	5.08552	12.414	1409.84	2.93907	6.60518	0	0	136.772	0	4.01152	0.826659	11.6307	0	0	1.10287	10.0464	0	5.29361	3.6358	1.82702	3.36728	10.4407	0	0	33.9801	2062.6	6.96457
ENSG00000257556	92.8218	231.898	229.338	291.079	162.77	116.616	358.56	275.357	281.261	93.8525	276.967	97.3972	121.811	173.086	106.889	260.454	124.573	109.964	101.109	180.183	808.194	126.8	234.66	297.937	117.116	144.994	73.7579	24.0833	247.871	116.402	87.83	200.576	94.2392	209.353	471.018	111.579	131.242	154.714	11.173	76.7573	123.617	91.3511	118.977	125.289	16.0265	53.5387	122.571	141.593	68.6508
ENSG00000257702	1065.69	1707.06	1537.28	1613.76	2857.29	2485.84	2296.79	3065.85	102.88	1245.2	1759.27	1788.41	1424.4	379.878	1582.93	1177.7	1606.22	32.7777	719.836	2922.49	1582.2	1671.16	1069.41	4146.29	1458.77	1546.93	990.778	735.114	1467.28	1634.47	2299.31	2695.74	1323.48	1748.48	2099.85	1428.49	1320.14	2161.98	110.134	1948.05	1164.67	897.067	2607.4	1637.3	86.7319	1117.78	825.231	631.884	377.082
ENSG00000257845	337.213	19.426	86.0019	36.2742	113.743	449.806	10.0296	449.186	0	142.762	2.3774	0	2.94703	0	13.0551	4.52963	65.0424	0	4.52727	975.627	158.53	275.275	40.6841	177.935	8.89492	2.93907	48.438	4.5873	3857.66	311.374	279.221	323.596	3.30664	40.7075	86.8357	0	81.6125	307.419	0	0	16.9671	0.913511	1386.2	764.072	0	0	0	14.7933	34.8229
ENSG00000258586	258.491	179.691	43.0009	557.384	766.782	262.982	509.004	3174.3	189.167	227.361	370.874	149.454	963.679	296.979	563.001	887.807	309.778	7.40141	18.1091	49.8068	254.892	135.47	1908.52	107.588	143.801	546.668	173.937	13.7619	633.447	3297.07	201.878	1163.34	205.012	50.3997	2323.51	55.1007	4227.31	163.756	0.798073	50.2893	1471.29	1840.72	41.5298	1866.04	2.82821	3.91747	1816.72	819.969	458.667
ENSG00000258667	30.549	7.28476	0	11.5016	3.92216	9.51971	10.0296	6.92238	559.203	6.60933	1.1887	0.839631	7.85875	11.8427	63.6436	21.5157	3.30724	14.8028	3.01818	8.78943	0	4.33504	23.9746	8.27603	90.4317	5.87815	23.1181	2.29365	6.64787	141.622	5.24358	9.36021	6.61327	6.78458	7.89416	2.75504	68.3781	6.02782	35.9133	1.3234	21.8148	24.6648	8.97941	8.54242	7.54191	30.0339	110.435	211.332	134.317
ENSG00000259134	70.4976	86.203	21.5005	29.1963	105.898	15.4695	18.8056	11.5373	91.2646	60.8059	38.0383	24.3493	27.5056	144.846	364.727	115.506	451.989	158.602	99.6	114.263	158.53	84.5334	12.3505	148.969	309.84	269.415	15.4121	953.011	18.0442	658.639	61.6121	5.34869	47.9462	51.3689	15.7883	45.4581	52.9379	203.941	13.5672	293.795	322.374	163.518	13.4691	172.747	11.3129	141.029	97.086	115.176	637.756
ENSG00000261087	191.518	337.527	336.841	671.516	233.369	398.638	428.767	179.982	380.822	166.555	336.401	450.042	313.368	102.03	494.462	422.388	343.953	96.2183	135.818	358.902	540.869	385.819	316.029	260.695	507.01	531.972	500.893	163.996	298.205	286.154	191.391	534.869	266.184	396.413	678.897	454.581	496.292	322.488	148.442	408.931	443.568	154.383	216.628	603.664	117.842	127.971	410.188	381.455	329.325
ENSG00000261175	128.071	101.987	10.7502	1050.18	278.473	189.204	310.919	603.016	249.733	11.8968	160.474	327.456	508.854	1037.61	559.738	325.001	561.128	6.34406	42.2545	2.92981	55.9519	415.08	623.339	434.492	453.641	266.476	191.55	33.2579	8.54726	833.241	256.935	203.25	161.199	47.492	349.974	2.75504	1051.04	73.3385	0	9.26381	324.798	922.646	104.386	143.323	0.942738	45.7038	847.075	912.956	1276.51
ENSG00000261183	162.144	905.739	895.853	393.708	435.36	644.961	514.019	240.745	750.029	385.985	531.348	233.417	96.2697	1098.64	691.105	627.354	475.14	1144.05	330.491	751.496	1206.07	256.851	358.166	1390.37	339.489	771.996	418.328	139.913	301.054	395.765	422.108	429.233	438.956	406.105	307.872	274.126	527.173	340.572	691.131	37.0553	587.788	436.658	299.688	389.155	1535.72	180.203	581.302	231.409	67.6558
ENSG00000261326	186.819	244.04	161.253	394.593	209.836	397.448	322.202	188.443	381.652	111.037	185.437	153.652	395.885	329.774	408.788	439.374	372.616	146.971	146.382	139.166	223.808	451.928	278.977	136.555	232.75	575.079	74.8588	48.1666	258.317	407.405	440.461	821.024	185.172	368.306	1215.7	157.037	562.465	232.071	59.0574	404.961	216.936	121.497	187.445	421.426	142.353	186.733	290.044	638.224	654.67
ENSG00000261971	433.56	244.04	322.507	850.232	439.282	999.57	832.46	423.034	343.487	170.521	342.345	322.418	820.257	522.902	436.53	659.061	436.556	141.684	120.727	747.102	680.748	835.58	479.492	579.322	342.454	449.678	111.187	165.143	448.256	347.265	614.81	1131.25	295.117	723.042	1289.38	422.898	607.683	468.161	361.527	469.808	496.893	645.852	471.419	1025.09	102.758	291.198	523.051	679.433	464.636
ENSG00000262468	444.135	537.858	609.18	1130.69	709.911	1125.71	615.569	361.502	123.622	752.142	470.724	373.636	459.737	299.712	240.703	336.325	467.423	247.418	350.109	1479.55	1638.15	1510.76	682.186	951.744	182.346	560.383	700.149	87.1586	774.952	159.082	579.416	1746.35	210.798	728.858	1413.05	843.041	976.042	1099.07	59.8555	148.221	258.142	612.052	882.227	1927.74	83.9037	312.091	634.7	329.678	216.897
ENSG00000269352	171.544	156.622	82.4185	227.377	162.77	318.91	352.291	96.9133	306.981	62.1277	124.813	99.9161	167.981	204.97	185.219	412.196	228.199	72.9567	46.7818	124.517	31.0844	238.427	154.019	41.3802	134.906	250.801	33.0259	64.2221	184.241	196.913	222.852	449.29	159.545	187.061	578.905	101.936	167.637	104.482	63.8458	134.987	309.043	112.362	102.141	455.596	167.807	186.733	123.785	114.119	161.18
ENSG00000269486	41.1236	71.6335	32.2507	194.642	68.6378	129.706	154.206	705.314	453.834	23.7936	79.6427	29.3871	47.1525	51.0148	390.021	123.432	106.934	21.1469	125.255	39.5524	87.0363	133.303	281.883	66.2083	234.233	104.827	114.49	13.7619	1209.91	832.271	230.718	235.342	55.3862	24.2306	428.916	133.619	125.727	103.478	97.3649	39.7021	99.3785	232.032	35.9177	195.526	13.1983	417.863	214.803	1042.92	631.786
ENSG00000270547	59.923	53.4216	14.3336	30.9658	105.898	67.828	15.0445	10.7681	506.104	3.9656	22.5853	7.55668	67.7817	98.3857	35.0856	28.3102	13.229	4.22938	1.50909	0	34.1928	35.7641	39.2311	4.13802	1206.74	21.5532	60.5475	295.881	6.64787	124.162	5.24358	18.7204	7.43993	4.84613	68.416	89.5386	149.991	14.0649	117.317	35.7319	58.1728	12.7891	11.2243	3.79663	287.535	1.30582	29.1258	841.103	217.892
ENSG00000271270	213.843	50.9933	204.254	184.025	119.626	84.4875	205.608	206.902	75.5007	132.187	49.9253	57.0949	620.841	42.816	143.606	46.4287	74.9641	39.1217	193.164	108.403	205.157	112.711	106.796	82.7603	88.9492	101.888	537.222	134.178	170.945	143.562	217.609	185.867	52.0795	126.969	381.551	428.408	123.522	116.538	51.8747	193.217	50.9012	192.751	123.467	241.086	39.595	147.558	611.642	168.009	194.013
ENSG00000272752	301.965	332.671	78.835	551.191	321.617	391.498	745.954	178.444	135.238	248.511	443.384	195.634	221.027	82.8991	377.782	907.058	429.941	78.2434	84.5091	317.884	2374.85	822.575	318.935	268.971	173.451	517.277	192.651	66.5158	277.311	204.673	288.397	596.379	274.451	284.952	2013.01	205.25	431.223	324.498	180.364	140.281	374.487	230.205	157.14	701.427	171.578	138.417	148.056	228.239	187.048
ENSG00000272870	79.8973	58.2781	21.5005	66.3553	82.3654	69.0179	62.6852	43.8417	750.859	22.4717	77.2654	110.831	67.7817	158.51	558.106	47.5611	71.6568	17.9748	39.2364	43.9471	43.5182	76.947	60.2997	24.8281	555.932	101.888	40.732	43.5793	181.392	430.686	68.1665	135.054	28.1064	38.769	310.503	37.193	218.369	53.2457	121.307	33.085	60.5967	38.3674	46.0195	61.6952	15.0838	63.9853	1115.28	481.838	562.14
ENSG00000273142	947.018	729.69	168.42	4242.31	998.19	1063.83	1530.77	625.322	307.811	697.945	1169.68	415.617	769.175	409.941	1181.49	796.082	1231.4	337.293	262.582	861.364	652.772	2041.81	1167.49	496.562	338.007	1774.22	617.585	162.849	705.624	584.918	732.79	3761.47	2079.87	976.979	7099.48	444.938	1817.53	779.598	189.143	570.386	678.683	507.912	786.821	2239.06	198.918	323.844	509.701	384.625	469.611
ENSG00000274020	222.067	263.466	519.595	201.72	154.925	224.903	186.802	259.205	477.895	148.049	312.628	159.53	279.968	281.492	543.419	176.656	223.79	233.673	96.5818	344.253	450.724	254.684	183.805	182.073	277.225	261.577	395.21	103.214	176.643	213.403	294.951	326.27	100.852	157.984	465.755	336.114	296.673	173.802	324.018	168.072	208.453	174.481	171.731	255.323	139.525	100.548	126.212	243.032	271.618
ENSG00000274925	96.3467	160.265	164.837	253.92	205.913	245.133	185.548	246.898	159.298	58.1621	102.228	89.0009	250.498	157.599	224.385	146.081	151.031	154.372	162.982	102.543	388.555	265.521	196.156	227.591	97.8441	260.598	136.507	20.6428	131.058	236.683	207.121	681.958	147.972	220.014	552.591	210.76	422.4	177.821	176.374	168.072	107.862	37.4539	97.6511	395.799	164.979	70.5144	105.581	87.7029	133.322
ENSG00000277268	5.8748	1.21413	111.086	102.63	9.8054	0	0	16.9214	771.601	2.64373	55.8688	13.4341	14.7352	65.5905	106.889	0	2.20483	2059.71	34.7091	0	9.32532	0	2.17951	0	74.1243	351.709	17.6138	1.14682	5.69818	77.601	0	10.6974	0.826659	0	0	19.2852	140.065	22.102	11530.6	240.859	75.1399	3.65404	0	33.2205	0	61.3736	0	0	3.97975
ENSG00000281026	117.496	161.479	32.2507	72.5484	70.5989	141.606	100.296	42.3034	213.227	64.7715	47.5479	184.719	78.5875	69.2344	119.944	231.011	90.3979	60.2686	24.1455	54.2015	127.446	133.303	98.8043	45.5182	99.3266	146.954	56.1441	42.4325	110.165	143.562	74.721	221.971	62.8261	157.984	281.558	84.0286	202.928	94.4358	37.5094	59.5531	161.187	54.8106	59.4886	206.916	83.9037	73.126	99.5131	183.859	202.967
ENSG00000281103	140.995	49.7792	43.0009	9.73211	133.353	35.6989	8.77593	58.4557	33.1871	9.25306	7.13219	35.2645	195.486	26.4184	60.3799	106.446	67.2472	14.8028	61.8727	48.3419	18.6506	70.4445	13.8035	82.7603	106.739	33.3095	23.1181	373.865	29.4406	67.9009	49.814	40.1152	37.1997	46.5228	26.3139	38.5705	17.646	59.2736	20.7499	54.2595	81.1995	34.7134	25.8158	29.4239	37.7095	86.1842	100.727	152.159	123.372
ENSG00000281162	143.345	8.49889	3.58341	16.81	17.6497	8.32975	10.0296	40.7651	555.055	2.64373	2.3774	2.51889	36.3467	1049.45	242.335	9.05926	14.3314	127.939	13.5818	4.39471	0	11.9214	18.8891	4.13802	10.3774	5.87815	4.40346	41.2857	58.8811	776.98	10.4872	4.01152	2.47998	4.84613	15.7883	6.88759	34.189	3.01391	8.7788	6.61701	10.9074	0.913511	13.4691	7.59326	2.82821	16.9757	961.151	30.6432	451.702
ENSG00000281769	0	0	0	0	0	0	0	0	0	0	0	0	3.92937	0	0	0	1.10241	0	1.50909	0	0	0	0	0	16.3073	0	0	0	0	0	0	0	0	0	0	0	0	3.01391	0	0	2.42387	0	0	0	5097.39	0	3.64072	0	0
[truncated: 882 more columns]

## Sheet: Figure 3b
Tag	TCGA-2K-A9WE-01	TCGA-2Z-A9J1-01	TCGA-2Z-A9J2-01	TCGA-2Z-A9J3-01	TCGA-2Z-A9J5-01	TCGA-2Z-A9J6-01	TCGA-2Z-A9J7-01	TCGA-2Z-A9J8-01	TCGA-2Z-A9J9-01	TCGA-2Z-A9JD-01	TCGA-2Z-A9JE-01	TCGA-2Z-A9JG-01	TCGA-2Z-A9JI-01	TCGA-2Z-A9JJ-01	TCGA-2Z-A9JK-01	TCGA-2Z-A9JL-01	TCGA-2Z-A9JM-01	TCGA-2Z-A9JN-01	TCGA-2Z-A9JO-01	TCGA-2Z-A9JP-01	TCGA-2Z-A9JQ-01	TCGA-2Z-A9JR-01	TCGA-2Z-A9JS-01	TCGA-2Z-A9JT-01	TCGA-3Z-A93Z-01	TCGA-4A-A93W-01	TCGA-4A-A93X-01	TCGA-4A-A93Y-01	TCGA-5P-A9JU-01	TCGA-5P-A9JV-01	TCGA-5P-A9JW-01	TCGA-5P-A9JY-01	TCGA-5P-A9JZ-01	TCGA-5P-A9K0-01	TCGA-5P-A9K2-01	TCGA-5P-A9K3-01	TCGA-5P-A9K4-01	TCGA-5P-A9K6-01	TCGA-5P-A9K8-01	TCGA-5P-A9K9-01	TCGA-5P-A9KA-01	TCGA-5P-A9KC-01	TCGA-5P-A9KE-01	TCGA-5P-A9KF-01	TCGA-5P-A9KH-01	TCGA-6D-AA2E-01	TCGA-A3-3306-01	TCGA-A3-3307-01	TCGA-A3-3308-01
ENSG00000012779	7077.96	7910.04	7195.49	1042.22	2457.23	2582.22	1308.87	3143.53	4072.89	1941.82	2413.06	4738.88	3776.13	6547.21	8032.97	5288.34	4293.9	6100.87	635.327	7050.59	3329.14	5522.85	6065.57	2846.96	794.613	3991.26	1367.27	6215.79	2674.34	5908.35	5669.62	2037.85	9304.05	8348.91	3539.21	1296.24	4771.02	4187.33	1191.52	4494.27	6625.64	4720.11	6360.79	3925.72	353.527	917.993	1354.35	1223.61	3176.84
ENSG00000015475	1854.09	1682.78	2544.22	1297.02	2104.24	1405.35	1908.14	1081.43	701.078	1332.44	1638.03	905.122	2085.52	1190.65	1891.36	885.542	1702.13	638.636	1208.78	1662.67	1575.98	1126.03	652.399	2346.26	1199.33	892.498	2061.92	2314.29	823.386	917.632	1548.17	1617.98	939.912	1367.58	1570.94	3058.09	967.219	1212.6	639.256	2109.5	873.804	1104.43	1618.54	1525.3	568.471	1017.24	1638.33	1439.17	1322.27
ENSG00000026508	12946.9	5384.65	7980.26	13975.3	7277.57	3795.99	1331.43	1961.34	4600.57	1911.42	4616.9	3653.23	10647.6	118189	6559.37	9626.59	5449.23	14157.8	1842.6	7764	5772.37	5751.52	1955.74	4812.51	2950.15	3824.71	377.596	17614.1	548.924	3557.04	6022.25	815.676	9733.91	7214.91	1515.68	1417.47	7419.02	3474.03	2845.13	2501.23	10417.8	41270.6	8334.02	1963.81	5252.94	2609.03	4811.82	4165.36	4792.62
ENSG00000059804	8221.19	2045.8	247.255	262.767	3818.22	982.91	278.322	195.365	5493.3	1221.4	379.195	832.914	2365.48	2247.39	1172.51	314.809	512.622	488.493	359.164	253.429	2091.98	774.889	231.754	521.39	4477.11	319.379	416.127	3860.21	251.669	7575.8	273.977	160.461	169.465	630.966	1142.02	330.604	1030.08	523.416	854.736	734.488	2478.4	863.268	322.136	1001.36	392.179	2397.49	3129.81	2056.26	8122.68
ENSG00000070669	1301.86	1409.6	3350.49	4970.45	1974.81	1795.66	5728.18	1122.19	931.729	1615.32	2088.54	1452.56	2173.93	1028.5	838.79	2391.64	1907.17	2238.4	2486.98	2225.19	3894.87	2812.36	1251.04	1837.28	1584.78	2032.86	1049.12	1379.63	2454.96	1147.52	1511.46	3038.06	2256.78	1373.39	6296.91	5330.99	1539.61	2510.59	1106.13	1502.06	1548.85	1296.27	1649.97	2284.62	1924.13	886.653	1417.46	990.092	1019.81
ENSG00000073756	438.26	99.5584	50.1678	20.349	68.6378	23.7993	10.0296	33.8427	49.7807	247.189	21.3966	45.3401	81.5345	448.202	122.392	134.756	95.9099	103.62	164.491	32.2279	317.061	63.9419	61.0262	62.0702	222.373	310.562	24.219	512.63	67.4284	48.5006	30.1506	14.7089	32.2397	27.1383	36.8394	57.8557	27.5718	84.3895	15.9615	10.5872	363.58	52.0701	7.85699	42.7121	1271.75	351.266	951.443	175.406	486.525
ENSG00000087250	41.1236	26.7108	0	1.76947	41.1827	2.37993	5.01482	2.30746	109.518	1.32187	93.9071	47.0193	3.92937	9.10979	1063.18	0	0	51.8098	13.5818	27.8332	186.506	4.33504	114.787	244.143	1878.31	13.7157	0	73.3967	14.2454	33.9504	9.17626	2.67435	0.826659	53.3074	81.5729	5.51007	9.92585	8.03709	5168.32	7.94041	1.21193	29.2323	41.5298	3.79663	658.031	161.922	1.21357	19.0199	544.231
ENSG00000089220	29679.5	46410	88513.8	24743.4	51348.9	62548.1	23832.9	40067.5	22535.7	45437.8	37446.4	48204	34520.5	15392.8	37353.1	37885.8	38569	32415	68114.3	50104.1	69818.7	33521.8	23680.3	72307.7	26791.5	30140.2	80576.6	21233.4	35210.9	21543	53795.2	42757.4	33169.7	47820.6	28279.5	40733.2	20861.9	39639.9	59400.6	19874.8	28448.9	28815.8	40542.1	49863	34795.5	46036.7	11845.7	28114.6	7124.76
ENSG00000091513	193.868	29.1391	7.16682	26.5421	27.4551	15.4695	20.0593	17.6905	73.0117	18.5061	55.8688	15.953	21.6116	2301.13	21.2145	28.3102	5.51207	7.40141	39.2364	10.2543	18.6506	11.9214	16.7096	12.414	32.6147	20.5735	13.2104	8.02777	79.7745	65.9609	11.7981	46.8011	5.78662	13.5692	71.0474	41.3255	54.0407	21.0974	16.7595	71.4637	32.7222	10.9621	21.3261	345.493	20.7402	147.558	20.6308	85.5896	1110.35
ENSG00000099194	26126.4	3025.6	4819.69	7611.39	9715.19	2895.18	3926.6	4281.88	222.354	3036.33	5158.95	4842.99	7532.61	12962.3	14779.2	3706.37	3753.72	2605.3	7243.64	15114.9	1532.46	8504.27	1907.8	10200.2	8104.75	2091.64	17137.1	21660.1	15522.8	5232.25	4757.24	1878.73	11048.3	8061.05	2802.43	5639.56	4796.39	7026.43	6102.06	13030.2	4080.58	35419.5	5577.34	6038.54	2584.99	1423.35	25993.6	19203.8	69450.7
ENSG00000100253	5953.52	25550.1	25288.1	1995.97	14192.3	14340.3	3810.01	1912.12	28.2091	26488.9	2403.55	5673.38	98.2344	69.2344	2500.05	4283.9	7731.22	407.077	3054.4	41030.5	9225.85	5198.8	1134.8	60932.3	7990.6	2706.89	1379.38	204.135	177.593	7785.32	16898.7	6731.33	13153.8	28253.9	5433.81	786.563	4659.63	28020.3	33994.7	1364.43	2929.24	4518.22	46295.6	3335.34	17.912	38562.2	2677.15	5455.54	152.226
ENSG00000100292	76358.3	16149.1	5858.88	1999.51	51674.5	19216.7	1506.95	5106.41	425.625	6763.99	4156.88	3157.01	7215.31	3247.64	17302.1	7387.82	4092.16	505.41	9202.44	15777	1377.04	6396.36	7836.06	20218.3	14309	1932.93	16286.2	76923.2	15515.2	24596.6	7816.87	7117.77	3820.82	5085.53	16430.4	11488.5	9773.65	8379.67	3370.26	7420.31	3226.17	37077.6	19868.1	9480.18	3361.8	3537.47	12594.5	8307.47	10921.4
ENSG00000101255	635.653	519.646	3662.25	1481.05	1384.52	312.961	1384.09	86.1452	629.726	520.815	1034.17	1701.09	795.698	2319.35	2620	464.287	372.616	5775.21	4343.16	520.041	596.82	107.292	458.423	1464.86	5832.1	897.397	776.109	1719.09	133.907	836.151	453.57	105.637	848.979	453.597	647.321	5190.49	1960.91	929.289	723.852	1427.95	848.353	895.24	351.32	366.375	698.569	662.052	4565.47	1264.82	6041.27
ENSG00000102125	1879.94	2365.12	3966.84	2429.49	2559.21	2281.16	3110.44	965.287	1299.28	1181.75	2467.74	1265.32	2285.91	1432.97	1338.15	2227.45	1868.59	1051	1382.33	4765.34	3248.32	2339.84	1288.09	4233.19	1522.51	2111.23	919.221	1493.16	1852.86	1678.12	2183.95	3346.94	2061.69	2365.88	6681.09	2270.15	3826.97	2104.71	1193.12	1749.54	1953.64	1794.13	1814.96	2935.74	1267.04	1804.65	1299.74	1304.98	1310.33
ENSG00000105974	3527.23	973.73	422.842	2298.55	2810.23	894.853	2649.08	1890.58	6936.94	729.67	3535.19	5410.58	1702.4	2735.67	6995.09	2208.19	1612.83	362.669	1222.36	479.024	951.183	808.486	2066.9	740.705	8379.01	1801.65	625.291	7987.63	4862.44	10267.6	343.454	1358.57	2582.48	583.474	1652.51	6230.51	2659.02	1278.9	1145.23	2761.94	853.201	3627.55	1391.81	198.374	8186.74	3764.68	16755.8	16974.2	9629.02
ENSG00000106211	78213.6	95429.2	113852	86307	148530	85200.2	85957.7	30531.5	12879.1	24395	64459.5	60520.6	68294.5	27921.5	26396.6	13182.4	59926.1	17119.5	22817.5	229685	212334	66999.2	34269.8	177422	31983.2	48271.3	91933.2	42222.6	149249	18207.1	81874.6	98994.9	44915.7	67010.3	142363	110606	33417	63396.6	47928.3	58847.7	21929.9	97836.1	72232.6	66517	29118.4	26166.1	6993.83	15109.2	9826.01
ENSG00000106327	91.6469	25.4967	14.3336	322.044	25.494	9.51971	679.508	7.69153	93.7537	13.2187	89.1523	7.55668	15.7175	235.033	51.4045	39.6343	69.452	31.7203	110.164	52.7366	87.0363	43.3504	50.1287	33.1041	29.6497	79.355	23.1181	35.5515	13.2957	29.1004	66.8556	22.7319	28.9331	53.3074	131.569	33.0604	112.493	56.2596	5.58651	13.234	19.3909	84.9565	76.325	25.6273	11.3129	49.6212	16.99	13.7366	73.6255
ENSG00000107159	633.303	98.3443	7.16682	210.567	1306.08	265.362	1241.17	1677.52	3933.51	59.484	136.7	75.5668	20.6292	3725.9	12527.2	40.7667	46.3013	4.22938	13.5818	51.2717	37.3013	218.92	573.21	41.3802	14636.6	57.8018	111.187	57.3412	10204.5	23292.9	243.826	790.269	26.4531	224.86	2157.74	279.636	3664.84	43.1994	0	23.8212	107.862	5565.11	633.049	110.102	0	20.8931	12948.8	11511.3	12062.6
ENSG00000108839	143.345	87.4172	35.8341	99.9753	107.859	168.975	147.937	86.1452	159.298	228.683	117.681	148.615	172.892	149.401	143.606	147.213	111.344	130.053	113.182	145.026	27.976	193.993	176.54	24.8281	96.3616	133.238	178.34	79.1308	202.285	194.003	163.862	280.806	162.025	251.999	171.04	81.2735	217.266	163.756	104.548	138.957	121.193	181.789	129.079	167.052	60.3352	255.941	95.8724	135.253	105.464
ENSG00000112715	5342.54	2179.36	3217.9	3393.85	3006.34	3715.07	3708.46	1926.73	179537	9239.85	1916.18	2864.82	3981.44	21425.3	53148.1	1382.67	1043.99	4430.27	4644.98	1967.37	882.797	1421.89	1301.89	993.124	82384.7	1268.7	8877.37	3735.21	6416.15	101453	3041.28	2755.91	1337.53	2434.69	4968.06	6295.26	10447.5	1982.15	5227.38	8656.37	2049.38	19540	1592.72	1871.74	16477.2	6931.3	72745.3	93135.2	123742
ENSG00000115902	1075.09	832.891	1175.36	418.481	584.402	643.771	341.008	866.836	1091.86	580.299	625.255	461.797	1236.77	1067.67	1201.89	970.473	623.966	1063.69	1566.44	769.075	1153.23	498.53	690.177	1092.44	2929.39	832.737	399.614	3187.02	621.101	1466.66	841.595	597.716	650.581	920.764	902.565	752.125	283.438	757.496	595.362	1139.45	1291.92	432.091	730.7	341.697	346.928	676.416	1610.41	2777.96	2619.67
ENSG00000116701	4898.41	930.021	791.934	101.745	2276.81	725.878	144.176	746.848	180.87	315.926	430.309	476.91	1195.51	943.774	962.814	1166.38	1554.4	160.716	799.818	1423.89	295.302	1080.51	244.831	1700.72	520.353	373.262	386.403	7426.83	522.333	496.646	897.963	375.746	1021.75	801.549	439.441	728.707	315.421	950.386	1071.81	819.186	679.895	890.673	645.395	590.376	708.939	440.062	900.473	1340.9	706.406
ENSG00000117394	6501.05	2186.64	3250.15	3709.7	4641.88	2773.81	3262.14	1374.48	76703.8	2775.92	3548.26	346.767	815.345	24722.1	7450.38	694.166	961.304	12080.2	1196.71	2087.49	1482.73	1176.96	2145.36	1001.4	10699.1	1192.28	2658.59	3895.76	1880.4	15249.6	1830.01	2128.78	3053.68	2576.2	2847.16	1921.64	10459.6	1702.86	1007.17	4851.59	1751.24	6733.49	2018.12	1782.52	1650.73	1347.61	11424.6	8400.46	12922.3
ENSG00000135245	1073.91	762.472	344.007	1338.61	4683.06	1608.83	883.862	419.189	5864.17	781.223	923.618	457.599	437.143	586.67	6372.52	354.443	561.128	196.666	383.309	375.016	488.025	738.041	597.185	459.32	7590.33	530.013	543.827	514.924	1855.71	8720.41	325.102	623.123	248.824	353.767	642.058	393.97	2471.54	498.3	346.364	439.369	638.689	3796.55	662.232	748.885	233.799	2528.07	22411.1	9144.35	13331.2
ENSG00000136960	3994.86	1226.27	680.848	6930.15	1678.68	1180.44	2004.67	5950.94	17892	1853.26	1169.68	1935.35	2885.14	7020	7030.17	3812.82	1686.69	1056.29	4616.31	2443.46	680.748	1533.52	1705.83	1766.93	26500.9	2466.86	12329.7	4113.66	2291.62	7044.23	2545.76	675.272	2065	3138.35	576.273	4796.52	4062.98	2648.22	1047.87	3038.53	5435.52	3494.18	1926.08	548.613	3833.17	3734.65	5923.46	68664	34994
ENSG00000139112	9610	9506.62	11001.1	2092.4	11123.2	14716.3	3926.6	8969.1	12173.9	12458.6	5938.73	19973.1	6951.06	3911.74	8936.22	10381.9	8726.7	11181.4	9484.64	6929	5144.47	8849.99	6413.56	12923	8912.71	6195.57	10982.2	5917.61	4257.49	4658	12659.3	5958.44	6445.46	8215.15	4441.78	10763.9	5860.66	6800.38	46348.1	12436	19638.2	8387.85	10072.7	6675.42	43026.6	9344.46	2195.36	6998.27	2926.11
ENSG00000140464	6000.52	4818.87	6611.39	3593.8	8087.49	5510.72	3282.2	5697.12	5407.84	3222.71	3419.88	6005.88	4255.51	13928.9	7950.56	7802.29	5727.04	5785.79	2302.87	4453.31	6238.64	4493.27	4282.73	7138.08	6995.85	4438.98	4628.03	6126.33	3665.83	5901.56	7483.9	4189.36	5942.03	5480.97	5312.77	5796.59	6993.31	3053.09	2727.01	4129.01	7152.83	6639.4	5067.76	3752.97	4529.86	3732.04	3803.34	5773.6	5367.69
ENSG00000146648	4532.99	4188.74	1892.04	8796.06	3010.26	4747.96	5043.65	2247.47	10593.3	9653.59	5036.51	7340.89	5013.88	10845.2	10946.7	8994.71	7855.8	3520.95	2449.25	4147.15	4560.08	7547.31	9880.43	3062.13	37689.2	4934.7	3856.33	2988.62	9465.62	9586.63	3306.08	3943.32	3929.94	6114.84	2805.06	3950.72	5144.9	6922.95	1521.92	5456.39	4577.47	11026.1	5164.29	3733.99	19696.6	3209.71	20431.7	19247.1	24538.2
ENSG00000147872	22829.5	6179.91	40051.8	1082.92	19206.8	17618.6	1656.14	4237.27	1308.4	36377.8	3352.13	4645.68	602.177	5934.12	106854	2337.29	5947.52	2270.12	9537.45	7724.44	3270.08	6151.43	2743.27	6082.88	82070.4	1387.24	5122.32	16915.7	10940.5	39249.6	13234.8	6401.05	4449.91	3218.8	4144.43	38325.3	6838.91	6770.25	2604.91	9749.5	3286.76	76728.5	10098.5	5774.67	1824.2	60167	48680.1	80496.5	83689.3
ENSG00000147889	185.644	35.2097	1168.19	1131.58	184.342	147.556	201.846	536.869	165.106	10.5749	426.742	25.1889	399.814	226.834	434.898	47.5611	11.0241	24.3189	86.0182	67.3856	127.446	419.415	311.67	95.1744	343.937	255.699	215.769	572.265	1356.17	197.883	61.6121	732.771	222.371	196.753	78.9416	1216.35	990.379	48.2226	40.7017	673.612	267.837	287.756	156.017	15.1865	97.102	80.961	236.647	208.162	309.426
ENSG00000151012	298.44	71.6335	121.836	391.054	43.1438	41.6487	51.4019	5700.96	25.72	25.1155	22.5853	32.7456	68.7641	95.6528	212.961	81.5333	68.3496	412.364	319.927	64.4558	0	22.759	49.4022	45.5182	81.5367	15.6751	2524.28	450.702	75.026	136.772	1053.96	6.68587	7.43993	28.1075	26.3139	3266.09	63.9666	94.4358	53.4709	423.489	66.6563	239.34	213.261	19.9323	218.715	44.3979	30.3394	91.9296	306.441
ENSG00000155066	35.2488	50.9933	39.4175	10.6168	154.925	44.0287	18.8056	21.5363	8222.94	14.5405	5.94349	16.7926	127.705	97269.8	193.379	29.4426	44.0965	26529.8	229.382	26.3683	21.7591	36.8479	520.176	8.27603	443.263	56.8221	52.8415	243.127	22.7927	83.4211	14.4198	21.3948	16.5332	39.7382	63.1533	38.5705	29.7775	111.515	71.8265	198.51	110.286	46.589	11.2243	28.4747	6179.65	37.8688	36.4072	49.6631	77.6052
ENSG00000165168	6189.69	1650	1293.61	230.032	2469	1048.36	262.024	2128.25	959.938	514.206	810.692	780.857	3300.67	3583.79	2921.08	3056.37	3109.91	600.571	1676.6	2122.65	2095.09	2120.92	927.744	3914.56	1500.28	681.865	1464.15	10031.3	1290.64	1916.74	1359.4	530.858	1541.72	1887.08	494.7	1746.69	576.802	1878.67	3347.92	1596.02	1630.05	3334.31	1144.88	777.36	1141.66	2364.84	3423.49	5848.62	5283.12
ENSG00000166741	50486.8	5187.97	5031.11	19724.3	56716.4	12538.7	2442.22	9569.04	18545.8	844.673	508.763	14982.4	10518	100578	37891.6	17264.7	15265.1	2430.83	1074.47	903.846	15417.9	23900.2	17060.5	7916.02	89723	12635.1	5041.96	14541.7	13058.3	53942.4	55073.3	5070.56	3051.2	2408.53	30737.2	2204.03	51876.9	5327.59	629.679	13279	59624.7	59795.7	26546.5	15527.3	353.527	9194.29	83950.3	48098.2	22783.1
ENSG00000168209	14165.3	7277.48	1307.95	5792.37	7810.98	6050.97	1158.42	1019.13	15977.1	1479.17	1282.6	4638.96	9508.1	38283	7181.94	1509.5	3511.19	4022.14	1245	12752	587.495	5282.25	846.375	3438.69	24710.1	871.925	3661.47	4151.5	10358.3	12518	2611.3	1338.51	503.436	2735.15	2949.78	3381.81	8084.05	2272.49	4613.66	13267.1	8618.06	5310.24	7560.67	1805.3	885.231	21120.4	14359	14334.7	23662.6
ENSG00000171848	309.014	258.609	430.009	1358.07	227.485	264.172	129.132	556.867	83.7975	122.934	626.444	164.568	1051.11	1019.39	642.964	255.924	289.935	118.423	114.691	193.367	183.398	180.988	158.378	136.555	446.228	345.831	485.481	501.162	1277.34	391.885	175.66	332.956	287.677	239.399	181.566	1238.39	1000.31	195.904	142.057	1705.87	135.737	2025.25	258.158	115.797	60.3352	71.8202	682.029	523.047	885.495
ENSG00000176171	3702.3	5143.04	6532.56	6453.27	6114.65	6497.2	8872.47	4031.9	6833.23	5160.57	5163.7	4773.3	5290.9	4674.23	15045.2	3451.58	3588.35	1965.6	3891.94	7191.22	7562.83	4587.56	4161.41	6579.45	13133.3	3223.18	13840.1	2294.79	6658.32	10380.1	6461.4	6853.01	5048.41	4633.87	6075.87	5829.65	15225.1	4769.01	4437.28	3790.22	3010.44	8280.97	6397.83	6942.14	1757.26	3566.2	28214.4	16698.4	16906
ENSG00000179593	5702.08	299.889	193.504	7.96263	3155.38	392.688	12.537	34.6119	1.65936	25.1155	35.6609	655.752	194.504	27.3294	54.6682	241.203	1802.45	2.11469	27.1636	1429.75	18.6506	1593.13	26.8806	2073.15	53.3695	88.1722	29.7233	286.706	82.6235	83.4211	685.598	152.438	544.769	190.937	123.675	108.824	69.4809	946.368	54.2689	209.098	470.23	781.052	1341.3	513.494	19.7975	37.8688	445.382	561.087	107.453
ENSG00000185499	5027.65	11745.5	999.772	19554.5	9536.73	6093.81	10617.6	141.524	46861.9	658.289	4885.55	141.058	590.389	76680.7	5350.96	20767.2	10889.6	94957.9	1077.49	4142.75	51435.4	7376.08	6951.18	4920.1	2853.79	18825.7	55.0432	831.447	366.583	6153.76	3334.92	1676.82	1373.08	502.059	7502.08	242.443	21963.7	2327.74	6212.2	877.415	29425.7	18224.5	920.39	2331.13	7539.08	468.79	720.863	1019.68	4752.82
ENSG00000187134	18735.9	17728.7	20988	11066.3	41333.7	42324.6	10295.4	95558.8	147.683	10790.4	10128.9	1879.93	32585.3	525.635	917.937	1552.53	9029.87	193.494	3090.62	30013	28740.6	4895.35	15300.1	25175.7	1574.4	5725.31	72299.2	2150.29	131.058	1685.88	65865.9	32106.9	8269.07	24913	23419.3	46984.4	2051.34	25825.2	1183.54	34759.2	3735.18	27582.5	51583.4	21945.5	6976.26	3993.2	359.218	1848.1	598.953
ENSG00000198793	3070.17	2896.91	2974.23	2806.39	2029.72	2465.61	3224.53	1850.58	2784.4	6225.99	3528.05	3670.03	2606.16	4208.72	2295.25	3564.82	3356.85	5211.65	3943.25	2409.77	2337.55	3303.3	4069.14	2313.15	1947.99	2562.87	3207.92	2810.87	3293.55	2547.25	2806.63	2788.01	4130.82	4046.52	2912.94	2217.8	2751.67	3707.11	2015.93	2882.37	3758.21	5805.36	3736.56	3383.75	4980.49	3307.65	2143.17	2234.84	3816.58
ENSG00000233237	250.266	54.6357	68.0848	87.589	90.2097	88.0574	89.013	242.283	233.14	211.499	117.681	290.512	331.05	264.184	87.306	318.206	74.9641	997.075	442.164	79.1049	43.5182	120.297	289.148	53.7942	134.906	179.283	253.199	137.619	82.6235	159.082	284.464	114.997	100.852	143.445	115.781	224.535	143.373	123.57	4416.53	112.489	187.85	149.816	151.528	278.103	909.742	244.189	122.571	115.176	206.947
[truncated: 882 more columns]

## Sheet: Figure 4a-b
case_submitter_id	os	vital	ENSG00000172965	ENSG00000177410	ENSG00000180769	ENSG00000183784	ENSG00000196756	ENSG00000197927	ENSG00000197989	ENSG00000206195	ENSG00000206344	ENSG00000214922	ENSG00000222041	ENSG00000223914	ENSG00000224281	ENSG00000225783	ENSG00000225855	ENSG00000226419	ENSG00000226696	ENSG00000227039	ENSG00000228288	ENSG00000228393	ENSG00000230148	ENSG00000231607	ENSG00000232160	ENSG00000232931	ENSG00000232956	ENSG00000233593	ENSG00000234380	ENSG00000234883	ENSG00000234912	ENSG00000235033	ENSG00000235703	ENSG00000236017	ENSG00000237424	ENSG00000241769	ENSG00000245164	ENSG00000247373	ENSG00000247774	ENSG00000248019	ENSG00000248323	ENSG00000249087	ENSG00000249859	ENSG00000251169	ENSG00000255717	ENSG00000255737	ENSG00000255774	ENSG00000261087	ENSG00000261326
TCGA-A3-A8CQ	3	0	1436.7	2267.07	755.056	525.298	818.931	242.152	364.181	50.5277	135.376	183.997	631.12	90.5686	74.3616	115.356	406.129	155.397	164.93	165.883	84.8485	108.682	153.49	169.697	96.2887	572.965	871.365	156.35	33.3674	54.3411	445.216	55.2945	133.469	232.618	171.604	222.131	117.262	132.516	170.65	227.851	42.9009	160.163	680.694	212.598	1117.33	312.7	1137.35	163.023	245.012
TCGA-A4-7583	3	0	444.835	1307.29	1434.02	256.864	673.631	33.1712	415.066	36.5734	54.4349	240.704	107.169	1585.42	163.305	228.797	166.707	111.421	133.536	277.278	169.258	104.617	11.0571	57.837	196.476	303.644	324.058	1.70109	46.78	124.18	322.356	3.40218	430.376	85.905	70.5952	179.465	166.707	165.856	297.691	188.821	14.4593	198.177	129.283	46.78	975.575	22.9647	1.70109	304.495	162.454
TCGA-B4-5844	7	0	2483.29	2710.62	1486.88	902.574	465.314	164.456	134.467	127.695	41.5977	150.913	665.564	210.891	77.3911	36.7608	92.8693	172.195	107.38	25.1521	69.652	36.7608	100.608	168.326	138.337	156.717	761.335	79.3259	149.945	15.4782	185.739	71.5868	36.7608	18.3804	206.054	34.826	80.2933	90.9346	128.663	92.8693	13.5434	143.174	563.02	86.0976	658.792	414.042	1839.01	278.608	102.543
TCGA-B4-5843	11	0	2225.58	2851.2	1250.25	264.234	571.211	294.348	262.291	14.5717	76.7443	180.689	866.531	481.838	54.401	14.5717	148.631	166.117	90.3446	24.2862	72.8585	34.0006	85.4873	171.946	140.86	212.747	1151.16	76.7443	348.749	20.4004	256.462	30.1149	48.5723	19.4289	94.2303	40.8008	22.3433	68.9727	100.059	185.546	17.486	99.0876	937.446	137.945	1730.15	223.433	134.06	419.665	155.432
TCGA-BP-4166	13	0	2251.42	6864.45	710.039	427.359	334.987	202.55	291.583	112.404	42.2907	139.114	1307.67	54.5327	99.0493	48.9682	89.0331	115.743	127.985	42.2907	57.8715	52.3069	113.517	117.969	87.9201	158.034	462.972	185.857	356.132	96.8235	382.842	93.4847	61.2102	24.4841	396.197	13.355	92.3718	54.5327	282.68	144.679	62.3231	115.743	388.407	164.711	1037.24	834.685	38.952	195.873	124.646
TCGA-F9-A97G	13	0	527.534	2289.7	1856.96	1027.19	436.08	120.452	370.277	286.63	6.69176	104.838	434.964	917.886	71.3788	26.767	56.88	97.0305	59.1105	32.3435	84.7623	11.1529	33.4588	59.1105	199.637	56.88	391.468	30.1129	13.3835	39.0353	109.299	10.0376	18.96	25.6517	113.76	46.8423	17.8447	30.1129	317.859	13.3835	42.3811	147.219	392.583	102.607	663.6	208.56	0	148.334	27.8823
TCGA-B4-5835	16	0	1438.09	2459.43	342.221	1467.75	1143.02	165.787	602.309	355.149	34.2221	221.303	804.599	1006.89	50.9529	71.4862	88.9774	80.612	94.3009	66.9232	73.7676	31.9406	92.0194	100.385	98.8638	100.385	534.625	40.306	28.1382	30.4196	921.715	38.785	71.4862	34.2221	146.014	29.6591	50.1924	121.679	358.191	19.7728	9.12589	38.785	386.329	233.471	903.463	50.1924	23.5752	236.513	44.869
TCGA-B8-5551	16	0	1411.53	5205.68	386.049	36.9737	645.953	101.134	461.084	135.933	82.6471	132.67	1091.81	2.17492	42.411	958.054	86.997	378.437	134.845	374.087	93.5217	28.274	129.408	135.933	80.4722	169.644	1257.11	269.691	269.691	270.778	274.04	18.4869	46.7609	61.9853	227.28	44.5859	266.428	80.4722	1476.77	105.484	705.763	76.1223	1384.34	157.682	1150.53	237.067	104.396	502.408	118.533
TCGA-CZ-4856	18	0	1829.51	3549.35	1985.66	395.099	222.969	187.381	106.764	37.7668	41.3982	167.772	1024.79	989.199	45.0296	42.8508	53.0187	119.837	36.3142	131.457	15.252	18.8834	32.6828	107.49	75.5335	56.6502	382.752	92.9644	562.144	66.0919	363.142	28.3251	4.3577	11.6205	114.753	11.6205	111.848	52.2925	475.716	55.9239	55.9239	72.6284	435.77	383.478	482.979	443.76	2166.51	164.866	25.4199
TCGA-BP-5202	29	0	1229.57	4058.48	807.273	986.283	452.017	53.9103	255.728	57.3661	59.4396	178.319	643.468	305.492	60.1308	41.4695	91.2329	203.892	82.2478	40.7783	84.3213	22.8082	64.2777	123.026	136.158	261.949	795.523	136.849	114.041	46.9987	331.756	55.2926	49.0722	23.4994	120.262	48.3811	62.2042	40.7783	214.259	135.467	28.3375	97.4533	632.41	286.831	738.848	214.259	232.229	284.757	132.011
TCGA-B9-4617	35	0	705.01	3159.12	1154.29	295.285	844.881	79.1193	526.991	22.6055	60.7523	90.4221	235.945	825.102	146.936	52.2753	279.743	18.367	161.064	72.0551	179.431	395.597	5.65138	67.8166	175.193	240.184	572.202	18.367	111.615	14.1285	248.661	12.7156	142.697	24.0184	62.1652	121.505	49.4496	326.367	148.349	231.707	0	285.395	98.8992	118.679	949.432	118.679	11.3028	423.854	340.496
TCGA-B8-5162	36	0	2495.15	5368.87	258.672	118.007	422.939	310.596	445.596	294.547	63.252	175.595	1130.04	24.5455	37.7624	571.156	67.0282	187.868	80.245	50.0351	48.147	20.7693	46.2589	156.714	58.5317	183.148	597.59	130.28	498.463	101.958	208.637	28.3218	21.7134	9.44059	129.336	22.6574	254.896	41.5386	1779.55	36.8183	67.9723	50.0351	479.582	35.8743	1057.35	587.205	57.5876	213.357	54.7554
TCGA-F9-A8NY	36	0	2736.72	7993.38	1502.06	6.60246	956.257	276.203	2409.9	179.367	48.4181	24.209	2149.1	51.7193	37.414	113.342	190.371	7.70287	189.271	80.33	101.238	110.041	210.178	174.965	42.916	428.06	1092.71	16.5062	671.25	16.5062	373.039	12.1045	110.041	168.363	757.082	48.4181	61.623	253.094	129.848	100.137	206.877	165.062	115.543	129.848	2018.15	1673.72	0	900.136	198.074
TCGA-AS-3778	43	0	1318.45	5470.73	556.359	696.449	611.594	209.735	1887.62	10.4067	465.1	266.572	1070.29	48.8315	40.0258	131.285	322.608	205.733	268.173	114.474	100.865	64.8418	128.083	129.684	76.049	490.716	692.446	56.0361	1295.23	84.0542	776.5	155.3	174.512	654.021	195.326	286.585	81.6526	230.549	254.564	330.613	39.2253	140.891	680.439	224.144	2024.5	248.96	591.581	275.377	338.618
TCGA-B2-4098	51	1	1175.65	2971.23	730.242	138.229	695.336	100.53	955.039	164.758	153.588	404.914	586.428	1722.98	111.7	720.468	490.086	175.928	518.011	210.835	215.023	156.381	245.741	129.852	97.7379	895	742.808	13.9626	58.6428	78.1903	417.481	15.3588	798.658	121.474	78.1903	262.496	227.59	256.911	502.652	209.438	431.443	230.382	1163.08	58.6428	1745.32	68.4165	0	423.066	520.804
TCGA-B8-A54G	53	0	897.241	3807.18	1248.38	1041.24	838.532	37.6619	1544.14	42.0928	797.547	338.958	621.422	378.835	73.1085	854.04	383.266	398.774	350.035	900.564	112.986	137.355	347.819	223.756	125.171	594.837	1107.7	170.586	90.8318	1287.15	486.282	13.2925	487.39	169.479	199.387	385.481	288.003	255.88	1399.03	871.763	37.6619	299.08	1277.18	160.617	2311.78	137.355	300.188	461.913	430.897
TCGA-B0-5096	68	1	1771.39	5648.66	465.225	12.9556	944.583	480.536	393.38	166.068	10.6001	137.801	1029.38	0	23.5557	69.4893	98.9339	329.78	44.7558	23.5557	70.6671	32.978	35.3335	180.201	69.4893	88.3339	984.628	234.379	810.316	111.89	204.935	82.4449	45.9336	27.0891	110.712	41.2225	34.1558	31.8002	489.958	85.9783	281.491	65.9559	930.45	31.8002	878.627	256.757	0	260.29	118.956
TCGA-B0-4849	69	1	1645.02	5394.9	918.461	259.486	1157.43	83.277	1769.34	76.0356	619.147	289.659	685.527	24.1383	96.5531	217.244	608.285	656.561	447.765	317.418	61.5526	170.175	304.142	334.315	127.933	931.737	1398.81	141.209	16.8968	339.143	747.08	264.314	346.384	234.141	503.283	223.279	187.072	434.489	337.936	906.392	88.1047	212.417	924.496	407.937	2666.07	270.349	568.456	535.87	1186.4
TCGA-CZ-5467	73	1	1899.15	6372.4	926.316	226.886	1176.05	126.501	434.185	44.0714	74.2685	124.053	1119.74	109.362	62.8426	68.5556	57.9458	148.537	132.214	43.2553	79.9815	25.3003	219.541	177.102	86.5106	142.824	1045.47	83.2461	887.142	74.2685	360.733	81.6138	68.5556	16.3228	191.792	39.9908	48.9683	50.6005	217.909	67.7394	535.386	130.582	609.655	150.985	1403.76	468.463	62.8426	192.609	144.456
TCGA-F9-A7VF	73	0	1978.93	5303.02	513.672	388.026	1777.53	49.889	842.57	7.39096	118.255	79.4529	1265.7	286.4	192.165	151.515	229.12	46.1935	155.21	219.881	1130.82	142.276	467.478	55.4322	116.408	567.256	1535.47	5.54322	1986.32	38.8026	646.709	9.2387	197.708	251.293	524.758	103.473	77.6051	332.593	256.836	55.4322	12.9342	291.943	465.631	75.7574	1371.02	325.202	0	262.379	164.449
TCGA-BQ-5894	84	0	2677.66	7271.77	142.847	29.7198	3019.92	441.962	1114.01	464.013	69.0267	706.565	2206.94	336.505	41.2243	73.8202	104.499	26.8437	87.2421	88.2008	208.997	44.1004	71.9028	113.127	46.0178	235.841	905.016	20.1328	29.7198	29.7198	274.189	19.1741	23.9676	27.8024	599.19	15.3393	27.8024	99.7052	526.328	25.885	492.774	74.7789	142.847	47.9352	1434.22	1373.82	0.958704	239.676	56.5635
TCGA-CJ-4918	93	1	3556.87	7297.39	474.712	144.666	812.554	455.654	329.18	571.733	42.4468	111.748	1535.02	4.33131	47.6444	220.031	181.049	245.152	130.806	42.4468	90.0912	38.9818	109.149	168.921	112.614	284.134	947.691	111.748	1488.24	58.0396	467.781	815.153	38.1155	62.3709	309.256	38.1155	185.38	113.48	621.11	93.5563	58.0396	90.9575	783.967	31.1854	1284.67	413.207	5.19757	212.234	128.207
TCGA-B0-4688	101	1	5847.31	1292.11	238.384	3.45484	1956.3	518.225	543.273	1397.48	39.7306	74.279	2905.52	0	258.249	525.999	242.702	385.214	157.195	117.464	354.121	124.374	269.477	106.236	342.892	290.206	1056.32	322.163	418.035	238.384	310.935	14.6831	241.839	208.154	591.641	208.154	7.77338	231.474	380.896	52.6863	57.8685	185.697	438.764	0.863709	2485.75	1260.15	0	79.4612	474.176
TCGA-B0-4694	106	1	1215.46	3584.52	699.156	743.077	289.522	181.063	419.493	62.7447	46.6104	156.862	1022.74	359.438	57.3666	600.557	118.319	176.582	124.593	187.338	131.764	35.8541	133.557	123.697	74.3973	194.509	865.878	293.108	775.346	204.369	342.407	112.044	43.9213	50.1958	166.722	43.025	294.9	105.77	882.908	157.758	66.3302	84.2572	521.678	137.142	769.968	576.355	216.021	157.758	146.106
TCGA-B0-4699	110	1	1064.77	3803.94	129.356	69.5048	1262.19	119.22	820.06	241.819	135.148	144.802	986.581	0	171.831	741.384	292.017	169.418	190.173	188.242	178.589	278.984	141.906	268.848	103.292	341.732	884.738	78.6755	144.802	368.761	243.749	38.1311	309.875	752.486	135.631	360.556	159.282	222.029	638.092	208.514	81.5716	162.66	298.291	0	2368.47	484.603	2.41336	127.908	336.422
TCGA-DW-7840	114	0	960.75	2401.25	1284.33	193.649	2086.41	118.688	785.841	18.7402	94.9506	118.688	382.301	1236.86	121.187	66.2155	197.397	28.735	89.9532	122.436	237.376	208.641	203.644	39.9792	101.197	544.717	1079.44	22.4883	21.2389	108.693	471.005	13.7428	133.68	87.4545	93.7012	72.4623	71.2129	401.041	244.873	148.673	24.987	188.652	124.935	77.4597	1399.27	221.135	8.74545	251.119	241.125
TCGA-EU-5905	119	0	2094.37	10610.2	396.685	98.7912	884.561	504.595	513.714	130.708	59.2747	285.735	1565.46	0	79.033	54.7151	47.1158	179.344	115.51	345.009	85.1124	36.4768	85.1124	103.351	138.308	174.784	379.966	75.9932	1215.89	68.3939	269.016	165.665	33.437	36.4768	165.665	37.9966	36.4768	98.7912	273.576	45.5959	129.189	180.864	506.115	449.88	2526.02	443.801	139.828	217.341	59.2747
TCGA-EU-5907	127	0	1162.05	3803.45	798.052	957.388	659.32	122.249	754.097	45.3283	67.3056	133.238	1418.91	693.66	104.392	28.8453	127.743	118.128	189.555	38.4603	53.5698	28.8453	107.14	152.468	101.645	127.743	585.147	431.305	137.358	39.8339	217.026	20.6038	27.4717	12.3623	109.887	19.2302	26.0981	72.7999	108.513	48.0754	57.6905	50.8226	862.611	376.362	675.803	1309.03	600.256	141.479	43.9547
TCGA-B0-4691	139	1	2926.83	6681.63	627.463	709.263	1276.87	574.592	1803.58	87.785	159.609	403.013	3365.76	3.99023	57.8583	244.401	287.296	294.279	186.543	255.374	209.487	235.423	295.277	211.482	31.9218	411.991	2643.52	967.63	2269.44	531.698	413.986	45.8876	200.509	462.866	268.343	391.042	404.01	447.903	981.595	270.338	314.23	304.255	996.559	117.712	1704.82	738.192	329.194	467.854	458.876
TCGA-CJ-4920	139	1	1945.83	5212.94	951.172	927.115	803.13	365.48	1495.23	39.7864	173.95	236.868	735.586	161.921	46.2632	287.757	214.661	276.654	168.398	67.5443	151.743	99.0033	282.206	173.025	91.6012	418.22	1881.06	183.202	523.7	101.779	702.276	183.202	131.388	256.298	269.252	160.071	105.48	124.911	427.472	265.551	496.867	167.473	853.094	88.8254	1609.04	383.985	208.185	381.209	235.943
TCGA-B4-5836	141	0	1844.47	1828.23	960.816	1063.96	402.844	162.437	155.94	105.584	44.6702	186.803	910.46	258.275	52.7921	37.3605	64.9749	169.747	71.4723	73.0967	81.2186	16.2437	124.264	182.742	118.579	115.33	973.811	88.5282	272.082	54.4164	351.676	103.148	25.1778	17.0559	122.64	27.6143	201.422	77.1576	295.636	111.269	17.8681	86.0917	661.931	175.432	613.2	276.955	194.112	157.564	60.1017
TCGA-B8-A54I	150	0	1902.53	3190.8	284.385	301.448	1114.79	372.544	2085.96	191.96	309.979	240.305	945.579	115.176	82.4716	1950.88	344.106	294.338	282.963	555.972	318.511	247.415	312.823	135.083	42.6577	648.397	2967.55	127.973	1022.36	449.328	440.796	83.8935	218.976	268.744	120.864	123.707	137.927	258.79	2111.56	567.348	295.76	389.607	2253.75	154.99	1613.88	344.106	563.082	673.992	531.799
TCGA-CW-5584	164	1	1475.42	2468.87	1236.12	657.242	530.006	201.386	397.715	153.356	46.344	138.189	674.094	212.34	69.0946	17.695	78.3634	118.809	53.9275	58.1406	42.9735	11.7966	102.799	85.1044	92.6879	61.5111	649.658	294.073	279.749	23.5933	290.703	36.2325	18.5376	12.6393	161.783	21.0654	38.7604	32.8621	271.323	63.1963	64.0389	72.4651	462.597	158.412	506.413	396.03	53.0849	179.477	37.9178
TCGA-BP-4993	177	0	1825.75	4217.61	639.873	382.2	680.105	114.947	545.042	39.2736	179.126	199.242	1797.01	144.642	49.8105	76.6315	154.221	189.663	170.505	75.6736	99.6209	36.4	86.2104	146.558	123.568	261.505	483.736	117.821	441.589	107.284	341.968	105.368	50.7684	45.021	291.2	66.0947	79.5052	72.7999	419.557	204.031	31.6105	88.1262	663.82	182	1323.81	375.494	323.768	250.968	148.474
TCGA-B0-4703	182	1	3565.44	3905.64	328.418	11.7894	851.36	729.256	1117.46	211.366	239.155	433.68	2795.76	0	39.5785	763.782	267.787	346.944	244.208	202.945	124.63	126.314	244.208	314.944	81.6834	474.1	858.096	173.472	470.732	566.731	379.786	176.84	413.469	280.418	363.786	253.471	325.049	135.578	645.046	330.102	1320.41	415.996	1034.09	74.9466	1458.51	626.52	14.3156	602.099	656.835
TCGA-B0-4819	183	1	1641.32	3438.85	321.93	189.991	1555.82	157.271	1473.49	200.547	391.594	338.818	1231.78	15.8326	79.1631	2531.11	509.81	605.862	573.141	1716.26	184.714	222.712	463.368	351.484	103.44	983.734	3192.91	236.434	320.875	1286.66	450.702	135.105	368.372	935.18	277.599	467.59	1129.39	293.431	2115.24	582.641	273.377	434.869	1425.99	33.7763	2032.91	561.53	13.7216	614.306	870.794
TCGA-BP-5169	193	0	2983.45	5487.05	178.033	116.834	975.011	406.139	2400.67	69.5443	248.969	140.48	300.431	62.5899	52.8537	2694.15	268.441	696.834	282.35	467.338	397.794	132.134	324.077	146.043	29.2086	887.386	1678.8	1086.28	1008.39	189.161	552.182	2840.19	119.616	637.026	411.702	155.779	481.247	222.542	2396.5	694.052	176.643	453.429	3261.63	77.8896	2097.46	1518.85	109.88	770.551	392.23
TCGA-B8-5549	194	0	1464.42	5461.95	835.553	254.682	472.141	208.643	278.191	78.3637	56.8137	191.991	835.553	43.1	56.8137	30.3659	56.8137	95.9955	73.466	60.7319	89.1387	8.81592	74.4455	80.3228	148.891	54.8546	296.802	143.014	1661.31	97.9546	195.909	29.3864	15.6727	13.7136	80.3228	31.3455	43.1	42.1205	295.823	53.875	152.809	88.1592	590.666	300.721	789.514	214.521	822.819	96.9751	41.1409
TCGA-P4-A5EA	201	1	3968.28	5564.24	245.875	5.96062	2379.78	210.112	1870.14	797.233	120.703	931.347	3612.13	236.935	38.744	765.939	175.838	77.488	108.781	682.491	427.674	156.466	280.149	222.033	26.8228	925.386	1548.27	89.4093	99.8403	284.62	405.322	35.7637	411.283	272.698	800.213	95.3699	531.985	174.348	2291.86	129.643	827.036	150.506	599.042	10.4311	3650.88	1372.43	0	463.438	265.247
TCGA-B0-4713	202	1	1262.78	12402.3	646.423	4209.26	865.906	395.37	568.251	189.417	245.039	252.556	547.204	225.496	37.5827	524.655	466.026	765.184	214.973	497.595	213.47	318.701	127.781	138.304	31.5695	353.277	914.012	450.993	3513.23	178.894	431.45	108.238	523.151	291.642	249.549	735.118	363.801	509.622	416.416	569.754	1814.49	336.741	1410.1	181.9	2056.53	375.827	1739.33	959.111	772.701
TCGA-BP-4803	204	0	1959.76	7230.55	641.391	877.131	843.327	552.433	595.133	584.458	72.0564	302.459	800.627	156.567	40.9209	93.4065	94.2961	236.63	77.3939	40.9209	76.5044	47.148	97.8544	125.432	111.198	139.665	1091.52	334.484	1113.76	44.4793	257.09	270.434	27.5772	15.123	190.371	30.2459	88.9586	64.0502	314.913	187.703	23.1292	98.744	702.773	60.4918	1428.67	639.612	46.2584	299.79	94.2961
TCGA-BP-4967	205	0	1405.8	4186.58	488.229	118.462	530.683	664.21	1233.24	99.2891	119.832	291.705	469.056	120.516	82.8551	143.798	284.172	188.307	371.136	251.989	157.493	132.842	194.47	116.408	212.958	407.428	742.272	86.2788	1118.89	52.0412	408.797	87.6483	335.529	299.237	184.198	310.878	105.452	219.806	292.389	258.152	197.209	195.155	302.661	114.354	878.538	256.098	836.768	199.948	358.126
TCGA-Y8-A8RZ	205	0	747.388	6482.75	808.323	241.253	733.709	62.1787	389.239	7.46145	79.5888	118.14	736.196	1510.94	82.0759	14.9229	201.459	118.14	225.087	128.088	78.3452	58.448	220.113	104.46	110.678	190.267	840.656	42.2815	14.9229	37.3072	318.355	9.94859	177.831	189.023	155.447	156.69	8.70502	207.677	191.51	129.332	43.5251	116.896	1234.87	157.934	1503.48	34.8201	4.9743	317.111	165.395
TCGA-CZ-4860	206	1	1787.43	74073.6	306.172	17.1685	3263.93	681.018	5364.21	392.969	22.8914	238.452	3206.7	0.953807	47.6904	720.124	71.5355	370.077	123.041	22.8914	136.394	110.642	59.136	351.001	126.856	100.15	1596.67	1429.76	117.318	65.8127	106.826	6.67665	43.8751	53.4132	633.328	34.3371	19.0761	60.0898	218.422	89.6579	929.008	106.826	1807.46	235.59	16375.9	1965.8	164.055	499.795	88.7041
TCGA-EU-5906	206	0	1545.57	3053.16	1213.19	1047.6	327.04	118.114	203.584	14.2449	217.235	170.939	506.882	271.841	55.7926	39.1735	82.5018	139.481	65.8827	37.9864	61.728	26.7092	100.308	159.662	141.262	92.592	541.9	46.8895	322.291	51.6378	224.357	51.0443	29.6769	8.90307	133.546	29.6769	77.16	32.0511	257.596	70.0375	78.9406	81.3147	621.435	247.505	677.821	232.073	949.068	143.636	45.1089
TCGA-BP-4974	211	1	3476.11	5242.57	284.672	276.63	1236.26	257.867	841.149	103.468	117.407	299.147	975.175	73.4464	63.2604	1271.11	799.869	354.365	344.716	399.934	93.2823	160.295	391.893	362.943	97.5711	934.967	1267.35	114.19	1144.58	255.186	784.858	555.405	329.168	372.593	223.556	422.451	648.687	240.175	468.556	289.497	1090.97	150.646	1105.45	87.3851	2053.28	423.523	69.6937	242.856	632.604
TCGA-BQ-7060	214	0	575.801	1029.02	1083.86	558.866	508.866	58.064	141.128	9.67733	16.1289	145.966	278.223	1233.05	160.482	75.8058	101.612	58.8704	65.322	50.806	231.449	41.9351	15.3224	26.6127	137.902	105.644	376.609	4.83867	7.258	37.9029	176.611	1.61289	70.9671	49.9995	154.031	40.3222	66.1284	66.9349	220.966	47.5802	4.83867	144.354	118.547	59.6769	298.384	180.644	0	81.4509	62.9027
TCGA-BQ-7061	218	0	704.68	4241.54	466.421	469.787	808.329	168.935	218.74	131.244	39.7098	109.707	278.641	730.256	41.7289	35.6715	115.091	120.475	111.053	40.3828	50.4785	54.5168	76.7273	80.7656	138.648	129.225	780.734	468.441	16.1531	8.74961	152.782	55.8629	98.9379	119.802	148.07	69.3238	37.6906	113.745	209.318	47.1133	5.38437	79.4195	220.086	142.686	1283.5	275.276	8.07656	201.241	56.5359
TCGA-BQ-5890	233	0	1409.13	4280	728.713	570.035	551.062	57.7796	372.549	51.7429	60.3668	143.155	994.327	101.761	74.1649	21.5596	104.348	84.5135	139.706	42.2567	444.127	60.3668	188.862	175.064	80.2015	128.495	813.226	902.052	5.17429	18.11	217.32	37.9448	99.174	31.9081	236.293	52.6053	14.6605	88.8254	287.173	75.8896	14.6605	263.027	288.036	85.3758	1058.14	100.036	1.72476	412.219	127.633
TCGA-B0-4701	238	1	1671.54	9781.99	687.231	157.001	1704.45	69.5692	1499.5	43.2457	271.696	264.175	1248.49	79.9106	52.647	1143.19	313.061	696.632	295.199	322.463	44.1858	98.713	166.402	194.606	148.54	753.98	2293.9	435.278	850.812	653.386	690.051	374.169	272.636	289.558	716.375	246.313	518.949	244.432	581.937	532.11	583.817	584.757	2119.04	228.45	3653.32	187.085	58.2877	601.68	973.969
TCGA-BQ-5893	241	1	2334.84	11786.6	917.58	27.8599	828.608	267.815	1206.96	58.416	36.847	1373.23	1149.45	711.776	25.1638	26.9612	148.287	17.9742	97.0604	35.0496	571.578	27.8599	89.8708	120.427	44.0367	212.994	580.565	17.9742	21.569	12.5819	374.761	21.569	64.7069	33.2522	754.016	22.4677	30.5561	96.1617	101.554	70.9979	265.119	144.692	118.629	26.0625	1037.11	826.811	0	620.108	115.035
TCGA-G6-A5PC	242	1	3271.11	11609.5	814.043	741.228	2070.58	65.3475	871.923	39.2085	203.511	313.668	1292.01	358.478	100.822	63.4805	235.251	502.242	128.828	261.39	651.608	126.961	246.454	162.435	24.2719	274.46	2380.52	384.617	97.0878	130.695	352.877	26.139	154.967	225.916	218.447	136.296	76.55	141.897	840.182	696.418	16.8036	323.003	3485.82	309.934	2104.19	248.321	126.961	980.213	463.034
TCGA-B0-5095	245	1	3379.76	6575.57	357.836	144.599	979.243	664.421	837.39	135.447	200.425	209.576	1340.74	24.7099	48.5046	669.912	537.211	398.104	332.211	188.527	113.482	143.683	90.6029	225.134	129.04	635.135	1165.94	258.996	2380.38	162.902	508.84	388.952	173.884	291.943	280.96	202.255	314.822	347.769	375.224	369.733	388.952	292.858	798.953	86.027	1741.59	786.14	351.429	371.563	723.908
TCGA-A4-A57E	258	1	2903.55	6049.18	463.252	578.318	1025.13	149.436	845.809	2.98872	144.953	167.369	591.767	476.701	83.6843	58.2801	233.12	251.053	248.064	46.3252	236.109	370.602	177.829	107.594	58.2801	511.072	1020.65	176.335	125.526	35.8647	558.891	10.4605	366.119	630.621	427.388	138.976	14.9436	288.412	156.908	61.2688	360.141	225.649	440.837	288.412	3097.81	86.673	171.852	177.829	404.972
TCGA-BQ-5877	270	1	1135.63	4511.11	974.471	147.502	1927.09	154.331	165.257	339.392	12.2919	223.302	312.077	151.6	35.5098	15.7063	42.3386	129.064	46.4359	63.5079	49.8503	15.7063	57.362	66.9223	129.747	69.6538	493.04	237.643	40.9728	37.5584	88.0916	17.072	15.0234	4.78017	335.294	15.7063	20.4864	102.432	276.567	38.9242	12.9747	38.9242	226.034	30.0468	828.334	127.016	1.36576	430.898	43.7044
TCGA-AL-3466	293	1	1883.31	3943.35	719.496	277.7	974.476	244.881	732.119	545.303	371.109	194.39	744.742	55.5401	133.801	166.62	1312.77	547.827	747.266	47.9664	939.132	648.809	419.075	229.734	42.9173	1724.27	1173.92	401.403	146.424	189.341	1979.25	65.6383	739.693	315.569	1077.98	224.685	95.9329	891.166	133.801	325.667	696.775	325.667	802.807	85.8347	3175.88	83.3101	0	1156.24	1178.96
TCGA-BP-5177	293	0	2570.72	8288.77	626.693	614.969	535.034	249.398	582.995	296.294	135.357	280.307	1946.16	78.8696	49.027	106.58	176.924	115.107	197.174	55.4219	140.686	57.5535	219.556	139.62	108.712	263.254	887.816	100.186	41.5664	57.5535	440.177	107.646	92.725	89.5276	488.139	103.383	141.752	112.975	324.005	189.713	55.4219	136.423	692.773	105.515	2892.59	784.432	362.374	293.096	150.279
TCGA-B0-4828	307	1	945.557	6173.86	842.002	802.552	1304.3	86.2959	1802.35	64.1055	945.557	316.829	411.755	178.756	65.3383	332.856	495.585	643.521	485.723	314.364	76.4335	374.771	473.395	286.009	86.2959	1035.55	2200.55	408.056	546.13	533.802	597.907	239.163	352.58	318.062	491.887	399.427	361.21	446.273	309.432	606.537	1031.85	350.115	2664.08	133.142	2569.15	419.152	427.781	1121.85	1097.19
TCGA-B3-A6W5	309	0	856.647	1045.58	1408.77	252.767	748.811	160.46	447.734	58.6626	38.8209	159.597	427.892	2749.38	137.167	85.4059	209.633	21.5671	105.248	136.304	135.442	251.904	183.752	37.9582	121.639	249.316	761.752	16.391	409.776	44.8597	271.746	11.2149	92.3074	81.0925	78.5044	82.8178	41.4089	226.886	157.009	122.501	4.31343	205.319	131.128	131.128	899.781	200.143	9.48954	188.928	284.686
TCGA-B0-4844	313	1	1532.63	5756.01	224.444	1590.34	1442.85	312.938	1344.1	192.38	165.447	280.875	1209.43	57.714	60.2791	210.336	383.478	583.553	533.534	412.976	224.444	115.428	255.224	220.596	73.1045	936.25	2118.75	250.094	3080.65	614.334	420.671	914.447	255.224	148.774	336.024	178.272	188.533	347.567	411.694	445.039	288.57	205.205	1871.22	132.101	1285.1	1254.32	548.925	480.95	573.293
TCGA-G6-A8L6	313	1	3866.6	20240.1	694.377	636.378	1868.86	235.218	1472.53	91.8318	449.492	312.55	1938.13	57.999	40.2771	204.608	241.663	433.382	251.329	248.107	206.219	214.274	393.105	170.775	37.0549	823.264	1710.97	531.658	93.4429	230.385	1031.09	486.547	149.831	138.553	431.771	130.498	169.164	112.776	515.547	689.544	99.8872	219.107	1725.47	35.4439	5174.8	795.876	8.05542	692.766	583.212
TCGA-A3-A8OW	323	0	1550.98	3516.17	704.5	682.795	876.329	165.499	599.593	77.7753	277.64	263.17	491.974	92.2451	75.9666	206.195	356.319	211.621	204.386	152.838	52.4531	113.046	275.831	226.995	129.324	414.199	871.807	75.0622	16.2786	371.694	449.469	168.212	128.42	328.284	163.69	213.43	116.663	154.646	247.796	356.319	1.80873	187.203	419.625	286.683	1692.07	281.257	506.444	270.405	340.945
TCGA-F9-A4JJ	325	1	1824.15	7316.04	271.219	1.14438	3811.94	328.438	1835.59	471.486	83.54	769.026	1305.74	948.694	73.2405	431.433	314.705	20.5989	119.016	415.411	410.834	93.8394	86.9731	135.037	76.6737	509.251	2056.46	114.438	59.5079	60.6523	497.807	12.5882	327.294	156.781	342.171	115.583	101.85	236.887	262.064	59.5079	476.064	121.305	119.016	60.6523	2925.04	1118.06	2.28877	403.967	179.668
TCGA-BQ-5889	329	1	2347.65	2709.33	303.136	143.541	1672.44	296.525	974.567	39.6626	130.32	125.598	1484.51	57.6052	115.21	450.454	130.32	203.979	118.988	426.845	247.419	92.5461	101.99	159.595	95.3791	355.075	999.12	65.16	129.376	228.532	357.908	31.1635	82.1583	309.746	244.586	77.4365	547.722	178.482	1549.67	148.263	31.1635	114.266	511.837	33.9965	1909.47	999.12	0	198.313	249.308
TCGA-CZ-5461	330	1	1237.57	13233.4	806.402	315.407	894.846	225.012	312.806	44.8724	33.8169	156.078	978.738	138.519	35.7678	27.9639	39.0195	96.248	35.7678	35.7678	37.7188	16.2581	60.4802	137.218	87.1434	42.2711	1190.09	453.926	1466.48	122.911	289.394	131.365	25.3626	15.6078	191.195	11.7058	65.0324	29.9149	464.332	44.8724	66.9834	90.3951	455.227	76.7383	1169.93	573.586	95.5977	134.617	33.8169
TCGA-G7-6793	336	1	1928.45	4087.57	811.139	4.1941	530.134	179.507	383.341	14.2599	10.9047	710.48	1373.99	33.5528	42.7798	23.487	124.145	20.1317	170.28	48.6515	244.097	14.2599	91.4314	102.336	85.5596	145.116	437.025	124.145	71.2997	4.1941	184.54	37.7469	56.2009	26.8422	928.574	25.1646	10.9047	97.3031	162.731	84.7208	196.284	77.1714	1221.32	106.53	673.572	850.563	0	338.044	45.2963
TCGA-BQ-7058	343	1	1090.36	3432.43	919.226	471.022	531.325	138.536	171.132	57.0441	159.724	166.243	619.336	1015.39	130.387	39.116	197.21	65.1933	197.21	21.1878	376.491	58.674	330.856	101.05	104.309	215.138	702.458	1364.17	11.4088	11.4088	187.431	52.1546	335.746	81.4916	221.657	112.458	16.2983	99.4198	149.945	115.718	4.8895	312.928	187.431	120.608	834.474	200.469	3.25967	220.027	104.309
TCGA-4A-A93Y	352	0	1974.83	4753.58	158.262	126.151	1174.35	189.226	822.273	103.214	30.9642	92.8927	864.705	12.6151	69.9563	327.992	71.1031	102.067	69.9563	139.913	97.48	20.6428	66.5158	127.297	63.0753	131.885	805.07	36.6984	87.1586	157.115	206.428	27.5238	30.9642	55.0475	216.75	33.2579	157.115	58.488	1313.11	52.7539	56.1944	73.3967	440.38	42.4325	1078.01	411.71	0	163.996	48.1666
TCGA-T7-A92I	356	0	144.813	1113.34	1107.6	93.1963	539.105	101.799	413.648	116.137	38.7123	165.603	44.4474	1.43379	372.785	143.379	356.296	78.8584	129.758	141.945	144.096	100.365	456.662	208.616	116.854	357.013	602.191	48.0319	3.58447	15.7717	412.931	35.1278	230.123	240.16	110.402	137.644	75.2739	183.525	184.959	35.1278	1.43379	187.826	42.2968	15.0548	1274.64	69.5387	0.716894	74.557	95.3469
TCGA-HE-A5NI	360	0	1004.37	1683.34	850.636	279.275	622.604	15.3729	947.998	312.583	271.589	330.518	479.123	522.68	110.173	81.989	561.112	15.3729	358.702	125.546	504.745	586.734	315.145	43.5567	143.481	932.625	855.76	10.2486	579.048	40.9945	525.242	15.3729	212.659	107.611	327.956	187.037	61.4918	786.582	176.789	433.005	30.7459	509.869	366.388	151.167	1568.04	407.383	17.9351	768.647	791.707
TCGA-6D-AA2E	362	0	733.872	2330.89	498.824	441.368	541.916	60.0678	3354.66	15.6699	50.9271	246.8	257.247	5.22329	117.524	126.665	288.587	152.781	148.864	83.5726	267.693	63.9853	347.349	259.859	118.83	394.358	693.391	180.203	19.5873	24.8106	306.868	169.757	301.645	197.179	310.786	221.99	120.136	90.1017	370.853	126.665	5.22329	127.971	214.155	69.2086	1309.74	146.252	0	127.971	186.733
TCGA-B0-5081	362	1	2777.38	3496.94	331.931	249.136	909.235	396.661	879.88	804.613	338.705	317.63	3064.9	8.27946	53.4401	3400.6	359.78	500.531	395.156	566.766	90.3213	175.374	80.5365	270.964	73.0097	671.389	2724.69	272.469	852.031	416.231	549.455	139.245	306.34	732.355	312.361	252.147	1494.07	306.34	1725.89	527.627	69.999	262.685	1244.93	82.7946	1379.66	655.582	16.5589	359.027	500.531
TCGA-SX-A7SM	363	1	2187.83	6724.08	584.474	285.655	2122.01	142.169	618.699	48.7061	71.0846	122.424	781.931	541.033	55.288	39.4915	213.254	222.469	197.457	154.017	82.9321	131.638	217.203	73.7174	81.6157	296.186	1603.35	157.966	147.435	75.0338	335.677	34.2259	156.649	230.367	67.1355	131.638	47.3897	194.825	238.265	156.649	30.2768	215.887	764.818	146.118	2297.09	189.559	11.8474	310.666	397.547
TCGA-BQ-5892	364	0	698.415	3201.07	1131.69	693.796	276.225	128.412	223.567	70.211	62.8204	181.071	238.348	456.372	43.42	38.8008	42.4962	147.813	73.9064	182.918	55.4298	18.4766	35.1055	89.6115	105.317	81.297	496.096	221.719	78.5255	71.1349	244.815	13.8574	18.4766	8.31447	130.26	20.3242	69.2872	53.5821	309.483	30.4864	16.6289	75.754	749.226	355.674	752.921	201.395	548.755	274.377	52.6583
TCGA-B4-5377	365	0	802.209	2970.53	1849.73	804.757	449.211	137.631	197.526	18.4782	36.3192	131.259	497.637	159.295	96.8513	115.329	163.755	122.338	121.701	151.012	22.9385	28.6731	23.5756	165.029	120.427	210.269	449.849	95.5769	84.7449	154.197	273.987	45.8769	79.6474	79.6474	72.6384	62.4436	80.9218	60.532	368.29	166.941	70.7269	50.9743	523.761	265.067	461.955	315.404	1295.39	109.595	143.365
TCGA-AK-3465	369	0	722.119	2827.33	844.414	259.148	1187.03	71.8237	287.295	6.79413	70.8531	82.5002	229.059	7.76472	331.942	102.883	284.383	50.4707	236.824	66.0002	51.4413	547.413	194.118	237.795	121.324	664.854	609.531	19.4118	7.76472	19.4118	426.089	37.853	311.56	593.031	54.3531	256.236	59.206	249.442	59.206	231.971	4.85295	232.942	212.559	13.5883	1205.47	184.412	0.97059	147.53	309.618
TCGA-DV-5568	370	0	3863.61	4871.55	422.454	602.919	1033.58	300.434	512.686	283.003	49.2179	149.704	2780.81	42.0403	75.8776	243.013	107.664	413.225	73.8268	72.8015	249.166	43.0657	134.324	122.019	68.7	364.007	1185.33	180.466	3892.32	340.424	294.282	301.46	43.0657	52.294	206.1	48.1925	124.07	63.5731	610.097	211.227	179.44	144.578	626.503	153.806	902.328	821.324	26.6597	200.973	268.648
TCGA-CZ-5986	373	0	744.942	4264.15	1402.55	1057.05	407.149	128.438	326.233	29.5408	118.163	278.711	507.331	888.793	47.5222	46.2378	160.548	170.823	190.089	34.6783	34.6783	65.5035	78.3474	147.704	253.023	345.499	516.322	35.9627	272.289	69.3567	407.149	46.2378	88.6224	38.5315	170.823	56.5129	96.3287	50.0909	187.52	155.41	1018.52	38.5315	271.005	179.814	1009.53	128.438	1207.32	161.832	124.585
TCGA-B9-A8YI	374	0	1041.79	2896.04	568.396	383.299	2393.16	95.0057	265.361	14.7423	13.1042	142.509	88.4536	2306.35	99.9198	47.5029	113.024	65.5212	90.0916	88.4536	137.594	45.8648	44.2268	45.8648	98.2818	162.165	661.764	9.82818	3.27606	19.6564	330.882	4.91409	32.7606	93.3677	73.7113	62.2451	21.2944	81.9015	122.852	49.1409	14.7423	108.11	443.906	244.066	676.506	237.514	3.27606	73.7113	101.558
TCGA-BP-4353	375	1	3018.52	6943.93	480.32	88.1321	628.382	196.535	1426.86	304.937	144.537	280.26	993.249	140.13	45.8287	158.638	163.044	155.994	163.044	109.284	78.4376	44.066	116.334	163.926	124.266	330.495	441.542	134.842	1908.06	227.381	385.137	280.26	65.2177	78.4376	111.928	64.3364	235.313	70.5057	567.571	262.634	168.332	120.741	943.013	222.093	2417.46	418.627	206.229	234.431	205.348
TCGA-5P-A9KC	377	0	963.754	2416.24	984.764	1235.98	448.534	17.3567	1035.92	116.929	24.6648	123.324	255.783	1909.24	80.3889	23.7513	242.08	102.313	163.518	103.227	48.4161	44.762	134.286	65.7728	158.037	265.832	629.409	13.7027	12.7891	29.2323	205.54	8.2216	57.5512	232.032	69.4268	52.0701	31.9729	111.448	320.642	53.8971	23.7513	63.9457	350.788	224.724	847.738	112.362	1.82702	154.383	121.497
TCGA-GL-A59R	378	0	761.78	1583.42	1053.62	221.5	800.692	214.017	630.077	1.49662	94.2871	136.192	291.841	1707.64	110.75	10.4763	258.915	34.4223	212.52	184.084	173.608	278.371	193.064	41.9054	146.669	671.983	645.044	17.9595	76.3277	50.8851	411.571	29.9324	149.662	220.003	142.179	124.22	29.9324	428.034	127.213	214.017	25.4426	208.03	139.186	122.723	1101.51	113.743	29.9324	303.814	338.236
TCGA-A4-A48D	379	0	860.158	2166.66	580.064	543.923	834.859	37.9481	285.515	9.03527	41.5623	99.388	348.762	681.26	137.336	14.4564	68.6681	19.8776	46.9834	41.5623	471.641	14.4564	126.494	50.5975	149.986	12.6494	256.602	10.8423	57.8257	32.527	135.529	0	27.1058	12.6494	110.23	48.7905	41.5623	63.2469	422.851	23.4917	21.6847	122.88	119.266	122.88	392.131	68.6681	9.03527	52.4046	23.4917
TCGA-A4-A6HP	379	0	1291.71	3915.63	694.465	113.429	1167.86	93.7528	1796.35	6.94465	186.348	149.31	783.588	565.989	186.348	157.412	393.53	64.8167	134.263	476.866	304.407	420.151	424.781	64.8167	60.187	981.511	1280.13	27.7786	87.9656	150.467	606.5	35.8807	158.57	371.539	265.054	111.114	111.114	405.105	1026.65	144.68	15.0467	353.02	351.862	133.106	1746.58	291.675	15.0467	839.145	303.25
TCGA-B3-8121	379	0	894.125	2496.96	550.137	209.808	1457.68	119.542	892.905	14.6378	128.081	153.697	373.263	269.579	70.7493	547.697	195.17	68.3097	189.071	243.963	135.399	176.873	100.025	68.3097	164.675	409.858	487.926	13.418	497.685	167.115	383.022	18.2972	179.313	71.9691	154.917	120.762	219.567	178.093	468.409	195.17	154.917	225.666	468.409	39.0341	1099.05	173.214	1.21982	237.864	347.647
TCGA-3Z-A93Z	385	0	2134.78	6686.01	604.854	646.364	2188.15	203.101	1568.47	16.3073	139.354	268.33	868.737	50.4045	71.1593	114.151	131.941	309.84	87.4667	109.704	75.6068	108.221	97.8441	160.109	60.7819	456.606	1171.16	126.011	41.5096	91.9141	705.663	136.389	31.1322	88.9492	176.416	97.8441	81.5367	102.292	351.349	154.179	20.7548	84.5017	1171.16	283.155	1927.23	462.536	1409.84	507.01	232.75
TCGA-GL-7773	393	0	1635.34	2522.66	1045.18	55.7152	567.469	124.843	556.12	4.12705	49.5246	139.288	506.595	737.71	187.781	96.9856	155.796	23.7305	185.717	155.796	644.851	55.7152	124.843	58.8104	105.24	243.496	596.358	3.09529	983.269	246.591	306.433	0	87.6998	168.177	388.974	106.271	75.3186	157.86	148.574	78.4139	66.0328	186.749	169.209	23.7305	930.649	196.035	0	203.257	188.812
TCGA-5P-A9KA	395	0	625.358	2563.24	1264.05	110.286	599.907	56.9609	1495.53	10.9074	75.1399	162.399	295.712	1816.69	116.346	452.051	381.759	122.405	161.187	364.792	146.644	95.7427	175.73	46.0535	110.286	776.849	682.319	18.179	608.391	110.286	296.924	12.1193	301.771	254.506	109.074	295.712	96.9547	136.948	381.759	355.096	53.3251	181.79	93.3189	90.895	1598.54	82.4115	3.6358	443.568	216.936
TCGA-A4-A5Y1	395	1	767.365	1699.2	781.862	19.9965	1239.78	159.972	347.939	575.899	117.479	227.96	247.956	274.952	147.974	122.478	308.446	40.4929	131.977	19.4966	276.451	121.479	163.971	306.946	172.47	351.938	487.914	87.9845	285.45	36.4936	362.936	99.9824	455.42	470.917	120.479	509.91	43.4923	238.458	153.973	115.48	20.4964	291.949	74.4869	38.9931	1054.31	57.9898	8.4985	494.913	264.953
TCGA-F9-A7Q0	398	0	471.685	2032.22	550.109	2.27318	586.48	131.844	714.915	1.13659	245.503	227.318	337.567	523.968	223.908	334.157	503.509	54.5563	203.449	192.084	132.981	491.007	234.137	110.249	55.6929	2052.68	368.255	103.43	538.743	105.703	460.319	11.3659	636.49	215.952	80.6978	227.318	186.401	461.455	278.464	180.718	5.68295	195.493	300.06	72.7417	1985.62	179.581	0	409.172	780.837
TCGA-Y8-A8S1	404	0	1549.29	4392.24	118.133	168.485	606.16	91.0208	540.315	114.26	3.87322	87.1475	1111.62	52.2885	135.563	60.035	40.6688	23.2393	38.7322	92.9574	261.443	7.74645	63.9082	46.4787	65.8448	5.80984	635.209	608.096	98.7672	36.7956	211.091	13.5563	19.3661	15.4929	203.344	17.4295	36.7956	52.2885	1101.93	5.80984	30.9858	137.499	255.633	61.9716	617.779	286.619	0	29.0492	7.74645
TCGA-BP-5194	408	0	2249.25	6931.26	967.287	525.32	293.352	148.615	455.536	78.8304	75.5996	190.614	918.826	442.613	43.2921	90.4611	80.1227	182.861	122.122	18.7384	38.769	23.2614	123.415	116.953	96.2764	180.276	683.627	146.03	36.8306	54.2766	479.444	43.2921	26.4922	20.6768	133.107	19.3845	119.538	69.7843	313.383	129.876	62.6766	108.553	588.643	224.86	1840.24	377.352	1219.29	272.029	94.9841
TCGA-DW-5561	414	0	1322.78	2773.99	970.452	106.143	800.088	23.1909	541.419	20.5151	221.206	297.914	519.12	1266.58	157.877	91.8718	365.703	25.8668	237.261	141.822	225.666	211.394	50.8417	78.4924	175.716	728.731	1226.44	71.3567	12.4874	64.2211	330.917	42.814	296.131	117.739	117.739	305.942	65.113	328.241	253.316	339.837	16.0553	311.294	111.495	107.927	1500.28	148.065	8.02763	495.929	551.231
TCGA-DW-7839	419	0	1047.16	2310.18	2132.91	12.8661	452.458	134.379	351.673	2.85913	135.809	164.4	561.105	1765.52	199.425	17.8696	213.005	4.2887	229.445	15.7252	250.174	110.077	289.487	86.4888	208.717	831.293	484.623	16.44	31.4505	5.00348	816.997	6.43305	295.206	177.981	121.513	209.432	9.29218	138.668	15.0105	97.9253	3.57392	327.371	21.4435	22.8731	1224.42	38.5983	0.714783	320.223	380.265
TCGA-Q2-A5QZ	428	0	9952.67	12871.1	166.61	377.162	5417.58	86.0514	787.279	172.103	65.9117	71.4044	2993.49	747	38.4485	67.7426	249	1155.29	42.1103	274.632	102.529	75.0661	435.75	128.162	53.0956	249	4813.39	43.9412	40.2794	18.3088	935.581	12.8162	73.2353	164.779	285.618	56.7573	10.9853	377.162	1182.75	25.6323	27.4632	51.2647	1893.13	684.75	2076.22	534.617	0	347.868	117.176
TCGA-CJ-4638	431	1	1129.88	4099.56	811.542	648.636	1141.84	67.2549	1108.96	230.161	297.416	391.573	808.553	784.641	112.092	176.357	1128.39	703.935	443.882	173.368	370.649	394.562	41.8475	224.183	61.2767	1017.79	1234.5	509.643	795.102	230.161	508.148	62.7712	1158.28	1348.09	198.776	712.902	130.026	623.229	321.329	724.858	225.678	591.843	1310.72	173.368	2049.03	246.601	227.172	1076.08	984.911
TCGA-CZ-5987	445	1	1480.45	3337.31	1225.03	198.29	547.817	450.353	727.622	122.671	58.8147	137.794	1248.55	756.189	55.4539	97.4644	178.125	247.022	139.475	94.1035	104.186	47.0518	179.805	295.754	112.588	426.827	1186.38	253.743	1759.4	250.383	245.341	30.2476	28.5671	72.2581	216.774	47.0518	193.248	159.64	583.106	250.383	28.5671	174.764	815.004	228.537	747.787	334.404	179.805	388.177	168.042
TCGA-CZ-4861	446	1	1457.65	15666.4	625.729	253.505	819.429	110.685	1922.71	87.4771	76.7657	208.874	969.39	172.276	30.3492	187.451	76.7657	330.271	193.699	122.289	57.1279	36.5976	96.4034	244.579	66.9468	140.142	1285.38	375.795	74.9804	201.733	192.807	23.2082	116.041	41.0607	187.451	67.8394	83.014	73.1952	557.89	194.592	338.304	148.176	1159.52	207.089	3179.53	99.9739	224.049	521.292	169.599
TCGA-B9-A69E	452	0	1797.83	2335.27	451.212	173.466	1077.9	97.2612	390.048	138.372	75.202	108.291	400.075	137.369	125.337	151.407	207.557	92.2478	92.2478	323.87	46.1239	75.202	129.347	133.358	84.2262	373.002	550.478	15.0404	53.1427	71.1912	534.435	33.0889	93.2505	155.417	295.794	38.1023	114.307	106.285	866.327	108.291	9.02424	59.1589	564.516	48.1293	1323.55	214.576	0	212.571	136.366
TCGA-B0-4823	454	1	1977.41	7710.89	849.031	187.758	429.553	182.262	510.152	125.477	23.8132	183.178	941.536	612.731	45.7946	25.645	39.3833	89.7574	43.0469	73.2713	72.3554	10.9907	57.7012	78.7667	94.3368	60.4488	506.488	109.907	1557.93	65.0283	194.169	29.3085	14.6543	8.24302	119.066	5.49535	50.374	25.645	500.077	46.7105	165.776	78.7667	483.591	134.636	1226.38	421.31	1183.33	254.618	52.2058
TCGA-BP-4977	454	0	1072.09	4118.86	996.975	889.124	494.315	489.821	1837.31	251.009	355.65	408.933	721.571	917.371	73.1842	334.465	419.846	476.34	424.34	315.206	89.8754	195.8	270.268	151.504	145.727	415.353	1620.32	172.047	1854.64	81.5298	368.489	151.504	241.38	301.725	166.269	311.996	218.911	372.983	459.006	626.56	823.002	410.859	1083.64	147.652	1787.88	134.171	1296.77	599.597	503.944
TCGA-B0-5092	459	1	2657.62	5049.59	552.233	998.831	740.495	291.805	1264.49	219.638	494.709	515.627	1334.56	253.107	106.681	1254.03	840.901	587.794	526.086	1190.23	278.208	281.346	532.361	298.081	78.4422	1018.7	1264.49	202.904	161.068	1977.79	754.091	147.471	541.774	1075.18	303.31	574.197	1153.62	629.63	1433.92	564.784	151.655	325.274	1042.76	103.544	2514.34	451.827	465.424	585.702	894.242
TCGA-A3-A6NJ	468	0	1050.18	3341.49	811.504	365.972	1398.37	136.655	433.364	5.61594	122.615	212.47	538.195	116.063	66.4553	450.212	219.958	313.557	110.447	229.318	45.8635	60.8394	175.966	137.591	107.639	354.74	1036.14	58.0314	470.803	266.757	672.041	23.3998	80.4952	137.591	60.8394	110.447	248.038	84.2392	773.128	169.414	117.935	83.3032	849.88	184.39	1289.8	263.949	600.906	229.318	269.565
TCGA-O9-A75Z	471	0	1198.1	3210.91	538.441	101.486	1039.29	117.461	972.576	133.436	268.751	163.506	503.672	1095.68	89.2703	93.9687	299.76	10.3366	280.027	126.858	201.093	253.716	193.576	97.7275	129.677	1652.91	1020.5	20.6731	83.6321	45.105	379.634	16.9144	382.453	137.194	218.947	257.474	61.0797	169.144	243.379	188.877	9.39687	263.112	80.8131	60.14	1120.11	194.515	1.87937	841.02	316.675
TCGA-Y8-A898	475	0	1096.21	3079.68	814.927	348.795	1885.42	99.6558	1123.54	11.2515	28.9323	85.1896	710.449	650.977	141.447	99.6558	208.956	17.6809	99.6558	181.631	278.072	228.244	200.919	59.472	72.3308	278.072	1059.24	30.5397	591.505	59.472	408.267	14.4662	65.9014	117.337	200.919	51.4352	56.2573	101.263	617.223	90.0117	41.7911	192.882	237.888	94.8337	1469.12	176.809	0	358.439	162.342
TCGA-A4-A5XZ	479	0	831.92	1907.33	1171.06	276.824	382.625	40.5815	533.356	17.3921	46.3788	166.674	397.119	2174.01	133.339	20.2907	121.744	14.4934	79.7136	27.5374	160.876	63.7709	84.0616	39.1321	117.396	207.255	482.629	94.207	273.925	13.044	200.009	2.89868	75.3656	56.5242	131.89	66.6695	27.5374	105.802	275.374	84.0616	0	52.1762	114.498	140.586	629.013	78.2642	40.5815	198.559	44.9295
TCGA-BP-4787	480	1	2128.41	5128.64	372.13	782.21	474.386	287.794	381.617	185.538	137.045	160.237	862.329	12.6503	46.3844	190.809	199.242	306.77	195.026	185.538	127.557	68.5225	153.912	182.375	70.6309	231.922	873.925	188.7	2002.96	68.5225	225.597	293.065	96.9857	226.651	251.952	80.1186	131.774	388.997	596.673	187.646	190.809	118.07	691.55	247.735	993.049	405.864	61.1431	526.042	230.868
TCGA-B0-5099	485	1	1878.96	3733.05	2019.33	467.298	885.733	138.59	350.917	90.6166	80.8443	174.126	756.915	298.502	74.6255	87.9514	466.409	246.975	271.85	72.8487	81.7327	51.5271	220.323	119.934	124.376	831.541	1205.56	97.7238	398.002	192.782	555.249	156.358	249.64	264.743	183.01	215.881	52.4155	95.947	74.6255	355.359	1153.14	87.063	1304.17	159.912	1608	282.511	2053.09	230.095	284.287
TCGA-P4-AAVL	487	1	2099.27	6164.98	743.455	68.9981	1066.02	339.816	1995.77	274.268	275.993	339.816	658.932	740.005	77.6229	115.572	376.04	56.9235	246.668	279.442	372.59	674.457	436.413	75.8979	65.5482	738.28	1033.25	210.444	334.641	134.546	541.635	27.5993	319.116	474.362	379.49	160.421	36.224	686.531	391.564	326.016	100.047	536.461	324.291	72.448	3184.26	774.504	0	1029.8	945.274
TCGA-2Z-A9JS	492	1	1057.79	2364.04	1112.28	185.985	1240.14	114.061	547.056	69.0177	77.7358	134.403	373.422	940.094	156.925	84.2743	224.489	23.2481	207.053	254.276	181.626	142.394	90.8128	37.0516	216.498	572.484	563.039	5.81202	1065.05	21.7951	488.936	18.1626	140.215	69.7442	193.25	112.608	32.6926	189.617	144.574	170.002	10.171	214.318	124.958	74.8298	930.65	77.0093	5.08552	316.029	278.977
TCGA-A4-A5DU	496	0	1082.08	2187.75	452.255	234.451	1181.97	88.7862	1023.82	2.77457	155.376	244.162	342.659	585.434	149.827	119.306	453.642	13.8728	288.555	228.902	273.295	604.856	105.434	59.6532	80.4625	796.301	843.469	183.122	76.3007	30.5203	513.295	5.54914	523.006	1306.82	190.058	405.087	51.3295	413.411	253.873	350.983	6.93642	375.954	202.544	167.861	1810.41	205.318	18.0347	353.758	635.376
TCGA-GL-A9DE	496	0	443.437	2751.53	1234.97	887.983	748.3	45.4523	250.542	6.65156	67.6242	140.791	176.266	748.3	159.637	18.8461	236.13	59.864	150.769	45.4523	156.312	47.6695	160.746	86.4702	210.633	209.524	665.156	484.455	2.21719	19.9547	206.198	166.289	135.248	92.0132	57.6468	151.877	26.6062	87.5788	144.117	95.339	4.43437	94.2304	180.701	168.506	1178.43	39.9093	3.32578	178.483	120.837
TCGA-SX-A7SP	496	1	853.997	2721.05	512.209	366.404	1553.67	59.6472	1221.35	188.409	168.527	154.325	475.284	632.45	342.735	73.8489	284.034	53.9665	329.48	189.356	807.604	177.995	273.62	52.073	331.373	521.677	986.546	9.46781	368.298	31.2438	528.304	4.73391	757.425	1102.05	352.203	604.993	67.2215	249.95	338.001	172.314	12.3082	442.147	565.228	52.073	1073.65	63.4344	1.89356	323.799	377.766
TCGA-IZ-A6M8	497	0	3444.02	4342.16	442.763	318.06	2121.34	29.4241	612.301	2.80229	33.6275	98.0803	989.21	477.791	224.184	2.80229	92.4757	30.8252	64.4528	112.092	564.662	32.2264	36.4298	36.4298	78.4642	16.8138	1261.03	16.8138	102.284	39.2321	299.846	2.80229	16.8138	51.8424	283.032	30.8252	19.6161	106.487	671.15	5.60459	8.40688	127.504	350.287	168.138	759.422	252.207	2.80229	123.301	16.8138
TCGA-MW-A4EC	498	0	1657.13	4988.04	796.643	514.441	668.958	111.03	777.213	8.32728	113.806	305.334	893.795	323.839	134.162	119.358	210.958	222.061	217.435	128.61	356.223	58.291	316.437	144.34	141.564	274.8	1324.96	93.4506	626.396	224.837	502.413	25.9071	198.929	182.275	107.329	173.022	89.7496	74.9455	390.457	265.548	41.6364	137.863	1057.56	368.251	2384.38	293.305	1176	222.986	197.079
TCGA-B8-4146	511	0	1050.02	4200.08	4106.25	1363.6	130.659	330.21	419.296	67.705	206.678	212.617	220.932	173.42	58.2025	159.166	168.668	308.83	53.4513	24.9439	20.1927	166.293	91.4611	431.174	280.322	357.53	286.261	46.3244	45.1366	504.818	181.734	20.1927	73.644	9.50245	41.5732	54.6391	367.032	104.527	231.622	300.515	91.4611	57.0147	444.24	85.5221	2078.66	41.5732	302.891	280.322	608.157
TCGA-IA-A40U	511	0	899.064	2770.44	863.621	178.395	736.027	157.129	1378.72	50.8012	139.408	198.479	393.414	1208.6	126.412	72.0669	190.209	86.244	160.674	158.311	342.613	108.691	218.564	57.8898	37.8056	491.473	858.896	61.4341	7.08855	60.2526	367.423	10.6328	228.015	329.617	192.572	184.302	137.045	320.166	411.136	223.289	25.9913	274.09	614.341	62.6155	1303.11	259.913	0	402.866	433.583
TCGA-MH-A854	536	0	2105.29	7797.42	753.011	162.483	1235.22	164.23	1167.08	19.2184	108.322	213.149	1004.6	772.23	150.253	139.77	366.896	33.1954	162.483	190.437	524.138	111.816	429.793	54.1609	43.6782	487.448	905.011	12.2299	375.632	69.885	251.586	12.2299	277.793	721.563	304	228.874	36.6896	148.506	246.345	225.379	80.3678	162.483	230.621	302.253	1097.2	164.23	5.24138	553.839	178.207
TCGA-PJ-A5Z9	540	0	876.889	2869.82	756.532	135.988	611.165	193.822	426.722	53.1448	40.6401	120.357	450.168	1076.96	160.998	54.7079	175.065	29.6986	78.1541	112.542	423.595	171.939	193.822	28.1355	79.7172	389.208	648.679	57.8341	100.037	25.0093	439.226	0	143.804	325.121	131.299	120.357	29.6986	134.425	104.727	115.668	15.6308	231.336	117.231	189.133	976.927	135.988	9.3785	215.705	218.832
TCGA-G7-A8LB	547	0	1262.37	3539.85	631.187	379.038	1620.26	84.5921	725.54	4.88031	170.811	213.107	948.407	961.422	247.269	39.0425	546.595	32.5354	274.924	117.128	1086.68	400.186	584.011	61.8173	81.3385	1239.6	808.505	43.9228	0	43.9228	501.045	16.2677	1257.49	922.379	570.997	782.477	6.50708	507.553	108.994	367.65	1.62677	732.047	201.72	22.7748	1908.2	219.614	0	530.327	858.935
TCGA-A4-7286	554	0	593.12	2654.1	917.415	456.574	290.159	34.1364	392.568	51.2046	4.26705	136.546	354.165	2385.28	213.352	29.8693	85.3409	93.875	59.7387	76.8068	187.75	21.3352	89.608	42.6705	145.08	115.21	307.227	174.949	55.4716	25.6023	106.676	0	34.1364	81.0739	115.21	29.8693	34.1364	170.682	401.102	34.1364	8.53409	110.943	268.824	145.08	430.972	34.1364	12.8011	98.1421	51.2046
TCGA-KV-A6GD	560	0	831.451	2873.17	722.906	237.712	1283	145.45	1459.92	93.3483	58.614	93.3483	450.46	580.713	134.595	339.744	261.592	65.1267	132.424	178.013	183.44	105.288	181.269	83.5793	91.1774	704.454	1706.32	105.288	251.823	122.655	441.776	47.7596	123.741	161.731	98.7755	115.057	160.646	120.484	756.555	174.757	40.1615	125.912	174.757	132.424	1222.21	194.295	5.42722	235.542	183.44
TCGA-A3-3352	561	1	1495.85	6552.48	701.399	514.216	477.102	328.646	665.899	133.933	480.867	238.82	366.298	407.715	82.296	181.266	554.019	524.973	460.965	186.645	45.72	150.069	208.698	201.706	132.319	849.316	923.006	243.661	149.531	197.403	805.21	127.478	205.471	357.692	174.812	250.653	360.919	254.418	355.002	309.282	277.547	223.221	1147.84	396.419	2022.44	371.139	986.476	302.828	370.063
TCGA-CZ-5455	561	1	1649.19	2514.58	1118.19	312.229	275.496	180.963	533.166	66.4431	97.774	165.838	597.448	907.516	49.1571	149.092	139.369	245.786	104.796	56.1796	27.0094	39.9739	54.559	159.896	142.069	171.24	598.528	119.382	244.705	272.795	401.36	64.8226	45.916	35.6524	77.7871	49.6973	145.311	54.0188	532.085	91.2918	96.1535	128.565	680.637	274.416	852.957	196.088	408.922	203.651	89.6712
TCGA-BP-4340	562	1	986.57	2271.61	1297.87	1924.52	365.321	225.54	296.444	132.353	403.137	309.274	160.039	3.37635	87.1099	248.5	582.083	322.104	553.047	176.921	49.97	130.327	188.401	328.182	120.198	880.553	636.78	49.97	49.2948	39.841	607.068	168.142	591.537	535.49	94.5379	349.115	133.028	249.175	193.127	511.855	170.843	64.826	554.397	242.422	1449.13	139.106	2800.35	160.039	187.725
TCGA-B0-5088	563	1	2185.09	3917.01	476.601	751.252	1005.71	163.175	1329.64	121.977	563.843	313.426	1034.79	24.2339	63.816	554.149	525.069	357.047	437.019	688.244	101.783	92.089	376.434	229.415	73.5096	756.907	1307.02	42.8133	1129.3	164.791	939.469	177.716	350.584	835.263	250.417	328.774	542.84	242.339	977.435	403.899	118.746	207.604	1251.28	152.674	1476.65	496.796	138.941	412.785	466.099
TCGA-A3-3380	567	0	1917.05	8708.39	660.333	194.941	821.371	241.172	1091.82	111.725	410.686	376.783	295.108	71.6581	85.5274	116.348	503.148	474.639	412.997	236.549	52.3952	173.366	459.999	240.401	97.0852	901.505	469.245	51.6247	372.93	93.2326	761.271	210.351	263.517	376.783	397.587	250.418	224.991	315.142	310.518	280.468	18.4924	216.515	661.874	362.143	3985.11	351.356	920.768	379.865	379.865
TCGA-Y8-A894	567	0	1366.58	1219.35	1527.96	80.2205	814.474	116.084	408.653	0	139.678	77.3892	318.994	1838.47	158.553	50.9636	319.938	9.43771	294.456	18.8754	257.649	143.453	83.9956	53.7949	251.043	749.354	388.833	10.3815	0.943771	10.3815	329.376	18.8754	394.496	372.789	203.854	352.97	13.2128	225.561	23.5943	182.148	9.43771	493.592	22.6505	172.71	1063.63	48.1323	0	331.263	553.993
TCGA-B0-4697	578	1	3467.31	4622.15	256.013	44.524	1875.58	178.096	2621.35	97.3963	614.988	456.371	2565.7	0	44.524	3325.39	486.982	770.822	464.72	1477.64	553.768	278.275	400.716	347.844	64.0033	1908.97	1622.34	192.01	155.834	1833.83	840.391	559.333	523.157	1374.68	403.499	397.934	1307.89	297.755	3350.43	392.368	186.444	325.582	1886.71	38.9585	3358.78	929.439	0	684.557	1090.84
TCGA-EV-5902	578	0	1178.94	3493.51	724.04	80.7406	1079.17	8.53356	832.35	232.375	70.8942	110.936	414.862	1008.27	137.193	28.2264	248.786	30.8521	280.951	43.9807	242.222	79.4277	296.705	63.6735	144.414	423.396	323.619	2.62571	54.4835	8.53356	218.59	5.25142	221.216	91.2434	225.811	153.604	1.96928	244.848	19.6928	141.132	4.59499	248.13	529.081	170.015	1324.01	117.501	7.2207	497.572	369.569
TCGA-SX-A7SN	578	0	1044.15	2522.32	872.206	126.186	1015.03	13.8665	1081.59	11.0932	141.439	207.998	543.569	888.846	106.772	36.053	224.638	31.8931	250.984	359.144	359.144	245.438	425.703	61.0128	134.505	474.236	893.006	5.54662	385.49	124.799	395.197	11.0932	393.81	216.318	237.118	260.691	47.1463	187.198	271.784	170.559	23.5731	311.997	146.985	73.4927	1241.06	178.878	0	506.129	368.85
TCGA-BQ-5876	586	0	1334.26	1139.91	1244.8	1767.71	951.723	225.205	101.805	0	13.8825	87.9225	451.953	4.6275	114.145	9.255	91.0075	32.3925	129.57	10.7975	44.7325	66.3275	128.028	30.85	300.788	64.785	401.05	104.89	3.085	12.34	101.805	1.5425	43.19	6.17	151.165	18.51	4.6275	67.87	63.2425	6.17	4.6275	149.623	188.185	87.9225	374.828	27.765	0	641.68	77.125
TCGA-MM-A563	591	0	1781.93	3149.96	390.702	192.453	947.192	250.42	1405.14	67.2425	403.455	212.162	1300.79	75.358	92.7483	577.358	418.527	219.118	318.822	529.824	245.783	142.6	301.432	162.309	71.8799	664.309	675.903	133.326	171.584	434.757	462.582	64.9238	171.584	730.393	360.559	272.448	331.575	217.958	853.284	503.159	41.7367	215.64	1530.35	144.919	1985.97	609.82	317.663	274.767	615.617
TCGA-A4-7287	597	1	1368.01	3570.55	67.4126	74.3864	903.097	324.278	1297.11	390.528	33.7063	115.066	710.157	2.32457	49.9783	403.314	299.87	59.2766	108.093	137.15	656.692	86.0092	68.5749	683.425	61.6012	202.238	961.211	86.0092	97.6321	56.9521	430.046	60.4389	67.4126	87.1715	133.663	40.68	325.44	172.018	490.485	151.097	5.81143	201.076	413.774	13.9474	2655.83	1046.06	1.16229	48.8161	325.44
TCGA-B0-4707	600	1	2158.4	7632.77	229.731	242.197	1321.4	406.036	2596.49	455.9	245.759	544.943	1912.64	0	80.1387	509.326	564.533	366.857	685.631	279.595	455.9	263.567	315.212	101.509	28.4938	1187.83	2612.52	272.472	1038.24	153.154	480.832	2454.03	297.404	853.032	559.19	158.497	274.253	390.008	322.336	363.296	991.939	473.709	4699.69	142.469	1267.97	1766.61	587.684	1314.28	863.717
TCGA-PJ-A5Z8	600	0	1401.33	2683.1	611.349	73.305	668.997	393.569	592.133	108.89	116.719	187.177	497.477	154.439	124.547	303.184	94.6559	118.854	81.8453	320.264	62.6295	95.3676	131.664	71.1699	117.43	454.775	533.062	139.493	283.968	82.557	328.093	13.5223	176.501	129.529	71.1699	76.8635	345.174	109.602	649.069	146.61	54.0891	107.467	503.883	21.351	1335.15	185.042	0	360.12	180.06
TCGA-BQ-7056	612	0	2854.13	1636.61	941.569	226.645	663.233	98.6103	351.498	175.749	46.1242	69.1862	1486.31	447.722	124.058	27.8335	340.364	227.44	174.158	77.9339	256.864	57.2576	171.773	216.306	124.058	452.494	366.607	148.711	37.3765	21.4716	178.135	20.6763	117.696	426.251	239.368	106.563	21.4716	268.792	187.678	122.468	3.97622	127.239	1152.31	108.948	974.969	88.2721	16.7001	377.741	310.94
TCGA-A3-3387	617	0	1545.13	5987.04	743.293	214.205	536.227	104.961	1725.78	253.476	188.501	266.329	849.681	901.09	50.6953	138.519	202.067	460.541	219.203	153.514	62.1195	92.8223	117.099	155.656	96.3924	314.168	1180.99	139.947	1233.11	82.112	331.304	183.503	165.652	195.641	211.349	133.521	157.798	254.904	541.226	251.334	476.964	234.912	754.003	336.302	1821.46	309.17	483.39	362.721	359.151
TCGA-BP-4795	620	0	1649.43	3032.69	353.562	19.0685	253.453	235.973	236.768	14.3014	23.8357	189.096	848.55	18.274	73.8906	116.795	70.7125	77.8632	88.9865	73.8906	77.8632	18.274	85.0139	89.781	114.411	112.028	455.261	42.9042	782.605	32.5754	275.699	70.7125	24.6302	25.4247	282.85	34.1645	102.493	36.548	356.741	63.5618	3.17809	82.6303	273.316	10.3288	633.234	628.467	1.58904	123.151	48.4659
TCGA-G7-7501	624	1	1124.23	2411.04	325.898	177.069	450.304	88.5344	232.784	78.6125	32.0556	159.515	251.102	206.071	50.373	41.2143	142.724	274.762	97.6931	48.8466	88.5344	119.827	167.147	286.974	77.086	286.974	600.66	46.5569	215.993	32.8188	251.102	48.8466	132.038	126.696	213.704	64.8744	25.1865	90.0609	64.1111	39.6878	3.81614	59.5318	317.503	62.5847	1257.04	108.378	76.3228	125.933	119.064
TCGA-A3-3378	630	0	1177.3	1433.7	314.937	477.352	523.521	253.104	2303.49	218.477	197.866	348.739	400.679	191.271	96.4597	1111.35	331.426	457.565	281.959	278.661	150.048	100.582	258.05	216.004	96.4597	465.81	1270.47	62.6576	888.749	270.417	410.572	246.508	220.126	207.759	96.4597	201.988	337.197	212.706	805.48	327.304	509.505	260.524	886.275	64.3065	996.751	191.271	6.59554	182.202	377.595
TCGA-BP-4334	645	1	1026.72	4436.67	217.656	347.371	1536.79	35.1768	571.623	19.7869	136.31	103.332	426.518	4.3971	349.569	127.516	490.276	160.494	224.252	50.5666	182.48	661.763	277.017	96.7361	17.5884	881.618	1393.88	28.5811	28.5811	21.9855	441.908	68.155	870.625	5487.58	26.3826	1675.29	24.184	369.356	153.898	193.472	2.19855	274.819	417.724	4.3971	4632.34	283.613	13.1913	490.276	299.003
TCGA-A4-7584	650	0	727.765	1657.63	1684.51	215.044	439.048	56.7477	409.181	18.9159	208.075	186.172	106.526	3788.16	151.327	18.9159	504.756	61.7256	223.009	77.6548	288.717	77.6548	25.8849	26.8805	186.172	361.394	368.363	2.98672	0	61.7256	380.309	9.95574	457.964	119.469	110.509	180.199	12.9425	194.137	57.7433	155.31	1.99115	233.96	70.6858	177.212	882.079	105.531	0	185.177	182.19
TCGA-UZ-A9PZ	657	0	1157.61	2475.62	369.225	90.7929	983.59	101.385	1187.87	9.07929	236.062	158.888	558.377	450.938	143.755	81.7136	532.652	28.7511	397.976	184.612	482.716	668.841	429.753	54.4758	110.465	1286.23	1027.47	3.02643	531.139	33.2907	597.72	9.07929	487.255	201.258	313.236	425.214	54.4758	414.621	107.438	491.795	24.2115	534.165	169.48	57.5022	1764.41	151.322	1.51322	770.227	730.883
TCGA-BQ-5882	658	1	1261.58	2886.59	356.221	397.047	824.513	102.464	1151.92	91.2567	48.0299	259.361	865.338	1028.64	121.676	506.715	146.491	59.2368	49.6309	81.6508	164.903	36.0224	156.898	81.6508	70.4438	60.8378	260.962	189.718	137.686	63.2393	244.152	29.6184	40.0249	18.4114	200.124	14.409	280.174	168.905	300.987	20.0124	12.0075	45.6284	420.261	180.912	496.309	605.176	0.800498	95.2592	41.6259
TCGA-B1-A47M	659	0	1364.44	2404.91	550.641	330.606	632.463	85.1392	940.954	24.3255	99.5134	155.904	804.953	267.58	139.319	77.3993	357.142	19.9027	178.018	239.938	689.959	336.134	477.664	61.9194	79.6107	496.461	1400.93	22.1141	172.49	65.2365	574.966	9.95134	288.589	202.344	350.508	247.678	37.5939	224.458	162.539	159.221	58.6023	354.931	296.329	133.79	1777.97	480.981	0	389.208	275.32
TCGA-CZ-5463	662	0	786.476	4994.69	1117.17	378.883	335.303	134.839	528.59	67.6759	96.3869	240.967	255.835	1190.99	77.9298	93.3107	152.784	218.921	208.155	61.5236	53.3204	44.6046	58.4474	126.123	174.317	309.669	463.477	230.713	1174.59	85.6203	250.196	29.2237	102.027	31.2745	84.5949	67.1632	63.5743	72.8029	244.556	203.028	143.042	127.149	341.968	168.164	2166.65	113.306	1550.39	157.398	176.88
TCGA-B9-7268	671	0	1127.2	2240.39	873.413	113.709	612.213	40.3748	112.061	30.4871	27.1912	127.716	252.96	2302.19	159.851	10.7117	91.4612	8.23975	65.918	28.0151	238.129	46.1426	75.8057	11.5356	181.274	56.0303	342.774	12.3596	22.2473	5.76782	129.364	1.64795	33.783	10.7117	97.229	28.8391	4.11987	112.885	76.6297	38.7268	0.823975	71.6858	18.1274	167.267	327.118	124.42	29.6631	179.627	43.6707
TCGA-5P-A9K0	677	0	1035.13	4458.44	779.257	312.091	1213.47	86.2611	853.888	116.307	149.261	188.03	357.644	2354.25	105.646	80.4457	338.26	104.676	255.876	111.461	131.815	162.83	221.953	60.092	68.815	625.15	716.258	62.0304	9.69225	26.1691	457.474	6.78458	245.214	308.214	210.322	179.307	54.2766	270.414	249.091	246.183	10.6615	156.045	289.798	84.3226	1394.72	109.522	11.6307	396.413	368.306
TCGA-CZ-5466	685	0	1033.25	9767.62	529.904	636.126	774.939	293.318	581.808	173.818	37.4192	136.399	756.833	68.803	66.3889	170.197	86.9091	224.515	94.1515	126.742	100.187	50.697	137.606	121.914	106.222	119.5	1868.55	432.131	462.308	80.8737	282.455	55.5253	16.899	70.0101	141.227	44.6616	144.848	89.3232	618.02	100.187	54.3182	78.4596	1359.16	195.545	1198.62	446.616	120.707	380.227	185.889
TCGA-A3-A6NL	689	0	2765.33	5378.59	549.264	344.165	667.321	206.099	951.458	44.0212	261.126	278.134	2021.97	66.0318	62.0298	365.176	318.153	200.096	238.115	322.155	96.0462	104.05	167.08	186.089	71.0342	580.279	747.359	71.0342	922.444	164.079	761.366	47.0226	175.084	298.143	273.131	207.1	218.105	197.095	291.14	284.137	197.095	170.082	755.363	133.064	2207.06	476.229	565.272	264.127	320.154
TCGA-BQ-5879	697	1	1575.21	5528.68	738.575	8.22925	461.524	504.727	988.881	72.6917	13.7154	10.2866	864.757	172.814	17.83	30.8597	62.4051	10.2866	64.4624	67.8913	407.348	6.17193	33.6028	78.1778	141.269	39.7747	624.051	16.4585	86.4071	2.74308	127.553	6.17193	11.6581	13.7154	268.822	28.8024	17.1443	121.381	96.0079	24.002	428.607	72.0059	129.611	67.2055	571.247	289.395	0	107.666	39.7747
TCGA-A4-8312	708	0	1232.31	1616.13	638.936	30.7509	386.095	47.8348	378.123	14.806	22.7785	64.9186	498.848	15.9449	345.094	43.2791	201.589	15.9449	142.365	63.7797	84.2803	42.1402	177.672	52.3905	118.448	166.283	357.622	7.97246	18.2228	9.11139	209.562	6.83354	156.032	137.81	18.2228	134.393	41.0012	123.004	100.225	192.478	0	91.1139	87.6971	10.2503	763.079	60.3629	2.27785	85.4192	105.92
TCGA-A4-8515	709	0	798.821	1096.12	1648.93	435.03	268.807	107.333	251.709	0	49.392	108.283	255.509	1220.55	141.527	24.696	142.477	3.79939	106.383	41.7933	318.199	59.8404	235.562	21.8465	261.208	146.276	329.597	1.89969	32.2948	25.6459	271.656	1.89969	132.979	56.041	81.6868	119.681	3.79939	92.1352	88.3358	58.8905	0.949847	145.327	25.6459	113.982	479.673	69.3388	18.9969	246.01	117.781
TCGA-B8-5165	737	0	2018.18	6275.13	649.353	592.379	292.903	191.373	827.578	86.9212	70.8518	183.338	547.823	91.3038	79.6169	73.0431	100.799	113.217	76.6952	32.8694	24.8346	25.5651	33.5998	103.721	129.286	166.538	389.32	48.2084	436.067	73.0431	186.26	177.495	28.4868	46.0171	105.182	40.9041	110.295	45.2867	230.816	90.5734	17.5303	112.486	382.746	247.616	1541.21	307.511	566.814	180.416	72.3126
TCGA-2Z-A9JN	740	0	1790.08	2569.35	488.493	7.40141	1015.05	33.835	403.905	5.28672	37.007	56.0392	559.335	1.05734	236.845	72.9567	164.946	16.9175	178.691	35.9497	98.333	68.7273	79.3008	120.537	103.62	208.297	426.11	10.5734	93.0463	17.9748	243.189	12.6881	81.4155	46.5231	28.5483	65.5553	45.4658	185.035	78.2434	111.021	0	176.576	280.196	41.2364	562.507	63.4406	0	96.2183	146.971
TCGA-B8-4153	762	0	2545.64	6099.67	1237.09	1807.55	848.548	144.24	931.714	44.1817	139.042	189.721	539.276	148.139	55.8768	72.7698	189.721	252.096	154.636	70.1709	111.754	101.358	267.689	184.524	61.0747	656.228	964.2	281.983	599.052	75.3688	396.336	75.3688	103.957	131.246	332.662	63.6736	101.358	77.9677	252.096	426.223	189.721	152.037	1394.32	84.465	1342.34	435.32	318.368	443.116	285.882
TCGA-A4-8310	780	0	1173.23	4215.64	641.278	221.314	655.944	39.9966	250.645	202.649	69.3274	99.9914	369.302	2622.44	197.316	17.3318	131.989	78.6599	89.3257	43.9962	199.983	59.9949	103.991	53.3288	145.321	203.983	777.267	11.999	6.6661	14.6654	299.974	6.6661	178.651	99.9914	250.645	113.324	13.3322	149.321	161.32	46.6627	2.66644	154.653	322.639	198.65	738.603	98.6582	5.33288	99.9914	109.324
TCGA-CJ-5677	782	1	2172.39	5394.58	675.599	296.293	1229.87	291.185	236.268	476.368	43.4223	167.303	1597.68	0	38.3138	31.9281	84.2903	358.872	48.5308	342.27	196.677	89.3988	66.4105	173.689	48.5308	143.038	786.709	616.852	4049.76	37.0366	158.364	67.6876	40.868	28.0968	293.739	26.8196	30.651	71.519	693.479	88.1217	16.6026	134.098	569.598	35.7595	1079.17	302.679	108.556	642.394	185.183
TCGA-BP-4986	785	0	2480.72	4895.33	493.348	102.357	838.564	417.057	2070.66	188.184	190.727	293.084	881.159	51.4963	35.6024	527.678	305.163	160.211	321.057	212.979	71.2048	83.9199	243.495	211.707	101.085	771.173	847.464	122.065	619.228	197.085	604.605	439.308	179.919	150.674	112.529	99.1781	169.111	221.244	535.308	170.383	193.27	124.608	613.506	87.0987	1872.3	319.786	431.679	514.963	233.959
TCGA-G7-7502	786	0	881.787	1744.36	1227.67	143.05	573.624	212.796	573.624	14.9455	100.349	250.516	370.792	843.355	242.687	147.32	259.768	61.2055	149.455	259.056	154.437	333.072	257.633	111.024	202.832	565.795	838.373	192.869	83.9797	54.8003	256.209	7.82861	402.106	190.733	184.328	229.877	113.871	190.733	371.503	183.617	57.6471	176.5	251.939	77.5744	859.724	112.447	9.96369	707.422	301.757
TCGA-B8-4621	788	0	855.177	1946.37	1243.82	484.626	466.532	36.9764	254.901	169.934	48.7773	121.157	201.403	2946.31	92.0475	86.5404	169.934	241.526	108.569	77.8864	124.304	86.5404	69.2323	69.2323	136.104	169.934	357.963	37.7631	115.649	52.711	189.602	25.9621	106.209	58.2181	113.289	53.4977	64.5119	152.626	234.446	148.692	26.7489	119.583	257.261	129.024	599.489	116.436	0.786731	89.6873	115.649
TCGA-HE-A5NH	791	0	1133.06	1611.89	1180.35	321.197	388.195	163.554	528.102	3.94106	47.2927	143.849	279.815	1846.39	132.026	23.6464	187.2	7.88212	100.497	70.9391	226.611	90.6444	122.173	39.4106	200.994	470.957	695.597	15.7642	63.057	45.3222	291.639	3.94106	63.057	23.6464	143.849	53.2043	31.5285	94.5855	130.055	104.438	17.7348	100.497	98.5266	74.8802	683.774	135.967	5.91159	336.961	171.436
TCGA-BQ-5886	792	0	1637.82	3668.52	1191.58	748.578	518.992	38.8032	140.661	101.858	45.2704	101.858	1013.73	1555.36	109.942	11.3176	63.0551	190.782	37.1864	35.5696	648.336	17.7848	108.326	53.3544	129.344	84.0735	687.139	4.8504	71.1391	59.8216	171.381	1.6168	42.0368	21.0184	213.417	35.5696	6.46719	85.6903	181.081	33.9528	16.168	132.577	465.638	29.1024	643.486	281.323	0	92.1575	40.42
TCGA-UZ-A9PJ	797	1	1182.67	2997.76	1480.51	177.932	649.837	70.5924	924.471	0.96702	145.053	219.513	531.861	1602.35	109.273	13.5383	314.281	12.5713	367.468	42.5489	220.481	62.8563	137.317	54.1531	227.25	581.179	525.092	10.6372	97.669	41.5818	227.25	6.76914	384.874	87.0318	258.194	271.733	18.3734	137.317	115.075	142.152	20.3074	154.723	58.9882	141.185	1213.61	209.843	4.8351	547.333	207.909
TCGA-BQ-7055	799	0	1878.54	1878.54	336.478	167.485	473.785	52.8105	184.082	18.1065	16.5976	99.5855	300.265	6.03548	221.804	43.7573	134.29	27.1597	64.8814	15.0887	60.3548	36.2129	87.5145	146.36	131.272	197.662	689.554	3.01774	4.52661	12.071	203.698	193.135	101.094	98.0766	33.1952	87.5145	13.5798	43.7573	70.9169	37.7218	0	63.3726	45.2661	4.52661	1041.12	167.485	0	87.5145	43.7573
TCGA-SX-A7SR	805	0	553.065	1719.74	2207.6	238.691	704.43	71.0252	941.957	61.7104	195.61	159.516	291.087	1299.41	121.092	111.777	421.494	34.9304	153.694	331.839	176.981	346.975	15.1365	44.2452	138.557	587.995	606.625	8.15043	174.652	79.1756	399.371	16.3009	264.307	203.761	139.722	296.909	88.4904	324.853	181.638	419.165	44.2452	348.14	251.499	65.2034	1379.75	118.763	2.32869	742.854	348.14
TCGA-B8-5163	822	0	3136.88	5589.6	368.763	104.677	361.237	259.981	290.769	395.445	30.1031	159.41	2027.17	55.4171	48.5755	303.768	54.7329	173.777	110.15	74.5736	56.7854	15.0515	78.6785	118.36	121.097	158.041	541.856	93.0459	1018.03	314.714	136.148	144.358	31.4714	19.1565	188.829	19.8407	189.513	58.8379	836.729	60.2062	258.613	179.934	450.178	244.93	571.959	587.01	90.9935	269.56	43.7863
TCGA-SX-A7SL	823	0	1494.15	3369.01	613.272	299.468	1669.37	63.7166	1650.26	125.84	117.876	89.2032	708.847	589.378	141.769	38.2299	393.45	35.0441	302.654	57.3449	348.848	200.707	109.911	122.654	90.7961	850.616	524.069	1.59291	294.689	39.8228	501.768	6.37166	423.715	336.105	266.017	289.91	7.96457	320.176	55.752	525.662	1.59291	503.361	968.492	73.274	1833.44	259.645	3.18583	657.873	543.184
TCGA-GL-8500	841	0	438.168	1069.62	2697.82	295.485	348.106	232.745	150.778	11.1313	62.74	205.423	177.089	1443.02	224.65	37.4416	103.217	7.08355	105.241	32.3819	196.315	144.707	65.7758	56.6684	132.563	288.401	569.719	20.2387	123.456	20.2387	234.769	4.04774	168.993	83.9906	57.6803	144.707	34.4058	124.468	108.277	63.7519	1.01194	108.277	64.7638	103.217	671.925	11.1313	39.4655	332.927	63.7519
TCGA-5P-A9KF	845	0	942.513	2599.74	607.461	299.934	1122.85	0.949157	1215.87	0.949157	150.916	284.747	246.781	888.411	142.374	108.204	491.664	17.0848	362.578	84.475	415.731	527.732	597.969	61.6952	135.73	1249.09	962.446	5.69494	24.6781	51.2545	611.257	5.69494	558.105	271.459	90.17	493.562	38.9155	341.697	179.391	352.137	11.3899	526.782	160.408	75.9326	1730.31	106.306	10.4407	603.664	421.426
TCGA-BP-4329	845	1	1543.57	8101.14	1567.74	1211.2	483.444	202.011	312.512	49.2077	106.185	263.304	660.419	240.859	69.0634	76.8331	211.507	229.636	152.803	109.638	32.8051	57.8406	110.501	187.335	127.767	325.461	1068.76	501.573	91.509	206.327	328.051	177.838	92.3723	113.091	233.952	69.9267	100.142	82.0128	378.986	145.033	70.79	57.8406	703.584	236.542	1579.83	545.601	30.2152	331.504	202.874
TCGA-B0-4696	866	1	1555.79	4532.71	321.929	7.34439	1527.63	345.186	978.028	660.995	89.3568	129.751	1138.38	0	74.668	124.855	552.053	723.422	325.601	24.4813	79.5642	206.867	318.257	367.22	236.245	436.991	634.066	400.269	1404	37.946	365.995	189.73	118.734	268.07	259.502	190.954	8.56846	275.415	128.527	239.917	11.0166	190.954	134.647	6.12033	2443.23	22.0332	2.44813	99.1493	1215.5
TCGA-SX-A71V	876	0	695.6	2214.54	1078.83	309.378	596.799	6.98594	414.167	96.8052	60.8775	162.673	178.641	2549.87	155.687	76.8454	250.496	17.9639	173.651	62.8735	162.673	126.745	206.584	53.8916	117.763	357.281	515.962	8.98193	857.275	29.9398	349.297	7.98394	106.785	149.699	146.705	96.8052	81.8353	273.45	230.536	100.797	4.98996	362.271	333.329	110.777	1009.97	98.8012	1.99598	230.536	229.538
TCGA-BP-5010	878	1	4052.29	2809.04	206.094	306.465	1331.58	722.668	772.184	310.48	93.6792	192.711	2948.22	2.67655	66.9137	1568.46	275.684	393.453	218.139	262.302	499.176	141.857	355.981	224.83	99.0323	802.965	2020.79	223.492	1166.98	283.714	370.702	1417.23	140.519	892.629	334.569	255.61	147.21	121.783	523.265	372.04	93.6792	357.319	821.7	16.0593	1084	880.584	10.7062	260.963	568.767
TCGA-KV-A6GE	885	0	893.664	2691.29	814.387	356.23	1827.48	137.962	1372.41	149.287	160.612	180.174	188.411	558.025	172.967	221.357	490.074	17.5026	162.672	499.34	489.044	409.768	37.0644	48.3896	53.5375	918.373	1237.54	39.1235	59.7149	71.0401	742.318	16.4731	409.768	824.683	182.233	352.112	161.642	504.488	475.66	234.741	7.20697	617.74	244.007	138.991	2002.51	217.239	17.5026	753.643	484.926
TCGA-B8-A54E	909	0	1155.84	1157.11	663.376	344.348	1260.92	46.8415	220.281	240.537	40.5115	120.269	98.7469	557.034	107.609	129.131	182.302	77.2251	53.1714	30.3837	158.248	62.0333	153.184	124.067	144.322	243.069	336.752	163.312	2.53197	50.6394	259.527	62.0333	48.1074	84.821	59.5013	31.6496	93.6829	67.0972	211.42	69.6292	59.5013	92.4169	100.013	137.992	457.021	13.9258	2.53197	46.8415	120.269
TCGA-B2-5636	919	0	1441.42	2713.1	324.801	34.8656	373.429	208.276	304.616	93.5867	42.2058	277.09	481.696	1.83503	65.1437	19.2678	116.525	95.4217	75.2364	130.287	84.4115	33.0306	78.9064	144.968	114.69	151.39	582.623	75.2364	306.451	30.278	239.472	92.6692	23.8554	22.9379	185.338	34.8656	44.9583	43.1233	197.266	114.69	7.34013	218.369	601.891	4.58758	1501.97	384.439	0.917517	238.554	140.38
TCGA-BQ-5885	921	0	1167.83	2729.4	1422.15	292.237	1938.58	174.004	814.248	92.5789	254.313	303.391	464.01	229.774	198.543	132.734	235.351	165.08	201.889	223.082	1160.02	148.349	316.776	352.469	165.08	276.621	823.171	53.5396	237.582	59.1166	402.662	61.3475	1031.75	392.624	427.201	838.787	64.6937	605.667	345.777	271.044	445.048	234.236	960.367	103.733	1879.46	548.781	8.92327	446.163	134.964
TCGA-MH-A560	924	0	741.424	4625.42	1916.98	235.827	1322.06	32.1582	325.155	12.506	17.8657	64.3163	189.376	3003.22	126.846	39.3044	117.913	135.779	55.3835	23.2253	144.712	60.7432	153.645	55.3835	69.676	133.992	882.563	167.937	10.7194	57.1701	334.088	7.14626	30.3716	80.3954	241.186	35.7313	10.7194	141.139	167.937	39.3044	8.93283	98.2611	116.127	144.712	639.59	73.2492	0	117.913	33.9447
TCGA-A4-7997	927	0	814.654	2593.16	1159.87	132.967	344.589	130.47	598.037	193.519	44.9464	291.528	332.728	3719.32	48.692	32.4613	180.41	29.9643	189.15	98.0082	126.724	43.0737	261.563	70.5409	139.209	99.881	337.723	4.36979	304.013	66.7954	116.736	3.12128	164.179	60.5528	94.2627	165.428	26.843	80.529	319.619	99.881	63.6741	153.567	151.07	264.06	822.145	85.5231	21.849	314.001	99.2567
TCGA-B0-5107	927	1	1268.09	9842.66	1073.15	428.487	1196.68	314.61	966.027	508.587	146.689	203.628	452.614	0.965062	66.5893	312.68	424.627	918.739	233.545	490.251	101.331	206.523	365.758	165.026	54.0435	787.49	1553.75	527.889	380.234	1280.64	464.195	8.68555	276.973	1042.27	318.47	304.959	116.772	580.002	687.124	291.449	7.72049	351.282	1265.2	277.938	3302.44	322.331	3.86025	587.723	681.334
TCGA-B3-4103	930	0	444.739	1346.92	858.2	292.257	506.318	93.835	928.576	13.6843	83.0831	219.926	101.655	1881.59	157.369	112.407	491.656	42.0303	280.528	69.3988	259.024	372.408	504.363	54.7371	225.791	436.919	409.551	6.84214	214.061	34.2107	427.145	20.5264	507.296	164.211	116.316	277.595	105.564	319.626	124.136	260.001	31.2783	288.347	76.241	74.2861	1045.87	62.5567	9.77448	274.663	476.017
TCGA-BP-4998	932	0	1535.3	3731.66	485.046	144.062	573.923	278.829	887.606	76.0971	189.371	366.544	809.766	170.202	48.2142	543.136	350.279	365.382	369.448	320.072	60.9938	128.378	147.547	217.254	131.282	760.971	873.083	51.6995	1378.46	270.116	626.784	142.319	261.402	278.248	184.143	268.373	340.985	248.623	663.381	435.089	58.6703	218.997	1001.46	168.459	1365.1	299.741	58.6703	382.228	473.428
TCGA-A3-3343	945	0	1153.72	7438.99	1008.13	1280.79	515.007	171.669	1077.98	39.5512	411.501	341.655	693.408	89.2005	53.0154	317.251	439.271	373.632	338.289	193.548	143.057	66.4797	197.756	143.057	100.982	468.724	731.276	103.506	192.707	123.703	645.442	75.7363	146.424	268.443	188.499	143.899	304.628	229.733	381.206	480.505	12.6227	103.506	993.829	208.696	2408.41	173.352	61.4306	342.496	295.372
TCGA-CZ-5469	946	1	2648.82	12131.4	572.589	324.053	1877.4	624.208	802.963	550.603	75.5168	424.423	1132.75	3.82363	33.4568	30.5891	138.607	325.009	235.153	78.3845	311.626	102.282	109.929	156.769	36.3245	890.906	879.436	839.287	4205.04	242.801	228.462	22.9418	111.841	78.3845	847.891	133.827	36.3245	174.931	325.009	240.889	111.841	451.189	738.917	23.8977	1854.46	2840.96	4.77954	1077.31	254.272
TCGA-MH-A856	947	0	2069.61	4440.34	803.554	259.533	1241.1	118.121	3116.06	114.793	231.25	304.452	650.496	351.035	76.5289	79.8563	600.586	63.2195	577.294	708.724	454.182	81.5199	390.963	229.587	104.811	1452.39	733.679	1.66367	933.32	292.806	379.317	8.31836	760.298	1671.99	219.605	550.675	26.6188	404.272	204.632	495.774	179.677	658.814	297.797	26.6188	3069.48	111.466	0	382.645	983.23
TCGA-2Z-A9JO	949	0	1151.44	2643.93	1092.58	864.709	590.054	78.4727	893.382	21.1273	69.4182	236.927	484.418	128.273	315.4	89.0364	114.691	86.0182	81.4909	93.5636	283.709	125.255	374.254	262.582	81.4909	184.109	1066.93	89.0364	4.52727	19.6182	413.491	51.3091	73.9454	256.545	236.927	43.7636	48.2909	125.255	147.891	46.7818	6.03636	256.545	463.291	61.8727	833.018	119.218	0	135.818	146.382
TCGA-B2-4102	952	0	922.497	2139.26	732.549	414.151	505.233	157.253	1227.66	45.9302	284.145	331.632	309.835	350.315	53.715	312.17	561.283	242.885	249.892	491.999	59.9429	108.987	259.233	143.24	101.202	523.916	592.422	42.0379	315.284	132.341	485.771	93.4175	316.841	516.91	112.101	276.36	389.239	189.17	537.929	463.195	27.2468	194.62	961.421	219.531	1480.67	81.7403	495.113	390.018	385.347
TCGA-BP-4985	952	1	2615.47	6623.4	293.242	43.8985	576.826	532.928	457.422	420.548	39.5086	192.275	1154.53	136.085	45.6544	95.6987	147.499	194.909	153.645	48.2883	46.5324	39.5086	86.041	238.808	65.8477	136.963	671.647	401.232	395.964	239.686	207.201	54.4341	40.3866	45.6544	274.805	80.7732	48.2883	88.6749	226.516	221.248	420.548	137.841	462.69	233.54	740.128	667.257	0	431.083	213.347
TCGA-B2-5633	963	0	3245.65	4444.66	880.021	77.9765	146.839	721.03	320.008	95.1921	118.484	422.289	1118	196.46	45.5707	103.294	31.3932	216.714	94.1795	132.661	0	87.0907	46.5834	505.329	61.7736	71.9005	906.351	222.79	807.108	339.249	675.459	240.006	117.471	36.4566	3.03805	49.6214	119.497	73.9258	258.234	205.575	162.029	168.105	1097.75	538.747	1838.02	125.573	607.609	128.611	371.654
TCGA-V9-A7HT	965	0	1265.34	3224.53	980.117	194.986	1117.02	126.534	2321.17	75.7127	94.3816	152.463	439.756	1734.13	88.1586	277.959	227.138	75.7127	153.5	257.216	98.5302	268.625	209.506	87.1215	98.5302	429.384	1170.95	11.4088	498.874	89.1958	419.013	16.5946	82.9728	176.317	97.4931	116.162	190.838	188.763	591.181	289.368	49.7837	266.55	828.691	31.1148	1692.65	146.24	3.11148	171.131	410.716
TCGA-BP-5191	967	0	2015.81	9527.83	320.073	1471.04	611.048	384.734	1028.11	476.876	247.329	244.096	2209.8	80.8265	53.3455	961.835	311.99	1011.95	273.194	816.348	286.126	95.3753	181.051	169.736	46.8794	562.552	1097.62	258.645	1467.81	224.698	360.486	100.225	122.856	111.541	189.134	85.6761	695.108	290.975	1726.45	578.718	38.7967	290.975	1561.57	93.7587	1527.62	289.359	50.1124	714.506	447.779
TCGA-BP-4351	970	0	2324.7	5517.65	474.003	396.966	1055.86	349.838	977.914	174.919	781.244	654.359	909.94	81.5684	110.57	387.903	1061.29	786.681	803.901	351.65	870.969	217.516	654.359	386.997	88.8189	1733.78	928.067	274.613	925.348	476.722	1778.19	1693	584.573	1307.81	332.618	713.27	244.705	659.797	372.495	620.826	199.389	801.182	1485.45	182.169	2725.29	912.659	38.9715	289.114	840.154
TCGA-B2-3923	992	0	944.356	1461.3	1262.03	306.122	398.536	184.828	173.276	101.078	115.518	294.57	283.018	11.5518	499.613	901.037	681.554	531.381	150.173	46.207	0	1342.89	118.405	2411.43	499.613	851.942	505.389	46.207	60.6467	199.268	277.242	202.156	2477.85	54.8708	20.2156	228.147	427.415	398.536	248.363	1498.84	40.4311	219.483	609.355	2.88794	1703.88	37.5432	5.77588	430.303	1394.87
TCGA-BP-5190	1011	0	1176.9	3712.93	1011.84	1442.73	589.524	102.899	561.656	16.0779	293.69	252.959	498.416	311.912	64.3117	109.33	325.846	482.338	177.929	57.8806	144.701	90.0364	144.701	123.264	56.8087	460.901	695.638	228.307	444.823	41.8026	219.732	46.0901	168.282	72.8866	147.917	145.773	121.12	165.067	382.655	437.32	66.4554	281.9	694.567	155.42	832.837	330.134	288.331	569.159	216.516
TCGA-BP-4982	1014	0	1649.23	2530.95	954.757	998.234	382.019	282.891	782.008	48.6944	257.964	250.428	506.653	122.316	40.5786	355.353	322.89	234.197	232.458	115.359	52.7522	78.8385	113.62	195.357	132.75	558.246	408.105	45.7959	609.259	117.098	462.596	181.444	223.182	253.327	180.285	187.821	307.238	148.982	412.743	388.395	39.9989	167.532	751.284	213.907	1161.71	224.342	449.263	272.456	288.688
TCGA-A3-A6NI	1018	0	1632.89	4676.69	425.901	262.283	1077.09	271.327	1796.51	23.0217	222.817	307.504	686.539	573.075	48.51	94.5533	217.061	382.324	138.13	171.84	128.264	63.3096	125.797	83.8647	64.954	290.238	1428.99	67.4206	705.45	106.886	397.124	41.1101	108.531	186.64	94.5533	112.642	78.1093	180.062	187.462	606.786	34.5325	436.59	1313.88	300.104	1849.96	352.725	541.832	540.187	281.193
TCGA-BP-5196	1018	0	2837.04	4797.5	614.122	84.8574	808.332	394.543	521.392	46.3654	135.597	230.077	1584.3	6.99855	90.1063	1147.76	148.719	406.79	183.712	297.438	76.984	83.1077	202.083	122.475	47.2402	453.156	984.171	223.079	3399.54	371.798	335.055	179.338	156.592	98.8545	177.588	115.476	111.102	100.604	794.335	134.722	71.7351	132.972	726.099	24.4949	1280.73	591.377	11.3726	609.748	261.571
TCGA-B3-3925	1029	0	537.489	3355.47	733.288	93.1008	379.122	122.855	792.796	14.397	75.8243	195.8	51.8293	3093.44	56.6283	261.066	291.78	48.9499	189.081	94.0606	72.9449	169.885	243.79	51.8293	174.684	527.891	420.393	10.5578	37.4323	39.3519	328.252	23.0352	220.754	192.92	101.739	191.001	66.2263	266.825	247.629	211.156	18.2362	257.227	250.508	76.7841	1217.03	55.6685	12.4774	392.559	409.835
TCGA-MH-A55W	1043	0	709.933	1135.48	1542.62	255.739	1446.46	49.102	407.137	4.09183	132.985	196.408	188.224	1722.66	149.352	100.25	167.765	32.7347	145.26	177.995	159.581	163.673	96.158	55.2397	163.673	272.107	570.811	32.7347	157.536	51.1479	382.586	8.18366	126.847	49.102	190.27	102.296	210.729	407.137	272.107	177.995	12.2755	182.087	382.586	135.03	754.943	186.178	16.3673	292.566	265.969
TCGA-BP-5200	1063	0	1840.96	2064.07	720.908	186.353	364.323	217.304	120.581	157.981	113.488	206.987	796.352	413.329	69.6405	98.0125	88.3402	87.0506	96.0781	33.5306	28.372	21.279	12.8964	131.543	144.44	159.915	666.743	80.6024	167.653	52.8752	348.847	62.5475	33.5306	14.8308	112.199	20.6342	103.171	32.241	467.494	38.6892	219.239	47.0718	390.76	112.199	389.471	519.079	1978.31	71.5749	41.2684
TCGA-BP-5008	1071	0	2007.39	5819.43	484.253	121.386	553.986	204.032	1161.56	74.8979	167.875	249.875	1009.83	351.891	45.8427	419.041	187.245	196.284	159.481	242.772	79.4176	53.5907	75.5435	182.725	138.819	521.702	792.884	57.4647	696.034	192.41	464.238	134.3	143.339	164.646	175.623	129.78	316.379	94.9137	590.143	292.489	730.254	70.3782	519.12	162.063	1340.41	286.678	187.245	240.19	227.922
TCGA-B2-3924	1092	0	1132.91	8087.22	788.908	1423.7	933.847	99.0721	786.156	35.776	104.576	282.539	808.172	346.752	76.1388	449.494	117.419	211.904	132.096	176.128	48.6187	46.7841	65.1308	147.691	132.096	226.582	1421.87	255.019	11.008	590.763	392.619	25.6854	45.8667	57.7921	85.3121	50.4534	255.936	74.3041	852.204	130.262	28.4374	103.659	613.697	244.928	1864.94	303.638	261.44	194.475	126.592
TCGA-A3-3323	1106	0	1818.01	4693.94	479.839	365.05	337.128	514.999	1432.28	109.618	438.473	411.586	678.392	72.3894	34.1264	634.959	355.742	375.391	265.773	368.152	100.311	93.0721	214.066	163.393	99.2769	610.139	432.268	143.745	1948.31	174.769	493.282	2206.84	195.451	273.012	210.963	239.919	499.487	234.749	541.887	568.774	215.1	252.329	845.922	44.4678	1856.27	440.541	5.17067	285.421	374.357
TCGA-BP-4797	1107	0	1340.33	3359.21	683.874	935.948	342.698	120.325	172.111	491.201	25.1312	174.395	782.114	6.09242	56.3549	81.4861	60.9242	220.85	63.9704	107.379	29.7005	19.8004	47.2162	83.7707	97.4787	134.795	1455.33	137.079	2273.23	127.941	166.78	45.6931	34.2698	19.0388	86.0554	25.1312	49.5009	41.1238	394.484	103.571	58.6395	137.079	1252.75	316.806	493.486	225.419	80.7245	338.129	73.8706
TCGA-BP-4790	1111	1	1762.9	2184.41	562.65	315.395	303.714	344.599	345.572	162.565	92.4771	267.697	325.13	127.521	36.9908	626.897	189.821	308.581	119.733	162.565	22.3892	47.6987	77.8754	141.149	98.3177	217.078	613.269	258.936	936.452	157.698	421.501	239.467	50.619	72.0348	159.645	56.4597	415.66	122.654	383.536	222.918	77.8754	109.026	729.109	85.663	1212.91	345.572	131.415	342.652	190.795
TCGA-A3-3306	1120	0	1148.04	12855.4	1675.95	811.882	501.206	370.14	859.211	63.1059	121.357	245.142	617.71	203.881	82.5231	57.038	336.16	382.276	358.005	111.649	121.357	69.1738	145.629	188.104	148.056	436.887	1357.99	383.49	48.543	252.424	356.791	8.49502	100.727	111.649	157.765	161.405	140.775	87.3774	247.569	298.539	23.0579	131.066	1927.16	746.349	2523.02	382.276	33.9801	410.188	290.044
TCGA-B0-4852	1121	1	1801.68	4573.46	802.038	783.634	891.153	176.293	737.623	125.44	228.6	272.189	630.104	359.852	64.4149	503.211	390.848	352.587	261.05	112.363	60.056	188.886	277.032	267.83	137.063	773.947	2267.11	342.416	155.468	195.666	411.674	171.45	267.346	314.81	106.551	264.924	408.284	163.217	311.904	355.008	2076.29	128.83	1148.33	188.886	2317	302.702	467.856	266.377	402.956
TCGA-BP-4987	1124	0	1580.56	4781.26	703.609	535.043	449.054	147.41	484.542	10.2368	251.143	444.277	541.868	229.987	45.0419	359.653	400.6	255.237	354.193	171.978	49.1366	64.833	64.1506	133.761	109.875	539.82	982.732	196.546	8.18943	105.098	485.906	88.0364	200.641	307.786	220.432	210.878	249.095	216.338	344.639	413.566	9.55434	156.964	473.622	240.223	1898.58	396.505	482.494	367.16	307.786
TCGA-A3-3319	1130	0	866.446	5412.39	589.78	1086.79	850.708	225.309	2876.83	275.01	93.6027	170.639	568.243	518.543	53.8423	250.159	394.291	528.483	227.794	975.788	161.527	54.6706	170.639	163.184	53.8423	353.702	1294.7	136.677	8146.75	84.491	261.756	34.7904	106.028	86.976	158.213	137.505	100.229	390.149	510.259	437.365	600.548	154.9	1295.53	283.293	1227.6	285.778	1148.08	645.279	388.493
TCGA-DV-5573	1130	0	969.272	2734.16	674.237	317.184	387.177	79.739	1149.13	48.7294	258.709	317.184	856.751	466.03	95.6868	299.464	256.051	226.813	173.654	355.281	87.7129	77.081	29.2376	132.012	98.3447	460.714	601.586	83.2829	46.0714	463.372	303.894	39.8695	161.25	76.195	125.81	85.9409	179.856	155.934	915.226	265.797	15.0618	199.347	458.942	222.383	1398.98	147.074	137.328	323.386	340.22
TCGA-BP-5185	1132	0	2282.48	9779.33	836.671	805.859	990.732	184.873	1616.46	40.2929	156.431	163.542	912.516	101.917	111.398	75.8455	376.857	206.205	291.531	82.956	101.917	85.3262	191.984	142.21	35.5526	983.622	905.406	346.045	26.0719	118.509	661.278	85.3262	144.581	75.8455	393.449	82.956	113.768	272.57	526.178	258.349	18.9614	97.1771	1983.83	156.431	1410.25	2675.92	135.1	485.885	301.012
TCGA-BP-4332	1133	0	2119.47	6068.45	416.268	441.689	1113.75	166.825	1400.53	102.478	176.358	321.734	630.757	104.861	73.0852	185.096	418.651	278.836	150.142	76.2628	87.3844	127.105	61.1691	170.002	77.0572	481.409	1603.11	64.3467	1253.57	119.955	444.072	243.882	146.965	238.321	160.47	148.554	212.106	169.208	251.826	364.631	134.254	187.479	650.617	72.2908	2931.35	374.959	498.886	597.392	552.111
TCGA-BP-4799	1133	1	4794.33	16446	483.802	137.536	1634.25	218.439	893.173	266.981	37.2155	305.815	2622.89	0	32.3613	160.189	53.3962	231.384	113.265	108.411	122.973	24.271	98.7021	364.065	103.556	118.119	2121.29	618.102	1847.83	216.821	197.404	482.184	42.0698	17.7987	433.642	17.7987	195.786	71.195	821.978	116.501	1982.13	84.1395	1758.84	29.1252	1603.5	330.086	50.1601	715.186	69.5769
TCGA-BP-5184	1133	0	1558.65	5976.46	905.625	2240.35	355.19	134.575	257.017	17.6492	71.6999	143.4	753.401	108.101	58.463	118.029	122.441	227.234	97.0706	17.6492	46.3292	47.4322	67.2876	156.637	93.7614	243.78	710.381	99.2768	23.1646	77.2153	319.892	50.7415	25.3707	27.5769	173.183	28.68	193.038	58.463	396.004	137.884	12.1338	91.5553	500.796	179.801	1194.63	324.304	292.315	293.418	115.823
TCGA-BP-5007	1140	0	1575.57	4448.49	488.095	439.497	418.367	193.688	1208.62	137.343	436.679	407.802	624.733	49.3025	41.555	257.782	338.779	273.981	294.406	142.273	59.8673	118.326	145.795	195.801	119.03	797.996	495.138	85.9272	1064.23	177.489	680.375	172.559	296.519	427.523	300.745	290.885	221.157	276.798	438.088	344.413	29.5815	371.882	681.783	376.108	2318.63	262.008	493.025	493.025	440.201
TCGA-B1-7332	1141	0	873.468	1632.85	770.078	425.444	1269.2	68.9268	123.593	15.4491	21.3911	144.984	382.662	1296.54	217.476	11.8839	62.9848	7.13035	40.4053	21.3911	181.824	29.7098	78.4339	77.2455	169.94	112.897	421.879	17.8259	1069.55	14.2607	167.563	0	38.0286	28.5214	86.7526	43.9705	26.1446	67.7384	160.433	32.0866	10.6955	59.4196	84.3759	141.419	223.418	102.202	16.6375	248.374	34.4634
TCGA-DW-7837	1142	0	776.593	2004.72	1315.4	278.258	695.645	39.2091	595.725	6.32405	26.561	94.8607	314.937	1143.39	91.0663	64.5053	144.188	18.9721	43.0035	98.6551	149.247	78.4182	125.216	35.4147	154.307	160.631	569.164	13.9129	17.7073	122.686	260.551	8.85366	139.129	32.885	92.3311	121.422	44.2683	125.216	287.112	127.746	6.32405	206.164	77.1534	113.833	1546.86	178.338	10.1185	480.627	129.011
TCGA-A3-3324	1186	0	1348.89	4086.01	1115.98	391.788	370.965	205.92	1385.91	167.358	226.744	282.273	354.769	345.514	70.1826	399.501	509.788	224.43	267.619	165.816	30.8495	122.627	155.019	141.136	129.568	691.028	1665.1	292.299	42.418	171.986	447.317	117.228	103.346	128.025	205.92	117.228	216.718	201.293	419.553	370.965	111.829	247.567	825.995	161.96	2036.84	267.619	1837.86	382.534	390.246
TCGA-A3-3311	1191	1	1454.88	4663.59	990.361	507.445	825.556	375.601	805.626	242.224	102.715	167.871	673.016	343.407	31.4279	143.342	216.929	326.543	164.038	75.1202	44.4589	61.3226	98.1162	123.412	101.949	259.088	1389.72	139.509	1255.58	142.575	392.465	214.629	85.0852	122.645	76.6533	86.6182	138.742	119.579	456.087	259.088	139.509	293.582	956.633	113.447	907.575	273.652	109.614	272.886	252.189
TCGA-B0-4846	1200	1	963.547	2666.52	1670.62	846.754	596.594	146.781	300.665	9.46975	170.456	298.297	383.525	391.416	52.0836	239.9	223.328	317.237	136.522	257.262	29.1984	134.155	217.804	261.207	134.155	385.892	1331.29	65.4991	987.222	587.914	529.517	60.7642	164.142	181.504	154.673	177.558	250.948	84.4386	363.796	390.627	662.094	430.085	627.371	80.4929	1074.82	132.577	201.232	187.817	381.158
TCGA-2Z-A9JJ	1213	0	1534.09	2195.46	270.561	52.8368	540.211	99.2967	1048.54	204.059	140.291	255.074	670.48	270.561	85.632	51.0148	270.561	30.9733	184.018	253.252	198.593	71.9673	153.044	120.249	110.228	595.78	674.124	13.6647	709.653	118.427	248.697	7.28783	149.401	250.519	75.6113	221.368	16.3976	127.537	303.356	108.406	614.911	428.16	326.13	23.6855	1006.63	214.991	0	102.03	329.774
TCGA-AK-3447	1217	0	1009.98	37803	1996.77	165.57	2115.99	3.3114	201.995	16.557	0	96.0306	794.736	3.3114	771.556	9.9342	86.0964	9.9342	23.1798	3.3114	69.5394	39.7368	132.456	82.785	96.0306	19.8684	7960.61	36.4254	26.4912	19.8684	321.206	9.9342	19.8684	19.8684	6.6228	23.1798	16.557	231.798	86.0964	13.2456	3.3114	228.487	960.306	62.9166	3781.62	69.5394	0	43.0482	3.3114
TCGA-B8-5158	1218	0	1428.06	3133.6	444.753	399.418	430.684	372.843	1148.23	81.2906	39.082	153.983	922.336	214.169	42.9902	201.663	97.7051	314.219	150.075	71.9109	248.562	19.541	110.211	167.271	86.7621	169.616	1141.98	225.894	3133.6	132.097	178.214	2269.1	41.4269	79.7273	225.112	39.8637	91.4519	80.509	445.535	97.7051	222.768	229.802	891.07	225.894	808.998	610.461	88.3254	218.078	120.373
TCGA-B0-4821	1230	1	3985.86	21152	122.175	38.5817	4349.63	740.402	3296.9	164.432	528.202	396.841	2511.49	2.75584	63.3843	1116.11	447.364	771.634	814.809	175.455	384.899	365.608	636.598	236.083	38.5817	1275.95	4816.28	456.55	1009.56	446.446	1029.76	2027.38	325.189	754.181	402.352	245.27	254.456	321.514	424.399	823.995	2051.26	964.543	2963.44	167.187	4653.69	1827.12	33.9887	1306.27	1444.06
TCGA-AS-3777	1238	0	1388.57	7752.15	210.089	38.537	679.991	28.5919	118.097	85.7758	29.8351	87.019	570.596	0	202.63	28.5919	123.07	88.2621	37.2938	27.3488	70.8583	32.3213	42.2664	73.3446	93.2346	94.4777	305.81	335.645	27.3488	18.6469	119.34	12.4313	60.9133	75.8308	141.717	54.6976	34.8076	80.8033	181.497	43.5095	11.1882	101.937	79.5602	382.883	978.342	106.909	2.48626	118.097	57.1839
TCGA-DW-7963	1240	0	1377.28	1766.59	837.384	334.219	657.42	77.1275	547.238	44.0728	29.3819	161.6	422.365	1182.62	154.255	110.182	194.655	88.1457	95.4912	51.4183	242.401	132.219	139.564	33.0546	80.8002	150.582	672.111	3.67274	51.4183	40.4001	286.474	14.6909	44.0728	77.1275	146.909	36.7274	88.1457	150.582	337.892	80.8002	36.7274	231.382	224.037	91.8184	833.711	220.364	0	157.928	132.219
TCGA-BQ-5883	1242	0	2016.54	1658.62	1108.73	3.2538	1011.93	104.122	102.495	4.06725	15.4555	60.1953	388.015	4.8807	183.84	17.0824	55.3146	9.76139	46.3666	23.59	93.5467	20.3362	49.6204	91.1063	126.085	34.9783	380.694	13.0152	36.6052	10.5748	144.794	8.94794	18.7093	13.0152	20.3362	30.0976	30.0976	71.5835	104.935	24.4035	0	49.6204	85.4122	24.4035	646.692	95.987	0	85.4122	18.7093
TCGA-A3-3331	1257	0	942.508	2390.34	1608.23	2415.89	427.961	58.197	344.924	73.8109	300.212	290.985	216.465	221.433	67.4234	234.917	403.831	264.726	288.146	142.654	41.8735	103.619	114.975	227.82	134.137	594.745	681.331	190.915	180.269	112.136	465.576	155.429	173.881	309.438	127.75	170.333	298.792	161.106	347.053	271.823	134.847	107.168	586.938	283.178	892.828	150.461	245.563	168.913	320.793
TCGA-SX-A7SO	1257	0	639.309	1548.39	1150.35	874.468	885.666	65.1525	835.784	90.6027	115.035	109.945	196.475	346.122	142.521	43.7743	280.97	150.665	195.457	112.999	161.863	103.837	105.873	127.251	150.665	468.283	568.048	403.131	2.03601	10.1801	299.294	161.863	250.43	561.94	160.845	218.872	36.6483	220.908	114.017	157.791	1.01801	167.971	263.664	86.5306	1077.05	81.4406	30.5402	214.8	299.294
TCGA-SX-A7SQ	1266	0	1020.34	3501.23	888.27	74.3486	1008.6	158.48	734.682	142.828	68.479	210.328	294.46	1845.02	64.5659	28.3699	199.567	16.6306	134.023	86.0879	180.002	176.089	236.742	50.8701	144.784	235.763	534.136	3.91308	199.567	36.196	292.503	4.89136	249.459	162.393	108.588	172.176	11.7393	197.611	110.545	111.523	46.957	259.242	123.262	226.959	1052.62	202.502	7.82617	478.375	269.025
TCGA-BP-4763	1270	1	3795.88	6260.15	973.843	101.402	612.239	503.184	215.24	301.337	19.1325	197.065	978.626	73.66	72.7034	39.2216	99.4889	102.359	54.5276	81.313	48.7878	28.6987	30.612	241.069	105.229	132.014	691.639	347.254	1273.27	140.624	259.245	1070.46	26.7855	30.612	127.231	40.1782	66.9637	23.9156	286.987	102.359	271.681	193.238	593.107	149.233	1419.63	366.387	37.3083	366.387	113.838
TCGA-B0-5116	1274	0	2695.43	19414.3	611.729	512.122	1345.2	584.563	1102.72	339.067	63.3864	195.19	1520.27	18.1104	24.1472	38.233	62.3802	295.803	89.5458	35.2146	46.2821	26.1595	128.785	95.5826	114.699	54.3312	1378.4	449.741	139.852	150.92	256.564	198.208	17.1043	13.0797	89.5458	24.1472	33.2024	37.2269	175.067	105.644	132.81	155.951	859.237	49.3005	2061.57	366.232	129.791	433.643	69.4232
TCGA-BP-5183	1291	0	1024.58	3586.98	480.391	208.781	721.069	177.851	345.069	15.4653	186.55	351.835	439.794	195.249	48.329	231.013	259.044	343.136	161.419	163.352	249.378	46.3959	122.756	243.578	99.5578	465.892	746.2	101.491	666.941	141.121	407.897	51.2288	140.154	250.344	56.0617	124.689	191.383	202.015	507.455	141.121	71.527	117.923	1230.46	212.648	1299.08	423.362	895.054	245.512	174.951
TCGA-B8-4151	1299	0	805.9	9659.07	1873.39	1312.67	666.304	35.1921	429.344	31.6729	294.441	195.903	575.978	568.939	59.8266	31.6729	174.788	53.9613	174.788	44.5767	56.3074	44.5767	28.1537	157.192	113.788	154.845	888.015	295.614	17.5961	24.6345	425.825	62.1728	68.0381	139.595	195.903	92.6726	37.5383	144.288	188.864	163.057	1.17307	118.48	970.13	471.575	1400.65	195.903	1102.69	192.384	274.499
TCGA-P4-A5E8	1306	1	1782.27	5954.56	237.042	5.34681	716.472	196.05	3293.63	725.384	35.6454	190.703	728.948	1425.82	64.1617	89.1135	254.865	3.56454	340.414	101.589	773.505	55.2504	89.1135	171.098	103.372	283.381	557.85	3.56454	105.154	10.6936	292.292	23.1695	167.533	94.4603	1885.64	46.339	40.9922	301.204	105.154	83.7667	878.659	126.541	335.067	115.848	990.942	939.256	0	144.364	115.848
TCGA-A3-3358	1307	0	1449.87	12937.3	958.368	273.819	1065.84	132.118	980.958	84.884	404.568	297.094	1055.57	316.946	49.972	436.742	236.854	331.321	297.779	447.695	92.414	86.9376	272.45	190.304	108.843	182.09	1983.82	155.392	1210.97	349.804	443.587	93.7831	186.882	285.457	122.534	206.049	496.982	238.223	896.074	257.39	186.882	193.043	997.387	275.873	2818.29	197.834	386.77	223.847	360.072
TCGA-A3-3374	1314	0	670.403	4849.91	75.4513	1019.21	1935.76	47.0024	383.441	9.89525	39.581	44.5286	236.249	0	336.438	48.2393	103.9	115.032	178.114	58.1346	82.8727	98.9525	53.187	118.743	102.663	32.1596	867.071	12.3691	38.3441	49.4762	247.381	14.8429	159.561	147.192	55.6608	236.249	11.1322	119.98	145.955	40.8179	68.0298	60.6084	300.568	1.23691	2936.41	166.982	2.47381	61.8453	60.6084
TCGA-CZ-4864	1315	1	538.675	2105.78	1077.96	642.619	645.064	175.482	1230.82	7.94866	741.06	453.685	310.609	363.804	98.4411	585.144	448.794	251.3	372.976	371.753	26.9032	97.8297	199.939	209.722	167.533	536.229	579.641	149.19	20.7888	453.074	420.056	129.013	248.243	146.744	107.001	236.014	284.317	267.197	765.517	328.952	30.5718	127.179	648.733	265.363	1739.53	88.0467	2178.54	267.809	240.294
TCGA-B0-4712	1337	1	2645.74	7520.2	187.56	107.925	759.669	510.288	1377.88	265.098	108.973	218.994	2031.72	0	49.2475	144.599	121.547	214.803	129.93	114.212	53.4388	83.8256	59.7257	195.942	44.0084	82.7778	3869.6	901.125	1782.34	176.034	158.221	66.0126	69.1561	76.4908	290.246	19.9086	85.9212	56.5823	711.47	212.707	573.157	162.412	775.387	135.169	959.803	987.046	110.021	289.198	146.695
TCGA-BP-4762	1343	1	1957.15	8508.71	761.414	129.583	295.807	205.546	389.644	16.0862	48.2586	205.546	806.991	162.649	45.5776	29.4914	38.4282	61.6638	30.3851	45.5776	13.4052	13.4052	74.1753	109.029	108.135	20.5546	398.58	33.9598	546.037	40.2155	228.782	28.5977	8.0431	5.36207	109.029	22.342	83.1121	36.6408	443.264	39.3218	25.9167	124.221	276.147	272.572	1465.63	509.396	2052.78	131.371	32.1724
TCGA-SX-A71U	1357	0	590.109	2495.06	870.578	562.062	723.612	89.7504	1007.45	60.5815	78.5316	157.063	374.708	2294.24	90.8722	122.285	339.929	41.5095	194.085	111.066	201.938	219.888	413.973	52.7283	141.357	504.846	609.181	4.48752	67.3128	56.094	383.683	3.36564	286.079	201.938	152.576	226.62	80.7753	302.907	227.742	203.06	54.9721	354.514	262.52	47.1189	1200.41	159.307	6.73128	308.517	354.514
TCGA-CJ-4916	1373	0	1024.59	4750.93	659.996	912.982	889.916	231.408	788.721	128.725	384.688	359.389	651.067	95.2418	53.5735	1075.94	587.821	584.844	385.432	898.101	90.7774	119.796	219.503	225.455	68.4551	835.598	997.063	118.308	480.674	505.228	597.494	156.256	228.432	269.356	154.768	229.92	805.091	232.896	1459.13	482.906	34.9716	148.815	910.006	91.5214	1531.31	138.398	93.0096	584.1	567.731
TCGA-B0-4837	1378	1	4609.82	4924.03	430.54	409.883	547.96	242.45	765.404	252.235	104.373	157.647	2013.53	0	50.0122	430.54	213.095	525.128	203.31	54.3611	101.112	41.3144	167.432	164.17	40.2272	343.562	1751.51	318.556	693.648	109.809	346.824	2176.62	109.809	90.2394	242.45	104.373	107.635	84.8033	342.475	388.138	431.627	308.771	1025.25	72.8439	826.289	1295.97	1.08722	328.341	226.142
TCGA-BP-4973	1384	0	1140.09	4947.7	716.107	962.694	664.07	110.58	2562.26	91.657	394.421	360.715	710.194	116.493	53.8115	488.443	443.502	467.746	564.725	279.702	88.109	95.205	257.822	206.376	153.156	580.1	1542.79	89.883	242.448	197.506	545.211	125.954	311.634	247.178	231.212	273.788	303.946	346.523	505	457.102	24.2448	182.131	989.304	306.312	2407.33	186.271	64.4556	395.012	400.334
TCGA-A3-3328	1385	0	396.755	2631.81	370.305	535.619	441.574	8.81678	202.051	116.822	58.7785	141.803	246.87	0.734732	313.73	26.4503	149.151	56.5743	228.502	11.7557	73.4732	273.32	188.091	182.948	119.027	180.744	833.921	15.4294	5.14312	2.93893	304.179	139.599	420.267	983.071	25.7156	413.654	11.021	159.437	27.9198	151.355	6.61259	124.17	64.6564	3.67366	1465.79	14.6946	0	100.658	121.231
TCGA-A3-3349	1385	0	3493.06	3595.64	547.68	456.094	478.991	329.707	789.464	103.491	253.691	254.607	685.973	149.284	63.1938	155.695	350.771	256.439	238.122	93.4169	77.8474	133.714	250.943	184.086	119.977	533.942	629.19	66.8572	326.959	66.8572	558.67	250.943	180.423	223.468	318.717	165.769	297.652	250.943	373.668	298.568	14.6536	250.028	678.646	155.695	2264.9	446.02	251.859	329.707	338.865
TCGA-DV-5566	1398	0	2116.8	4105.79	1016.4	704.788	567.239	73.035	127.811	46.2555	41.3865	88.8593	957.976	209.367	80.3385	37.7348	91.2938	237.364	101.032	47.4728	68.166	26.7795	75.4695	75.4695	73.035	119.291	1683.46	227.626	251.971	183.805	365.175	85.2075	24.345	37.7348	113.204	25.5623	40.1693	47.4728	191.108	66.9488	80.3385	87.642	464.99	150.939	696.267	288.488	54.7763	243.45	53.559
TCGA-CZ-4854	1404	1	1158.48	9524	368.572	214.873	1254.83	293.634	1266.3	182.757	174.345	250.813	828.905	10.7054	42.8217	581.151	425.158	241.637	336.456	269.165	77.9966	142.229	189.639	173.581	100.172	708.851	1802.33	404.512	1250.24	132.288	338.75	288.282	217.932	194.227	263.812	234.754	277.576	373.925	448.863	396.865	617.091	162.875	1054.48	149.111	1876.51	575.034	332.633	732.556	577.328
TCGA-B0-5399	1411	0	1384.65	5885.53	578.247	1391.73	568.806	251.754	885.858	29.8958	252.54	383.924	494.067	553.071	55.8579	290.304	290.304	273.782	214.777	250.18	109.356	95.1944	169.934	189.602	92.0475	348.522	1188.75	246.247	256.474	302.104	485.413	96.7678	208.484	274.569	143.972	276.929	419.327	169.934	407.526	278.503	121.943	147.119	1021.18	128.237	2703.21	522.389	150.266	272.995	221.071
TCGA-BP-4991	1413	0	2717.48	3966.4	756.634	625.286	413.914	293.603	1637.99	289.74	201.99	317.334	753.875	65.6743	50.2215	210.82	390.734	226.825	171.636	99.3393	54.6366	58.4998	150.113	205.853	91.061	649.017	558.507	84.9903	942.067	149.561	505.527	493.937	184.881	234.551	174.396	210.82	208.612	173.292	257.178	454.753	71.1931	290.843	839.969	92.1648	2191.53	337.754	252.763	330.027	259.938
TCGA-AK-3443	1423	0	363.331	1638.87	550.606	538.524	557.51	6.90415	172.604	7.76717	12.9453	197.631	51.7811	0.863019	403.893	8.63019	197.631	34.5208	151.028	1.72604	8.63019	175.193	109.603	126.001	173.467	175.193	371.098	35.3838	0.863019	6.04113	241.645	40.5619	380.591	460.852	37.1098	384.043	9.49321	170.015	32.7947	75.0826	0	140.672	11.2192	0.863019	1222.9	38.8359	0	124.275	213.166
TCGA-BP-4975	1433	0	1486.06	6457.56	1587.46	602.675	358.053	151.815	480.651	54.4241	122.597	210.249	647.36	162.126	49.2681	128.899	158.689	218.269	157.543	26.9256	67.6004	38.3833	93.3803	99.1091	144.367	252.642	861.619	91.0887	160.981	18.3323	373.521	118.014	60.1529	27.4985	154.679	36.0918	105.411	122.025	256.08	186.188	48.1224	81.3497	890.836	175.303	1936.35	280.141	775.114	313.941	112.858
TCGA-CJ-4872	1435	0	2808.34	8657.11	882.367	334.874	811.494	648.486	561.667	45.1814	93.0206	127.571	1769.16	164.779	70.8728	639.627	151.491	347.277	205.531	157.692	81.5037	115.168	214.39	222.363	91.2487	336.646	1775.36	349.049	923.118	189.585	368.539	1184.46	103.651	84.1615	388.029	123.142	317.156	177.182	600.647	267.545	103.651	209.961	938.179	57.5842	2084.55	818.581	15.9464	283.491	333.988
TCGA-A3-3307	1436	0	2005.54	4014.26	1236.29	611.807	703.737	85.5896	569.541	25.3599	243.032	211.332	262.052	299.035	49.6631	128.913	284.242	319.112	156.386	151.103	33.8132	104.609	171.179	203.936	79.2496	463.874	911.899	102.496	645.62	548.407	670.98	302.205	147.933	218.729	236.692	151.103	168.009	117.289	366.662	241.976	100.383	166.953	749.173	266.279	1195.08	181.746	2062.6	381.455	638.224
TCGA-UZ-A9PV	1444	0	913.895	1866.61	430.159	9.31753	934.859	66.7756	437.148	11.6469	204.209	166.163	288.067	727.544	184.798	63.6698	534.982	15.5292	412.301	152.963	516.347	409.195	562.934	34.1643	200.327	1172.46	639.804	3.8823	434.042	23.2938	612.628	24.8468	802.861	211.974	312.137	452.677	12.4234	700.368	55.1287	290.396	1.55292	444.136	111.81	58.2346	1409.28	112.587	0.776461	427.054	595.546
TCGA-BP-4804	1459	0	2718.07	5193.56	351.151	674.157	891.281	254.652	505.283	76.3955	136.708	183.617	1680.7	84.4372	69.6942	619.206	226.506	341.769	142.069	406.103	65.6734	54.9512	178.256	187.638	67.0136	368.575	1199.54	125.986	765.296	272.075	427.547	265.374	115.263	255.992	211.763	99.1802	435.589	171.555	851.073	245.27	33.5068	155.472	623.227	73.715	1073.56	603.123	171.555	327.026	210.423
TCGA-BP-5168	1463	1	2079.91	5562.54	1329.61	505.072	340.839	300.344	274.471	26.9972	94.4901	134.986	920.154	151.859	50.6197	37.1211	94.4901	249.724	163.108	139.485	40.4958	26.9972	140.61	137.236	88.8657	219.352	574.815	95.615	615.311	35.9962	318.342	53.9944	12.3737	42.7455	167.607	19.123	35.9962	59.6188	237.35	103.489	101.239	80.9915	754.796	231.726	1171	478.075	564.691	275.596	55.1192
TCGA-BQ-7045	1468	1	1523.5	1913.31	958.141	202.34	541.558	29.7559	464.192	116.048	47.6095	327.315	476.095	612.972	80.341	53.5607	113.072	11.9024	98.1945	47.6095	437.412	68.4386	196.389	32.7315	77.3654	53.5607	580.24	8.92678	458.241	59.5118	229.121	2.97559	80.341	14.878	327.315	44.6339	35.7071	181.511	190.438	86.2922	65.463	226.145	279.706	20.8291	898.629	199.365	0	380.876	80.341
TCGA-B8-5550	1476	0	2021.8	3202.85	1048.43	670.596	933.33	146.38	85.0756	120.107	38.7845	148.882	868.272	5.00445	73.8156	81.3223	53.7978	107.596	81.3223	32.5289	40.0356	27.5245	60.0534	92.5823	85.0756	72.5645	2681.13	345.307	375.334	57.5512	197.676	35.0311	30.0267	11.26	105.093	13.7622	32.5289	31.2778	324.038	32.5289	36.2822	67.56	685.609	138.873	563	580.516	163.896	150.133	28.7756
TCGA-B0-5121	1485	0	3125.66	7454.47	901.389	540.25	627.858	139.199	681.396	47.6977	383.529	202.472	1336.51	139.199	65.2193	134.332	210.259	337.778	198.578	126.545	98.3157	74.9535	212.206	150.881	148.934	622.017	732.014	227.781	963.688	113.89	418.572	211.233	136.279	72.0333	491.578	109.997	283.266	163.535	542.196	367.954	70.0864	159.641	967.582	142.12	2124.98	273.532	87.608	451.668	333.884
TCGA-BP-4971	1487	0	3133.72	2594.47	371.398	81.2671	1004.07	394.183	2140.29	73.6721	820.266	636.466	2442.57	155.699	69.115	1695.22	953.18	658.491	900.014	1586.61	95.6977	489.122	658.491	465.577	148.104	1503.82	2719.79	98.7357	1259.26	458.741	1043.56	398.74	1231.16	1765.85	390.386	963.813	944.066	683.555	941.028	1168.88	401.019	599.25	2251.93	37.2158	2415.99	571.908	24.3042	668.365	1941.3
TCGA-BP-4789	1489	0	3453.47	5909.75	641.111	645.059	297.659	217.125	537.681	300.817	54.4787	204.492	930.875	131.065	50.5309	46.5832	146.856	180.806	111.326	21.3177	41.8459	42.6355	123.169	130.275	131.065	202.124	595.318	60.795	80.5337	106.589	374.245	89.2187	41.0564	49.7414	155.541	47.3728	77.3755	50.5309	154.751	127.906	35.5296	166.594	369.508	232.916	1468.56	443.725	757.964	252.655	92.3769
TCGA-BP-5181	1495	0	1531.99	6295.15	1655.81	1479.56	352.492	127.44	234.091	52.4219	117.497	171.727	588.391	345.262	52.4219	22.5957	68.6908	187.092	121.113	51.5181	48.8066	24.4033	76.8253	112.074	80.4406	143.708	489.874	123.824	21.6918	18.9804	338.935	44.2875	19.8842	22.5957	137.382	18.9804	48.8066	62.364	274.763	62.364	72.3061	81.3444	756.503	262.11	1661.23	375.088	924.615	293.744	25.3071
TCGA-AL-A5DJ	1498	1	2161.17	9756.25	282.812	173.922	3005.06	161.823	470.345	122.501	105.865	57.4698	772.817	533.864	143.674	71.081	166.36	447.659	71.081	311.547	523.278	74.1058	281.299	214.756	54.4451	300.96	4878.88	276.762	399.264	458.246	768.28	1.51236	54.4451	238.953	1279.46	37.8091	148.212	334.232	786.429	33.272	51.4203	124.014	1701.41	111.915	2286.69	2348.7	0	102.841	222.317
TCGA-CJ-4870	1498	0	1545.26	12670.5	1222.15	1289.04	1452.29	70.2906	431.947	38.5465	151.918	166.657	879.766	236.947	57.8197	15.8721	72.5581	112.238	99.7673	35.1453	119.041	30.6104	77.0929	109.971	112.238	72.5581	1168.86	494.302	244.883	14.7384	352.587	37.4127	24.9418	30.6104	302.703	24.9418	32.8779	49.8837	120.174	106.57	29.4767	77.0929	696.104	282.296	2917.06	400.203	957.993	251.686	83.8953
TCGA-CJ-4907	1499	0	1902.11	3928.69	379.251	901.27	322.876	342.644	508.841	171.322	104.697	216.715	692.609	45.393	82.7323	38.0715	164.733	169.125	174.983	84.1966	46.8573	48.3215	159.608	130.322	85.6609	314.822	591.573	60.768	426.84	51.9823	450.269	87.1252	213.786	218.911	195.483	126.661	88.5895	122.268	238.679	144.232	91.5181	136.911	536.662	217.447	1350.81	623.787	1049.9	161.072	220.376
TCGA-AL-3471	1500	1	1005.81	2011.61	1751.8	234.229	854.247	124.004	866.057	41.3345	200.768	411.377	340.518	1753.76	116.13	94.4789	1137.68	64.9542	562.937	68.8909	336.581	722.37	494.046	159.433	171.243	1604.17	875.898	108.257	53.1444	86.6057	663.321	45.2711	848.342	147.623	358.232	403.504	15.7465	1147.52	41.3345	450.743	53.1444	501.919	261.785	110.225	2078.54	124.004	68.8909	749.926	1023.52
TCGA-SX-A71S	1504	0	1087.29	1871.44	526.943	121.088	471.827	106.057	732.376	2.50528	81.839	165.348	303.974	1877.29	88.5198	34.2388	309.819	10.0211	264.724	68.4776	125.264	172.864	166.183	70.1478	184.555	1326.96	729.871	25.8879	25.0528	25.8879	374.956	14.1966	406.69	329.861	137.79	386.648	30.0633	191.236	134.45	189.566	10.8562	233.826	20.0422	82.6741	1007.96	85.1794	5.01055	457.631	460.136
TCGA-5P-A9JY	1508	1	783.583	3651.82	377.083	600.391	1028.29	64.1843	1036.31	258.074	185.867	254.063	443.941	338.305	151.101	74.8817	536.206	20.0576	338.305	235.342	569.636	633.82	439.93	81.5676	88.2534	1002.88	859.802	10.6974	296.852	46.8011	576.322	8.02304	581.67	334.293	200.576	330.282	64.1843	429.233	193.89	271.446	2.67435	461.325	145.752	45.4639	1876.05	144.415	4.01152	534.869	821.024
TCGA-BQ-7053	1516	0	3325.18	1447.85	635.869	300.323	387.454	70.4462	208.249	10.5051	47.5821	92.6923	635.869	485.09	167.464	84.041	119.264	111.849	74.7718	75.3898	157.577	33.9872	14.2128	50.6718	157.577	208.249	384.982	83.4231	7.41539	25.3359	266.954	12.9769	40.7846	50.6718	114.938	64.2667	52.5256	98.8718	195.89	85.8949	2.4718	81.5692	166.228	137.185	1292.75	88.9846	1.2359	139.656	132.241
TCGA-B0-5119	1552	0	742.755	3319.8	1583.58	830.59	428.086	178.227	190.166	46.9019	118.534	211.485	277.148	246.448	42.6381	57.9878	123.65	171.405	178.227	46.9019	58.8405	52.0185	115.976	115.123	121.092	205.516	696.706	75.043	10.2331	47.7546	427.234	36.6687	43.4908	43.4908	110.006	47.7546	86.1289	60.5461	273.736	147.528	15.3497	133.031	391.418	364.982	670.271	217.454	1528.15	208.074	88.6872
TCGA-G7-6790	1575	0	509.304	1317.16	1944.82	807.861	243.58	126.753	79.4117	3.05429	9.16288	120.645	188.603	1177.43	106.9	6.87216	34.3608	6.87216	25.9615	15.2715	339.027	20.6165	89.3381	28.2522	114.536	47.3416	335.972	2.29072	62.613	19.8529	226.018	0	9.16288	11.4536	121.408	9.92646	29.7794	41.233	139.734	9.16288	11.4536	85.5202	108.427	51.923	203.874	229.836	8.39931	173.331	9.92646
TCGA-P4-AAVK	1590	0	749.794	4711.32	1246.08	423.161	1292.88	87.7522	198.905	4.87512	63.3766	83.8521	366.609	1992.95	127.728	32.1758	98.4775	69.2268	75.0769	31.2008	148.204	98.4775	81.9021	39.001	117.003	89.7023	474.837	144.304	21.4505	19.5005	146.254	12.6753	38.026	73.1269	114.078	31.2008	15.6004	81.9021	254.482	49.7263	4.87512	199.88	141.379	143.329	701.043	77.027	3.9001	225.231	84.8272
TCGA-SX-A7SS	1615	0	835.618	1887.75	867.757	507.46	1004.77	91.3428	964.174	1.69153	334.924	165.77	324.775	915.12	334.924	153.93	570.047	28.7561	387.361	218.208	482.087	776.414	390.744	72.736	145.472	874.523	828.852	57.5122	45.6714	52.4376	842.384	13.5323	722.285	438.107	209.75	334.924	52.4376	1060.59	360.297	460.097	1.69153	708.753	316.317	47.363	2050.14	69.3529	5.0746	774.723	779.797
TCGA-A3-3373	1621	0	1075.19	2050.12	956.439	1079.46	276.621	162.844	81.0662	100.266	70.3996	145.066	341.331	177.066	57.5997	41.2442	133.688	142.933	115.199	22.0443	18.4888	31.9998	91.7328	153.599	176.355	231.821	216.888	35.5554	105.244	32.7109	487.82	120.177	68.9774	31.9998	113.777	29.1554	81.7773	52.6219	181.332	76.7996	83.1995	109.511	328.532	133.688	284.443	253.865	1733.68	88.8884	130.844
TCGA-A3-3329	1624	0	1154.89	6281.44	1773.11	1088.15	526.466	445.828	1410.71	35.2213	174.253	310.504	694.231	126.982	67.662	197.425	257.672	327.187	125.128	253.037	31.5138	98.2489	253.964	174.253	97.322	406.899	2035.42	210.401	547.784	223.377	538.515	144.593	177.96	158.496	183.522	136.251	226.158	88.0533	740.574	266.014	190.01	76.0039	1202.16	157.569	2437.69	250.257	945.414	186.302	208.547
TCGA-CJ-6028	1625	1	1728.24	4902.59	235.467	302.108	590.888	279.894	263.234	211.031	74.4164	106.626	757.492	25.5459	47.7598	472.044	83.3019	245.463	215.474	159.94	74.4164	48.8704	45.5384	185.486	155.497	215.474	1007.4	242.131	926.317	256.57	148.833	123.287	34.4314	26.6566	176.6	35.5421	429.838	76.6377	600.884	105.516	105.516	92.1874	831.908	127.73	1066.26	215.474	205.478	278.784	124.397
TCGA-DV-A4VX	1626	1	2197.6	5934.51	952.905	713.269	2296.27	245.274	810.533	138.143	508.874	221.311	928.941	456.718	94.4447	156.468	297.43	273.467	312.936	188.889	263.599	304.478	432.754	259.37	40.879	592.041	3525.46	482.091	1278.53	290.382	410.2	64.8426	503.235	473.633	176.203	397.513	74.71	270.647	434.164	308.707	857.05	534.247	1511.11	193.118	2194.78	497.597	81.7581	521.56	693.534
TCGA-BP-4976	1632	0	1547.8	3995.87	997.885	496.78	360.845	192.162	425.105	52.5203	51.9024	199.577	716.129	187.837	50.0487	31.5122	77.2357	86.504	35.2195	28.4227	60.5528	6.17886	71.0568	92.6828	111.219	61.7886	290.406	53.1382	98.2438	32.1301	164.975	29.0406	24.7154	11.1219	79.7072	22.8618	38.9268	49.4308	156.943	40.7805	15.4471	69.8211	276.813	464.032	1645.43	211.935	2673.59	232.325	38.3089
TCGA-B0-4839	1639	1	2807.98	6054.03	514.346	612.785	446.669	116.897	531.573	131.663	86.1345	252.251	1586.11	99.6699	88.5955	45.5282	92.287	273.169	61.5246	41.8368	156.273	41.8368	104.592	139.046	57.8332	75.0601	868.728	121.819	1096.37	43.0673	420.829	44.2977	62.7551	43.0673	103.361	44.2977	76.2906	92.287	564.796	93.5175	23.3794	72.5991	611.555	93.5175	1111.14	847.81	38.1453	233.794	81.2125
TCGA-CJ-4641	1661	1	1170.99	3052.73	655.389	924.081	482.011	333.141	730.732	53.5567	305.001	368.543	643.589	435.716	53.5567	949.498	327.695	363.097	265.06	692.607	138.884	131.623	214.227	177.917	93.4974	399.406	1061.15	188.81	887.771	619.987	331.326	49.9258	245.998	299.555	187.902	300.462	829.676	191.533	952.221	348.573	129.807	205.15	856.908	87.1432	1646.64	189.718	187.902	460.225	370.358
TCGA-BP-4344	1666	0	2500.05	4669.98	638.368	173.384	535.038	126.097	646.249	104.205	114.714	257.449	639.243	85.8162	63.9243	165.503	342.389	142.735	147.114	163.751	37.6541	56.9189	318.746	190.897	105.081	656.757	1096.35	154.119	863.416	52.5405	476.368	211.914	106.832	253.946	201.405	126.973	111.211	84.0649	327.503	273.211	126.097	119.968	597.211	182.141	1247.84	482.497	252.195	302.108	218.043
TCGA-BP-4177	1670	0	1170.74	7281.76	445.461	36.9878	518.633	139.91	533.91	202.629	110.963	345.755	733.322	38.5959	78.8	11.2571	50.6571	90.0571	94.0776	42.6163	119.808	26.5347	120.612	119.808	102.118	90.8612	457.522	38.5959	1608.97	27.3388	439.029	61.9143	16.8857	12.0612	209.865	19.298	18.4939	57.0898	123.024	62.7184	1.60816	57.0898	450.286	20.9061	3435.84	897.355	2.41225	272.584	53.8735
TCGA-CZ-5459	1683	0	2509.19	11554.7	837.163	641.672	746.317	332.335	2066.46	20.6991	60.9473	220.79	1780.12	58.6474	75.8966	177.092	105.795	361.084	144.894	114.995	234.59	28.7487	36.7984	83.9463	75.8966	166.743	1231.6	183.992	2175.7	246.089	480.679	213.891	52.8977	33.3485	256.439	44.848	131.094	74.7467	422.031	136.844	340.385	205.841	1324.74	197.791	2327.5	1159.15	34.4985	225.39	108.095
TCGA-A3-3376	1696	1	2013.69	2786.87	755	164.154	771.576	212.812	464.122	227.249	103.198	197.84	524.543	48.1232	59.352	149.182	281.788	306.919	166.292	101.593	56.6785	96.2465	68.9766	184.472	147.578	497.808	438.456	26.7351	575.34	66.8378	324.03	204.791	119.773	113.357	212.277	146.508	241.151	205.326	337.932	217.089	36.8945	210.673	629.345	124.051	1346.38	553.417	799.38	283.392	354.508
TCGA-CJ-4900	1714	1	1485.72	4917.44	685.461	604.884	1002.25	217.449	1422.8	69.5396	330.037	273.743	1295.86	140.183	56.2939	1773.81	607.091	559.628	333.348	234.006	219.657	184.335	416.134	275.951	47.4635	1162.3	1634.73	291.404	173.297	431.587	864.277	172.193	325.622	951.478	311.272	304.65	284.781	290.3	1431.63	426.068	618.129	271.535	1792.58	80.5776	2779.38	546.382	305.753	855.447	764.935
TCGA-2Z-A9JE	1728	0	2087.35	4966.38	1635.65	14.2644	1621.38	58.2462	658.539	84.3975	34.4722	55.8688	1230.3	1815.14	168.795	29.7174	209.211	16.6418	158.097	41.6044	231.796	179.493	247.249	60.6236	120.058	227.041	905.788	13.0757	14.2644	78.4541	350.666	4.75479	120.058	196.135	174.739	99.8506	2.3774	167.606	193.758	91.5297	1.1887	193.758	114.115	58.2462	1620.2	181.871	3.56609	336.401	185.437
TCGA-B0-5400	1733	0	2806.32	2623.23	207.506	266.317	2183.8	324.02	1903.06	142.036	82.1146	218.602	1592.36	27.7414	119.843	500.455	173.106	295.169	104.308	160.9	540.403	97.6497	240.795	179.764	38.838	241.905	2071.73	109.856	1269.45	59.9214	231.918	128.72	112.075	262.988	149.804	75.4566	266.317	78.7856	706.851	142.036	299.607	216.383	1249.47	114.295	703.522	1028.65	22.1931	326.239	216.383
TCGA-B0-4718	1778	0	1823.81	6825.53	683.742	613.881	1346.67	84.7246	850.218	249.714	753.603	384.976	1840.16	75.8062	60.9422	341.871	499.429	975.076	709.011	303.225	105.534	187.286	541.048	321.061	112.966	1475.99	2772.13	52.0238	434.028	486.051	1001.83	789.276	549.966	365.653	542.534	420.65	295.793	304.711	558.885	1095.47	325.521	156.072	1621.66	38.6463	3082.78	1128.17	35.6735	551.453	542.534
TCGA-B0-5108	1782	0	3742.59	6158.74	482.185	272.426	741.556	473.481	1219.39	97.4815	120.111	181.907	2268.19	26.9815	35.6852	765.926	177.556	302.889	203.667	175.815	71.3704	64.4074	206.278	199.315	89.6481	322.037	1780.78	112.278	1142.8	308.981	348.148	1611.93	112.278	100.963	181.037	79.2037	193.222	103.574	794.648	296.796	2129.8	204.537	1102.76	69.6296	2041.89	805.093	4.35185	357.722	353.37
TCGA-BP-4962	1785	0	1013.89	5058	570.313	750.736	388.129	300.998	219.148	154.9	30.8039	174.262	351.165	345.004	65.1283	75.6897	99.4527	148.739	74.8095	103.853	84.4908	31.684	35.2045	136.417	97.6925	67.7686	693.528	203.306	469.98	152.259	181.303	42.2454	51.9266	62.488	124.096	36.9647	124.096	61.6079	727.853	132.017	9.68123	139.938	680.327	614.318	572.953	595.836	690.008	212.987	72.1692
TCGA-CZ-4859	1787	0	760.254	3517.9	1797.98	827.818	325.355	171.861	89.8661	4.5917	32.1419	214.498	253.855	223.681	74.7791	5.24765	163.989	55.1004	105.609	119.384	274.19	17.7108	101.673	133.159	101.017	53.1325	379.799	78.0589	8.52744	7.21553	279.438	11.8072	11.8072	15.087	131.847	12.4632	36.0776	43.9491	142.343	20.9906	9.1834	80.0267	234.177	221.713	696.626	301.084	2512.97	110.857	41.9812
TCGA-B0-5700	1790	0	2132.84	7066.94	847.311	812.642	596.307	184.439	1030.36	40.2161	115.101	174.732	1044.23	199.694	76.2719	24.9617	99.8468	124.809	73.4983	101.234	122.035	19.4147	90.1395	153.93	59.6307	126.195	904.168	224.655	782.133	56.8572	477.046	29.122	15.2544	22.1882	170.572	30.5087	51.3102	44.3764	379.973	29.122	126.195	81.8189	594.921	195.533	894.461	384.133	1883.22	165.025	34.669
TCGA-CJ-4643	1793	0	976.333	2682.47	853.07	823.758	596.773	121.76	469.001	130.779	148.818	234.5	345.738	172.117	83.428	226.984	375.05	330.706	292.374	323.941	54.1155	101.467	253.291	277.342	157.837	544.161	751.604	63.8863	371.292	118.002	608.048	296.884	328.451	351.751	211.952	217.214	279.597	144.308	375.802	499.817	24.8029	108.231	801.961	159.34	1120.64	276.59	831.274	205.188	440.44
TCGA-BP-4969	1794	0	1458.57	5024.17	737.11	2141.79	991.796	99.0926	682.348	167.762	567.61	284.239	549.356	47.8078	65.1925	219.047	926.603	355.517	945.726	433.748	96.4849	438.963	365.947	315.532	89.5311	884.011	1101.32	46.9386	68.6695	71.2772	875.318	320.747	429.401	928.341	324.224	232.955	251.209	627.587	175.585	425.055	29.5539	603.248	972.672	430.271	1688.92	252.078	1156.08	350.301	751.887
TCGA-2Z-A9J2	1795	0	1365.28	8911.94	713.099	326.09	1053.52	107.502	766.85	89.5853	43.0009	64.5014	344.007	2207.38	136.17	78.835	258.006	107.502	75.2516	218.588	204.254	60.918	419.259	75.2516	50.1678	329.674	2716.23	71.6682	10.7502	93.1687	541.095	3.58341	232.922	146.92	279.506	250.839	64.5014	172.004	433.593	35.8341	0	136.17	605.596	189.921	1168.19	774.017	3.58341	336.841	161.253
TCGA-DZ-6134	1856	0	564.077	1515.38	795.493	232.731	249.167	51.9371	101.902	46.0203	26.2973	159.756	230.759	2581.08	122.282	51.2797	58.5115	53.9094	40.7608	53.9094	135.431	26.9547	47.9926	42.0757	116.366	61.7986	366.847	40.7608	17.0932	46.6777	127.542	6.57432	24.9824	17.7507	133.459	17.7507	103.874	72.975	366.19	38.7885	17.0932	78.8919	129.514	67.0581	219.582	222.87	4.60203	121.625	33.529
TCGA-A4-7288	1857	0	592.595	1415.22	827.752	273.637	241.998	64.1337	107.745	5.98581	25.6535	245.418	88.0769	3628.26	68.4092	2.56535	117.151	7.69604	96.6281	12.8267	100.904	27.3637	135.108	72.6848	206.083	80.3809	599.436	32.4944	2.56535	3.42046	283.898	8.55115	48.7416	78.6706	150.5	52.162	7.69604	55.5825	47.8865	20.5228	0.855115	112.875	47.0314	100.904	309.552	194.111	81.236	131.688	30.7842
TCGA-BP-4964	1862	0	1973.05	7653.41	1086.02	439.13	532.892	400.007	561.898	57.3365	308.268	317.037	807.433	181.453	44.5201	402.03	251.606	252.281	219.902	115.348	58.0111	53.2892	226.648	214.506	91.7384	464.089	1195.97	213.832	477.58	172.684	356.161	762.238	155.146	205.737	157.17	149.075	220.577	162.566	439.805	435.083	305.57	248.908	1406.43	147.051	1925.16	537.614	360.883	293.428	270.493
TCGA-BP-4965	1871	0	1921.9	2884.92	835.203	242.178	256.15	297.03	200.78	192.5	146.963	213.199	497.81	438.818	40.8805	67.7891	153.172	140.236	145.41	54.8523	27.4261	45.0203	69.859	138.683	94.1803	252.527	529.894	47.6076	981.131	57.4396	442.958	133.508	65.7192	37.2581	172.319	49.6775	89.523	97.2852	275.814	131.438	35.1882	85.3833	792.771	220.962	1019.94	262.877	1652.81	420.189	113.844
TCGA-BP-4769	1876	0	1579.95	4272.06	297.606	20.9326	536.056	228.438	712.617	103.753	29.1236	169.281	639.808	13.6517	79.1797	69.1685	159.269	202.955	107.393	97.3819	201.135	65.528	162.91	90.101	101.022	264.842	750.842	37.3146	971.089	30.0337	374.966	169.281	56.4269	82.8201	243.91	54.6067	26.3932	79.1797	88.2808	201.135	15.4719	160.18	1159.48	3.64045	1279.62	463.247	2.73033	256.651	200.225
TCGA-A3-3335	1886	0	1227.49	7095.42	985.273	229.472	433.447	174.836	2192.73	137.501	166.64	220.366	994.379	540.898	77.4013	117.468	228.561	382.453	416.146	134.769	406.129	91.0603	377.9	193.048	86.5073	510.848	1241.15	323.264	887.838	165.73	318.711	89.2391	217.634	170.283	180.299	139.322	170.283	205.796	337.834	353.314	282.287	219.455	2454.08	390.649	2408.55	472.603	62.8316	299.588	248.595
TCGA-BP-4330	1888	0	1336.89	4511.84	644.05	603.623	467.006	158.224	799.487	35.5482	309.479	365.938	383.363	165.892	44.6095	996.744	451.672	332.48	364.544	507.433	41.1244	123.373	69.7024	188.196	96.1893	706.085	436.337	73.8845	937.497	326.904	680.992	76.6726	302.508	388.939	208.41	310.176	723.511	422.397	851.763	510.222	27.1839	374.302	726.996	261.384	2183.08	167.983	510.919	305.994	498.372
TCGA-CJ-5683	1889	0	2014.99	4782.41	806.402	2017.02	478.546	76.3638	359.419	76.3638	96.7275	247.419	767.711	357.383	73.3092	62.1092	164.946	202.619	113.018	32.5819	178.182	42.7637	128.291	124.218	78.4002	150.691	719.856	87.5638	741.238	46.8365	349.237	64.1456	52.9456	48.8728	97.7457	26.4728	35.6364	52.9456	254.546	118.109	60.0729	118.109	664.874	210.764	1223.86	327.855	361.455	161.891	135.418
TCGA-CZ-5989	1905	0	1532.18	2329.47	4215.22	526.903	105.381	590.686	317.528	257.905	149.751	314.755	372.992	2791.2	56.8501	159.457	149.751	260.678	58.2367	16.639	1.38659	149.751	79.0355	504.718	345.26	356.353	354.966	127.566	367.446	460.347	180.256	37.4378	63.783	2.77317	29.1183	31.8915	662.789	58.2367	280.091	409.043	29.1183	85.9684	533.836	67.9428	973.384	8.31952	317.528	406.27	446.481
TCGA-UZ-A9PO	1911	0	922.047	3831.74	1828.91	487.249	1565.27	104.904	434.798	2.76062	63.4943	120.087	168.398	2750.96	124.228	57.973	173.919	63.4943	133.89	74.5367	114.566	56.5927	114.566	45.5502	128.369	189.102	592.153	71.7761	8.28186	28.9865	242.935	8.28186	57.973	41.4093	109.044	67.6352	74.5367	88.3398	311.95	103.523	12.4228	95.2414	118.707	158.736	811.622	66.2549	4.14093	202.906	129.749
TCGA-BP-4343	1912	1	2909.56	9923.95	535.652	215.81	277.786	481.423	281.107	210.277	32.0948	118.419	1523.95	3.32016	71.9367	113.992	69.7233	120.632	44.2687	42.0553	24.3478	25.4545	57.5494	137.233	119.526	61.9762	318.735	1024.82	873.201	184.822	157.154	33.2016	48.6956	11.0672	118.419	27.668	119.526	9.96047	597.628	66.4031	110.672	90.7509	333.122	95.1778	918.576	567.747	267.826	159.367	74.1501
TCGA-BP-5178	1912	1	2111.08	7771.31	236.747	128.195	635.806	359.773	248.119	605.825	38.2517	121.992	1580.73	75.4696	35.1502	142.669	77.5373	384.585	146.804	106.485	164.379	25.8458	110.62	97.1801	93.0448	165.413	1790.59	311.183	2710.7	118.891	237.781	722.648	28.9473	57.8945	238.815	46.5224	90.9771	80.6388	877.722	168.514	175.751	214.003	814.659	85.808	686.464	958.361	162.311	407.329	87.8756
TCGA-5P-A9K6	1914	0	962.442	3497.14	916.229	1019.71	1122.18	55.255	618.856	56.2596	134.621	135.626	320.479	1080.99	213.988	77.357	213.988	27.1252	160.742	125.58	147.682	205.95	218.006	44.204	89.4127	337.558	869.011	63.2921	13.0603	51.2365	413.91	8.03709	149.691	127.589	144.668	90.4173	61.2828	129.598	296.368	148.686	7.03246	220.015	170.788	97.4497	1002.63	120.556	10.0464	322.488	232.071
TCGA-CJ-4636	1924	0	1353.57	3222.12	849.026	283.009	468.588	157.743	828.149	128.746	279.529	387.397	541.66	715.641	61.4732	342.162	402.476	318.965	237.774	235.454	68.4325	357.241	148.464	185.58	77.7114	450.03	1503.19	177.46	154.263	361.88	323.604	82.3509	306.206	199.498	208.777	209.937	315.485	310.846	746.958	488.306	221.536	306.206	918.619	85.8305	1880.15	247.053	236.614	483.667	760.876
TCGA-CZ-5451	1929	0	1183.31	4120.31	1137.5	1511.58	527.853	103.608	476.595	20.7215	92.7015	191.947	540.941	378.44	62.1645	39.2618	83.9767	100.336	82.8861	46.8961	57.8021	21.8121	34.8994	130.873	89.4297	107.97	461.326	55.6209	313.004	27.2652	248.658	30.537	10.9061	9.81545	139.598	20.7215	94.8827	46.8961	333.725	75.2518	8.72485	62.1645	452.602	353.356	976.092	238.843	996.814	164.682	44.7148
TCGA-CJ-4886	1952	0	2527.57	4293.15	805.29	400.047	683.197	217.342	265.832	75.3335	169.717	163.656	760.263	161.924	66.6745	245.916	142.008	254.575	142.874	64.0768	45.0269	69.2722	135.947	197.426	108.238	257.173	650.293	118.629	406.974	142.874	555.91	162.79	56.2837	69.2722	212.146	66.6745	221.671	96.9811	556.776	231.196	61.4791	103.042	445.94	206.085	971.543	312.591	947.298	200.024	230.33
TCGA-BP-4176	1955	0	1495.49	7573.28	1139.22	226.486	838.931	218.852	853.352	170.501	147.598	214.61	1173.15	568.336	44.9579	280.775	282.471	213.762	304.526	116.212	100.095	83.978	165.411	137.418	164.563	452.124	743.926	167.956	2143.56	542.888	291.802	293.499	126.391	82.2814	81.4332	89.0675	204.431	114.515	636.197	415.648	491.144	96.7019	778.705	150.142	1289.36	221.396	285.016	364.753	156.08
TCGA-CJ-4876	1955	0	1421.16	2928.57	1016.19	841.824	674.022	271.858	233.423	16.874	225.924	277.483	862.448	41.2475	84.3699	236.236	545.592	311.231	212.8	231.548	74.058	105.931	217.487	224.986	56.2466	580.277	805.264	112.493	254.984	531.53	462.159	92.8069	188.426	247.485	196.863	190.301	343.104	199.675	503.407	335.605	591.527	87.1822	440.598	221.237	1114.62	273.733	989.002	343.104	312.169
TCGA-CJ-5672	1972	1	1484.87	2436.21	688.8	351.457	392.39	118.564	245.597	158.085	149.616	186.315	913.224	71.9852	84.6885	162.32	146.793	191.961	124.21	245.597	379.687	73.3967	60.6934	159.497	69.1623	141.147	462.964	149.616	1062.84	204.664	275.238	33.8754	59.2819	42.3442	146.793	28.2295	158.085	93.1573	925.928	114.329	23.9951	108.684	838.416	146.793	669.039	309.113	755.139	317.582	124.21
TCGA-UZ-A9PX	1981	0	453.86	1928.46	1477.27	441.401	499.246	95.2215	854.324	24.0279	115.69	241.169	309.692	2794.35	95.2215	55.1751	442.291	12.4589	262.527	95.2215	119.249	308.803	477.888	51.6154	136.158	388.895	723.506	13.3488	42.7162	31.1472	410.254	13.3488	388.895	444.071	105.901	350.629	46.2759	338.17	233.159	193.113	7.11937	491.236	63.1844	73.8634	1458.58	145.057	40.9364	444.96	354.189
TCGA-CW-5588	2017	0	2108.93	8997.14	485.8	119.119	1308.24	342.857	189.555	207.164	13.4657	174.018	1043.07	281.743	36.2537	22.7881	35.2179	170.91	48.6836	41.4328	26.9313	22.7881	84.9373	120.155	101.51	46.6119	1005.78	124.298	1603.45	55.9343	124.298	76.6507	11.394	6.21492	66.2925	11.394	64.2209	23.8239	558.307	42.4687	100.475	100.475	668.104	190.591	952.955	527.233	137.764	307.639	29.003
TCGA-AL-3472	2029	0	1842.89	2205.11	1540.4	142.576	1618.43	159.916	1096.29	12.5236	624.252	293.822	530.807	815.959	152.21	106.932	869.906	52.9843	370.89	131.016	238.911	682.053	416.168	178.22	77.0681	1086.66	1143.5	36.6074	128.126	67.4346	752.377	15.4136	1050.05	347.77	395.937	403.644	113.675	607.875	171.477	391.121	10.5969	530.807	87.665	64.5445	2124.19	233.131	0.963351	986.472	994.179
TCGA-CJ-5686	2038	0	1390.39	3944.14	776.064	737.623	344.514	211.786	380.779	142.157	97.1893	195.829	844.241	257.479	63.1005	272.71	98.6399	301.722	97.1893	81.2328	264.007	34.0888	116.772	129.827	116.047	160.29	892.836	44.2429	931.277	55.1223	205.983	47.8694	60.1993	34.8141	51.4958	87.0352	204.533	97.9146	595.466	161.74	325.657	141.432	757.931	124.75	1002.36	153.762	179.147	278.513	139.256
TCGA-AL-7173	2060	0	2133.28	5334.56	1026.29	191	957.692	301.296	449.254	17.4859	40.3522	209.831	1154.07	637.564	117.021	68.5987	111.641	67.2536	88.7748	68.5987	558.205	53.8029	180.24	88.7748	86.0846	256.909	895.818	188.31	240.768	45.7325	200.416	5.38029	61.8733	18.831	303.986	36.317	25.5564	228.662	390.071	108.951	209.831	156.028	1108.34	104.916	1654.44	758.621	0	683.297	209.831
TCGA-BP-4781	2080	0	1649.89	9185.27	654.634	207.567	530.449	283.852	219.985	47.013	23.063	194.261	1027.19	255.467	60.3186	31.0463	97.5741	140.152	100.235	20.4019	81.6075	38.1426	82.4945	149.022	124.185	120.637	999.691	246.596	725.597	86.0427	198.696	94.026	22.1759	33.7074	70.963	46.126	28.3852	32.8204	294.496	72.7371	130.395	110.88	330.865	167.65	1103.47	188.939	288.287	224.421	43.4648
TCGA-B0-4834	2090	1	1051.08	2619.12	377.428	225.313	414.027	33.1679	121.234	35.4553	40.0302	149.827	229.888	1.14372	203.582	41.1739	100.647	42.3177	113.228	12.5809	32.0242	121.234	102.935	134.959	132.672	215.019	476.931	25.1618	3.43116	6.86232	383.146	142.965	304.23	76.6293	43.4614	86.9227	34.3116	116.659	44.6051	107.51	1.14372	50.3237	53.7549	0	1195.19	112.085	1.14372	96.0725	140.678
TCGA-CZ-5464	2128	0	1674.76	7874.8	255.694	513.574	1097.08	206.158	545.627	42.98	105.629	137.682	1300.33	2.18542	53.9071	144.238	122.384	356.952	163.907	154.436	45.1654	71.3904	151.523	141.324	77.2182	224.37	1970.52	249.867	1321.45	361.323	250.595	515.031	67.0196	80.1321	200.33	104.9	201.787	101.258	775.825	108.543	244.767	126.026	1057.74	147.88	1266.82	312.515	167.549	418.873	139.139
TCGA-G6-A8L7	2133	0	11820.2	4076.63	261.387	399.621	5285.55	447.374	2960.71	304.114	52.7801	248.82	3513.65	27.6467	113.1	610.741	462.454	909.828	216.147	175.934	459.941	158.34	693.681	248.82	35.1867	992.768	6064.68	241.28	799.241	223.687	902.288	258.874	115.614	412.187	341.814	52.7801	163.367	409.674	414.701	233.74	110.587	475.021	3943.43	261.387	2759.64	3561.4	0	72.8868	834.428
TCGA-AL-3467	2135	0	692.996	1797.07	847.623	16.9713	902.309	58.4568	332.826	325.284	65.9996	137.656	164.056	12.2571	197.056	27.3427	224.399	113.142	399.769	25.457	139.542	214.027	125.399	210.256	190.456	347.912	636.425	63.171	55.6282	12.2571	708.081	85.7995	467.654	389.398	74.4852	453.511	17.9142	367.712	27.3427	212.142	4.71426	611.91	308.312	1.8857	1582.1	38.6569	0	538.368	905.137
TCGA-B0-5695	2150	0	1679.12	5296.55	1133.69	2158.44	685.922	163.029	232.147	51.0873	45.077	223.131	637.089	85.6464	63.8591	60.1027	76.631	178.806	101.423	30.8026	126.967	29.3001	141.993	145.749	96.9156	207.354	894.028	208.857	128.47	21.0359	247.172	33.8078	42.8232	28.5488	250.178	38.3155	113.444	48.0822	239.66	154.013	45.077	73.6258	762.553	239.66	966.151	458.283	737.761	303.519	96.1643
TCGA-B0-5702	2172	0	14171	13019.9	302.682	247.649	903.46	174.271	486.125	197.202	18.3444	376.059	12932.8	73.3774	183.444	183.444	421.92	472.367	68.7913	724.602	394.404	0	155.927	32.1026	22.9304	110.066	8511.78	229.304	233.891	169.685	463.195	210.96	9.17218	18.3444	376.059	9.17218	284.338	261.407	1797.75	55.0331	50.447	119.238	660.397	334.785	389.818	577.847	27.5165	311.854	100.894
TCGA-BP-4960	2172	0	4149.87	6164.16	234.479	806.526	1734.33	528.588	2089.08	406.295	194.051	228.415	2668.21	3.03205	73.78	573.058	356.772	382.039	467.947	639.763	320.387	160.699	296.131	331.504	68.7265	823.708	3577.82	126.336	1844.5	181.923	499.278	1499.86	409.327	731.735	287.034	346.665	228.415	231.447	708.49	493.214	612.475	226.393	1254.26	77.8227	1214.84	1001.59	24.2564	245.596	512.417
TCGA-5P-A9K4	2184	0	848.109	5213.28	933.03	302.187	1506.52	156.608	1303.59	9.92585	161.019	276.821	594.448	1066.48	157.711	61.7608	399.24	19.8517	312.113	294.467	606.58	265.792	383.8	67.2752	194.105	293.364	727.896	8.82298	2731.81	26.4689	430.12	0	843.697	307.701	258.072	531.584	13.2345	296.673	170.945	176.46	25.3661	459.898	213.957	118.007	1885.91	239.323	1.10287	496.292	562.465
TCGA-BP-4765	2184	0	1477.73	5406.7	1111.21	1304.4	684.401	269.239	773.462	92.4866	159.625	247.316	472.024	89.0612	66.4534	59.6025	416.532	247.316	176.752	147.979	108.244	76.0446	170.586	138.387	96.5971	602.191	817.993	58.9174	56.8622	117.835	754.965	227.449	189.769	137.017	189.769	215.802	139.758	121.945	177.437	308.974	278.145	132.907	719.34	131.537	1556.52	315.14	504.223	265.813	415.847
TCGA-CJ-4878	2186	0	1961.27	3762.4	1008.72	451.774	1560.89	141.03	2092.74	54.9778	664.515	298.793	1046.97	145.811	96.8088	109.956	553.364	795.984	476.873	157.763	84.8571	113.541	180.471	376.479	112.346	888.012	3216.2	115.932	29.8793	43.0261	957.332	157.763	341.819	522.29	196.008	449.384	90.833	337.038	136.249	1150.95	256.962	223.497	3029.76	219.911	4150.83	250.986	395.601	334.648	1197.56
TCGA-BP-4758	2208	0	3209.39	4776.71	628.35	753.842	427.207	123.712	1410.67	121.042	366.686	226.954	1650.09	89.0014	89.8914	162.873	287.475	377.366	127.272	104.132	53.4009	80.9913	216.273	145.072	68.5311	403.176	640.81	94.3415	89.0014	343.546	390.716	97.9016	117.482	162.873	299.045	96.1215	237.634	169.103	884.674	162.873	18.6903	193.133	789.443	144.182	1665.22	547.359	1039.54	319.515	285.695
TCGA-CW-5587	2226	0	895.304	2171.69	908.857	944.733	277.441	190.541	150.679	20.7283	86.1023	161.84	526.181	23.1201	69.3602	90.0885	118.789	130.748	70.9547	98.8582	55.0098	20.7283	78.9271	183.366	105.236	82.1161	573.218	73.3464	187.352	82.1161	187.352	36.6732	26.309	19.9311	78.9271	29.498	138.72	62.185	586.771	54.2125	15.9449	77.3326	491.102	258.307	735.856	166.624	1358.5	139.518	84.5078
TCGA-HE-A5NK	2228	0	1865.79	2919.88	384.721	242.397	667.146	284.649	776.114	57.8193	122.31	175.682	845.052	326.902	106.743	155.667	142.325	71.1623	126.758	106.743	146.772	115.639	126.758	77.8337	108.967	658.251	462.555	11.1191	622.67	44.4764	346.916	2.22382	169.01	71.1623	124.534	64.4908	115.639	204.592	1069.66	182.353	77.8337	126.758	696.056	111.191	1207.53	340.245	0	420.302	211.263
TCGA-CJ-5684	2231	0	2101.92	7684.33	828.46	395.767	773.545	137.288	531.162	69.1173	85.2131	213.98	749.875	417.544	51.1278	117.405	104.149	245.224	61.5428	135.394	89.9471	36.9257	89.9471	133.5	89.9471	101.309	1132.39	189.362	743.247	142.022	272.682	81.4258	39.7661	37.8725	194.096	18.9362	134.447	39.7661	466.778	112.671	48.2874	89.9471	924.089	243.331	2146.42	534.002	1902.15	273.629	63.4364
TCGA-AK-3431	2241	1	3726.76	9204.08	855.093	193.58	544.53	388.552	199.15	130.91	50.1357	153.192	1590.42	179.653	48.7431	236.752	57.099	143.444	61.277	45.9577	43.1724	20.8899	107.235	179.653	115.591	89.1302	1317.46	235.359	640.623	32.0312	318.919	271.568	27.8532	26.4605	189.402	8.35595	69.6329	41.7798	408.049	83.5595	84.9522	112.805	609.985	62.6697	1722.72	841.166	44.5651	222.825	79.3816
TCGA-B0-5703	2246	0	1555.93	4094.56	786.396	619.001	858.653	316.726	205.932	144.514	134.88	144.514	752.676	150.535	80.6869	104.773	113.203	195.094	133.675	114.407	69.8484	57.8055	95.1383	131.267	92.7297	201.115	852.632	102.364	113.203	104.773	363.693	148.127	38.537	19.2685	468.466	36.1285	335.995	167.395	417.886	51.7841	30.1071	28.9028	1088.67	299.866	1451.16	676.806	1407.81	215.566	77.074
TCGA-BP-4342	2256	1	2865.27	5791.39	401.479	490.532	955.832	1862.68	692.384	292.39	224.858	331.721	2565.46	0	48.2369	752.495	581.069	472.721	538.027	201.853	78.6632	130.611	395.542	230.053	84.6	1219.28	1123.55	241.184	430.421	224.858	506.116	518.732	185.526	197.4	370.311	281.258	316.137	363.632	391.832	884.59	1074.57	321.332	1507.96	116.511	1994.78	1469.37	3.71053	439.326	496.469
TCGA-BP-5180	2263	0	1613.2	7797.95	1097.11	283.017	457.822	221.419	1087.95	62.4302	65.7598	123.196	1460.87	632.626	35.7933	99.056	129.022	257.213	178.967	51.609	144.006	20.8101	106.548	95.7263	60.7654	351.274	968.085	332.961	1953.65	127.358	232.24	17.4805	29.9665	37.4581	103.218	39.1229	83.2403	112.374	586.012	176.469	38.2905	132.352	1093.78	220.587	1328.52	278.023	84.0727	367.922	119.034
TCGA-A3-3370	2274	0	1255.68	3462.88	1096.99	625.538	468.003	227.102	858.965	21.8478	633.587	369.113	404.76	169.608	56.9193	562.869	578.392	353.59	359.914	580.117	76.4674	82.7918	258.149	177.082	151.785	720.403	465.129	65.5435	52.8947	291.496	810.094	199.505	258.149	366.813	268.498	275.973	500.2	259.874	641.636	331.742	17.8232	165.584	497.9	363.939	1508.65	154.66	633.012	199.505	423.158
TCGA-CJ-4874	2283	0	1854.61	4920.94	1772.31	940.109	306.358	41.1526	227.711	39.3236	76.8182	205.763	761.781	274.351	75.9037	52.1266	80.4762	100.595	90.5357	104.253	23.7771	15.5465	121.629	134.432	86.8777	55.7846	643.81	82.3052	601.743	142.662	238.685	60.3572	15.5465	14.632	66.7587	23.7771	102.424	42.9816	453.593	88.7067	10.974	99.6808	553.274	384.091	908.101	292.641	1906.74	171.012	79.5617
TCGA-2Z-A9J1	2298	0	865.673	3357.06	707.836	247.682	775.827	15.7837	807.395	8.49889	92.2737	128.697	382.45	1836.97	197.903	123.841	193.046	38.8521	122.627	189.404	218.543	129.912	89.8454	53.4216	74.0618	286.534	707.836	10.9271	31.5673	43.7086	356.953	8.49889	127.483	291.391	84.9889	118.984	69.2052	152.98	337.527	157.837	12.1413	251.324	223.399	123.841	1032.01	111.7	6.07064	337.527	244.04
TCGA-AL-3468	2331	1	614.905	3241.06	1134.44	609.211	1209.88	64.0526	1179.99	55.5122	68.3227	301.759	155.15	1710.92	140.916	66.8994	475.412	25.621	313.146	59.7824	210.662	318.839	288.948	68.3227	206.392	441.251	1212.73	236.283	14.2339	11.3871	509.574	14.2339	565.086	562.239	102.484	424.17	29.8912	405.666	98.214	308.876	86.8268	200.698	234.859	157.996	2183.48	75.4397	24.1976	418.477	482.529
TCGA-BP-4760	2361	0	1757.66	4953.8	444.526	16.0029	443.637	250.713	157.362	77.3476	32.8949	235.599	868.604	10.6686	56.0103	23.1154	68.457	45.3417	47.1198	37.3402	48.8979	24.0044	61.3446	79.1257	120.022	128.913	681.903	23.1154	791.257	35.5621	283.608	104.908	9.77958	20.4482	124.467	33.784	18.6701	33.784	97.7958	96.9067	16.892	59.5665	323.615	12.4467	890.83	418.744	2.66716	136.025	77.3476
TCGA-BP-4759	2372	0	2313.76	15667.4	601.161	1107.06	981.13	333.978	1006.31	75.5557	99.646	234.332	1473.88	45.9904	51.4655	45.9904	111.691	258.423	99.646	70.0807	48.1805	40.5154	228.857	90.8859	98.551	104.026	1609.67	567.216	59.1306	123.736	386.539	113.881	30.6603	49.2755	316.458	28.4703	93.0759	72.2707	289.083	89.7909	39.4204	128.116	1680.84	429.244	3839.11	711.757	128.116	287.988	74.4607
TCGA-CW-5589	2378	0	1464.06	5238.32	968.517	468.637	405.284	168.362	331.517	101.538	57.2779	184.851	643.074	58.1457	72.0312	42.5245	91.1239	124.102	58.1457	66.8242	67.692	21.6962	91.9917	143.195	117.159	86.7846	492.937	26.0354	328.046	41.6566	255.147	38.1852	13.0177	10.4142	101.538	18.2248	59.0136	43.3923	270.768	36.4495	47.7315	78.1062	636.131	282.05	1649.78	297.671	1067.45	224.772	44.2602
TCGA-B0-4833	2386	1	1428.55	3715.6	676.182	357.818	1091.14	95.2369	957.811	187.753	506.116	363.261	765.976	48.979	110.203	438.09	742.848	527.884	393.192	631.284	174.147	227.208	299.316	351.016	95.2369	1034	1522.43	146.937	359.179	478.905	1063.93	385.029	389.111	863.934	229.929	493.871	414.961	390.471	636.726	659.855	35.3737	278.908	1040.8	180.95	2278.88	311.561	246.255	632.645	972.777
TCGA-5P-A9K2	2392	0	1015.71	3489.22	421.022	297.347	2249.83	105.255	1289.38	5.26277	186.828	260.507	707.843	410.496	173.671	55.2591	581.536	15.7883	436.81	242.087	984.138	497.332	610.481	86.8357	36.8394	1342.01	1120.97	7.89416	1426.21	52.6277	594.693	13.1569	723.631	1163.07	342.08	455.23	15.7883	536.803	157.883	731.525	47.3649	713.105	478.912	13.1569	1818.29	255.244	0	678.897	1215.7
TCGA-P4-AAVO	2400	0	1959.55	15239	854.986	385.485	2859.01	74.1317	410.195	32.1237	42.008	133.437	862.399	563.401	106.255	14.8263	133.437	123.553	165.561	27.1816	845.101	66.7185	32.1237	66.7185	155.677	222.395	1213.29	133.437	7.41317	12.3553	333.593	4.94211	101.313	165.561	553.517	59.3054	0	140.85	101.313	27.1816	24.7106	74.1317	615.293	210.04	1712.44	71.6606	4.94211	316.295	24.7106
TCGA-CZ-5453	2419	1	997.431	3875.62	919.034	1168.97	692.38	124.97	430.021	100.131	41.1392	159.123	410.616	694.709	96.2502	9.31453	104.012	170.766	194.829	6.9859	120.313	49.6775	97.0264	159.899	140.494	151.361	1544.66	113.327	600.787	24.8388	603.892	41.9154	54.3348	20.1815	112.551	39.5868	22.5101	54.3348	102.46	117.984	107.893	79.9497	979.578	147.48	1873.77	290.303	570.515	154.466	76.0687
TCGA-CJ-4871	2423	0	1753.86	5680.93	646.063	700.439	373.26	283.862	235.016	157.599	47.0031	148.382	1311.48	48.8464	54.3762	35.9436	62.6709	238.702	94.9279	54.3762	62.6709	23.9624	137.323	164.972	94.9279	94.0063	1034.99	133.636	1992.56	116.125	198.15	285.705	29.4922	22.1191	152.069	34.1003	53.4545	45.1599	333.63	110.596	426.715	94.9279	529.016	166.815	713.342	490.307	109.674	237.781	103.223
TCGA-CZ-5982	2439	0	2017.23	3107.39	787.433	242.356	896.448	64.8686	254.069	31.5333	72.9772	107.213	1291.07	54.0572	71.1753	59.4629	118.926	264.88	66.6705	65.7695	37.84	23.4248	54.9581	208.12	130.638	151.36	1434.32	88.2934	24.3257	117.124	382.004	84.6896	56.76	34.2362	163.072	43.2457	75.68	56.76	109.916	160.37	150.459	145.053	636.073	266.682	1021.68	289.206	836.985	237.852	236.951
TCGA-BP-4331	2454	1	1191.47	3347.68	647.354	578.293	622.938	128.355	1400.04	149.98	301.354	264.383	580.386	327.165	42.5523	468.076	557.366	233.689	258.802	322.282	78.8265	86.4998	136.726	168.117	93.4756	601.313	860.115	80.2216	186.254	129.75	505.047	209.971	237.875	309.725	113.008	251.129	231.596	218.342	502.257	372.507	80.2216	182.068	837.793	248.338	1755.11	182.766	936.152	319.491	376.693
TCGA-P4-A5EB	2477	0	608.709	1138.91	1377.35	745.378	240.382	74.6347	122.13	14.5392	21.3242	90.1432	254.921	2236.13	189.01	10.6621	68.819	12.6007	79.4811	24.232	127.945	50.4027	163.809	69.7883	179.317	100.805	247.167	0.969282	31.9863	13.5699	145.392	4.84641	30.0477	31.9863	63.0033	45.5562	16.4778	87.2354	134.73	31.017	36.8327	67.8497	292.723	219.058	359.604	151.208	38.7713	118.252	88.2046
TCGA-HE-7129	2492	0	537.742	1038.33	1703.36	165.037	503.638	1.21799	249.079	146.159	54.2005	184.525	252.124	2095.55	169.3	12.7889	154.075	4.26296	152.249	6.69893	404.981	99.875	186.961	70.6433	211.93	121.799	581.589	9.7439	165.037	120.581	279.528	1.82698	137.024	21.3148	111.446	58.4634	9.13491	116.927	29.8407	63.9444	3.04497	168.082	115.1	62.7264	621.174	95.6121	2.43598	257.604	115.709
TCGA-A3-3359	2504	0	1367.47	2150.01	1124.16	1200.63	603.792	86.3978	479.657	47.6678	427.024	267.138	567.048	110.232	95.3355	422.058	550.165	329.702	277.069	212.519	45.6816	101.294	209.539	252.242	110.232	858.02	592.868	77.4601	678.272	383.328	714.023	151.941	231.387	412.127	219.47	268.131	354.529	217.484	433.975	316.792	45.6816	216.491	594.854	284.02	1258.23	172.796	540.235	313.813	570.027
TCGA-AK-3460	2508	0	1498.6	7181.75	844.589	248.167	555.29	98.7182	1184.62	286.557	270.104	309.865	793.859	327.69	35.6482	89.1206	313.979	334.545	261.877	115.171	76.7808	74.0387	111.058	148.077	122.027	590.938	924.112	127.511	333.174	130.253	530.61	228.971	132.995	126.14	256.393	204.292	163.159	194.694	330.432	382.533	21.9374	154.933	773.293	297.526	2012.75	309.865	167.273	249.538	348.256
TCGA-AK-3453	2531	0	1703.57	3206.08	526.426	1359.93	1091.24	80.4262	2504.18	51.1803	508.148	367.402	1040.06	235.795	73.1148	561.156	570.295	522.771	360.09	979.738	160.852	254.074	420.41	226.656	47.5246	822.541	1760.24	91.3935	133.434	1171.66	590.402	111.5	367.402	738.459	270.525	387.508	767.705	385.68	1367.25	1083.93	89.5656	250.418	1972.27	53.0082	1858.94	146.23	32.9016	729.32	528.254
TCGA-CW-6090	2552	0	4706	22588.6	580.668	112.413	555.597	407.6	1137.07	677.716	107.561	203.8	1758.99	0	38.0103	88.1515	126.971	282.247	72.7857	38.819	50.1412	33.9666	142.336	187.625	54.1849	239.384	1941.76	224.018	1303.67	116.457	214.313	785.277	18.6008	8.89603	87.3428	16.9833	76.0206	40.4365	727.048	122.118	507.882	109.987	965.623	7.27857	4202.16	569.346	2.42619	469.063	131.014
TCGA-CJ-4869	2554	0	2144.09	4324.98	642.224	890.585	502.574	97.0026	205.712	59.3723	112.891	226.618	1411.56	137.142	56.8636	108.71	62.7172	135.469	81.9505	243.343	163.901	21.742	91.149	126.271	63.5534	95.3302	868.843	208.221	709.123	196.514	252.541	30.1043	28.4318	26.7593	249.196	28.4318	234.981	62.7172	1632.32	97.0026	83.623	63.5534	1138.94	177.281	679.855	393.028	571.145	411.425	68.5708
TCGA-IA-A83S	2609	1	1247.25	5770.45	529.956	339.239	408.438	50.6328	484.387	126.582	35.4429	91.139	555.273	1235.44	106.329	38.8184	118.143	60.7593	64.1348	86.0757	163.713	65.8226	187.341	55.696	79.3247	129.957	595.779	23.6286	106.329	48.945	124.894	0	52.3205	52.3205	109.704	33.7552	37.1307	75.9491	305.484	59.0716	16.8776	124.894	150.211	124.894	626.158	285.231	5.06328	121.519	101.266
TCGA-UZ-A9PQ	2624	1	1348.93	1923.26	1044.56	304.37	1670.06	70.5785	191.444	6.17562	51.1694	101.457	220.558	546.101	105.868	22.938	333.483	55.5805	221.44	20.2913	37.0537	194.091	72.3429	157.037	88.2231	596.388	164.095	2.64669	6.17562	8.82231	418.177	8.82231	256.729	183.504	100.574	119.983	4.41115	246.142	24.7025	67.9318	7.05785	150.861	438.469	62.6384	1093.08	69.6962	5.29339	480.816	279.667
TCGA-B0-5697	2630	0	1279.81	2969.05	645.35	204.712	580.742	84.2077	327.394	37.7483	68.2372	201.082	511.053	1187.62	94.3707	92.9188	81.3039	99.4522	65.3335	141.556	218.504	26.8593	62.4298	79.8521	91.4669	100.904	506.698	24.6816	289.645	106.711	183.66	13.0667	47.9113	45.7335	103.808	34.1186	145.912	69.6891	651.883	65.3335	34.8445	108.163	340.46	108.163	460.238	116.148	452.253	177.126	79.8521
TCGA-P4-A5E7	2649	0	1064.06	1349.47	1161.97	301.115	498.779	169.954	641.024	90.5192	38.7939	220.756	412.878	2234.35	141.321	88.6719	197.664	16.626	152.405	142.244	385.168	245.695	225.374	25.8626	178.267	243.848	655.802	12.0076	269.71	51.7253	389.787	6.46566	195.817	423.039	137.626	179.191	49.8779	82.2062	175.496	109.916	160.718	509.863	155.176	12.0076	979.085	130.237	0.923665	136.702	261.397
TCGA-5P-A9JZ	2744	0	1335.05	2838.75	613.381	222.371	572.048	152.105	630.741	1.65332	38.853	128.959	389.357	1450.79	148.799	57.0395	224.025	76.8793	147.145	114.906	260.398	79.3593	214.105	47.1196	120.692	381.917	1157.32	4.1333	16.5332	69.4394	339.757	7.43993	235.598	529.889	326.53	160.372	34.7197	124.826	247.171	106.639	2.47998	186.825	118.212	113.252	992.818	129.786	0.826659	266.184	185.172
TCGA-CZ-5457	2754	0	2101	9706.79	685.71	785.488	542.765	319.149	689.956	94.8247	52.3659	168.42	963.107	17.6912	57.3194	51.6582	70.7647	82.087	103.316	46.7047	112.516	73.5953	84.21	130.915	99.7782	132.33	720.384	321.272	31.1365	76.4259	314.903	55.9041	9.19941	22.6447	121.008	22.6447	46.7047	36.7976	332.594	36.09	12.03	51.6582	395.575	142.237	1893.66	713.308	167.005	88.4559	63.6882
TCGA-B0-5102	2764	1	976.311	4203.77	1491.79	492.642	535.87	132.948	300.152	151.708	265.896	252.03	482.854	283.84	198.199	168.02	256.924	217.774	300.968	51.3848	104.401	150.076	305.046	115.82	83.1944	431.469	499.167	57.9099	90.5351	48.9379	539.133	31.8096	288.734	247.136	154.154	119.082	175.361	221.852	274.052	213.696	32.6253	97.8758	579.914	201.461	1229.16	204.724	345.012	396.397	287.918
TCGA-G7-6792	2765	0	1199.79	1603.5	1231.06	434.046	456.79	33.1694	221.761	1.8954	20.8494	180.063	140.259	2494.34	93.8221	25.5878	86.2405	13.2678	97.6129	95.7175	277.675	26.5355	51.1757	52.1234	198.069	77.7112	205.65	3.79079	661.493	292.839	98.5606	0.947698	36.0125	45.4895	107.09	63.4957	37.9079	51.1757	87.1882	65.3911	19.9017	69.1819	96.6652	87.1882	339.276	48.3326	0.947698	172.481	63.4957
TCGA-B0-5713	2782	0	1659.45	2711.29	1437.33	912.614	530.346	184.293	170.612	74.0393	127.154	231.775	626.919	248.675	63.5772	94.1586	172.222	164.174	121.521	72.4297	41.0435	54.7247	89.33	135.202	139.226	300.181	533.566	70.0154	221.313	99.7921	320.3	62.7724	50.7008	74.844	92.5491	47.4817	136.007	45.0674	249.48	154.517	24.948	158.541	561.733	220.508	551.271	294.548	1828.45	271.209	185.098
TCGA-CZ-5458	2789	0	1217.88	2968.4	718.827	1159.13	332.705	221.295	815.739	9.92012	74.0193	212.901	721.879	109.884	109.121	100.727	77.8348	182.378	78.5978	93.8596	99.9642	28.2342	112.937	93.8596	151.091	106.069	442.59	145.749	744.772	60.2838	252.581	39.6805	45.0221	63.3361	151.854	82.4133	123.62	54.1791	553.237	76.3086	38.1543	70.967	612.758	332.705	1138.52	320.496	260.975	192.298	73.2562
TCGA-CW-5581	2799	0	1009.18	3039.5	865.621	1218.53	218.755	100.832	186.284	72.6335	41.8711	158.939	530.652	682.755	77.7606	44.4346	67.5064	133.304	68.361	42.7256	80.3241	30.7624	67.5064	82.8877	117.923	70.07	294.807	244.39	306.77	38.453	208.501	31.6169	28.1989	11.9632	215.337	13.6722	110.232	44.4346	230.718	57.2523	2.56354	105.959	458.873	409.311	417.856	299.079	383.676	151.249	64.0884
TCGA-BQ-7048	2839	0	1658.11	5243.89	518.671	181.058	1584.6	23.1428	409.764	78.9578	16.3361	58.5377	1471.61	830.418	92.5712	54.4536	106.185	168.806	61.2603	61.2603	142.941	28.5882	81.6805	152.47	145.663	84.4031	1031.9	12.2521	40.8402	20.4201	294.05	292.688	76.2351	99.3779	118.437	73.5124	21.7815	91.2099	314.47	77.5964	6.80671	95.2939	658.889	43.5629	1521.98	502.335	1.36134	87.1258	53.0923
TCGA-BP-4338	2859	0	2099.26	9021.13	789.738	33.859	506.97	63.1424	110.728	295.58	33.859	259.891	1155.78	55.8216	48.5007	266.296	52.1611	231.522	85.105	20.1324	15.5568	32.0288	112.558	78.6993	29.2834	28.3683	1530.06	206.814	2526.61	96.0863	73.2086	60.3971	23.7928	42.0949	125.37	10.9813	25.623	52.1611	364.213	291.919	1746.03	115.304	735.746	329.439	532.593	615.867	1691.12	632.339	53.0762
TCGA-AK-3440	2865	0	367.152	4668.87	473.491	422.001	613.412	11.1936	220.515	29.1035	54.8489	77.2362	296.632	0	466.775	43.6552	119.772	26.8648	99.6235	6.71619	32.4616	158.95	90.6685	66.0425	179.098	98.5041	910.044	41.4165	10.0743	13.4324	247.38	17.9098	278.722	216.037	12.313	190.292	4.47746	116.414	60.4457	29.1035	10.0743	41.4165	43.6552	1.11936	2526.41	74.9974	2.23873	102.982	96.2654
TCGA-AK-3451	2868	0	2786.58	14392.1	2093.42	988.222	773.467	101.267	246.182	47.1413	12.2218	216.501	2608.49	963.778	125.71	0	97.7746	251.42	64.6011	157.138	73.3309	22.6977	157.138	136.186	57.6172	24.4436	2547.38	434.748	169.36	153.646	195.549	1.74597	13.9678	15.7138	40.1574	1.74597	64.6011	50.6333	642.519	19.2057	43.6494	176.343	1140.12	586.647	522.046	396.336	656.486	169.36	36.6655
TCGA-IA-A83V	2941	1	1460.98	3839.72	471.858	468.615	575.634	145.935	672.924	17.8365	38.9161	113.505	432.942	222.146	134.585	45.4021	108.641	63.2387	131.342	59.9957	324.301	40.5376	155.664	59.9957	89.1827	34.0516	758.864	24.3226	252.955	43.7806	254.576	16.215	37.2946	81.0752	325.922	35.6731	64.8602	103.776	1034.52	56.7526	14.5935	131.342	293.492	50.2666	786.43	434.563	4.86451	90.8042	74.5892
TCGA-BP-4325	2964	0	743.845	3772.36	990.183	2324.92	421.834	86.1379	710.839	23.3458	469.331	466.111	343.746	177.106	70.0373	446.79	529.708	297.86	299.47	191.596	57.9619	237.483	272.099	304.3	86.1379	587.67	1431.34	35.4212	12.8804	397.683	483.821	73.2574	189.986	635.971	90.968	242.313	293.03	340.526	428.274	516.827	12.8804	144.905	829.178	309.13	1708.27	194.011	1672.04	285.785	511.997
TCGA-UZ-A9PP	3010	0	895.284	3611.51	1971.22	209.433	557.155	83.9329	763.39	7.19425	115.108	185.452	546.763	3107.92	96.7227	46.3629	298.961	90.3278	274.181	75.9393	281.375	59.1527	26.3789	26.3789	105.516	472.422	386.091	8.79297	148.681	8.79297	318.945	5.59553	233.413	119.105	283.773	243.006	24.7802	266.187	118.305	82.3342	16.7866	146.283	171.063	204.636	1207.83	149.481	14.3885	363.709	187.051
TCGA-BP-4165	3037	0	2014.86	6115.38	816.958	1512.55	1032.72	178.674	747.286	132.601	305.657	297.791	766.389	110.126	67.4243	293.296	486.579	206.768	391.061	135.972	91.0228	149.457	174.179	239.356	96.6415	527.033	965.291	142.715	438.258	67.4243	629.293	174.179	241.604	288.801	385.442	266.326	440.505	314.647	475.341	548.384	75.2905	367.462	648.397	142.715	1935.08	461.856	528.157	441.629	521.414
TCGA-BP-4162	3074	0	1484.3	2533.81	641.774	526.317	502.393	72.8106	441.024	54.0879	158.103	257.958	571.043	80.0917	49.9273	332.849	286.042	239.235	205.95	206.99	24.9636	78.0114	29.1243	237.155	102.975	426.462	754.11	14.5621	32.2447	544	348.451	79.0516	199.709	307.885	111.296	174.746	154.983	121.698	475.349	269.399	171.625	86.3326	460.787	239.235	973.582	268.359	1389.64	132.099	258.998
TCGA-CJ-4639	3229	0	1467.58	5238.02	1030.87	762.699	310	135.318	864.802	98.4128	317.381	301.389	437.937	333.373	39.3651	666.747	319.842	378.889	254.643	296.469	55.3572	88.5715	178.373	163.611	143.929	460.08	366.588	61.508	39.3651	184.524	428.096	110.714	172.222	263.254	301.389	147.619	469.921	278.016	405.953	313.691	57.8175	130.397	787.302	287.857	2559.96	237.421	997.66	237.421	373.969
TCGA-CZ-4862	3271	0	1150.18	2766.35	471.919	232.01	619.023	431.441	946.8	244.845	159.939	302.107	561.761	125.384	88.855	1081.07	189.557	178.697	163.888	444.275	85.8932	111.562	187.583	168.825	191.532	320.865	443.288	42.453	1733.66	564.723	427.491	52.3257	160.926	193.507	201.405	153.028	910.271	160.926	818.454	288.285	30.6056	242.87	342.586	54.3003	1230.15	155.003	106.626	139.206	425.517
TCGA-AK-3429	3328	0	1487.34	7252.23	790.43	864.733	1259.31	240.844	115.298	32.0272	39.7137	243.406	707.16	208.817	88.395	65.3354	66.6165	130.671	70.4598	169.103	10.2487	14.092	49.9624	143.482	64.0543	74.303	1205.5	204.974	35.8704	179.352	170.384	11.5298	20.4974	26.9028	148.606	19.2163	143.482	38.4326	709.722	99.9247	8.96761	70.4598	538.056	320.272	814.771	345.893	463.753	219.066	47.4002
TCGA-CJ-4897	3341	0	1378.59	5757.36	653.343	552.305	290.099	165.505	194.019	30.3736	84.3024	215.715	505.194	92.9806	81.8229	48.3499	114.676	154.348	95.46	28.514	53.3089	47.1102	83.0626	128.933	122.114	109.097	348.987	36.5724	136.371	22.9352	282.041	55.7883	49.5896	40.9114	167.985	48.9698	61.3672	53.3089	252.287	81.8229	7.43844	72.5248	528.13	456.225	1588.73	321.093	1195.73	202.078	85.5421
TCGA-BP-4158	3377	0	1855.98	7363.58	1086.43	583.767	594.141	177.299	1688.12	187.673	444.191	353.656	568.678	372.517	66.9588	206.535	487.573	284.811	492.288	188.616	54.6987	213.136	248.03	241.429	143.348	889.326	1187.34	193.332	44.3248	54.6987	620.548	374.403	175.413	211.25	249.917	235.77	228.226	281.038	284.811	601.686	7.54465	394.208	959.114	234.827	3317.76	298.957	308.388	358.371	500.776
TCGA-B0-5690	3392	0	3652.93	3989.09	939.297	588.522	548.573	268.927	281.594	167.592	101.335	234.824	865.245	32.1544	45.7956	153.951	127.643	113.027	101.335	68.2062	56.5137	38.975	188.054	155.9	79.8987	213.388	857.45	88.6681	377.083	27.2825	300.107	84.7706	76.9756	71.1294	198.772	76.9756	178.311	74.0525	275.748	128.617	71.1294	153.951	827.244	74.0525	1569.72	657.703	1303.71	172.464	114.976
TCGA-AK-3433	3409	0	349.431	4836.25	1061.42	362.555	777.607	11.4836	131.242	44.294	26.2483	90.2286	82.026	0	500.359	65.6208	147.647	62.3398	118.117	21.3268	31.1699	211.627	72.1829	52.4966	188.66	103.353	790.731	18.0457	11.4836	18.0457	231.313	3.28104	188.66	255.921	36.0914	155.849	37.732	213.268	124.68	200.143	3.28104	86.9476	221.47	0	2275.4	52.4966	0	118.117	146.006
TCGA-B0-5691	3431	0	938.286	2819.96	873.269	608.101	321.261	211.624	295.764	30.5963	123.66	202.7	318.711	99.4379	61.1926	76.4907	96.8882	121.11	77.7656	89.2392	75.2159	29.3214	75.2159	116.011	159.356	144.058	332.735	66.2919	104.537	62.4674	285.565	33.146	68.8416	40.795	170.829	68.8416	109.637	57.368	220.548	99.4379	11.4736	99.4379	265.168	144.058	1350.06	303.413	161.905	183.578	95.6134
TCGA-CJ-4634	3498	0	1552.72	2589.19	1049.95	1601.1	479.774	143.536	439.33	90.4037	221.251	249.007	575.729	90.4037	70.5783	224.423	426.642	220.458	309.276	94.3688	40.4438	79.3015	173.67	191.117	118.159	550.352	627.275	98.3339	191.117	29.3416	528.148	165.74	115.78	172.877	140.364	149.88	171.291	227.595	310.862	302.139	33.3066	172.877	695.474	237.112	1166.53	217.286	976.202	310.069	433.779
TCGA-CJ-4890	3519	0	2464.65	3970.47	227.093	180.698	696.744	367.907	770	261.279	142.442	188.837	1068.72	79.7674	48.0233	861.163	168.488	391.512	134.302	277.558	68.3721	45.5814	100.93	210.814	110.698	395.581	1035.35	148.14	555.116	258.023	294.651	1106.98	75.6977	91.9767	193.721	45.5814	489.186	96.8605	1460.23	328.837	387.442	174.186	1182.67	87.093	1044.3	571.395	14.6512	292.209	363.023
TCGA-CJ-4875	3554	1	1843.4	4892.61	639.82	1108.5	846.755	192.393	3562.63	136.465	942.952	391.498	1171.14	319.91	96.1967	304.25	623.042	316.554	502.236	460.849	91.7225	434.004	352.348	279.642	78.2997	954.137	1703.58	195.749	498.881	831.095	567.113	157.718	468.679	507.829	266.219	399.328	323.266	338.926	757.27	625.279	46.9798	331.096	1455.26	82.7739	2246.08	323.266	58.1655	553.69	678.97
TCGA-CJ-6027	3615	1	1418.58	6844.63	346.325	101.649	630.581	617.087	742.124	426.384	31.4841	116.041	1565.21	2.69863	43.1781	460.567	149.324	367.914	163.717	84.5572	71.064	43.1781	59.3699	170.014	63.8676	455.169	2023.08	358.019	880.654	399.398	304.046	16.1918	35.9818	8.99544	204.197	23.3882	195.201	110.644	1038.97	152.023	245.576	67.4658	1832.37	107.046	1589.49	887.85	15.2923	299.548	73.7626
TCGA-CJ-6032	3639	0	1881.05	1752.27	1799.91	2574.81	527.766	128.034	110.168	78.9044	58.8061	136.966	1537.89	142.921	65.5055	55.8286	103.469	195.772	72.2049	113.146	122.078	20.8427	124.312	156.32	95.2807	112.402	623.791	91.5588	124.312	185.351	398.244	41.6853	24.5646	43.1741	43.9185	45.4072	90.0701	46.896	218.104	36.4747	258.3	52.1067	388.567	204.705	426.53	186.84	3160.64	94.5364	84.8594
TCGA-CJ-5682	3736	0	1695.81	5379.17	825.414	418.178	485.037	370.768	630.913	30.3908	75.3692	179.914	914.155	47.4097	83.8786	19.4501	91.1724	98.4662	75.3692	64.4285	111.838	36.469	102.113	158.032	160.463	137.366	788.945	551.897	1198.61	37.6846	395.08	76.5848	12.1563	35.2533	319.711	13.372	66.8598	44.9784	331.868	83.8786	10.9407	119.132	607.816	66.8598	1173.09	430.334	2574.71	392.649	77.8005
TCGA-B0-5707	3744	0	1287.63	4071.26	568.504	336.346	730.448	77.0085	217.436	79.2734	38.5042	159.679	565.106	1480.15	129.102	15.8547	63.4187	24.9145	92.8631	58.8888	407.692	47.564	101.923	33.9743	112.115	67.9486	596.815	29.4444	362.393	29.4444	190.256	0	36.2393	53.2264	116.645	27.1795	31.7094	52.094	224.23	37.3717	15.8547	135.897	167.607	146.09	406.559	98.5255	1.13248	167.607	78.1409
TCGA-BQ-7044	3760	0	1247.2	3226.04	994.46	266.471	566.824	26.5556	311.341	260.061	51.2797	226.18	448.698	1307.63	74.1725	113.548	115.379	45.7855	101.644	60.4368	120.874	68.6782	82.4138	53.1111	163.912	135.525	324.161	0.915709	39.3755	38.4598	140.104	0.915709	75.0882	52.1954	141.935	51.2797	21.0613	84.2453	132.778	26.5556	35.7127	188.636	169.406	185.889	488.073	75.0882	21.0613	200.54	42.1226
TCGA-B0-5812	3834	0	1820.79	5835.17	844.854	494.789	334.911	263.685	644.817	87.8951	59.8596	175.032	753.17	212.161	58.3442	82.5911	81.8334	187.914	78.8025	48.4938	27.2778	31.8241	165.94	134.874	134.874	233.377	525.855	75.0139	168.213	80.3179	161.394	72.7408	31.8241	37.1281	82.5911	24.2469	131.085	44.7053	282.628	106.08	48.4938	96.23	426.594	146.239	1405.56	287.175	294.752	265.201	137.904
TCGA-CJ-5675	3936	0	842.294	3940.09	882.403	1476.36	253.456	36.6957	223.588	48.6431	76.8049	224.441	803.038	302.953	95.5794	52.0567	98.1396	218.467	113.501	181.772	364.397	29.8686	88.7523	104.113	96.4328	83.632	749.275	182.625	1082.95	273.937	203.96	9.38727	15.361	3.41355	135.689	14.5076	175.798	66.5643	1127.33	130.568	21.3347	102.407	466.803	393.412	694.658	131.422	593.105	356.716	71.6846
TCGA-DW-7834	3950	0	1173.69	2592.91	939.155	352.308	1356.34	38.9235	383.247	4.9902	31.9373	101.8	1054.93	1139.76	157.69	35.9294	117.769	16.9667	89.8235	61.8784	329.353	107.788	90.8216	25.949	152.7	248.512	1008.02	38.9235	69.8627	127.749	261.486	0.998039	51.898	25.949	108.786	37.9255	29.9412	57.8863	311.388	106.79	36.9275	93.8157	96.8098	35.9294	1055.93	197.612	3.99216	208.59	143.718
TCGA-CJ-5671	3987	0	3534.99	6958.44	267.913	63.5902	717.214	978.872	602.543	510.806	22.9342	140.732	2157.9	1.04246	41.6985	742.233	39.6136	166.794	84.4394	105.289	62.5477	31.2739	89.6518	125.095	83.397	80.2696	1638.75	227.257	937.174	71.9299	237.681	616.095	16.6794	30.2314	238.724	18.7643	123.011	31.2739	985.127	78.1847	82.3545	126.138	729.724	48.9957	1727.36	1201.96	55.2505	264.785	48.9957
TCGA-CJ-5676	4067	0	3666.55	8541.27	368.825	357.977	775.616	478.658	993.928	204.752	58.3068	164.073	1783.1	29.8314	50.171	126.105	81.3584	276.618	128.817	202.04	117.97	24.4075	142.377	185.768	63.7307	136.953	1026.47	115.258	1614.96	124.749	235.939	421.708	33.8993	39.3232	405.436	37.9672	108.478	42.0352	1022.4	157.293	47.459	211.532	1103.76	94.9181	749.853	837.991	18.9836	352.553	119.326
TCGA-B0-5693	4074	0	2152.15	5983.47	915.828	1271.93	512.243	210.011	514.069	59.3508	123.267	169.835	1148.67	42.0021	56.6115	46.5675	111.397	379.845	149.747	40.1759	42.0021	32.8712	136.963	167.095	113.223	259.317	869.261	126.006	688.469	44.7414	458.371	83.0911	72.134	75.7864	296.754	77.6126	44.7414	65.7424	132.398	99.5267	114.136	151.573	737.776	239.229	1691.95	200.88	188.096	197.227	147.92
TCGA-B0-5705	4537	0	576.978	2589.1	1531.55	2440.1	515.628	19.7195	201.577	24.832	118.317	193.543	273.151	400.963	52.5853	33.5962	103.71	103.71	88.3725	99.3278	46.0121	28.4837	89.8332	114.665	165.79	81.069	446.245	43.0907	44.5514	64.2709	305.287	35.7872	49.6639	32.8658	151.913	64.2709	106.631	59.8888	335.231	57.6978	5.84281	100.789	373.94	407.536	648.552	112.474	1820.77	162.868	56.9674
TCGA-GL-6846	5925	0	661.604	964.4	1254.21	508.177	266.265	23.5417	97.4141	119.332	39.7774	94.167	234.606	1911.75	99.8495	14.6121	112.838	22.73	86.0491	41.401	136.38	96.6023	64.9427	47.0835	142.874	176.157	519.542	168.851	8.92963	10.5532	171.286	5.68249	119.332	45.4599	369.362	94.9788	12.9885	135.568	109.591	44.6481	3.24714	135.568	119.332	106.344	450.54	117.709	1.62357	216.746	112.026
[truncated: 6 more columns]

## Sheet: Figure 4c-d
case_submitter_id	os	vital	ENSG00000172965	ENSG00000179406	ENSG00000180769	ENSG00000183784	ENSG00000196167	ENSG00000196756	ENSG00000197927	ENSG00000197989	ENSG00000204362	ENSG00000206195	ENSG00000215769	ENSG00000222041	ENSG00000224281	ENSG00000224660	ENSG00000225783	ENSG00000225855	ENSG00000226419	ENSG00000226696	ENSG00000228288	ENSG00000228393	ENSG00000229152	ENSG00000230148	ENSG00000231607	ENSG00000232160	ENSG00000232442	ENSG00000232931	ENSG00000232956	ENSG00000233237	ENSG00000233593	ENSG00000233610	ENSG00000234380	ENSG00000234883	ENSG00000234912	ENSG00000235703	ENSG00000236017	ENSG00000237424	ENSG00000241288	ENSG00000241769	ENSG00000244879	ENSG00000247373	ENSG00000247774	ENSG00000248019	ENSG00000248323	ENSG00000249087	ENSG00000249859	ENSG00000251169	ENSG00000251432
TCGA-A3-A8CQ	3	0	0	1	1	1	1	1	1	0	1	0	1	0	0	1	1	1	0	1	0	1	1	1	1	0	0	1	1	1	1	1	0	0	1	1	1	0	1	1	0	0	0	1	1	1	1	1	0
TCGA-A4-7583	3	0	0	1	1	0	1	0	0	0	0	0	1	0	1	0	1	0	0	0	1	1	1	0	0	1	1	0	0	1	0	1	0	1	0	1	0	0	1	1	1	1	0	1	0	1	0	0	1
TCGA-B4-5844	7	0	1	0	1	1	0	0	1	0	0	1	0	1	1	0	0	0	0	0	0	0	0	0	1	1	0	0	0	0	0	0	0	0	0	0	0	1	0	0	0	0	0	0	0	0	0	0	0
TCGA-B4-5843	11	0	1	0	1	0	0	0	1	0	0	0	0	1	0	0	0	0	0	0	0	0	0	0	1	1	0	0	1	0	0	1	1	0	0	0	0	0	1	0	0	0	0	1	0	0	1	1	1
TCGA-BP-4166	13	0	1	0	0	1	0	0	1	0	1	1	0	1	1	0	0	0	0	0	0	0	0	0	0	0	0	0	0	1	1	1	1	1	1	0	0	1	0	0	0	0	0	0	1	0	0	1	0
TCGA-F9-A97G	13	0	0	0	1	1	0	0	0	0	0	1	0	0	0	0	0	0	0	0	0	0	0	0	0	1	0	0	0	0	0	0	0	0	0	0	0	0	0	0	0	0	0	0	1	0	0	0	0
TCGA-B4-5835	16	0	0	0	0	1	0	1	1	0	0	1	0	1	0	0	0	0	0	0	0	0	0	0	0	0	0	0	0	0	0	0	0	0	1	0	0	0	0	0	0	0	1	0	0	0	0	1	1
TCGA-B8-5551	16	0	0	0	0	0	0	0	0	0	0	1	0	1	0	0	1	0	1	0	0	0	0	0	0	0	0	0	1	0	1	0	1	1	0	0	0	1	0	0	0	0	1	0	1	0	1	1	0
TCGA-CZ-4856	18	0	1	0	1	1	0	0	1	0	1	0	0	1	0	0	0	0	0	0	0	0	0	0	0	0	0	0	0	0	0	1	1	0	0	0	0	0	0	0	0	0	1	0	1	0	0	1	0
TCGA-BP-5202	29	0	0	0	1	1	1	0	0	0	1	0	0	0	0	0	0	0	1	0	0	0	0	0	0	1	0	0	0	1	1	1	0	0	0	0	0	0	0	0	0	0	0	0	0	0	1	1	0
TCGA-B9-4617	35	0	0	1	1	0	1	1	0	0	0	0	1	0	1	1	0	1	0	1	1	1	1	0	0	1	1	0	0	0	0	0	0	0	0	1	0	0	1	1	0	1	0	1	0	1	0	0	1
TCGA-B8-5162	36	0	1	0	0	0	0	0	1	0	0	1	0	1	0	0	1	0	1	0	0	0	0	0	1	0	0	0	0	0	1	1	1	1	0	0	0	0	0	0	0	0	1	0	1	0	0	0	0
TCGA-F9-A8NY	36	0	1	1	1	0	0	1	1	1	0	1	1	1	0	0	0	0	0	1	0	1	0	1	1	0	1	1	1	0	0	1	1	0	1	0	1	1	1	0	1	1	0	0	1	1	0	1	1
TCGA-AS-3778	43	0	0	1	0	1	1	0	1	1	1	0	1	1	0	1	1	1	1	1	0	0	1	0	0	0	1	1	0	1	0	1	1	0	1	1	1	1	1	1	1	1	0	1	0	0	1	1	1
TCGA-B2-4098	51	1	0	1	1	0	1	1	0	1	0	1	1	0	1	1	1	1	0	1	1	1	1	1	0	0	1	1	0	1	0	0	0	0	1	1	0	0	1	1	1	1	1	1	1	1	1	0	1
TCGA-B8-A54G	53	0	0	1	1	1	1	1	0	1	0	0	1	0	0	1	1	1	1	1	0	1	1	1	1	1	1	1	1	1	1	1	0	1	1	1	1	1	0	1	1	1	1	1	0	1	1	1	1
TCGA-B0-5096	68	1	1	0	0	0	0	1	1	0	1	1	0	1	0	0	0	0	1	0	0	0	0	0	1	0	0	0	1	0	1	0	1	1	0	0	0	0	0	0	0	0	1	0	1	0	1	0	0
TCGA-B0-4849	69	1	1	1	1	0	1	1	0	1	1	1	1	1	1	1	1	1	1	1	0	1	1	1	1	1	1	1	1	1	1	1	0	1	1	1	1	1	1	1	1	1	0	1	1	1	1	1	1
TCGA-CZ-5467	73	1	1	0	1	0	0	1	0	0	1	0	0	1	0	0	0	0	0	0	0	0	0	1	1	0	0	0	1	1	0	1	1	0	0	0	0	1	0	0	0	0	0	0	1	0	1	1	1
TCGA-F9-A7VF	73	0	1	1	0	1	0	1	0	1	0	0	1	1	1	0	1	1	0	0	1	1	0	1	0	1	1	1	1	0	0	0	1	0	1	1	1	1	1	0	1	1	0	0	0	1	0	0	1
TCGA-BQ-5894	84	0	1	0	0	0	0	1	1	1	0	1	0	1	0	0	0	0	0	0	1	0	0	0	0	0	1	0	1	1	0	0	0	0	0	0	0	1	0	0	0	0	1	0	1	0	0	0	0
TCGA-CJ-4918	93	1	1	0	0	0	0	1	1	0	1	1	0	1	0	0	1	0	1	0	0	0	1	0	1	1	0	0	1	0	1	1	1	0	1	0	0	1	0	0	0	0	1	0	1	0	1	0	1
TCGA-B0-4688	101	1	1	0	0	0	0	1	1	0	1	1	0	1	1	1	1	1	1	0	1	1	1	1	0	1	1	0	1	0	1	0	1	1	0	1	1	1	1	1	1	1	1	0	1	1	0	0	0
TCGA-B0-4694	106	1	0	0	0	1	1	0	1	0	1	0	0	1	0	0	1	0	0	0	1	0	0	0	0	0	0	0	1	0	1	1	1	1	0	0	0	0	0	0	0	0	1	0	1	0	0	1	1
TCGA-B0-4699	110	1	0	0	0	0	1	1	0	1	1	1	0	1	1	1	1	1	0	1	1	1	1	0	1	1	1	0	1	1	0	0	0	1	0	1	1	0	1	1	1	1	1	1	1	1	0	0	0
TCGA-DW-7840	114	0	0	1	1	0	1	1	0	1	0	0	1	0	1	0	0	0	0	0	1	1	1	1	0	0	1	1	1	0	0	0	0	1	1	1	0	0	0	0	0	1	0	0	0	1	0	0	0
TCGA-EU-5905	119	0	1	0	0	0	1	1	1	0	0	1	0	1	1	0	0	0	1	0	0	0	0	0	0	1	0	0	0	1	0	1	1	0	0	0	0	0	0	0	0	0	0	0	1	1	0	1	1
TCGA-EU-5907	127	0	0	0	1	1	1	0	0	1	1	0	0	1	1	0	0	0	0	1	0	0	0	0	1	0	0	0	0	0	1	0	0	0	0	0	0	0	0	0	0	0	0	0	1	0	1	1	0
TCGA-B0-4691	139	1	1	1	0	1	0	1	1	1	1	1	1	1	0	0	1	1	1	1	1	1	1	1	1	0	1	1	1	0	1	1	1	1	1	1	1	1	1	1	0	1	1	1	1	1	1	0	1
TCGA-CJ-4920	139	1	1	1	1	1	0	1	1	1	1	0	1	1	0	1	1	1	1	1	1	1	1	1	1	0	0	1	1	0	1	1	1	1	1	1	1	1	0	1	1	0	1	1	1	1	1	0	0
TCGA-B4-5836	141	0	1	0	1	1	0	0	1	0	1	1	0	1	0	0	0	0	0	0	0	0	0	0	1	1	0	0	1	1	0	1	1	0	0	0	0	0	0	0	0	0	0	0	0	0	1	1	0
TCGA-B8-A54I	150	0	1	1	0	0	0	1	1	1	1	1	1	1	1	1	1	1	1	1	1	1	1	1	0	0	1	1	1	0	1	1	1	1	1	1	1	0	1	1	1	1	1	1	1	1	1	1	1
TCGA-CW-5584	164	1	1	0	1	1	0	0	1	0	1	1	0	1	0	0	0	0	0	0	0	0	0	0	0	0	0	0	0	1	1	1	1	0	0	0	0	0	0	0	0	0	0	0	1	0	0	1	0
TCGA-BP-4993	177	0	1	0	0	1	1	0	0	0	1	0	0	1	0	0	0	0	1	1	0	0	1	0	1	1	0	0	0	1	1	1	1	1	0	0	0	1	0	0	0	0	1	1	0	0	1	1	0
TCGA-B0-4703	182	1	1	0	0	0	0	1	1	1	1	1	1	1	0	1	1	1	1	1	1	1	1	1	1	0	0	1	0	0	1	1	1	1	1	1	1	1	1	1	0	0	1	1	1	1	1	0	1
TCGA-B0-4819	183	1	1	1	0	0	0	1	0	1	1	1	1	1	1	1	1	1	1	1	1	1	1	1	1	1	1	1	1	0	1	0	1	1	1	1	1	1	1	1	1	1	1	1	1	1	1	0	1
TCGA-BP-5169	193	0	1	1	0	0	0	1	1	1	1	0	1	0	0	1	1	1	1	1	1	1	0	1	1	0	1	1	1	0	1	1	1	1	1	0	1	1	1	1	0	1	1	1	1	1	1	0	1
TCGA-B8-5549	194	0	1	0	1	0	1	0	1	0	1	1	0	1	0	0	0	0	0	0	0	0	0	0	0	1	0	0	0	1	1	1	1	1	0	0	0	0	0	0	0	0	0	0	1	0	0	1	0
TCGA-P4-A5EA	201	1	1	1	0	0	0	1	1	1	1	1	1	1	0	1	1	0	0	0	1	1	1	1	1	0	1	1	1	1	0	0	0	1	1	1	1	1	1	0	1	1	1	0	1	0	0	0	1
TCGA-B0-4713	202	1	0	1	0	1	0	1	1	0	1	1	1	0	0	1	1	1	1	1	1	1	1	0	1	0	1	1	1	0	1	1	1	1	1	1	1	1	1	1	1	1	1	1	1	1	1	1	1
TCGA-BP-4803	204	0	1	0	0	1	0	1	1	0	1	1	0	1	0	0	0	0	1	0	0	0	0	0	0	1	0	0	1	0	1	1	1	0	0	0	0	1	0	0	1	0	0	1	0	0	1	0	0
TCGA-BP-4967	205	0	0	1	0	0	1	0	1	1	1	1	1	0	1	0	1	1	1	1	1	1	1	1	0	1	0	1	0	1	0	1	1	0	1	1	1	1	0	1	1	1	0	1	1	1	0	0	1
TCGA-Y8-A8RZ	205	0	0	1	1	0	1	1	0	0	0	0	0	1	1	0	0	0	0	1	0	0	0	1	0	1	1	0	0	1	0	0	0	0	0	1	1	0	0	1	1	1	0	0	1	0	1	1	0
TCGA-CZ-4860	206	1	1	0	0	0	0	1	1	1	1	1	0	1	0	0	1	0	1	0	1	1	0	0	1	1	1	0	1	0	1	1	0	0	0	0	0	1	1	0	0	0	0	0	1	0	1	1	0
TCGA-EU-5906	206	0	1	0	1	1	1	0	0	0	1	0	0	0	0	0	0	0	0	0	0	0	0	0	1	1	0	0	0	0	0	1	1	0	0	0	0	0	0	0	0	0	0	0	1	0	1	1	0
TCGA-BP-4974	211	1	1	1	0	0	1	1	1	1	1	1	1	1	0	1	1	1	1	1	0	1	1	1	1	0	0	1	1	1	1	1	1	1	1	1	1	1	1	1	1	1	1	1	1	0	1	0	0
TCGA-BQ-7060	214	0	0	0	1	1	0	0	0	0	0	0	0	0	1	0	0	0	0	0	1	0	0	0	0	1	1	0	0	1	0	0	0	0	0	0	0	0	1	0	0	0	0	0	0	0	0	0	1
TCGA-BQ-7061	218	0	0	0	0	1	1	1	1	0	0	1	0	0	0	0	0	0	0	0	0	0	0	0	0	1	0	0	0	0	1	0	0	0	0	0	0	0	0	0	0	0	0	0	0	0	0	1	0
TCGA-BQ-5890	233	0	0	0	1	1	0	0	0	0	0	0	0	1	0	0	0	0	0	0	1	0	0	1	1	0	0	0	0	0	1	1	0	0	0	0	0	1	1	0	0	0	0	0	0	1	0	0	0
TCGA-B0-4701	238	1	1	1	0	0	1	1	0	1	1	0	1	1	0	1	1	1	1	1	0	1	1	1	1	1	1	1	1	0	1	1	1	1	1	1	1	1	1	1	1	1	1	1	1	1	1	1	0
TCGA-BQ-5893	241	1	1	0	1	0	0	1	1	1	0	0	0	1	0	0	0	0	0	0	1	0	0	0	0	0	0	0	0	0	0	1	0	0	1	0	0	1	1	0	0	0	0	0	1	0	0	0	0
TCGA-G6-A5PC	242	1	1	1	1	1	0	1	0	1	1	0	1	1	1	1	0	1	1	0	1	1	0	1	1	0	1	0	1	0	1	1	0	1	0	1	1	1	0	1	0	0	1	1	0	1	1	1	1
TCGA-B0-5095	245	1	1	1	0	0	0	1	1	1	1	1	1	1	0	1	1	1	1	1	0	1	1	0	1	1	1	1	1	0	1	1	1	1	1	1	1	1	1	1	1	1	1	1	1	1	1	0	1
TCGA-A4-A57E	258	1	1	1	0	1	1	1	0	1	0	0	0	0	1	0	0	1	1	1	1	1	0	1	0	0	1	1	1	0	1	0	0	0	1	1	1	1	1	1	1	1	0	0	1	1	0	1	0
TCGA-BQ-5877	270	1	0	0	1	0	0	1	0	0	0	1	0	0	0	0	0	0	0	0	0	0	0	0	0	1	0	0	0	1	1	1	0	0	0	0	0	1	0	0	0	0	0	0	0	0	0	0	1
TCGA-AL-3466	293	1	1	1	0	0	1	1	1	1	0	1	1	1	1	1	1	1	1	1	1	1	1	1	1	0	1	1	1	1	1	0	0	1	1	1	1	1	1	1	1	1	0	1	1	1	1	0	1
TCGA-BP-5177	293	0	1	0	0	1	1	0	1	0	1	1	0	1	0	0	0	0	0	1	1	0	1	1	1	1	0	0	1	0	1	0	0	0	1	0	0	1	1	0	0	0	0	1	1	0	1	0	0
TCGA-B0-4828	307	1	0	1	1	1	1	1	0	1	1	0	1	0	0	1	1	1	1	1	0	1	1	1	1	0	1	1	1	1	1	1	1	1	1	1	1	1	1	1	1	1	0	1	1	1	1	1	1
TCGA-B3-A6W5	309	0	0	1	1	0	1	1	1	0	0	0	1	0	1	1	0	0	0	0	1	1	0	1	0	1	0	0	0	0	0	0	1	0	0	0	0	0	1	0	1	1	0	0	0	1	0	1	1
TCGA-B0-4844	313	1	1	1	0	1	1	1	1	1	1	1	0	1	0	1	1	1	1	1	1	1	1	1	1	0	1	1	1	1	1	1	1	1	1	1	1	1	1	1	1	1	1	1	1	1	1	1	1
TCGA-G6-A8L6	313	1	1	1	0	1	1	1	1	1	0	1	1	1	0	1	1	1	1	1	1	1	1	1	1	0	1	1	1	0	1	1	0	1	1	1	1	1	1	1	0	0	1	1	1	1	1	0	1
TCGA-A3-A8OW	323	0	1	1	0	1	1	1	1	0	0	1	1	0	0	1	1	1	1	1	0	1	1	1	1	1	1	1	1	1	0	1	0	1	1	0	1	0	0	1	1	1	0	1	0	1	0	1	0
TCGA-F9-A4JJ	325	1	1	1	0	0	0	1	1	1	0	1	1	1	0	1	1	1	0	0	1	1	1	0	0	0	1	1	1	1	1	1	0	0	1	1	1	1	1	1	1	1	0	0	1	0	0	0	1
TCGA-BQ-5889	329	1	1	0	0	0	0	1	1	1	0	0	1	1	1	0	1	0	1	0	1	1	1	0	1	0	1	1	1	1	0	0	0	1	0	0	1	1	0	0	0	1	1	0	0	0	0	0	1
TCGA-CZ-5461	330	1	0	0	1	1	0	1	1	0	0	0	0	1	0	0	0	0	0	0	0	0	0	0	0	0	0	0	1	0	1	1	1	1	0	0	0	1	0	0	0	0	1	0	1	0	0	0	0
TCGA-G7-6793	336	1	1	0	1	0	0	0	1	0	0	0	0	1	0	0	0	0	0	1	1	0	0	0	0	0	0	0	0	1	1	0	0	0	0	0	0	1	1	0	0	0	0	0	1	0	1	0	0
TCGA-BQ-7058	343	1	0	0	1	1	0	0	0	0	0	0	0	0	1	1	0	0	0	1	1	0	0	1	0	1	1	0	0	0	1	0	0	0	0	1	0	1	1	0	0	0	0	0	0	1	0	0	0
TCGA-4A-A93Y	352	0	1	0	0	0	0	1	1	1	0	1	0	1	0	0	1	0	0	0	0	0	0	0	0	0	0	0	0	0	0	0	0	1	0	0	0	1	0	0	0	0	1	0	1	0	0	0	0
TCGA-T7-A92I	356	0	0	0	1	0	0	0	0	0	0	1	1	0	1	1	1	1	0	0	1	1	0	1	1	1	1	1	0	1	0	0	0	0	1	1	1	0	0	1	1	1	0	0	0	1	0	0	1
TCGA-HE-A5NI	360	0	0	1	1	0	1	0	0	1	0	1	1	0	1	1	0	1	0	1	1	1	1	1	0	1	1	1	0	0	0	0	1	0	1	1	0	1	1	1	1	1	0	1	0	1	0	1	1
TCGA-6D-AA2E	362	0	0	0	0	1	0	0	0	1	1	0	1	0	1	1	1	1	0	0	1	0	0	1	1	1	1	1	0	1	1	0	0	0	0	1	1	1	0	1	0	0	1	0	0	0	0	0	0
TCGA-B0-5081	362	1	1	1	0	0	0	1	1	1	1	1	1	1	0	1	1	1	1	1	0	1	1	0	1	0	1	1	1	0	1	1	1	1	1	1	1	1	1	1	1	1	1	1	1	1	1	0	1
TCGA-SX-A7SM	363	1	1	0	0	0	0	1	0	1	0	0	1	1	0	1	0	1	1	1	0	1	0	1	0	0	1	0	1	1	1	1	0	0	0	1	1	0	0	1	0	1	0	0	0	1	1	1	1
TCGA-BQ-5892	364	0	0	0	1	1	0	0	0	0	0	0	0	0	0	0	0	0	0	0	0	0	0	0	0	1	0	0	0	0	1	1	0	0	0	0	0	0	0	0	0	0	0	0	0	0	1	1	0
TCGA-B4-5377	365	0	0	0	1	1	0	0	0	0	1	0	0	0	1	0	1	0	0	0	0	0	0	0	1	1	0	0	0	0	1	0	0	1	0	0	0	0	0	0	0	0	1	0	1	0	0	1	0
TCGA-AK-3465	369	0	0	1	1	0	1	1	0	0	0	0	0	0	1	1	0	1	0	1	0	1	1	1	1	1	1	1	0	1	0	0	0	0	1	1	1	0	0	1	1	1	0	1	0	1	0	0	1
TCGA-DV-5568	370	0	1	0	0	1	1	1	1	0	1	1	0	1	0	0	1	0	1	0	1	0	1	0	0	0	0	1	1	0	1	0	1	1	0	0	0	1	0	0	0	0	1	1	1	0	1	1	1
TCGA-CZ-5986	373	0	0	0	1	1	1	0	0	0	1	0	0	0	0	0	0	0	0	1	0	0	1	0	1	1	0	0	0	1	0	1	1	0	1	0	0	0	0	0	1	0	0	0	1	0	0	1	0
TCGA-B9-A8YI	374	0	0	0	0	1	0	1	0	0	0	0	0	0	1	0	0	0	0	0	1	0	0	0	0	0	1	0	0	1	0	0	0	0	0	0	0	0	0	0	0	0	0	0	0	0	0	1	0
TCGA-BP-4353	375	1	1	1	0	0	1	0	1	1	1	1	1	1	0	1	1	0	0	1	0	0	1	0	1	1	0	0	0	1	1	1	1	1	1	0	0	0	0	0	1	0	1	1	1	0	1	1	1
TCGA-5P-A9KC	377	0	0	0	1	1	1	0	0	1	0	1	0	0	1	1	0	1	0	1	0	0	0	0	0	1	0	0	0	0	0	0	0	0	0	0	1	0	1	0	1	0	0	0	0	0	0	1	0
TCGA-GL-A59R	378	0	0	1	1	0	1	1	1	1	0	0	1	0	1	1	0	1	0	1	1	1	1	1	0	1	1	1	0	1	0	0	0	0	1	1	1	0	1	1	0	1	0	1	0	1	0	1	1
TCGA-A4-A48D	379	0	0	0	0	1	0	1	0	0	0	0	0	0	1	0	0	0	0	0	1	0	0	0	0	1	1	0	0	1	0	0	0	0	0	0	0	0	0	0	0	0	1	0	0	0	0	1	0
TCGA-A4-A6HP	379	0	0	1	0	0	1	1	0	1	0	0	1	1	1	1	1	1	0	0	1	1	0	1	0	0	1	1	1	0	0	0	0	1	1	1	1	1	1	0	1	1	1	0	0	1	0	1	1
TCGA-B3-8121	379	0	0	1	0	0	0	1	0	1	1	0	1	0	0	1	1	0	0	1	1	1	1	0	0	1	1	1	0	1	0	1	1	1	1	1	0	0	0	1	1	1	1	1	1	1	0	0	1
TCGA-3Z-A93Z	385	0	1	0	0	1	1	1	1	1	0	0	1	1	0	0	1	0	1	0	0	1	0	0	1	0	1	1	1	0	1	1	0	1	1	0	0	0	0	0	0	0	1	0	0	0	1	1	0
TCGA-GL-7773	393	0	1	1	1	0	0	0	0	0	1	0	0	0	1	1	0	0	0	1	1	0	1	0	0	1	1	0	0	1	0	0	1	1	0	0	1	1	0	0	1	1	0	0	1	1	0	0	1
TCGA-5P-A9KA	395	0	0	1	1	0	0	0	0	1	0	0	1	0	1	1	1	1	0	1	1	1	1	1	0	1	1	1	0	1	0	0	1	1	0	1	1	0	1	1	1	0	1	1	1	1	0	0	1
TCGA-A4-A5Y1	395	1	0	0	1	0	0	1	1	0	0	1	1	0	1	1	1	1	0	0	1	1	1	1	1	1	0	1	0	0	0	1	1	0	0	1	1	0	1	1	1	1	0	0	0	1	0	0	0
TCGA-F9-A7Q0	398	0	0	1	0	0	1	0	0	1	1	0	1	0	1	1	1	1	0	1	1	1	0	1	0	0	1	1	0	1	1	0	1	1	1	1	1	0	1	1	0	1	0	1	0	1	0	0	1
TCGA-Y8-A8S1	404	0	1	0	0	0	0	0	0	0	0	1	0	1	1	0	0	0	0	0	1	0	0	0	0	0	1	0	0	1	1	0	0	0	0	0	0	1	0	0	0	0	1	0	0	0	0	0	0
TCGA-BP-5194	408	0	1	0	1	1	1	0	0	0	0	1	0	1	0	0	0	0	1	0	0	0	0	0	0	0	0	0	0	0	1	1	0	0	1	0	0	0	1	0	0	0	0	0	1	0	0	1	0
TCGA-DW-5561	414	0	0	1	1	0	1	1	0	0	0	0	1	0	1	1	0	1	0	1	1	1	1	0	0	1	1	1	1	1	0	0	0	0	0	1	0	0	1	1	1	1	0	1	0	1	0	0	1
TCGA-DW-7839	419	0	0	1	1	0	0	0	0	0	0	0	1	0	1	0	0	1	0	1	1	1	0	1	0	1	1	1	0	1	0	0	0	0	1	1	1	0	1	1	1	0	0	0	0	1	0	0	0
TCGA-Q2-A5QZ	428	0	1	0	0	1	1	1	0	1	0	1	0	1	0	0	0	1	1	0	0	0	0	1	0	0	1	0	1	0	0	0	0	0	1	0	1	1	1	0	0	1	1	0	0	0	1	1	0
TCGA-CJ-4638	431	1	0	1	1	1	0	1	0	1	1	1	1	1	1	1	1	1	1	1	1	1	1	0	1	0	1	1	1	0	1	1	1	1	1	1	1	1	1	1	1	1	0	1	1	1	1	1	1
TCGA-CZ-5987	445	1	1	0	1	0	0	0	1	1	1	1	0	1	0	0	0	0	1	0	0	0	0	1	1	1	0	1	1	0	1	1	1	1	0	0	0	1	0	0	1	1	1	1	0	1	1	1	0
TCGA-CZ-4861	446	1	1	0	0	0	0	1	0	1	1	1	0	1	0	0	1	0	1	1	0	0	1	0	1	0	0	0	1	0	1	1	0	1	0	0	0	1	1	0	1	0	1	1	1	0	1	1	0
TCGA-B9-A69E	452	0	1	0	0	0	1	1	0	0	0	1	1	0	1	0	1	0	0	0	0	0	0	0	0	0	0	1	0	0	0	0	0	0	1	0	1	1	0	0	0	0	1	0	0	0	0	0	0
TCGA-B0-4823	454	1	1	0	1	0	0	0	1	0	0	1	0	1	0	0	0	0	0	0	0	0	0	0	0	0	0	0	0	0	1	1	1	0	0	0	0	0	0	0	0	0	1	0	1	0	0	1	0
TCGA-BP-4977	454	0	0	1	1	1	1	0	1	1	1	1	1	1	0	1	1	1	1	1	0	1	1	1	1	1	1	1	1	0	1	1	1	0	1	1	1	0	1	1	1	1	1	1	1	1	1	1	1
TCGA-B0-5092	459	1	1	1	0	1	0	1	1	1	1	1	1	1	1	1	1	1	1	1	1	1	1	1	1	0	1	1	1	1	1	0	0	1	1	1	1	1	1	1	1	1	1	1	1	1	1	0	1
TCGA-A3-A6NJ	468	0	0	0	1	1	0	1	0	0	1	0	1	0	0	1	1	1	1	0	0	0	0	1	1	1	0	1	1	1	0	1	1	1	1	0	1	0	0	0	0	0	1	1	1	0	1	1	0
TCGA-O9-A75Z	471	0	0	1	0	0	1	1	0	1	1	1	1	0	1	0	0	1	0	1	1	1	1	1	0	1	1	1	1	1	0	0	0	0	1	1	1	1	1	1	1	1	0	1	0	1	0	0	0
TCGA-Y8-A898	475	0	0	1	1	1	1	1	0	1	0	0	1	1	1	0	0	0	0	0	1	1	0	1	0	0	1	0	1	0	0	0	1	0	1	0	0	1	0	0	1	0	1	0	0	1	0	0	1
TCGA-A4-A5XZ	479	0	0	0	1	0	0	0	0	0	0	0	0	0	1	0	0	0	0	0	1	0	0	0	0	1	0	0	0	1	1	0	1	0	0	0	0	0	1	0	0	0	0	0	0	0	0	1	0
TCGA-BP-4787	480	1	1	1	0	1	0	0	1	0	1	1	0	1	0	0	1	0	1	1	1	0	1	1	1	0	0	0	1	0	1	1	1	0	0	0	1	1	0	0	1	1	1	1	1	0	1	1	1
TCGA-B0-5099	485	1	1	1	1	1	1	1	0	0	1	1	1	1	0	1	0	1	1	1	0	0	1	1	0	1	1	1	1	1	1	0	1	1	1	1	1	1	1	1	0	0	0	1	1	0	1	1	0
TCGA-P4-AAVL	487	1	1	1	1	0	1	1	1	1	1	1	1	1	1	1	1	1	0	1	1	1	0	1	0	0	1	1	1	0	1	0	1	1	1	1	1	1	1	1	1	1	1	1	1	1	0	0	1
TCGA-2Z-A9JS	492	1	0	1	1	0	1	1	0	0	1	0	1	0	1	1	0	1	0	1	1	1	1	0	0	1	1	1	0	1	0	0	1	0	1	1	0	1	0	0	1	1	0	1	0	1	0	0	1
TCGA-A4-A5DU	496	0	0	1	0	0	1	1	0	1	1	0	1	0	1	1	1	1	0	1	1	1	1	0	0	0	1	1	0	0	1	0	0	0	1	1	1	1	1	1	1	1	0	1	0	1	0	1	1
TCGA-GL-A9DE	496	0	0	0	1	1	1	1	0	0	0	0	0	0	1	1	0	1	0	0	1	0	0	1	0	1	0	0	0	1	1	0	0	0	0	1	0	0	1	1	1	0	0	0	0	0	0	1	0
TCGA-SX-A7SP	496	1	0	1	0	1	1	1	0	1	0	1	1	0	1	1	0	1	0	1	1	1	0	1	0	1	1	1	1	1	0	0	1	0	1	1	1	1	1	1	1	1	0	1	0	1	0	0	1
TCGA-IZ-A6M8	497	0	1	0	0	1	0	1	0	0	0	0	0	1	1	0	0	0	0	0	1	0	0	0	0	0	1	0	1	0	0	0	0	0	0	0	0	1	0	0	0	0	1	0	0	0	0	1	0
TCGA-MW-A4EC	498	0	1	0	1	1	1	0	0	1	1	0	1	1	1	1	1	0	1	1	1	0	0	1	1	1	1	0	1	1	0	1	1	1	1	1	1	0	0	1	0	0	1	1	0	0	1	1	1
TCGA-B8-4146	511	0	0	0	1	1	1	0	1	0	1	0	0	0	0	1	1	0	1	0	0	1	1	0	1	1	0	1	0	1	0	0	0	1	0	0	0	0	0	0	1	0	0	1	1	0	0	0	0
TCGA-IA-A40U	511	0	0	1	1	0	0	1	0	1	0	0	0	0	1	1	0	0	0	0	1	1	0	1	0	0	1	1	1	0	0	0	0	0	0	1	1	1	1	1	0	1	1	1	0	1	1	0	1
TCGA-MH-A854	536	0	1	0	1	0	1	1	1	1	1	0	0	1	1	0	1	1	0	1	1	1	0	1	0	0	1	1	1	0	0	0	1	0	0	1	1	1	0	1	1	1	0	1	1	1	0	1	0
TCGA-PJ-A5Z9	540	0	0	1	1	0	0	0	1	0	0	0	0	0	1	1	0	0	0	0	1	1	0	1	0	0	1	1	0	0	0	0	0	0	1	1	1	0	1	1	1	0	0	0	0	1	0	1	1
TCGA-G7-A8LB	547	0	0	1	0	1	1	1	0	1	0	0	1	1	1	1	0	1	0	1	1	1	0	1	0	0	1	1	0	0	0	0	0	0	1	1	1	1	1	1	1	1	0	1	0	1	0	0	1
TCGA-A4-7286	554	0	0	0	1	1	1	0	0	0	0	0	0	0	1	0	0	0	0	0	1	0	0	0	0	1	0	0	0	1	1	1	0	0	0	0	0	0	0	0	0	1	1	0	0	0	0	1	1
TCGA-KV-A6GD	560	0	0	1	0	0	0	1	0	1	0	1	1	0	1	1	1	1	0	0	1	1	0	1	0	0	1	1	1	0	1	0	0	1	1	0	1	0	0	1	1	0	1	1	0	0	0	1	1
TCGA-A3-3352	561	1	1	1	0	1	1	0	1	1	1	1	1	0	1	1	1	1	1	1	0	1	1	1	1	1	1	1	1	0	1	1	0	1	1	1	1	0	1	1	1	1	1	1	1	1	1	1	0
TCGA-CZ-5455	561	1	1	0	1	0	1	0	1	0	1	0	0	0	0	0	1	0	1	0	0	0	0	0	1	1	0	0	0	1	1	1	0	1	1	0	0	0	0	0	0	0	1	0	1	0	1	1	0
TCGA-BP-4340	562	1	0	1	1	1	1	0	1	0	0	1	1	0	1	1	1	1	1	1	0	1	1	1	1	1	1	1	0	1	0	1	0	0	1	1	1	0	1	1	1	1	0	1	1	0	0	1	0
TCGA-B0-5088	563	1	1	1	0	1	1	1	1	1	1	1	1	1	0	1	1	1	1	1	0	1	1	1	1	0	1	1	1	0	0	1	1	1	1	1	1	1	1	1	1	1	1	1	1	1	1	1	1
TCGA-A3-3380	567	0	1	1	0	0	1	1	1	1	1	1	1	0	1	1	1	1	1	1	0	1	1	1	1	0	1	1	0	1	0	1	1	1	1	1	1	1	1	1	1	1	0	1	0	1	1	1	0
TCGA-Y8-A894	567	0	0	1	1	0	1	1	0	0	0	0	0	0	1	1	0	1	0	1	1	1	1	0	0	1	1	1	0	1	0	0	0	0	0	1	1	1	1	1	1	1	0	1	0	1	0	1	1
TCGA-B0-4697	578	1	1	1	0	0	0	1	1	1	1	1	1	1	0	1	1	1	1	1	1	1	1	1	1	0	1	1	1	0	1	0	0	1	1	1	1	1	1	1	1	1	1	1	1	1	1	0	1
TCGA-EV-5902	578	0	0	1	1	0	1	1	0	1	0	1	0	0	1	1	0	1	0	1	1	0	1	1	0	1	1	1	0	1	0	0	0	0	0	1	0	1	1	1	0	1	0	0	0	1	0	1	1
TCGA-SX-A7SN	578	0	0	1	1	0	1	1	0	1	1	0	1	0	1	1	0	1	0	1	1	1	1	1	0	1	1	1	1	0	0	0	1	1	1	1	1	1	1	1	1	1	0	1	0	1	0	0	1
TCGA-BQ-5876	586	0	0	0	1	1	0	1	1	0	0	0	0	0	1	0	0	0	0	0	0	0	0	0	0	1	0	0	0	0	1	0	0	0	0	0	0	0	0	0	0	0	0	0	0	0	0	0	0
TCGA-MM-A563	591	0	1	1	0	0	1	1	1	1	1	0	1	1	1	1	1	1	1	1	1	1	0	1	1	0	1	1	0	0	1	1	0	1	1	1	1	1	1	1	1	1	1	1	0	1	1	1	1
TCGA-A4-7287	597	1	0	0	0	0	0	1	1	1	0	1	1	1	0	1	1	1	0	0	1	1	0	0	1	0	1	0	1	0	0	0	0	0	1	0	0	0	0	0	1	1	1	0	0	1	0	0	0
TCGA-B0-4707	600	1	1	1	0	0	0	1	1	1	1	1	0	1	1	1	1	1	1	1	1	1	1	1	0	0	1	1	1	0	1	1	1	1	1	1	1	1	1	1	1	1	0	1	1	1	1	1	1
TCGA-PJ-A5Z8	600	0	0	0	0	0	0	0	1	0	0	1	1	0	1	0	1	0	0	0	0	1	1	0	0	1	0	1	0	1	1	0	1	0	0	1	0	0	0	0	0	0	1	0	1	0	0	0	1
TCGA-BQ-7056	612	0	1	1	1	0	1	0	0	0	0	1	0	1	1	1	0	1	1	1	1	0	1	1	1	1	0	1	0	1	1	1	0	0	0	0	1	1	1	0	1	1	0	0	0	0	1	0	0
TCGA-A3-3387	617	0	1	1	1	0	0	0	0	1	0	1	1	1	0	1	1	0	1	1	0	1	1	0	1	0	0	0	1	0	1	1	1	0	0	1	1	1	1	1	1	1	1	1	1	1	1	1	1
TCGA-BP-4795	620	0	1	0	0	0	0	0	1	0	1	0	0	1	0	0	1	0	0	0	0	0	0	0	0	1	0	0	0	0	0	0	1	0	0	0	0	1	0	0	0	0	1	0	0	0	0	0	0
TCGA-G7-7501	624	1	0	0	0	0	0	0	0	0	0	1	0	0	0	0	0	0	1	0	0	1	1	1	1	0	0	0	0	1	0	0	0	0	0	1	0	1	0	0	1	0	0	0	0	0	0	0	0
TCGA-A3-3378	630	0	0	1	0	1	0	0	1	1	1	1	1	0	1	1	1	1	1	1	1	1	1	1	1	0	0	1	1	1	0	1	1	1	1	1	1	0	0	1	1	1	1	1	1	1	1	0	1
TCGA-BP-4334	645	1	0	1	0	1	1	1	0	0	0	0	1	0	1	1	1	1	0	1	1	1	0	1	0	0	1	1	1	1	0	0	0	0	1	1	1	0	0	1	1	1	0	1	0	1	0	0	1
TCGA-A4-7584	650	0	0	1	1	0	0	0	0	0	0	0	1	0	1	1	0	1	0	1	1	0	1	0	0	1	1	1	0	1	0	0	0	0	1	1	0	0	1	1	1	1	0	0	0	1	0	1	1
TCGA-UZ-A9PZ	657	0	0	1	0	0	1	1	0	1	0	0	1	0	1	1	0	1	0	1	1	1	1	1	0	1	1	1	1	0	0	0	1	0	1	1	1	1	1	1	1	1	0	1	0	1	0	0	1
TCGA-BQ-5882	658	1	0	0	0	1	0	1	0	1	0	1	0	1	1	0	1	0	0	0	1	0	0	1	0	0	1	0	0	0	1	0	0	0	0	0	0	1	0	0	0	1	0	0	0	0	0	1	0
TCGA-B1-A47M	659	0	0	1	0	1	1	0	0	1	1	0	1	1	1	1	0	1	0	1	1	1	0	1	0	0	1	1	1	0	0	0	0	0	1	1	1	1	1	1	1	1	0	0	1	1	0	1	1
TCGA-CZ-5463	662	0	0	0	1	1	1	0	0	0	0	0	0	0	1	0	0	0	1	1	0	0	1	0	0	1	0	0	0	1	1	1	1	1	0	0	0	0	0	0	1	0	0	1	1	0	0	1	0
TCGA-B9-7268	671	0	0	0	1	0	1	0	0	0	0	0	0	0	1	0	0	0	0	0	1	0	0	0	0	1	1	0	0	0	0	0	0	0	0	0	0	0	0	0	0	0	0	0	0	0	0	1	0
TCGA-5P-A9K0	677	0	0	1	1	0	1	1	0	1	0	1	1	0	1	0	0	1	0	1	1	1	1	1	0	0	1	1	0	0	0	0	0	0	1	1	1	1	1	1	1	1	0	1	0	0	0	0	1
TCGA-CZ-5466	685	0	0	0	0	1	0	1	1	0	0	1	0	1	0	0	1	0	1	0	0	0	0	0	0	1	0	0	1	1	1	1	1	0	0	0	0	0	0	0	0	0	1	0	1	0	1	1	0
TCGA-A3-A6NL	689	0	1	1	0	1	1	0	1	1	1	0	1	1	0	1	1	1	1	1	0	1	1	1	1	0	0	1	0	1	0	1	1	1	1	1	1	1	0	1	0	1	0	1	1	1	1	1	1
TCGA-BQ-5879	697	1	1	0	1	0	0	0	1	1	1	0	0	1	0	0	0	0	0	0	1	0	0	0	0	1	0	0	0	1	0	1	0	0	0	0	0	1	0	0	0	0	0	0	1	0	0	0	0
TCGA-A4-8312	708	0	0	0	0	0	1	0	0	0	0	0	0	0	1	0	0	0	0	0	0	0	0	1	0	1	1	0	0	1	0	0	0	0	0	1	1	0	0	1	0	0	0	1	0	0	0	0	0
TCGA-A4-8515	709	0	0	1	1	1	0	0	0	0	0	0	1	0	1	0	0	0	0	0	1	0	0	1	0	1	0	0	0	0	0	0	0	0	0	1	0	0	0	1	1	0	0	0	0	0	0	0	1
TCGA-B8-5165	737	0	1	0	0	1	1	0	1	1	0	1	0	0	1	0	0	0	0	0	0	0	0	0	0	1	0	0	0	1	0	1	1	0	0	0	0	0	0	0	0	0	0	0	0	0	0	1	0
TCGA-2Z-A9JN	740	0	1	0	0	0	1	1	0	0	0	0	0	0	1	0	0	0	0	1	0	0	1	0	0	1	1	0	0	1	0	0	0	0	0	0	0	0	0	0	1	1	0	0	0	1	0	0	0
TCGA-B8-4153	762	0	1	1	1	1	0	1	0	1	1	0	1	0	0	1	0	0	1	0	0	1	0	1	1	0	1	1	1	0	1	1	1	0	1	0	0	1	1	0	1	0	0	1	1	0	1	0	1
TCGA-A4-8310	780	0	0	0	0	0	0	0	0	0	0	1	0	0	1	0	0	0	0	0	1	0	0	0	0	1	1	0	0	0	0	0	0	0	0	1	0	1	0	1	0	1	0	0	0	0	0	1	0
TCGA-CJ-5677	782	1	1	0	0	0	0	1	1	0	0	1	0	1	0	0	0	0	1	0	1	1	0	0	1	0	0	0	0	0	1	1	1	0	0	0	0	1	0	0	0	0	1	0	0	0	0	0	1
TCGA-BP-4986	785	0	1	1	0	0	0	1	1	1	1	1	1	1	0	0	1	1	0	1	0	1	1	1	1	0	0	1	0	1	1	1	1	1	1	1	1	0	0	0	1	1	1	1	1	0	1	0	1
TCGA-G7-7502	786	0	0	1	1	0	1	0	1	0	0	0	1	0	1	1	1	1	0	0	1	1	0	1	0	1	1	1	0	1	1	0	0	0	0	1	1	1	1	1	1	1	1	1	1	1	0	0	1
TCGA-B8-4621	788	0	0	0	1	1	0	0	0	0	0	1	0	0	1	0	0	0	1	0	1	1	0	0	0	1	0	0	0	1	0	1	0	0	0	0	0	0	0	0	1	1	0	0	0	0	0	1	1
TCGA-HE-A5NH	791	0	0	1	1	1	0	0	1	0	0	0	0	0	1	0	0	0	0	0	1	1	1	0	0	1	1	1	0	1	0	0	0	0	0	0	0	0	0	0	0	0	0	0	0	0	0	0	0
TCGA-BQ-5886	792	0	1	0	1	1	0	0	0	0	0	1	0	1	1	0	0	0	1	0	1	0	0	0	0	1	1	0	0	0	0	0	0	0	0	0	0	1	1	0	0	0	0	0	0	0	0	0	1
TCGA-UZ-A9PJ	797	1	0	1	1	0	1	0	0	1	0	0	1	0	1	0	0	1	0	1	1	0	1	0	0	1	1	1	0	1	0	0	0	0	0	1	0	1	1	1	1	0	0	0	0	0	0	1	0
TCGA-BQ-7055	799	0	1	0	0	0	1	0	0	0	0	0	0	0	1	0	0	0	0	0	0	0	0	0	1	1	0	0	0	1	0	0	0	0	0	0	0	0	0	0	0	0	0	0	0	0	0	0	0
TCGA-SX-A7SR	805	0	0	1	1	0	1	1	0	1	0	0	1	0	1	1	0	1	0	0	1	1	1	0	0	1	1	1	0	0	0	0	0	0	1	1	1	0	1	1	1	1	0	1	1	1	0	0	1
TCGA-B8-5163	822	0	1	0	0	0	0	0	1	0	0	1	0	1	0	0	1	0	0	0	0	0	0	0	0	1	0	0	0	0	0	0	1	1	0	0	0	1	0	0	0	0	1	0	1	1	0	1	0
TCGA-SX-A7SL	823	0	1	1	0	0	0	1	0	1	0	1	1	1	1	1	0	1	0	1	1	1	1	0	0	0	1	1	0	0	0	0	1	0	1	1	1	1	1	1	1	1	0	1	0	1	1	0	1
TCGA-GL-8500	841	0	0	1	1	0	1	0	1	0	0	0	0	0	1	0	0	0	0	0	1	1	0	0	0	1	0	0	0	1	0	0	0	0	0	1	0	0	1	1	0	0	0	0	0	0	0	0	1
TCGA-5P-A9KF	845	0	0	1	0	0	1	1	0	1	0	0	1	0	1	1	0	1	0	1	1	1	1	1	0	1	1	1	1	1	0	0	0	0	1	1	1	0	1	1	1	1	0	1	0	1	0	0	1
TCGA-BP-4329	845	1	1	0	1	1	1	0	1	0	0	0	0	1	0	0	0	1	1	0	0	0	0	0	1	1	0	0	1	0	1	1	0	1	0	0	0	1	0	0	0	0	1	0	1	0	1	1	0
TCGA-B0-4696	866	1	1	0	0	0	0	1	1	1	0	1	0	1	0	0	1	1	1	1	0	1	1	1	1	1	0	1	0	0	1	0	1	0	0	0	1	1	0	1	1	1	0	1	0	1	0	0	0
TCGA-SX-A71V	876	0	0	1	1	0	1	0	0	0	0	1	1	0	1	1	0	1	0	1	1	1	0	1	0	1	1	1	0	1	0	0	1	0	0	0	1	0	1	0	1	1	0	0	0	1	0	0	1
TCGA-BP-5010	878	1	1	1	0	0	0	1	1	1	1	1	1	1	0	1	1	1	1	1	1	1	1	1	1	0	1	1	1	0	1	1	1	1	1	1	1	1	1	1	0	0	1	1	1	1	1	0	1
TCGA-KV-A6GE	885	0	0	1	1	1	1	1	0	1	0	1	1	0	1	1	1	1	0	1	1	1	0	0	0	0	1	1	1	0	0	0	0	0	1	1	1	1	1	1	1	1	1	1	0	1	0	1	1
TCGA-B8-A54E	909	0	0	0	0	1	0	1	0	0	0	1	0	0	1	0	1	0	0	0	1	0	0	1	0	1	0	0	0	1	1	0	0	0	0	0	0	0	0	0	0	0	0	0	1	0	0	1	1
TCGA-B2-5636	919	0	0	0	0	0	0	0	1	0	0	1	0	0	0	0	0	0	0	0	0	0	0	0	1	1	0	0	0	0	0	0	1	0	0	0	0	1	0	0	0	0	0	0	0	1	0	0	0
TCGA-BQ-5885	921	0	0	1	1	0	1	1	1	1	0	1	0	0	1	1	1	1	0	1	1	1	1	1	1	1	1	0	0	1	0	0	0	0	1	1	1	1	1	1	1	1	1	1	1	1	1	0	1
TCGA-MH-A560	924	0	0	0	1	0	1	1	0	0	0	0	0	0	1	0	0	0	0	0	1	0	0	1	0	0	1	0	1	0	1	0	0	0	0	0	0	1	0	0	0	0	0	0	0	0	0	1	0
TCGA-A4-7997	927	0	0	0	1	0	0	0	0	0	1	1	1	0	0	0	0	0	0	1	1	0	0	1	0	1	0	0	0	0	0	0	1	0	0	1	0	0	0	1	0	0	0	0	1	0	0	1	0
TCGA-B0-5107	927	1	0	1	1	1	0	1	1	1	0	1	1	0	0	0	1	1	1	1	0	1	1	1	1	0	1	1	1	1	1	1	1	1	1	1	1	1	0	1	1	1	1	1	0	1	1	1	0
TCGA-B3-4103	930	0	0	1	1	0	1	0	0	1	0	0	1	0	1	1	0	1	0	1	1	1	1	1	0	1	1	1	0	1	0	0	0	0	1	1	1	0	1	1	1	1	0	1	0	1	0	0	1
TCGA-BP-4998	932	0	1	1	0	0	0	0	1	1	1	1	1	1	0	1	1	1	1	1	0	1	1	0	1	1	0	1	1	1	0	1	1	1	1	1	1	1	1	1	1	1	1	1	1	1	1	1	1
TCGA-A3-3343	945	0	0	1	1	1	1	0	1	1	1	0	1	1	0	1	1	1	1	1	1	0	1	1	1	0	0	1	0	0	1	1	0	1	1	1	1	1	1	1	1	1	1	1	0	0	1	1	1
TCGA-CZ-5469	946	1	1	1	0	1	0	1	1	1	1	1	0	1	0	0	0	0	1	1	1	1	0	0	1	0	0	1	1	0	1	1	1	1	0	0	0	1	1	1	0	1	0	1	1	1	1	0	1
TCGA-MH-A856	947	0	1	1	1	0	1	1	0	1	1	1	1	0	1	1	0	1	0	1	1	0	1	1	1	1	1	1	0	1	0	0	1	1	1	1	1	1	1	1	1	1	0	1	1	1	0	0	1
TCGA-2Z-A9JO	949	0	0	0	1	1	0	0	0	1	0	0	0	0	1	0	0	0	0	0	1	1	0	1	1	0	1	0	1	1	0	0	0	0	1	0	1	1	0	0	1	0	0	0	0	1	0	0	1
TCGA-B2-4102	952	0	0	1	1	1	1	0	0	1	1	0	1	0	0	1	1	1	1	1	0	1	1	1	1	0	0	1	0	1	0	1	1	1	1	1	1	0	1	1	0	1	1	1	0	1	1	1	1
TCGA-BP-4985	952	1	1	0	0	0	0	0	1	0	1	1	0	1	0	0	0	0	1	0	0	0	0	0	1	0	0	0	0	0	1	0	1	1	0	0	0	1	0	0	0	0	0	1	1	0	0	1	0
TCGA-B2-5633	963	0	1	0	1	0	0	0	1	0	0	1	0	1	0	0	0	0	1	0	0	1	0	0	1	0	0	0	1	1	1	1	1	1	1	0	0	0	1	0	1	0	0	1	1	1	1	1	1
TCGA-V9-A7HT	965	0	0	1	1	0	0	1	0	1	1	1	1	0	1	1	1	1	0	0	0	1	1	1	0	0	1	1	1	1	0	1	1	1	1	0	1	0	0	1	1	1	1	1	1	1	1	0	1
TCGA-BP-5191	967	0	1	1	0	1	0	0	1	1	1	1	1	1	0	1	1	1	1	1	1	1	1	1	1	0	0	1	1	0	1	1	1	1	0	0	0	1	1	0	1	1	1	1	0	1	1	0	1
TCGA-BP-4351	970	0	1	1	0	1	1	1	1	1	1	1	1	1	1	1	1	1	1	1	1	1	1	1	1	0	1	1	1	1	1	0	1	1	1	1	1	1	1	1	1	1	1	1	1	1	1	1	1
TCGA-B2-3923	992	0	0	1	1	0	1	0	1	0	0	1	1	0	1	1	1	1	1	0	0	1	1	0	1	1	0	1	0	1	0	0	0	1	0	1	0	0	1	1	1	1	0	1	0	1	1	0	1
TCGA-BP-5190	1011	0	0	0	1	1	0	0	0	0	0	0	0	0	0	0	0	1	1	1	1	1	1	0	0	0	0	1	0	0	1	1	1	0	0	1	0	0	1	1	1	1	1	1	1	1	1	1	1
TCGA-BP-4982	1014	0	1	1	1	1	0	0	1	1	1	0	1	0	0	1	1	1	1	1	0	0	1	0	1	1	0	1	0	1	0	1	1	1	1	1	1	0	1	1	1	1	1	1	0	1	1	1	1
TCGA-A3-A6NI	1018	0	1	0	0	0	0	1	1	1	1	0	1	1	0	1	0	1	1	0	1	0	0	0	0	0	0	0	1	0	0	1	1	1	1	0	1	0	1	0	1	1	0	1	0	1	1	1	1
TCGA-BP-5196	1018	0	1	1	0	0	0	1	1	0	1	0	0	1	1	0	1	0	1	1	0	0	1	1	0	0	0	1	1	0	1	1	1	1	0	1	0	0	1	1	1	0	1	0	1	0	1	0	0
TCGA-B3-3925	1029	0	0	1	1	0	1	0	0	1	0	0	1	0	0	1	1	1	0	1	0	1	1	1	0	1	0	1	0	0	0	0	0	0	0	1	1	0	1	1	0	1	0	1	0	1	0	0	0
TCGA-MH-A55W	1043	0	0	1	1	0	1	1	0	0	0	0	0	0	1	0	0	0	0	0	1	1	0	0	0	1	1	0	0	1	0	0	0	0	1	0	0	1	0	0	1	1	0	1	0	1	0	1	1
TCGA-BP-5200	1063	0	1	0	0	0	0	0	1	0	0	1	0	1	0	0	0	0	0	0	0	0	0	0	0	1	0	0	0	1	0	0	0	0	0	0	0	0	0	0	0	0	1	0	1	0	0	0	0
TCGA-BP-5008	1071	0	1	0	0	0	1	0	1	1	1	1	1	1	0	1	1	0	1	0	0	0	1	0	1	1	0	1	0	1	0	1	1	1	1	1	1	0	0	1	0	0	1	1	1	0	0	1	0
TCGA-B2-3924	1092	0	0	0	1	1	0	1	0	1	0	0	0	1	1	1	1	0	1	0	0	0	0	0	1	1	0	0	1	0	1	1	0	1	1	0	0	0	0	0	1	0	1	0	0	0	1	1	0
TCGA-A3-3323	1106	0	1	1	0	1	0	0	1	1	1	1	1	1	0	1	1	1	1	1	0	1	1	1	1	0	0	1	0	1	1	1	1	1	1	1	1	1	1	1	1	1	1	1	1	1	1	0	1
TCGA-BP-4797	1107	0	0	0	0	1	0	0	0	0	0	1	0	1	0	0	0	0	1	0	0	0	0	0	0	0	0	0	1	0	1	1	1	1	0	0	0	0	0	0	0	0	1	0	1	0	1	1	0
TCGA-BP-4790	1111	1	1	1	0	1	1	0	1	0	1	1	1	0	0	1	1	0	1	0	0	0	1	0	1	0	0	0	0	0	1	1	1	1	1	0	0	0	0	0	1	0	1	1	1	0	1	0	1
TCGA-A3-3306	1120	0	0	0	1	1	1	0	1	1	1	0	0	0	1	1	0	1	1	1	1	0	0	0	1	1	1	1	1	0	1	1	0	1	0	0	0	0	0	1	1	0	0	1	0	0	1	1	1
TCGA-B0-4852	1121	1	1	1	1	1	1	1	1	1	1	1	1	0	0	1	1	1	1	1	0	1	1	1	1	1	1	1	1	1	1	1	0	1	1	1	1	0	1	1	1	1	0	1	1	0	1	1	1
TCGA-BP-4987	1124	0	1	1	0	1	1	0	0	0	0	0	1	0	0	1	1	1	1	1	0	0	1	0	0	1	0	1	1	0	1	1	0	1	1	1	1	1	1	1	1	1	1	1	0	0	0	1	0
TCGA-A3-3319	1130	0	0	1	0	1	0	1	1	1	1	1	0	0	0	0	1	1	1	1	1	0	1	1	1	0	1	1	1	0	1	1	1	0	0	0	0	0	1	1	1	1	1	1	1	0	1	1	1
TCGA-DV-5573	1130	0	0	1	0	1	0	0	0	1	0	0	0	1	1	1	1	1	1	1	0	0	1	0	0	0	1	1	0	1	0	1	0	1	0	1	0	0	0	0	1	1	1	1	0	1	0	1	1
TCGA-BP-5185	1132	0	1	1	1	1	1	1	1	1	1	0	0	1	1	0	0	1	1	1	0	1	0	1	1	0	1	1	1	0	1	1	0	1	1	1	0	1	1	0	1	1	1	1	0	0	1	1	0
TCGA-BP-4332	1133	0	1	1	0	1	1	1	1	1	1	1	1	0	0	1	1	1	1	0	0	1	1	0	1	0	1	1	1	0	0	1	1	1	1	1	1	0	1	1	1	1	0	1	1	1	1	0	1
TCGA-BP-4799	1133	1	1	0	0	0	0	1	1	1	1	1	0	1	0	0	1	0	1	0	1	0	1	0	1	1	0	0	1	0	1	1	1	1	0	0	0	1	0	0	0	0	1	0	1	0	1	0	0
TCGA-BP-5184	1133	0	1	0	1	1	1	0	0	0	0	0	0	1	0	1	1	0	1	0	0	0	1	0	1	0	0	0	0	1	1	1	0	0	0	0	0	0	0	0	0	0	1	0	0	0	0	1	0
TCGA-BP-5007	1140	0	1	1	0	1	1	0	1	1	1	1	1	0	0	1	1	1	1	1	0	1	1	0	1	1	0	1	0	1	0	1	1	1	1	1	1	1	1	1	0	1	1	1	0	1	1	1	1
TCGA-B1-7332	1141	0	0	0	1	1	0	1	0	0	0	0	0	0	1	0	0	0	0	0	1	0	0	0	0	1	0	0	0	1	0	0	1	0	0	0	0	0	0	0	0	0	0	0	0	0	0	1	0
TCGA-DW-7837	1142	0	0	0	1	0	0	1	0	0	0	0	1	0	1	0	0	0	0	0	1	0	0	0	0	1	0	0	0	0	0	0	0	1	0	1	0	0	0	1	0	0	0	0	0	1	0	0	1
TCGA-A3-3324	1186	0	0	1	1	1	0	0	1	1	1	1	1	0	0	1	1	1	1	1	0	1	1	1	1	1	0	1	1	0	1	0	0	1	1	0	0	1	0	1	1	1	1	1	1	1	1	1	0
TCGA-A3-3311	1191	1	1	0	1	1	0	1	1	1	1	1	0	1	0	1	1	1	1	1	0	0	1	0	0	0	0	0	1	0	1	1	1	1	1	0	0	0	1	0	0	0	1	1	1	1	1	0	1
TCGA-B0-4846	1200	1	0	0	1	1	0	0	0	0	1	0	1	0	0	1	1	1	1	0	0	1	1	1	1	1	0	1	1	1	0	1	1	1	1	1	1	0	1	1	1	0	1	1	1	1	1	0	0
TCGA-2Z-A9JJ	1213	0	1	0	0	0	0	0	0	1	1	1	1	1	1	0	0	1	0	1	1	0	1	1	0	1	1	1	0	1	0	0	1	1	0	1	1	0	0	1	1	0	0	0	1	1	0	0	0
TCGA-AK-3447	1217	0	0	0	1	0	1	1	0	0	0	0	0	1	1	0	0	0	0	0	0	0	0	0	0	0	1	0	1	0	0	0	0	0	0	0	0	0	0	0	0	1	0	0	0	1	1	0	1
TCGA-B8-5158	1218	0	0	0	0	1	0	0	1	1	1	1	0	1	0	0	1	0	1	0	1	0	0	0	1	0	0	0	1	0	1	1	1	1	0	0	0	1	0	0	0	0	1	0	1	1	1	1	1
TCGA-B0-4821	1230	1	1	1	0	0	0	1	1	1	1	1	1	1	0	1	1	1	1	1	1	1	1	1	1	0	1	1	1	0	1	0	1	1	1	1	1	1	1	1	1	1	1	1	1	1	1	1	1
TCGA-AS-3777	1238	0	0	0	0	0	1	0	0	0	0	1	0	0	1	0	0	0	0	0	0	0	0	0	0	0	0	0	0	0	1	0	0	0	0	0	0	0	0	0	0	0	0	0	0	0	0	1	0
TCGA-DW-7963	1240	0	0	0	1	1	0	0	0	0	0	0	0	0	1	1	0	0	0	0	1	1	0	0	0	0	1	0	0	0	0	0	0	0	0	0	0	0	1	0	0	1	0	0	0	1	0	0	1
TCGA-BQ-5883	1242	0	1	0	1	0	1	1	0	0	0	0	0	0	1	0	0	0	0	0	0	0	0	0	0	1	0	0	0	1	0	0	0	0	0	0	0	0	0	0	0	0	0	0	0	0	0	0	0
TCGA-A3-3331	1257	0	0	1	1	1	1	0	0	0	1	1	1	0	0	1	1	1	1	1	0	1	1	0	1	1	0	1	0	1	1	0	0	1	1	1	1	0	0	1	1	1	1	1	1	0	0	1	0
TCGA-SX-A7SO	1257	0	0	1	1	1	0	1	0	1	0	1	0	0	1	1	0	1	0	1	1	1	0	0	0	1	1	1	0	1	1	0	0	0	0	1	1	0	0	1	0	1	0	0	0	1	0	0	1
TCGA-SX-A7SQ	1266	0	0	1	1	0	0	1	0	1	1	1	1	0	0	0	0	0	0	0	1	1	1	1	0	1	1	0	0	0	0	0	0	0	0	1	1	0	0	1	0	1	0	0	1	1	0	1	0
TCGA-BP-4763	1270	1	1	0	1	0	0	0	1	0	1	1	0	1	0	0	0	0	0	0	0	0	0	0	1	1	0	0	0	1	1	1	1	1	0	0	0	0	0	0	0	0	0	0	1	1	0	1	0
TCGA-B0-5116	1274	0	1	0	0	1	0	1	1	1	1	1	0	1	0	0	0	0	1	0	0	0	0	0	0	1	0	0	1	0	1	1	0	1	0	0	0	0	1	0	0	0	0	0	1	0	1	0	0
TCGA-BP-5183	1291	0	0	1	0	0	1	1	1	0	1	0	0	0	0	1	1	1	1	1	1	0	0	0	1	0	0	1	0	1	1	1	1	1	1	1	1	0	1	1	1	1	1	0	1	0	1	1	0
TCGA-B8-4151	1299	0	0	0	1	1	1	0	0	0	0	0	0	0	0	0	0	0	0	1	0	0	0	0	1	1	0	0	1	1	1	1	0	0	1	0	1	1	1	0	0	0	0	0	0	0	1	1	1
TCGA-P4-A5E8	1306	1	1	0	0	0	0	1	1	1	1	1	1	1	0	1	0	1	0	1	1	0	0	0	1	1	1	0	0	1	0	0	0	0	0	1	0	1	1	0	0	1	0	0	1	0	0	0	0
TCGA-A3-3358	1307	0	0	1	1	0	0	1	0	1	1	1	1	1	0	1	1	1	1	1	0	1	1	1	1	1	1	0	1	0	1	1	1	1	1	1	1	0	1	1	0	1	1	1	1	1	1	1	1
TCGA-A3-3374	1314	0	0	0	0	1	1	1	0	0	0	0	0	0	1	0	0	0	0	1	0	1	0	0	0	1	0	0	1	1	0	0	0	0	0	1	1	0	0	1	0	0	0	0	1	0	0	0	0
TCGA-CZ-4864	1315	1	0	1	1	1	1	0	1	1	0	0	1	0	1	1	1	1	1	1	0	1	1	1	1	1	0	1	0	1	1	0	0	1	1	1	1	0	1	1	1	1	1	1	0	0	1	1	0
TCGA-B0-4712	1337	1	1	0	0	0	0	1	1	1	1	1	0	1	0	0	1	0	1	0	0	1	0	0	1	0	0	0	1	0	1	1	1	1	0	0	0	1	0	0	0	0	1	1	1	1	1	1	1
TCGA-BP-4762	1343	1	1	0	1	0	1	0	1	0	1	0	0	1	0	0	0	0	0	0	0	0	0	0	0	1	0	0	0	0	0	1	1	0	0	0	0	0	0	0	0	0	1	0	0	0	0	1	0
TCGA-SX-A71U	1357	0	0	1	1	1	1	1	0	1	0	0	1	0	1	1	1	1	0	1	1	1	1	1	0	1	1	1	0	0	0	0	0	0	1	1	1	0	1	1	1	1	0	1	1	1	0	0	1
TCGA-CJ-4916	1373	0	0	1	0	1	0	1	1	1	1	1	1	0	0	1	1	1	1	1	0	1	1	1	1	0	1	1	1	0	1	1	1	1	1	1	1	0	1	1	1	1	1	1	0	0	1	0	0
TCGA-B0-4837	1378	1	1	1	0	1	1	0	1	1	1	1	1	1	0	1	1	1	1	1	0	0	1	1	1	0	1	0	1	0	1	1	1	1	0	0	0	1	1	0	1	0	1	1	1	1	1	0	1
TCGA-BP-4973	1384	0	0	1	0	1	1	0	0	1	1	1	1	1	0	1	1	1	1	1	0	1	1	1	1	1	1	1	1	1	0	1	0	1	1	1	1	1	1	1	1	1	1	1	0	1	1	1	1
TCGA-A3-3328	1385	0	0	1	0	1	1	0	0	0	0	1	0	0	1	0	0	0	0	1	0	1	0	1	1	1	1	0	0	1	0	0	0	0	0	1	1	0	0	1	1	1	0	0	0	0	0	0	0
TCGA-A3-3349	1385	0	1	1	0	1	1	0	1	1	1	1	1	1	0	1	1	1	1	1	0	1	1	1	1	1	1	1	0	1	0	1	1	0	1	1	1	1	1	1	1	1	1	1	0	1	1	1	1
TCGA-DV-5566	1398	0	1	0	1	1	0	0	0	0	1	0	0	1	1	0	0	0	1	0	0	0	0	0	0	0	0	0	1	0	1	1	0	1	0	0	0	0	0	0	0	0	0	0	1	0	0	1	0
TCGA-CZ-4854	1404	1	0	1	0	0	0	1	1	1	1	1	1	1	0	1	1	1	1	1	0	1	1	1	1	0	1	1	1	1	1	1	1	1	0	1	1	1	1	1	1	1	1	1	1	1	1	1	1
TCGA-B0-5399	1411	0	0	0	0	1	1	0	1	1	1	0	1	0	0	1	1	1	1	1	0	1	1	1	1	0	1	1	1	1	1	1	0	1	1	1	1	0	1	1	1	1	1	1	1	0	1	1	0
TCGA-BP-4991	1413	0	1	1	1	1	1	0	1	1	1	1	1	1	0	1	1	1	1	1	0	0	1	0	1	0	0	1	0	1	0	1	1	1	1	1	1	0	1	1	1	1	0	1	1	1	1	0	1
TCGA-AK-3443	1423	0	0	1	0	1	1	0	0	0	0	0	0	0	1	0	0	0	0	0	0	1	1	0	0	1	0	0	0	1	0	0	0	0	0	1	1	0	0	1	1	1	0	0	0	0	0	0	1
TCGA-BP-4975	1433	0	1	0	1	1	1	0	0	0	1	0	0	0	0	0	1	0	1	0	0	0	0	0	0	1	0	0	1	1	0	1	0	0	1	0	0	0	1	0	1	0	0	1	1	0	1	1	0
TCGA-CJ-4872	1435	0	1	0	1	1	1	1	1	0	1	0	1	1	0	1	1	0	1	1	0	1	1	1	1	0	1	0	1	0	1	1	1	1	1	0	0	1	1	1	0	1	1	1	1	1	1	0	1
TCGA-A3-3307	1436	0	1	1	1	1	1	1	0	0	0	0	1	0	0	1	1	1	1	0	0	1	1	1	1	0	1	1	1	0	1	1	1	1	1	1	1	1	1	1	1	0	1	1	1	1	1	1	0
TCGA-UZ-A9PV	1444	0	0	1	0	0	1	1	0	0	0	0	1	0	1	1	0	1	0	1	1	1	1	1	0	1	1	1	0	1	0	1	1	0	1	1	1	1	1	1	1	1	0	1	0	1	0	0	1
TCGA-BP-4804	1459	0	1	0	0	1	0	1	1	0	1	1	1	1	0	1	1	1	1	0	0	0	1	1	1	0	0	1	1	0	1	1	1	1	1	0	1	1	1	0	0	1	1	1	0	0	1	0	0
TCGA-BP-5168	1463	1	1	0	1	1	1	0	1	0	1	0	0	1	0	0	0	0	1	1	0	0	0	0	1	0	0	0	0	0	1	1	1	0	0	0	0	0	1	0	0	0	0	0	1	0	1	1	0
TCGA-BQ-7045	1468	1	1	0	1	0	1	0	0	0	0	1	0	0	1	0	0	0	0	0	1	0	0	1	0	0	1	0	0	0	0	0	1	0	0	0	0	1	0	0	0	1	0	0	1	1	0	0	0
TCGA-B8-5550	1476	0	1	0	1	1	0	1	0	0	0	1	0	1	0	0	0	0	0	0	0	0	0	0	0	0	0	0	1	1	1	0	1	0	0	0	0	0	0	0	0	0	0	0	0	0	1	1	0
TCGA-B0-5121	1485	0	1	1	1	1	1	0	0	1	1	0	1	1	0	1	1	0	1	1	0	0	1	1	1	1	1	1	0	1	1	1	1	1	1	1	0	1	1	0	1	1	1	1	1	1	1	1	0
TCGA-BP-4971	1487	0	1	1	0	0	0	1	1	1	1	0	1	1	0	1	1	1	1	1	0	1	1	1	1	1	1	1	1	1	1	1	1	1	1	1	1	1	1	1	1	1	1	1	1	1	1	0	1
TCGA-BP-4789	1489	0	1	0	0	1	1	0	1	0	0	1	0	1	0	0	0	0	1	0	0	0	0	0	0	1	0	0	0	1	0	1	0	1	1	0	0	0	0	0	0	0	0	0	0	1	0	1	0
TCGA-BP-5181	1495	0	1	0	1	1	1	0	0	0	0	0	0	0	0	0	0	0	1	0	0	0	0	0	0	0	0	0	0	0	1	0	0	0	0	0	0	0	0	0	0	0	0	0	1	0	1	1	0
TCGA-AL-A5DJ	1498	1	1	1	0	0	0	1	1	0	0	1	0	1	1	0	0	0	1	0	1	0	0	1	1	0	1	0	1	0	1	0	1	1	1	0	1	1	1	0	1	1	1	0	1	0	1	0	1
TCGA-CJ-4870	1498	0	1	0	1	1	1	1	0	0	1	0	0	1	0	0	0	0	0	0	0	0	0	0	0	1	0	0	1	0	1	1	0	0	0	0	0	1	0	0	0	0	0	0	0	0	1	1	0
TCGA-CJ-4907	1499	0	1	0	0	1	1	0	1	0	1	1	0	1	1	1	0	0	0	1	0	0	1	1	0	0	0	0	0	1	0	1	1	0	1	1	1	1	1	1	0	0	0	0	1	0	0	1	1
TCGA-AL-3471	1500	1	0	1	1	0	1	1	0	1	0	0	1	0	1	1	0	1	0	1	1	1	1	1	1	1	1	1	1	1	1	0	0	1	1	1	1	1	1	1	1	1	0	1	1	1	0	0	1
TCGA-SX-A71S	1504	0	0	1	0	0	1	0	0	1	1	0	1	0	1	1	0	1	0	1	1	1	1	1	0	1	1	1	0	1	0	0	0	0	1	1	1	0	1	1	1	1	0	1	0	1	0	0	0
TCGA-5P-A9JY	1508	1	0	1	0	1	1	1	0	1	0	1	1	0	1	1	0	1	0	1	1	1	1	1	0	0	1	1	1	0	0	1	1	0	1	1	1	1	1	1	1	1	0	1	0	1	0	0	1
TCGA-BQ-7053	1516	0	1	0	0	0	1	0	0	0	0	0	0	0	1	0	0	0	0	0	1	0	0	0	0	1	0	0	0	1	0	0	0	0	0	0	0	0	0	0	0	0	0	0	0	0	0	1	0
TCGA-B0-5119	1552	0	0	0	1	1	1	0	1	0	0	0	0	0	0	0	0	0	0	1	0	0	0	0	0	1	0	0	0	0	0	1	0	0	1	0	0	0	0	0	0	0	0	0	0	0	0	1	0
TCGA-G7-6790	1575	0	0	0	1	1	0	0	0	0	0	0	0	0	1	0	0	0	0	0	1	0	0	0	0	1	0	0	0	0	0	0	0	0	0	0	0	0	0	0	0	0	0	0	0	0	0	0	0
TCGA-P4-AAVK	1590	0	0	0	1	1	1	1	0	0	0	0	0	0	1	0	0	0	0	0	1	1	0	0	0	1	1	0	0	0	1	0	0	0	0	0	0	0	0	0	0	0	0	0	0	1	0	1	1
TCGA-SX-A7SS	1615	0	0	1	1	1	1	1	0	1	0	0	1	0	1	1	1	1	0	1	1	1	1	1	0	1	1	1	0	1	0	0	0	0	1	1	1	1	1	1	1	1	1	1	0	1	0	0	1
TCGA-A3-3373	1621	0	0	0	1	1	1	0	1	0	1	1	0	0	0	1	0	0	0	0	0	0	0	0	1	1	0	0	0	1	0	0	0	0	1	0	0	0	0	0	1	0	0	0	1	0	0	1	0
TCGA-A3-3329	1624	0	0	0	1	1	1	0	1	1	1	0	1	1	0	1	1	1	1	0	0	1	0	1	1	0	0	1	1	0	1	1	1	1	1	1	1	1	1	1	0	0	1	1	1	0	1	1	1
TCGA-CJ-6028	1625	1	1	0	0	0	0	0	1	0	1	1	0	1	0	0	1	0	1	1	0	0	0	0	1	1	0	0	1	0	1	1	1	1	0	0	0	0	0	0	0	0	1	0	1	0	1	1	0
TCGA-DV-A4VX	1626	1	1	1	1	1	0	1	1	1	1	1	1	1	1	1	1	1	1	1	1	1	1	1	1	0	1	1	1	0	1	1	1	1	1	1	1	0	1	1	0	1	1	1	1	1	1	1	1
TCGA-BP-4976	1632	0	1	0	1	1	1	0	1	0	0	0	0	1	0	0	0	0	0	0	0	0	0	0	0	1	0	0	0	1	0	1	0	0	0	0	0	0	0	0	0	0	0	0	0	0	0	1	0
TCGA-B0-4839	1639	1	1	0	0	1	0	0	0	0	1	1	0	1	1	0	0	0	1	0	1	0	0	0	1	0	0	0	1	0	1	1	1	0	1	0	0	0	0	0	0	0	1	0	0	0	1	0	1
TCGA-CJ-4641	1661	1	0	1	0	1	0	0	1	1	0	0	1	0	0	1	1	1	1	1	1	1	1	1	1	0	1	1	1	1	1	0	1	1	0	1	1	1	0	1	1	1	1	1	1	1	1	0	0
TCGA-BP-4344	1666	0	1	0	0	0	1	0	0	1	1	1	1	0	0	1	1	1	0	0	0	0	1	1	1	1	0	1	1	1	1	0	1	0	1	0	1	1	0	1	0	0	0	1	1	0	0	1	0
TCGA-BP-4177	1670	0	0	0	0	0	0	0	0	0	0	1	0	1	1	0	0	0	0	0	0	0	0	0	0	0	0	0	0	0	0	0	1	0	1	0	0	1	0	0	0	0	0	0	0	0	0	0	0
TCGA-CZ-5459	1683	0	1	0	1	1	1	1	1	1	1	0	0	1	0	0	1	0	1	0	1	0	0	0	0	0	0	0	1	0	1	1	1	1	1	0	0	1	0	0	0	0	1	0	1	1	1	1	1
TCGA-A3-3376	1696	1	1	1	1	0	1	1	1	0	1	1	1	0	0	1	1	1	1	1	0	1	1	0	1	1	0	1	0	0	0	1	1	0	0	0	0	1	0	1	0	1	0	1	0	1	1	1	0
TCGA-CJ-4900	1714	1	1	1	0	1	0	1	1	1	1	0	1	1	0	1	1	1	1	1	1	1	1	1	1	0	1	1	1	1	1	1	0	1	1	1	1	1	1	1	1	1	1	1	1	1	1	0	0
TCGA-2Z-A9JE	1728	0	1	1	1	0	1	1	0	1	0	1	0	1	1	0	0	0	0	0	1	1	0	1	0	1	1	0	1	0	0	0	0	0	0	0	1	0	0	0	1	1	0	0	0	1	0	0	1
TCGA-B0-5400	1733	0	1	0	0	0	0	1	1	1	1	1	0	1	1	0	1	0	1	0	1	1	0	1	1	0	1	0	1	0	1	1	1	0	0	0	1	0	0	0	0	0	1	0	1	1	1	0	1
TCGA-B0-4718	1778	0	1	1	0	1	0	1	0	1	1	1	1	1	0	1	1	1	1	1	0	1	1	1	1	1	1	1	1	1	0	0	1	1	1	1	1	1	1	1	1	1	1	1	1	0	1	0	1
TCGA-B0-5108	1782	0	1	0	0	0	0	1	1	1	1	1	1	1	0	1	1	0	1	1	0	0	1	1	1	0	0	0	1	0	1	1	1	1	0	0	0	1	1	0	0	0	1	1	1	1	1	0	1
TCGA-BP-4962	1785	0	0	0	0	1	0	0	1	0	0	1	0	0	0	0	0	0	0	0	0	0	0	0	0	0	0	0	0	0	1	1	1	1	0	0	0	0	0	0	0	0	1	0	0	0	1	1	0
TCGA-CZ-4859	1787	0	0	0	1	1	1	0	1	0	0	0	0	0	0	0	0	0	0	0	1	0	0	0	0	0	1	0	0	0	0	0	0	0	0	0	0	0	0	0	0	0	0	0	0	0	0	1	0
TCGA-B0-5700	1790	0	1	0	1	1	1	0	1	1	0	0	0	1	1	0	0	0	0	0	1	0	0	0	1	0	0	0	1	0	1	1	1	0	1	0	0	0	0	0	0	0	1	0	1	0	0	1	0
TCGA-CJ-4643	1793	0	0	1	1	1	1	0	0	0	1	1	1	0	1	1	1	1	1	1	0	1	1	1	1	1	0	1	0	1	0	0	1	1	1	1	1	1	1	1	1	0	1	1	0	0	1	1	1
TCGA-BP-4969	1794	0	1	1	1	1	1	1	0	1	1	1	1	0	0	1	1	1	1	1	0	1	1	1	1	0	1	1	1	1	0	1	0	0	1	1	1	1	1	1	1	1	0	1	0	1	1	1	0
TCGA-2Z-A9J2	1795	0	0	0	0	1	0	1	0	1	0	1	0	0	1	0	0	1	0	0	1	0	0	1	0	0	1	0	1	0	0	0	0	1	1	1	1	1	1	1	0	1	1	0	0	0	1	1	0
TCGA-DZ-6134	1856	0	0	0	1	0	0	0	0	0	0	0	0	0	1	0	0	0	0	0	1	0	0	0	0	1	0	0	0	0	0	0	0	0	0	0	0	0	0	0	0	0	1	0	0	0	0	0	0
TCGA-A4-7288	1857	0	0	1	1	0	1	0	0	0	0	0	0	0	0	0	0	0	0	0	0	0	0	0	0	1	0	0	0	1	0	0	0	0	0	0	0	0	0	0	0	0	0	0	0	0	0	0	0
TCGA-BP-4964	1862	0	1	0	1	1	1	0	1	0	1	0	1	1	0	1	1	1	1	1	0	0	1	1	1	0	0	1	1	1	1	1	1	1	0	1	1	0	1	1	0	1	1	1	1	1	1	1	1
TCGA-BP-4965	1871	0	1	0	1	0	0	0	1	0	1	1	0	0	0	0	0	0	0	0	0	0	1	0	1	0	0	0	0	0	0	1	1	0	1	0	0	0	0	0	0	0	0	0	0	0	1	1	0
TCGA-BP-4769	1876	0	1	0	0	0	0	0	1	1	1	1	0	0	1	1	0	0	1	0	1	0	1	1	0	0	0	0	0	1	0	0	1	0	1	0	0	1	0	0	0	0	0	1	0	1	1	0	0
TCGA-A3-3335	1886	0	0	0	1	0	1	0	1	1	1	1	0	1	1	0	1	1	1	1	1	1	1	1	1	0	1	1	1	0	1	1	1	1	0	1	1	1	1	1	1	1	0	1	1	1	1	1	1
TCGA-BP-4330	1888	0	0	1	0	1	1	0	0	1	1	0	1	0	0	1	1	1	1	1	0	1	1	0	1	0	1	1	0	1	0	1	1	1	1	1	1	1	1	1	1	1	1	1	0	1	1	1	0
TCGA-CJ-5683	1889	0	1	0	1	1	1	0	0	0	0	1	0	1	0	0	0	0	1	0	1	0	0	0	0	0	0	0	0	1	0	1	1	0	0	0	0	0	0	0	1	0	0	0	1	0	1	1	0
TCGA-CZ-5989	1905	0	1	0	1	1	1	0	1	0	0	1	0	0	0	0	1	0	1	0	0	1	1	0	1	1	0	1	0	1	1	1	1	1	0	0	0	0	0	0	1	0	0	1	0	0	0	0	0
TCGA-UZ-A9PO	1911	0	0	0	1	1	1	1	0	0	0	0	0	0	1	0	0	0	0	0	0	0	0	0	0	1	1	0	0	0	0	0	0	0	0	0	0	0	0	0	1	0	0	0	0	0	0	1	0
TCGA-BP-4343	1912	1	1	0	0	0	0	0	1	0	0	1	0	1	0	0	1	0	0	0	0	0	0	0	0	1	0	0	0	0	1	1	1	1	0	0	0	0	0	0	0	0	1	0	1	0	0	0	0
TCGA-BP-5178	1912	1	1	0	0	0	0	0	1	0	1	1	0	1	0	0	1	0	1	0	1	0	0	0	0	0	0	0	1	0	1	1	1	1	0	0	0	1	0	0	0	0	1	0	1	1	1	0	0
TCGA-5P-A9K6	1914	0	0	1	1	1	1	1	0	1	0	0	1	0	1	0	0	1	0	1	1	1	0	1	0	0	1	0	1	0	0	0	0	0	1	1	0	0	1	0	0	0	0	0	0	1	0	0	1
TCGA-CJ-4636	1924	0	0	1	1	0	1	0	0	1	1	1	1	0	0	1	1	1	1	1	0	1	1	0	1	0	1	1	1	0	1	1	0	1	0	1	1	1	0	1	1	1	1	1	1	1	1	0	0
TCGA-CZ-5451	1929	0	0	0	1	1	1	0	0	0	0	0	0	0	0	0	0	0	0	0	0	0	0	0	0	0	0	0	0	1	0	1	1	0	0	0	0	0	0	0	0	0	0	0	0	0	0	1	0
TCGA-CJ-4886	1952	0	1	0	1	1	0	1	1	0	0	1	0	1	0	1	1	0	1	0	0	0	1	0	1	1	0	0	0	1	1	1	1	1	1	0	0	1	0	0	1	0	1	1	1	0	0	1	0
TCGA-BP-4176	1955	0	1	1	1	0	1	1	1	1	1	1	0	1	0	0	1	1	1	1	0	1	1	1	1	1	0	1	0	0	1	1	1	1	0	0	0	0	1	0	1	0	1	1	1	0	1	1	1
TCGA-CJ-4876	1955	0	0	1	1	1	0	0	1	0	0	0	0	1	1	1	1	1	1	1	0	1	1	1	1	0	1	1	0	1	1	1	0	1	1	1	1	1	1	1	1	1	1	1	1	0	0	1	1
TCGA-CJ-5672	1972	1	1	0	0	1	0	0	0	0	1	1	0	1	1	0	1	0	1	0	1	0	0	0	1	0	1	0	0	0	1	1	1	1	0	0	0	0	0	0	0	0	1	0	0	0	1	1	0
TCGA-UZ-A9PX	1981	0	0	1	1	1	1	0	0	1	0	0	1	0	1	0	0	1	0	1	0	1	1	1	0	1	1	1	0	1	0	0	0	0	1	1	1	0	1	1	1	1	0	1	0	1	0	0	1
TCGA-CW-5588	2017	0	1	0	0	0	0	1	1	0	0	1	0	1	0	0	0	0	0	0	0	0	0	0	0	0	0	0	1	0	1	1	1	0	0	0	0	0	0	0	0	0	1	0	1	0	1	1	0
TCGA-AL-3472	2029	0	1	1	1	0	1	1	1	1	1	0	1	0	1	1	0	1	0	1	1	1	1	1	1	0	1	1	1	1	0	0	0	0	1	1	1	1	1	1	1	1	0	1	0	1	0	0	1
TCGA-CJ-5686	2038	0	0	0	1	1	0	0	1	0	1	1	0	1	0	0	1	0	1	0	1	0	0	0	0	1	0	0	1	0	0	1	1	0	0	0	0	0	1	0	0	0	1	0	1	0	1	1	0
TCGA-AL-7173	2060	0	1	1	1	0	0	1	1	0	0	0	0	1	1	0	0	0	0	0	1	0	0	1	0	0	0	0	1	0	1	0	0	0	0	0	0	1	0	0	0	1	1	0	1	0	1	0	0
TCGA-BP-4781	2080	0	1	0	0	0	1	0	1	0	1	0	0	1	0	0	0	0	0	0	0	0	0	0	1	1	0	0	1	0	1	1	1	1	0	0	0	0	0	0	0	0	0	0	1	0	0	1	0
TCGA-B0-4834	2090	1	0	1	0	0	1	0	0	0	0	0	0	0	1	0	0	0	0	0	0	1	0	0	0	1	0	0	0	1	0	0	0	0	1	1	0	0	0	0	0	0	0	0	0	0	0	0	1
TCGA-CZ-5464	2128	0	1	0	0	1	0	1	1	0	1	0	0	1	0	0	1	0	1	1	0	0	0	1	1	0	0	0	1	0	1	1	1	1	0	0	0	1	0	0	0	0	1	0	1	0	1	1	1
TCGA-G6-A8L7	2133	0	1	1	0	1	0	1	1	1	1	1	1	1	1	1	1	1	1	1	1	1	0	1	1	0	1	1	1	0	1	0	1	1	1	0	1	1	1	0	0	1	1	1	1	1	1	1	1
TCGA-AL-3467	2135	0	0	1	1	0	1	1	0	0	0	1	0	0	1	1	0	1	0	1	1	1	1	0	1	1	0	0	0	1	0	0	0	0	1	1	1	0	1	1	1	1	0	1	0	1	0	0	0
TCGA-B0-5695	2150	0	1	0	1	1	0	1	1	0	0	0	0	0	0	0	0	0	1	0	1	0	0	0	1	0	0	0	1	0	1	0	0	0	0	0	0	1	0	0	0	0	0	0	1	0	1	1	0
TCGA-B0-5702	2172	0	1	0	0	0	1	1	1	0	0	1	0	1	1	1	1	1	1	0	1	0	1	1	0	0	1	0	1	0	1	0	0	1	1	0	0	1	0	0	0	1	1	0	1	0	1	1	0
TCGA-BP-4960	2172	0	1	1	0	1	0	1	1	1	1	1	1	1	0	1	1	1	1	1	1	1	1	1	1	0	1	1	1	0	1	1	1	1	1	1	1	1	1	1	1	1	1	1	1	1	1	0	1
TCGA-5P-A9K4	2184	0	0	1	1	0	0	1	0	1	1	0	1	0	1	0	0	1	0	1	1	1	1	1	0	1	1	0	0	0	0	1	1	0	1	1	1	1	1	1	1	1	0	1	0	1	0	0	1
TCGA-BP-4765	2184	0	1	0	1	1	1	1	1	1	0	1	1	0	0	1	0	1	1	1	0	0	1	1	1	0	0	1	0	1	0	0	0	1	1	1	1	1	1	1	1	0	0	1	1	0	1	1	0
TCGA-CJ-4878	2186	0	1	1	1	1	1	1	0	1	1	0	1	1	1	1	0	1	1	1	0	1	1	1	1	1	1	1	1	1	1	1	0	0	1	1	1	1	1	1	1	1	0	1	1	1	1	1	0
TCGA-BP-4758	2208	0	1	1	0	1	0	0	0	1	0	1	1	1	1	1	1	1	1	0	0	0	0	1	1	0	1	1	0	0	1	1	0	1	1	0	1	1	0	0	0	1	1	0	0	1	1	1	0
TCGA-CW-5587	2226	0	0	0	1	1	0	0	1	0	0	0	0	0	0	0	0	0	0	0	0	0	0	0	1	1	0	0	0	1	0	1	0	0	0	0	0	0	0	0	0	0	1	0	0	0	0	1	0
TCGA-HE-A5NK	2228	0	1	1	0	0	0	0	1	1	0	0	1	1	1	1	1	0	0	0	1	1	0	0	0	1	1	1	0	1	0	0	1	0	0	1	0	0	1	0	1	1	1	1	1	0	1	0	1
TCGA-CJ-5684	2231	0	1	0	1	1	0	1	0	0	0	0	0	1	0	0	1	0	1	0	0	0	0	0	0	0	0	0	1	0	1	1	1	1	0	0	0	1	0	0	0	0	1	0	1	0	1	1	0
TCGA-AK-3431	2241	1	1	0	1	0	0	0	1	0	1	1	0	1	0	0	1	0	0	0	0	0	0	0	1	1	0	0	1	0	1	1	1	0	0	0	0	1	0	0	0	0	1	0	1	0	1	0	0
TCGA-B0-5703	2246	0	1	0	1	1	1	1	1	0	0	1	0	1	1	0	0	0	1	0	0	0	0	0	0	0	1	0	0	0	1	1	0	1	0	0	0	1	0	0	0	1	1	0	0	0	1	1	0
TCGA-BP-4342	2256	1	1	1	0	1	1	1	1	1	1	1	1	1	0	1	1	1	1	1	0	1	1	1	1	0	1	1	1	0	1	0	1	1	1	1	1	1	1	1	1	1	1	1	1	1	1	0	1
TCGA-BP-5180	2263	0	1	0	1	0	0	0	1	1	1	0	0	1	0	0	0	0	1	1	1	0	0	0	0	0	0	1	1	1	1	1	1	1	0	0	0	0	0	0	0	0	1	1	0	0	1	1	1
TCGA-A3-3370	2274	0	0	1	1	1	1	0	1	1	1	0	1	0	0	1	1	1	1	1	0	0	1	1	1	1	0	1	0	1	0	0	0	1	1	1	1	1	1	1	1	1	1	1	0	1	0	1	0
TCGA-CJ-4874	2283	0	1	0	1	1	0	0	0	0	0	0	0	1	0	0	0	0	0	0	0	0	0	0	0	0	0	0	0	0	0	1	1	1	0	0	0	0	0	0	0	0	1	0	0	0	0	1	0
TCGA-2Z-A9J1	2298	0	0	1	0	0	0	1	0	1	0	0	1	0	1	0	1	0	0	0	1	1	1	0	0	0	1	0	0	0	0	0	0	0	0	0	1	0	0	1	0	1	0	0	0	1	0	1	1
TCGA-AL-3468	2331	1	0	1	1	1	1	1	0	1	0	0	1	0	1	1	0	1	0	1	1	1	1	1	0	1	1	1	1	1	1	0	0	0	1	1	1	0	1	1	1	1	0	1	1	1	0	1	1
TCGA-BP-4760	2361	0	1	0	0	0	0	0	1	0	1	1	0	1	0	0	0	0	0	0	0	0	0	0	0	1	0	0	0	1	0	0	1	0	0	0	0	0	0	0	0	0	0	0	0	0	0	0	0
TCGA-BP-4759	2372	0	1	0	0	1	1	1	1	1	1	1	0	1	0	0	0	0	1	0	0	0	0	1	0	0	0	0	1	0	1	1	0	1	1	0	0	1	0	0	0	0	0	0	0	0	1	1	0
TCGA-CW-5589	2378	0	1	0	1	1	1	0	1	0	1	1	0	0	0	0	0	0	0	0	0	0	0	0	1	1	0	0	0	0	0	1	1	0	0	0	0	0	0	0	0	0	0	0	1	0	1	1	0
TCGA-B0-4833	2386	1	0	1	0	1	1	1	0	1	1	1	1	1	1	1	1	1	1	1	1	1	1	1	1	0	1	1	1	1	1	1	1	1	1	1	1	1	1	1	1	1	1	1	0	1	1	1	1
TCGA-5P-A9K2	2392	0	0	1	0	0	0	1	0	1	1	0	1	1	1	1	0	1	0	1	1	1	0	1	0	0	1	1	1	0	0	0	1	0	1	1	1	1	1	1	1	1	0	1	1	1	0	0	1
TCGA-P4-AAVO	2400	0	1	0	1	1	1	1	0	0	0	0	0	1	1	0	0	0	0	1	1	0	0	0	0	1	1	0	1	1	1	0	0	0	0	0	1	1	0	0	0	0	0	0	0	0	1	1	1
TCGA-CZ-5453	2419	1	0	0	1	1	0	1	0	0	1	1	0	0	1	0	0	0	0	1	0	0	0	0	1	1	0	0	1	1	1	1	1	0	1	0	0	0	0	0	1	0	0	0	1	0	1	1	0
TCGA-CJ-4871	2423	0	1	0	0	1	1	0	1	0	1	1	0	1	0	0	0	0	1	0	0	0	0	0	1	0	0	0	1	0	1	1	1	1	0	0	0	0	0	0	0	0	0	0	1	0	0	1	0
TCGA-CZ-5982	2439	0	1	0	1	0	0	1	0	0	0	0	0	1	0	0	0	0	1	0	0	0	1	0	1	1	0	0	1	1	0	0	0	1	1	0	0	0	0	0	1	0	0	0	1	0	1	1	0
TCGA-BP-4331	2454	1	0	1	0	1	1	0	0	1	1	1	1	0	0	1	1	1	1	1	0	1	1	0	1	0	1	1	1	1	0	1	0	1	1	1	1	0	1	1	1	1	1	1	1	1	1	1	1
TCGA-P4-A5EB	2477	0	0	0	1	1	0	0	0	0	0	0	0	0	1	0	0	0	0	0	1	0	0	1	0	1	0	0	0	1	0	0	0	0	0	0	0	0	0	0	0	0	0	0	0	0	0	1	0
TCGA-HE-7129	2492	0	0	1	1	0	0	0	0	0	0	1	0	0	1	0	0	0	0	0	1	1	0	1	0	1	0	0	0	1	0	0	0	1	0	1	0	0	0	0	1	0	0	0	0	1	0	0	1
TCGA-A3-3359	2504	0	0	1	1	1	1	0	0	0	1	0	1	0	1	1	1	1	1	1	0	1	1	1	1	1	1	1	0	1	0	1	1	1	1	1	1	1	1	1	1	1	1	1	1	1	0	1	0
TCGA-AK-3460	2508	0	1	1	1	0	1	0	0	1	1	1	1	1	0	1	0	1	1	1	0	0	1	0	1	1	1	1	1	1	1	0	1	1	1	1	0	1	1	1	1	1	0	1	0	0	1	1	0
TCGA-AK-3453	2531	0	1	1	0	1	1	1	0	1	0	0	1	1	0	1	1	1	1	1	1	1	1	1	1	0	1	1	1	1	0	1	0	1	1	1	1	1	1	1	1	1	1	1	1	1	1	0	1
TCGA-CW-6090	2552	0	1	0	0	0	0	0	1	1	1	1	0	1	0	0	0	0	1	0	0	0	0	0	1	0	0	0	1	0	1	1	1	1	0	0	0	0	0	0	0	0	1	0	1	0	1	0	1
TCGA-CJ-4869	2554	0	1	0	0	1	0	0	0	0	0	0	0	1	0	0	0	0	0	0	1	0	0	0	0	0	0	0	1	0	1	1	1	1	0	0	0	1	0	0	0	0	1	0	1	0	1	1	0
TCGA-IA-A83S	2609	1	0	0	0	1	1	0	0	0	0	1	0	0	1	0	0	0	0	0	1	0	0	1	0	0	1	0	0	0	0	0	0	0	0	0	0	0	0	0	0	0	0	0	0	0	0	1	1
TCGA-UZ-A9PQ	2624	1	0	0	1	0	1	1	0	0	0	0	0	0	1	0	0	1	0	1	0	1	1	0	1	0	0	1	0	1	0	1	0	0	1	1	1	0	1	1	1	1	0	0	0	0	0	0	1
TCGA-B0-5697	2630	0	0	0	0	0	0	0	0	0	1	0	0	0	1	0	0	0	0	0	1	0	0	0	0	0	0	0	0	0	0	0	1	1	0	0	0	0	0	0	0	0	1	0	0	0	0	0	0
TCGA-P4-A5E7	2649	0	0	1	1	0	1	0	1	1	1	1	1	0	1	1	0	0	0	0	1	1	1	1	0	1	1	0	0	1	0	0	1	0	1	1	1	0	1	1	1	0	0	0	1	1	0	0	1
TCGA-5P-A9JZ	2744	0	0	1	0	0	1	0	0	1	0	0	1	0	1	0	0	1	0	0	1	0	0	1	0	1	1	1	1	0	0	0	0	0	0	1	1	1	0	1	1	0	0	0	0	1	0	0	0
TCGA-CZ-5457	2754	0	1	0	0	1	1	0	1	1	1	1	0	1	0	0	0	0	0	0	0	0	0	0	0	0	0	0	0	1	1	1	0	0	0	0	0	0	0	0	0	0	0	0	0	0	0	1	0
TCGA-B0-5102	2764	1	0	1	1	1	1	0	0	0	1	1	0	0	1	0	1	1	1	1	0	1	1	1	0	0	1	1	0	1	0	0	0	0	1	1	1	0	1	1	1	1	0	1	0	0	0	1	1
TCGA-G7-6792	2765	0	0	0	1	1	0	0	0	0	0	0	0	0	1	0	0	0	0	0	1	0	0	0	0	1	0	0	0	1	0	0	1	1	0	0	0	0	0	0	0	0	0	0	0	0	0	0	0
TCGA-B0-5713	2782	0	1	0	1	1	0	0	1	0	0	1	0	0	0	0	0	0	0	0	0	0	0	0	0	1	0	0	0	1	0	0	0	1	0	0	0	0	0	0	0	0	0	0	0	1	0	1	0
TCGA-CZ-5458	2789	0	0	0	0	1	1	0	1	1	0	0	0	1	1	0	0	0	1	0	0	0	0	0	0	1	0	0	0	1	1	1	1	0	0	0	0	0	0	0	0	0	1	0	0	0	1	1	0
TCGA-CW-5581	2799	0	0	0	1	1	1	0	0	0	1	0	0	0	1	0	0	0	0	0	0	0	0	0	0	1	0	0	0	1	1	1	1	0	0	0	0	1	0	0	0	0	0	0	0	0	0	1	0
TCGA-BQ-7048	2839	0	1	0	0	0	1	1	0	0	0	1	0	1	1	0	0	0	0	0	1	0	0	0	1	1	1	0	1	1	0	1	0	0	0	0	0	0	0	0	0	0	0	0	0	0	1	0	1
TCGA-BP-4338	2859	0	1	0	1	0	0	0	0	0	0	1	0	1	0	0	1	0	1	0	0	0	0	0	0	0	0	0	1	0	1	1	1	1	0	0	0	0	1	0	0	0	1	1	1	0	1	1	0
TCGA-AK-3440	2865	0	0	1	0	1	1	0	0	0	0	0	0	0	1	0	0	0	0	0	0	1	0	0	0	1	0	0	1	1	0	0	0	0	0	1	1	0	0	1	0	0	0	0	0	0	0	0	0
TCGA-AK-3451	2868	0	1	0	1	1	1	1	0	0	1	0	0	1	1	0	0	0	1	0	0	0	0	1	0	0	1	0	1	0	1	1	0	1	0	0	0	0	0	0	0	0	1	0	1	1	1	1	0
TCGA-IA-A83V	2941	1	1	1	0	1	1	0	0	1	0	0	0	0	1	0	0	0	0	0	1	0	0	1	0	0	1	0	0	0	0	0	0	0	0	0	0	1	0	0	0	0	1	0	0	0	0	0	1
TCGA-BP-4325	2964	0	0	1	1	1	1	0	0	1	0	0	1	0	0	1	1	1	1	1	0	1	1	1	1	0	1	1	1	1	0	1	0	1	1	1	1	0	1	1	1	1	1	1	0	0	1	1	0
TCGA-UZ-A9PP	3010	0	0	1	1	0	0	0	0	1	0	0	1	0	1	0	0	1	0	1	1	0	1	0	0	1	1	1	0	1	0	0	0	0	0	1	0	1	0	1	1	1	0	0	0	0	0	1	0
TCGA-BP-4165	3037	0	1	1	1	1	1	1	1	1	0	1	1	1	0	1	1	1	1	1	0	1	1	1	1	0	1	1	1	1	1	1	1	0	1	1	1	1	1	1	1	1	1	1	1	1	1	1	1
TCGA-BP-4162	3074	0	1	1	0	1	0	0	0	0	1	0	1	0	0	1	1	1	1	1	0	0	1	0	1	1	0	1	0	1	0	0	0	1	0	1	1	0	0	1	0	0	1	1	1	0	0	1	0
TCGA-CJ-4639	3229	0	1	0	1	1	1	0	0	1	1	1	1	0	0	1	1	1	1	1	0	1	1	1	1	1	0	1	0	1	0	0	0	1	1	1	1	1	1	1	1	1	1	1	1	0	1	1	0
TCGA-CZ-4862	3271	0	0	0	0	0	0	0	1	1	1	1	1	0	1	1	1	0	1	1	0	1	1	1	1	1	1	0	0	1	0	1	1	1	1	1	1	1	0	1	1	1	1	1	0	1	0	0	1
TCGA-AK-3429	3328	0	1	0	1	1	0	1	1	0	0	0	0	1	1	0	0	0	0	0	0	0	0	0	1	0	0	0	1	0	1	0	0	1	0	0	0	0	0	0	0	0	1	0	0	0	0	1	0
TCGA-CJ-4897	3341	0	0	0	0	1	1	0	1	0	0	0	0	0	1	0	0	0	0	0	0	0	0	0	0	1	0	0	0	1	0	1	0	0	0	0	0	0	0	0	0	0	0	0	0	0	0	1	0
TCGA-BP-4158	3377	0	1	1	1	1	1	0	1	1	1	1	1	0	0	1	1	1	1	1	0	1	1	1	1	1	1	1	1	1	1	1	0	0	1	1	1	1	1	1	1	1	0	1	0	1	1	1	0
TCGA-B0-5690	3392	0	1	0	1	1	0	0	1	0	0	1	1	1	0	0	1	0	0	0	0	0	0	1	1	0	0	0	0	0	0	1	1	0	0	0	0	1	0	0	0	0	0	0	1	0	1	0	0
TCGA-AK-3433	3409	0	0	0	1	1	1	1	0	0	0	0	0	0	1	0	0	0	0	0	0	1	1	0	0	1	0	0	0	1	0	0	0	0	0	1	1	0	0	1	0	1	0	1	0	0	0	0	0
TCGA-B0-5691	3431	0	0	0	1	1	1	0	1	0	0	0	0	0	0	0	0	0	0	0	0	0	0	0	0	1	0	0	0	1	0	0	0	0	0	0	0	0	0	0	0	0	0	0	0	0	0	1	0
TCGA-CJ-4634	3498	0	1	1	1	1	1	0	0	0	0	1	1	0	0	1	1	1	1	1	0	0	1	1	1	1	0	1	0	1	1	1	0	0	1	0	1	0	1	1	1	1	0	1	0	1	1	1	1
TCGA-CJ-4890	3519	0	1	0	0	0	0	1	1	1	1	1	1	1	0	1	1	0	1	0	0	0	1	0	1	1	0	1	1	0	1	1	1	1	0	0	0	1	0	0	1	0	1	1	1	1	1	0	0
TCGA-CJ-4875	3554	1	1	1	0	1	1	1	1	1	1	1	1	1	1	1	1	1	1	1	0	1	1	1	1	0	1	1	1	1	1	1	1	1	1	1	1	1	1	1	1	1	1	1	1	1	1	0	1
TCGA-CJ-6027	3615	1	0	0	0	0	0	0	1	1	1	1	0	1	0	0	1	0	1	1	0	0	0	0	1	0	0	1	1	0	1	1	1	1	0	0	0	1	0	0	0	0	1	0	1	0	1	0	1
TCGA-CJ-6032	3639	0	1	0	1	1	0	0	0	0	1	1	0	1	0	0	0	0	1	0	1	0	0	0	1	0	0	0	0	1	0	0	0	1	1	0	0	0	0	0	0	0	0	0	1	0	0	1	0
TCGA-CJ-5682	3736	0	1	0	1	1	0	0	1	1	0	0	0	1	1	0	0	0	0	0	0	0	0	0	1	1	0	0	0	1	1	1	1	0	1	0	0	1	0	0	0	0	0	0	0	0	1	0	0
TCGA-B0-5707	3744	0	0	0	0	1	0	1	0	0	1	1	0	0	1	0	0	0	0	0	1	0	0	0	0	1	1	0	0	1	0	0	1	0	0	0	0	0	0	0	0	0	0	0	0	0	0	1	0
TCGA-BQ-7044	3760	0	0	0	1	0	1	0	0	0	0	1	0	0	0	0	0	0	0	0	0	0	0	0	0	1	0	0	0	1	0	0	0	0	0	0	0	0	0	0	0	0	0	0	0	1	0	1	0
TCGA-B0-5812	3834	0	1	0	1	1	0	0	1	1	1	1	0	1	0	0	0	0	1	0	0	0	0	1	0	1	0	0	0	1	0	1	0	0	0	0	0	0	0	0	0	0	0	0	1	0	0	1	0
TCGA-CJ-5675	3936	0	0	0	1	1	0	0	0	0	0	0	0	1	1	0	0	0	1	0	1	0	0	0	0	0	0	0	0	0	1	1	1	1	0	0	0	0	0	0	0	0	1	0	0	0	0	1	0
TCGA-DW-7834	3950	0	0	0	1	1	0	1	0	0	0	0	0	1	1	0	0	0	0	0	1	1	0	0	0	1	1	0	1	0	0	0	0	1	0	0	0	0	0	0	1	0	0	0	0	0	0	0	1
TCGA-CJ-5671	3987	0	1	0	0	0	0	1	1	0	1	1	0	1	0	0	1	0	0	0	0	0	0	0	0	0	0	0	1	0	1	1	1	0	0	0	0	1	0	0	0	0	1	0	1	0	1	0	1
TCGA-CJ-5676	4067	0	1	0	0	1	0	1	1	1	1	1	0	1	0	0	1	0	1	0	0	0	0	0	1	0	0	0	1	0	1	1	1	1	0	0	0	1	0	0	0	0	1	0	1	1	1	0	0
TCGA-B0-5693	4074	0	1	0	1	1	1	0	1	0	1	0	1	1	0	0	0	0	1	0	0	0	0	0	1	1	0	0	1	1	1	1	1	0	1	0	0	1	1	0	0	0	0	0	1	0	1	1	0
TCGA-B0-5705	4537	0	0	0	1	1	1	0	0	0	0	0	0	0	0	0	0	0	0	0	0	0	0	0	0	1	0	0	0	1	0	0	0	0	0	0	0	0	0	0	0	0	0	0	0	0	0	1	0
TCGA-GL-6846	5925	0	0	0	1	1	1	0	0	0	0	1	0	0	1	0	0	0	0	0	1	1	0	0	0	1	0	0	0	1	1	0	0	0	0	0	0	1	1	0	0	0	0	0	0	0	0	0	1
[truncated: 17 more columns]

## Sheet: Figure 5
case_submitter_id	os	vital	R
TCGA-G7-6790	1575	0	3.96707
TCGA-A4-8515	709	0	4.00137
TCGA-P4-A5EB	2477	0	4.93296
TCGA-BQ-7055	799	0	4.96559
TCGA-BQ-7060	214	0	5.57377
TCGA-BQ-5886	792	0	5.85549
TCGA-GL-8500	841	0	6.31368
TCGA-G7-6792	2765	0	6.4351
TCGA-SX-A7SL	823	0	6.48648
TCGA-B0-5705	4537	0	6.48775
TCGA-5P-A9JZ	2744	0	6.50287
TCGA-AK-3443	1423	0	6.58435
TCGA-A4-7584	650	0	6.58559
TCGA-A4-7288	1857	0	6.61813
TCGA-BQ-7044	3760	0	6.76142
TCGA-A4-7583	3	0	6.83393
TCGA-B9-7268	671	0	6.89491
TCGA-B0-4834	2090	1	6.9135
TCGA-B9-4617	35	0	7.02241
TCGA-A3-3328	1385	0	7.06484
TCGA-A4-8310	780	0	7.18401
TCGA-HE-7129	2492	0	7.25931
TCGA-CZ-5451	1929	0	7.30231
TCGA-CW-5581	2799	0	7.37871
TCGA-A4-8312	708	0	7.39982
TCGA-SX-A71V	876	0	7.44549
TCGA-CJ-4897	3341	0	7.46815
TCGA-A4-A48D	379	0	7.46901
TCGA-AK-3433	3409	0	7.47074
TCGA-A4-A5XZ	479	0	7.5081
TCGA-5P-A9KC	377	0	7.56303
TCGA-5P-A9JY	1508	1	7.58689
TCGA-UZ-A9PQ	2624	1	7.61663
TCGA-B4-5835	16	0	7.62325
TCGA-BP-5184	1133	0	7.79122
TCGA-DW-7837	1142	0	7.79593
TCGA-BQ-5876	586	0	7.82372
TCGA-F9-A97G	13	0	7.82764
TCGA-B1-7332	1141	0	7.83843
TCGA-CJ-4874	2283	0	7.86634
TCGA-EV-5902	578	0	7.93696
TCGA-DW-7963	1240	0	7.98735
TCGA-BP-4325	2964	0	8.00989
TCGA-UZ-A9PX	1981	0	8.05881
TCGA-B3-A6W5	309	0	8.10789
TCGA-IA-A83V	2941	1	8.14849
TCGA-F9-A7VF	73	0	8.20189
TCGA-B8-5165	737	0	8.23083
TCGA-B4-5836	141	0	8.23169
TCGA-B0-5691	3431	0	8.23618
TCGA-CW-5587	2226	0	8.25481
TCGA-2Z-A9JO	949	0	8.30704
TCGA-BQ-7053	1516	0	8.32381
TCGA-BP-4976	1632	0	8.32788
TCGA-DZ-6134	1856	0	8.33722
TCGA-IA-A83S	2609	1	8.33772
TCGA-HE-A5NH	791	0	8.34724
TCGA-2Z-A9J2	1795	0	8.36587
TCGA-A4-A772	0	0	8.36684
TCGA-CZ-4859	1787	0	8.37138
TCGA-B4-5844	7	0	8.42191
TCGA-GL-6846	5925	0	8.43505
TCGA-2Z-A9JS	492	1	8.43548
TCGA-BQ-7048	2839	0	8.44394
TCGA-2Z-A9J1	2298	0	8.44471
TCGA-B0-5707	3744	0	8.44762
TCGA-B9-A8YI	374	0	8.49392
TCGA-IZ-A6M8	497	0	8.50458
TCGA-SX-A71U	1357	0	8.50875
TCGA-HE-7128	0	0	8.57246
TCGA-B8-4151	1299	0	8.59408
TCGA-AK-3440	2865	0	8.60027
TCGA-B8-4146	511	0	8.60477
TCGA-5P-A9KF	845	0	8.61319
TCGA-BP-4177	1670	0	8.69109
TCGA-B0-5119	1552	0	8.69241
TCGA-G7-7501	624	1	8.70947
TCGA-A3-A8OW	323	0	8.72756
TCGA-UZ-A9PP	3010	0	8.73919
TCGA-SX-A7SP	496	1	8.75881
TCGA-CW-5589	2378	0	8.76723
TCGA-BP-4762	1343	1	8.79495
TCGA-CJ-5675	3936	0	8.79844
TCGA-A3-3373	1621	0	8.81514
TCGA-EU-5906	206	0	8.82428
TCGA-A3-3374	1314	0	8.84926
TCGA-5P-A9K6	1914	0	8.85003
TCGA-A4-7997	927	0	8.86106
TCGA-AK-3465	369	0	8.87916
TCGA-BQ-5892	364	0	8.89131
TCGA-B3-4103	930	0	9.02218
TCGA-A4-7286	554	0	9.0725
TCGA-BP-4334	645	1	9.10041
TCGA-BQ-7045	1468	1	9.10169
TCGA-B9-A69E	452	0	9.11678
TCGA-AK-3447	1217	0	9.13086
TCGA-SX-A7SS	1615	0	9.13831
TCGA-BP-4962	1785	0	9.20051
TCGA-B8-4621	788	0	9.21191
TCGA-SX-A7SN	578	0	9.23545
TCGA-BP-4789	1489	0	9.23589
TCGA-CZ-5458	2789	0	9.25483
TCGA-CZ-5989	1905	0	9.29112
TCGA-BQ-5883	1242	0	9.30039
TCGA-B0-5713	2782	0	9.31738
TCGA-BP-5181	1495	0	9.33598
TCGA-2Z-A9JN	740	0	9.33809
TCGA-UZ-A9PJ	797	1	9.34751
TCGA-B0-5697	2630	0	9.3495
TCGA-B3-3925	1029	0	9.3868
TCGA-G7-A8LB	547	0	9.40599
TCGA-BP-5202	29	0	9.42954
TCGA-BP-4982	1014	0	9.43887
TCGA-CJ-5683	1889	0	9.44305
TCGA-CZ-4856	18	0	9.48099
TCGA-BP-4795	620	0	9.48886
TCGA-AK-3429	3328	0	9.54672
TCGA-T7-A92I	356	0	9.55825
TCGA-BP-4797	1107	0	9.55951
TCGA-B0-5812	3834	0	9.5647
TCGA-B0-4839	1639	1	9.57695
TCGA-A3-3343	945	0	9.57727
TCGA-GL-7773	393	0	9.6021
TCGA-Y8-A894	567	0	9.60305
TCGA-HE-A5NK	2228	0	9.60478
TCGA-5P-A9K4	2184	0	9.65675
TCGA-HE-A5NI	360	0	9.65729
TCGA-UZ-A9PZ	657	0	9.683
TCGA-P4-AAVK	1590	0	9.69769
TCGA-B0-5695	2150	0	9.69867
TCGA-SX-A7SR	805	0	9.74238
TCGA-SX-A7SO	1257	0	9.75867
TCGA-CZ-5457	2754	0	9.76124
TCGA-BP-4965	1871	0	9.76566
TCGA-BP-4758	2208	0	9.79492
TCGA-MH-A55W	1043	0	9.80425
TCGA-SX-A71S	1504	0	9.81658
TCGA-GL-A59R	378	0	9.82533
TCGA-CJ-4907	1499	0	9.84519
TCGA-SX-A7SQ	1266	0	9.85309
TCGA-UZ-A9PV	1444	0	9.88574
TCGA-A3-3349	1385	0	9.93225
TCGA-CJ-4643	1793	0	9.98327
TCGA-CJ-4634	3498	0	10.013
TCGA-BP-4969	1794	0	10.0229
TCGA-DV-5573	1130	0	10.1017
TCGA-CJ-4639	3229	0	10.1082
TCGA-UZ-A9PO	1911	0	10.1123
TCGA-P4-A5E7	2649	0	10.12
TCGA-BP-4975	1433	0	10.1271
TCGA-6D-AA2E	362	0	10.1398
TCGA-A3-3370	2274	0	10.1516
TCGA-B4-5843	11	0	10.1519
TCGA-BP-4162	3074	0	10.1538
TCGA-2Z-A9JE	1728	0	10.16
TCGA-O9-A75Z	471	0	10.1686
TCGA-CJ-6032	3639	0	10.1694
TCGA-V9-A7HT	965	0	10.1719
TCGA-DW-7839	419	0	10.1868
TCGA-B0-5102	2764	1	10.1873
TCGA-B0-5703	2246	0	10.2013
TCGA-MH-A856	947	0	10.2139
TCGA-DW-7834	3950	0	10.2397
TCGA-AS-3778	43	0	10.2639
TCGA-KV-A6GE	885	0	10.2756
TCGA-BP-5194	408	0	10.2774
TCGA-CZ-4862	3271	0	10.3539
TCGA-BP-4973	1384	0	10.3721
TCGA-CJ-5686	2038	0	10.3912
TCGA-B4-5377	365	0	10.4135
TCGA-B1-A47M	659	0	10.4203
TCGA-B2-4102	952	0	10.4314
TCGA-B2-3924	1092	0	10.4337
TCGA-BP-4330	1888	0	10.4418
TCGA-B0-5693	4074	0	10.4774
TCGA-GL-A9DE	496	0	10.4894
TCGA-BP-5168	1463	1	10.5014
TCGA-PJ-A5Z9	540	0	10.5312
TCGA-BP-4340	562	1	10.5382
TCGA-CJ-5672	1972	1	10.5481
TCGA-CZ-5453	2419	1	10.5571
TCGA-B0-5690	3392	0	10.5662
TCGA-5P-A9K0	677	0	10.5671
TCGA-BP-4760	2361	0	10.5782
TCGA-CJ-4869	2554	0	10.5964
TCGA-DW-7840	114	0	10.6058
TCGA-BP-4987	1124	0	10.6086
TCGA-BQ-7056	612	0	10.6099
TCGA-A3-3359	2504	0	10.6298
TCGA-5P-A9K2	2392	0	10.6303
TCGA-BP-5007	1140	0	10.6406
TCGA-BQ-7061	218	0	10.6513
TCGA-BQ-5882	658	1	10.6631
TCGA-BP-5177	293	0	10.6794
TCGA-BP-4158	3377	0	10.6879
TCGA-BP-4803	204	0	10.7308
TCGA-B2-5636	919	0	10.7495
TCGA-Y8-A8RZ	205	0	10.7598
TCGA-Y8-A898	475	0	10.7717
TCGA-A3-3376	1696	1	10.8021
TCGA-MW-A4EC	498	0	10.8255
TCGA-CJ-5676	4067	0	10.8387
TCGA-3Z-A93Z	385	0	10.8475
TCGA-BP-4166	13	0	10.8666
TCGA-BP-4993	177	0	10.8721
TCGA-CJ-5682	3736	0	10.8975
TCGA-4A-A93Y	352	0	10.928
TCGA-MH-A560	924	0	10.9384
TCGA-IA-A40U	511	0	10.9431
TCGA-BP-4804	1459	0	10.9705
TCGA-B8-5550	1476	0	11.0009
TCGA-A4-A6HP	379	0	11.0011
TCGA-B0-4694	106	1	11.0067
TCGA-B2-3923	992	0	11.0829
TCGA-BP-5191	967	0	11.1103
TCGA-5P-A9KA	395	0	11.1226
TCGA-BP-4991	1413	0	11.1239
TCGA-CJ-4870	1498	0	11.161
TCGA-CW-5584	164	1	11.1985
TCGA-MH-A854	536	0	11.2134
TCGA-DV-5566	1398	0	11.2242
TCGA-A3-3380	567	0	11.2425
TCGA-B3-8121	379	0	11.2452
TCGA-CZ-5455	561	1	11.2465
TCGA-CZ-5986	373	0	11.2854
TCGA-A3-A6NI	1018	0	11.2902
TCGA-CJ-5689	0	1	11.292
TCGA-CJ-4886	1952	0	11.3101
TCGA-A3-3331	1257	0	11.3213
TCGA-B8-A54G	53	0	11.3456
TCGA-AK-3451	2868	0	11.3603
TCGA-A4-7287	597	1	11.4001
TCGA-CJ-4916	1373	0	11.4002
TCGA-CZ-4864	1315	1	11.4036
TCGA-B0-4823	454	1	11.406
TCGA-AK-3460	2508	0	11.4379
TCGA-BP-5190	1011	0	11.4399
TCGA-CJ-5684	2231	0	11.4482
TCGA-BQ-5877	270	1	11.4672
TCGA-CJ-4871	2423	0	11.4737
TCGA-BP-4769	1876	0	11.5254
TCGA-A3-3306	1120	0	11.534
TCGA-BQ-5890	233	0	11.5357
TCGA-B0-5088	563	1	11.537
TCGA-B0-5700	1790	0	11.5537
TCGA-Q2-A5QZ	428	0	11.5977
TCGA-BQ-5889	329	1	11.6185
TCGA-BP-4765	2184	0	11.6188
TCGA-AL-3472	2029	0	11.6392
TCGA-B8-5162	36	0	11.6455
TCGA-AK-3453	2531	0	11.6662
TCGA-B8-5549	194	0	11.6784
TCGA-P4-AAVO	2400	0	11.6862
[truncated: 156 more rows]

## Sheet: Figure 6
case_submitter_id	os	vital	R	Group
[truncated: 818 more rows]

[truncated: 2 more sheets: Figure 7, Figure 8]
