# Supplementary material for: Identification of Five Ferroptosis-Related LncRNAs as Novel Prognosis and Diagnosis Signatures for Renal Cancer
Source: Front Mol Biosci. 2022 Jan 18;8:763697. doi: 10.3389/fmolb.2021.763697 (PMC8804361; doi:10.3389/fmolb.2021.763697)
Supplement: Supplementary file 4 [file Table4.XLSX]

## Sheet: 5a
Category	Term	Count	GenesRatio	PValue	Genes	List Total	Pop Hits	Pop Total	Fold Enrichment	Bonferroni	Benjamini	FDR
GOTERM_BP_DIRECT	proteolysis	71	8.94207	2.23e-20	ADAMDEC1, IGHV3-23, IGHV4-34, IGHV4-39, PHEX, WFDC2, IGLV2-8, ADAMTS4, IGHG3, IGHG4, IGHG1, IGHG2, IGKV1-16, IGKV1-17, IGLC3, IGLC2, HGFAC, IGHV3-30, TPSG1, MMP1, HGF, IGHV3-33, F2, MMP9, ASRGL1, PRSS53, FOLH1, MMP16, MMP15, PAPPA, ADAM12, IGKV4-1, DPEP1, MMP19, IGLV3-19, PAPPA2, C1S, KLK1, C1R, HTRA3, TMPRSS4, KLK4, TMPRSS2, IGHV3-48, IGLV3-1, IGHV1-69, IGLV2-11, ADAMTS16, ADAMTS14, RELN, IGLV1-…	674	500	16792	3.53778	6.1e-17	1.56e-17	1.54e-17
GOTERM_BP_DIRECT	immune response	50	6.29723	1.92e-11	CXCL6, ADAMDEC1, IGHV3-23, IGHV4-34, AQP9, DEFB1, IGHV1-46, IGHV4-39, CXCL13, IGLV2-8, CYSLTR2, IGKV1-16, IGKV1-17, IGHV3-30, IGHV3-33, IL1R2, CHIT1, AIM2, IGKV4-1, IGLV3-19, SEMA7A, C1R, IGHV3-48, IGLV3-1, IGHV1-69, IGLV2-11, IGLV1-40, IGLV1-47, IGKC, IGLV6-57, IGLV2-14, IGLV3-21, IGLV1-44, IGKV3-15, CCL19, CCL18, IGHV3-53, TNFSF14, CD70, CCL20, IGHV3-11, IGKV1-5, TNFSF13, LIF, IGLV7-43, IL6, IG…	674	421	16792	2.9589	5.24e-08	6.54e-09	6.47e-09
GOTERM_BP_DIRECT	receptor-mediated endocytosis	43	5.41562	2.28e-20	CD163L1, TMPRSS4, IGHV3-23, IGHV4-34, ILDR1, HP, TMPRSS2, IGHV3-48, IGLV3-1, IGHV4-39, IGHV1-46, IGHV1-69, LOXL2, IGLV2-11, IGLV2-8, IGLV1-40, IGKV1-16, IGLV1-47, IGLV6-57, IGKC, IGKV1-17, IGLV2-14, IGLV3-21, IGLV1-44, IGLC3, IGKV3-15, IGLC2, APOB, AMN, IGHV3-30, IGHV3-53, IGHV3-33, IGHV3-11, IGKV1-5, IGLV7-43, IGLV1-51, TFR2, IGLV2-23, ALB, SAA1, IGKV4-1, IGKV3-20, IGLV3-19	674	186	16792	5.75968	6.23e-17	1.56e-17	1.54e-17
GOTERM_BP_DIRECT	oxidation-reduction process	42	5.28967	0.000481	STEAP3, GLDC, CYP4A22, NDUFA4L2, PLOD2, PTGS2, TM7SF2, LOXL2, CYP17A1, HSD11B1, HSD11B2, AKR7A3, RDH12, TDO2, NNT, IYD, LDHD, PHYHD1, CRYM, MIOX, RRM2, PTGIS, AKR1C1, DIO1, SCD5, CYP4A11, DIO2, PYCR1, KMO, CP, DHRS2, FA2H, ALDH6A1, CYP24A1, BDH1, LOX, MTHFD2, P4HA3, CHDH, PAH, GPD1L, DEGS2	674	592	16792	1.76754	0.731227	0.0525429	0.0519657
GOTERM_BP_DIRECT	cell adhesion	41	5.16373	3.54e-06	SRPX, SPON1, TROAP, NTM, DPT, HAPLN3, HAPLN1, LOXL2, COMP, ADGRE1, LGALS4, RELN, GPNMB, CHL1, ITGB8, NCAM1, POSTN, ACTN2, CNTN6, APLP1, FN1, L1CAM, AJAP1, COL1A1, MFAP4, COL5A1, FAP, ITGA10, COL6A2, COL7A1, ADAM12, CDH11, ADGRB1, CERCAM, PKP1, COL6A3, CNTN3, TGFBI, ITGA5, CD44, FREM2	674	459	16792	2.22543	0.00962151	0.000569	0.000562
GOTERM_BP_DIRECT	complement activation, classical pathway	40	5.03778	6e-29	IGHM, C1S, C1R, IGHV3-23, IGHV4-34, IGHV3-48, IGLV3-1, IGHV4-39, IGHV1-46, IGHV1-69, IGLV2-11, IGLV2-8, IGHG3, IGHG4, IGHG1, IGLV1-40, IGHG2, IGKV1-16, IGLV1-47, IGLV6-57, IGKC, IGKV1-17, IGLV2-14, IGLV3-21, IGLV1-44, IGLC3, IGKV3-15, IGLC2, IGHV3-30, IGHV3-53, IGHV3-33, IGHV3-11, IGKV1-5, IGLV7-43, IGLL5, IGLV1-51, IGLV2-23, IGKV4-1, IGKV3-20, IGLV3-19	674	99	16792	10.0662	1.64e-25	8.2e-26	8.11e-26
GOTERM_BP_DIRECT	complement activation	38	4.78589	5.59e-29	C1S, C1R, IGHV3-23, IGHV4-34, IGHV3-48, IGLV3-1, IGHV4-39, IGHV1-46, IGHV1-69, IGLV2-11, IGLV2-8, IGHG3, IGHG4, IGHG1, IGLV1-40, IGHG2, IGKV1-16, IGLV1-47, IGLV6-57, IGKC, IGKV1-17, IGLV2-14, IGLV3-21, IGLV1-44, IGLC3, IGKV3-15, IGLC2, IGHV3-30, IGHV3-53, IGHV3-33, IGHV3-11, IGKV1-5, IGLV7-43, IGLV1-51, IGLV2-23, IGKV4-1, IGKV3-20, IGLV3-19	674	87	16792	10.882	1.53e-25	8.2e-26	8.11e-26
GOTERM_BP_DIRECT	regulation of immune response	37	4.65995	6.13e-16	IGHV3-23, IGHV4-34, IGHV3-48, IGLV3-1, IGHV4-39, IGHV1-46, IGHV1-69, TREM1, IGLV2-11, IGLV2-8, IGLV1-40, IGKV1-16, IGLV1-47, IGLV6-57, IGKC, IGKV1-17, IGLV2-14, IGLV3-21, IGLV1-44, IGLC3, IGKV3-15, IGLC2, IGHV3-30, IGHV3-53, IGHV3-33, IGHV3-11, IGKV1-5, IGLV7-43, COL1A1, COL3A1, IGLV1-51, CLEC2B, COL1A2, IGLV2-23, IGKV4-1, IGKV3-20, IGLV3-19	674	178	16792	5.17874	1.82e-12	2.79e-13	2.76e-13
GOTERM_BP_DIRECT	Fc-gamma receptor signaling pathway involved in phagocytosis	36	4.53401	3.48e-20	IGHV3-23, IGHV4-34, IGHV3-48, IGLV3-1, IGHV4-39, IGHV1-46, IGHV1-69, IGLV2-11, IGLV2-8, IGHG3, IGHG4, IGHG1, IGLV1-40, IGHG2, IGKV1-16, IGLV1-47, IGLV6-57, IGKC, IGKV1-17, IGLV2-14, IGLV3-21, IGLV1-44, IGLC3, IGKV3-15, IGLC2, IGHV3-30, IGHV3-53, IGHV3-33, IGHV3-11, IGKV1-5, IGLV7-43, IGLV1-51, IGLV2-23, IGKV4-1, IGKV3-20, IGLV3-19	674	127	16792	7.06222	9.5e-17	1.9e-17	1.88e-17
GOTERM_BP_DIRECT	Fc-epsilon receptor signaling pathway	32	4.03023	4.2e-12	IGHV3-23, IGHV4-34, IGHV3-48, IGLV3-1, IGHV4-39, IGHV1-46, IGHV1-69, IGLV2-11, IGLV2-8, IGLV1-40, IGKV1-16, IGLV1-47, IGLV6-57, IGKC, IGKV1-17, IGLV2-14, IGLV3-21, IGLV1-44, IGLC3, IGKV3-15, IGLC2, IGHV3-30, IGHV3-53, IGHV3-33, IGHV3-11, IGKV1-5, IGLV7-43, IGLV1-51, IGLV2-23, IGKV4-1, IGKV3-20, IGLV3-19	674	178	16792	4.47891	1.15e-08	1.64e-09	1.62e-09

## Sheet: 5b
Category	Term	Count	GenesRatio	PValue	Genes	List Total	Pop Hits	Pop Total	Fold Enrichment	Bonferroni	Benjamini	FDR
GOTERM_CC_DIRECT	integral component of membrane	243	30.6045	0.000641	ACSM1, PLEKHB1, AQP9, AQP6, SLC4A1, CWH43, AQP2, TMEM92, AQP1, VSIG1, PRIMA1, IL15RA, SLC34A2, SLC6A19, TMEM52B, IL1R2, SLC34A1, FIBCD1, ENTPD8, HOGA1, UNC5D, SLC51B, RUNX1, TMEM82, ACE2, CLDN4, SFRP2, CLDN3, TFR2, PAPPA, ADGRB1, CLDN7, FREM1, CFTR, FREM2, CDS1, SMIM3, SLC22A6, SMIM5, ABCB1, EPHA10, CLCNKB, IL20RB, HSD11B1, NKAIN1, HSD11B2, CD79A, GRIN2A, ATP6V0A4, PROM1, B4GALNT2, B4GALNT4, FER1…	717	5163	18224	1.19627	0.224717	0.0133918	0.0129533
GOTERM_CC_DIRECT	plasma membrane	236	29.7229	1.09e-10	GLDC, IGHV3-23, AQP9, SERPINE1, SLC4A1, AQP2, ENO2, AQP1, IGLV2-8, PREX2, LGALS4, VSIG1, IGKV1-16, IGKV1-17, PRIMA1, TSPYL2, IL15RA, SLC34A2, SLC6A19, SLC6A18, IGHV3-30, ACTN2, IL1R2, IGHV3-33, SLC34A1, KCNK15, ENTPD8, UNC5D, CACNA2D4, SLC51B, ACE2, CLDN4, ADGRB1, CLDN7, IGKV4-1, TRIB3, EPHA1, CFTR, FREM2, SLC22A6, NRN1, ABCB1, COL13A1, EPHA10, CLCNKB, IL20RB, CLCNKA, IGHV1-69, SLC6A20, NKAIN1, C…	717	4121	18224	1.45557	4.34e-08	6.2e-09	5.99e-09
GOTERM_CC_DIRECT	extracellular exosome	198	24.937	1.18e-17	CPNE4, ACSM1, IGHV3-23, SERPINE1, ABAT, SLC4A1, AQP2, ENO2, AQP1, IGKV1-16, IGKV1-17, CKMT1B, SLC6A19, TMEM52B, ACTN2, IGHV3-33, MYO7B, KRT7, HOGA1, ACE2, RBP4, CLDN3, ATP6V0D2, CFTR, FREM2, PADI1, SLC22A6, C5ORF46, ABCB1, KLK1, CRABP2, EPHA10, PCBP3, ATP6V0A4, PROM1, APOB, PCK1, TSPAN1, HAO2, ST14, NAPSA, CADM4, TNFSF13, LRRN4, FN1, CP, AIF1L, ALDH6A1, TF, COL1A2, MYO5B, PAH, SLC22A8, RYR2, PIGR…	717	2811	18224	1.79031	4.7e-15	1.57e-15	1.52e-15
GOTERM_CC_DIRECT	extracellular region	158	19.8992	7.13e-28	CDA, ADAMDEC1, OLFML2B, EPO, IGHV3-23, SERPINE1, HP, F13A1, DEFB1, CXCL13, ERFE, COMP, IGLV2-8, IGHG3, IGHG4, IGHG1, LIPC, EFEMP1, IGHG2, IGKV1-16, IGKV1-17, IGLON5, ENPP5, IGFBP1, IGHV3-30, IGFBP5, ACTN2, HGF, IGHV3-33, IGFBP3, IL1R2, PRLR, PDGFRL, PGF, PRSS53, EREG, CHIT1, ACE2, RBP4, SFRP2, LOX, LYG1, PAPPA, ADAM12, IGKV4-1, COL13A1, HTRA3, KLK4, IGHV1-69, REG3G, EFNA5, KNG1, IGLV2-11, ADAMTS1…	717	1610	18224	2.49434	2.83e-25	2.83e-25	2.74e-25
GOTERM_CC_DIRECT	extracellular space	133	16.7506	1.84e-23	SPON1, EPO, IGHV3-23, SERPINE1, HP, DEFB1, CXCL13, ERFE, ENO2, LOXL2, COMP, LGALS4, IGHG3, IGHG4, IGHG1, LIPC, EFEMP1, IGHG2, DPYSL3, IGFBP1, IL15RA, POSTN, IGHV3-30, HGF, IGFBP3, PGF, EREG, CHIT1, ACE2, RBP4, SFRP2, LOX, MTHFD2, PAPPA, DPEP1, SCG2, SEMA7A, NRN1, TACSTD2, DPT, STC1, KNG1, PCSK1N, FLRT3, STC2, IGFBP6, APOB, PROM1, CPA4, SPTBN2, KL, NAPSA, ST14, TNFSF14, TNFSF13, FN1, LIF, CP, BMP7…	717	1347	18224	2.50962	7.29e-21	3.64e-21	3.53e-21
GOTERM_CC_DIRECT	integral component of plasma membrane	104	13.0982	5.92e-10	STEAP3, AQP9, AQP6, SLC4A1, AQP2, BEST1, AQP1, TM7SF2, BEST4, CYSLTR2, SLC16A7, SLC34A2, RNF43, SLC6A19, CASR, SLC15A1, SLC6A18, SLC15A2, SLC34A1, KCNK15, EREG, SCNN1G, CLDN4, FOLH1, CLDN3, TFR2, SCNN1B, ADGRB1, SCNN1A, MAL, ROR2, RHCG, EPHA1, SLC22A6, EPHA10, CLCNKB, TACSTD2, CLCNKA, SLC6A20, MCHR1, KCNV1, CD79A, GRIN2A, ADGRG2, FLRT3, PROM1, TSPAN1, SLC38A5, KL, ST14, CADM4, SLC10A2, LRRN4, SLC…	717	1415	18224	1.86811	2.35e-07	2.94e-08	2.84e-08
GOTERM_CC_DIRECT	apical plasma membrane	43	5.41562	2.7e-13	ABCB1, AQP6, STC1, PTH1R, AQP2, SLC6A20, AQP1, SLC22A12, SLC22A13, UPK1B, ADGRG2, MARVELD2, ATP6V0A4, PROM1, SPTBN2, SLC34A2, KL, SLC12A3, AMN, SLC10A2, SLC34A1, SLC12A1, CYP4A11, FN1, AJAP1, SLC2A9, SCNN1G, SLC7A5, GPR143, CLDN4, OCLN, TF, SCNN1B, SCNN1A, CDHR2, DPEP1, MAL, RHCG, KCNK2, ATP6V0D2, F2RL2, CFTR, ATP6V1B1	717	291	18224	3.75578	1.07e-10	2.14e-11	2.07e-11
GOTERM_CC_DIRECT	cell surface	43	5.41562	2.3e-05	SRPX, IGHM, ABCB1, CLSTN2, EPO, HMMR, SLC7A11, PCSK6, AREG, GRIN2A, CLMP, SRPX2, ADGRG2, ITGB8, NCAM1, SLIT2, LBP, PROM1, PPFIA4, FGB, FGA, SLC34A1, FGG, UNC5D, L1CAM, F3, PRLR, IL17RB, GREM1, ACE2, TF, LRFN5, FOLH1, FAP, MMP16, PLXNB3, MELTF, ITGA5, KCNK2, RAMP1, CD44, ADA, CFTR	717	542	18224	2.01648	0.00909625	0.000609	0.000589
GOTERM_CC_DIRECT	proteinaceous extracellular matrix	41	5.16373	3.33e-13	SPON1, SERPINA1, OLFML2B, COL11A1, DPT, NDNF, ADAMTS12, HAPLN3, HAPLN1, ADAMTS16, COMP, ADAMTS4, ADAMTS14, PODNL1, RELN, EFEMP1, CHL1, FLRT3, COL10A1, SLIT2, GPC4, CTHRC1, POSTN, MMP1, LUM, COL22A1, FN1, MMP9, ASPN, COL1A2, COL5A1, MMP16, LOX, ENAM, COL6A2, COL5A2, COL6A3, MMP19, CD248, TGFBI, ANGPTL4	717	268	18224	3.88842	1.32e-10	2.2e-11	2.13e-11
GOTERM_CC_DIRECT	blood microparticle	34	4.28212	6.69e-16	IGHM, C1S, C1R, ACSM1, IGHV3-23, HP, F13A1, SLC4A1, KNG1, IGHG3, IGHG4, IGHG1, IGHG2, IGLV1-47, IGKC, IGKV1-17, IGLV3-21, IGLC3, IGKV3-15, IGLC2, FGB, FGA, BCHE, IGKV1-5, FGG, FN1, F2, CP, IGLL5, TF, ALB, IGKV4-1, ANGPTL4, IGKV3-20	717	152	18224	5.68539	2.64e-13	6.64e-14	6.42e-14

## Sheet: 5c
Category	Term	Count	GenesRatio	PValue	Genes	List Total	Pop Hits	Pop Total	Fold Enrichment	Bonferroni	Benjamini	FDR
GOTERM_MF_DIRECT	serine-type endopeptidase activity	58	7.30479	4.57e-28	IGHV3-23, IGHV4-34, HP, IGHV1-46, IGHV4-39, PCSK6, IGLV2-8, IGHG3, IGHG4, IGHG1, IGHG2, IGKV1-16, IGKV1-17, IGLC3, IGLC2, HGFAC, IGHV3-30, TPSG1, MMP1, HGF, IGHV3-33, F2, MMP9, F3, PRSS53, MMP15, IGKV4-1, MMP19, IGLV3-19, C1S, KLK1, C1R, HTRA3, TMPRSS4, KLK4, TMPRSS2, IGHV3-48, IGLV3-1, IGHV1-69, IGLV2-11, IGLV1-40, IGLV1-47, IGKC, IGLV6-57, IGLV2-14, IGLV3-21, IGLV1-44, IGKV3-15, ST14, IGHV3-53,…	646	255	16881	5.94365	3.95e-25	3.95e-25	3.91e-25
GOTERM_MF_DIRECT	antigen binding	39	4.91184	9.55e-28	IGHM, IGHV3-23, IGHV4-34, IGHV3-48, IGLV3-1, IGHV4-39, IGHV1-46, IGHV1-69, IGLV2-11, IGLV2-8, IGHG3, IGHG4, IGHG1, IGLV1-40, IGHG2, IGKV1-16, IGLV1-47, IGLV6-57, IGKC, IGKV1-17, IGLV2-14, IGLV3-21, IGLV1-44, IGLC3, IGKV3-15, IGLC2, LAG3, IGHV3-30, IGHV3-53, IGHV3-33, IGHV3-11, IGKV1-5, IGLV7-43, IGLL5, IGLV1-51, IGLV2-23, IGKV4-1, IGKV3-20, IGLV3-19	646	103	16881	9.89448	8.26e-25	4.13e-25	4.08e-25
GOTERM_MF_DIRECT	receptor binding	26	3.27456	0.00236385	TENM2, SERPINE1, VTCN1, KNG1, PCSK1N, SRPX2, ITGB8, LBP, IGFBP6, HAO2, FGB, IGFBP1, FGA, AMN, CADM4, TNFSF14, CD70, FGG, TNFSF13, LIF, NSG1, F2, C1QL1, PTPRD, AMACR, ANGPTL1	646	353	16881	1.92471	0.870592	0.166153	0.164423
GOTERM_MF_DIRECT	heparin binding	19	2.39295	4.11e-05	CXCL6, POSTN, COL13A1, APLP1, FN1, NDNF, CXCL13, PCSK6, BMP7, PGF, KNG1, COMP, LIPC, COL5A1, GPNMB, COL5A3, SAA1, SLIT2, APOB	646	160	16881	3.10312	0.0349173	0.00710814	0.0070341
GOTERM_MF_DIRECT	metalloendopeptidase activity	17	2.14106	6.06e-06	ADAMDEC1, MMP1, TSHZ2, ADAMTS12, MMP9, PHEX, ADAMTS16, ADAMTS4, ADAM19, ADAMTS14, MMP16, FAP, MMP15, PAPPA, ADAM12, MMP19, PAPPA2	646	113	16881	3.9313	0.0052182	0.00130796	0.00129434
GOTERM_MF_DIRECT	transporter activity	17	2.14106	0.00478	SLC13A1, SLC13A2, SLC12A3, SLC15A2, ABCB1, CRABP2, AQP9, SLC12A1, AQP6, SLC51B, AQP2, AQP1, RBP4, SLC17A9, FABP6, LCN2, KIF20A	646	202	16881	2.19919	0.984074	0.275328	0.27246
GOTERM_MF_DIRECT	structural molecule activity	17	2.14106	0.0283312	FGB, FGA, FGG, KRT23, KRT7, ADD2, CLDN11, UPK1B, CLDN4, DES, CLDN3, KRT17, MAP7D2, CLDN7, CLDN19, NEFL, NEFM	646	247	16881	1.79853	1	0.6715	0.664505
GOTERM_MF_DIRECT	iron ion binding	13	1.63728	0.0144915	MIOX, PTGIS, CYP4A11, CYP4A22, SCD5, PLOD2, CYP17A1, FA2H, CYP24A1, P4HA3, PAH, LCN2, MELTF	646	153	16881	2.22033	0.999997	0.500826	0.495609
GOTERM_MF_DIRECT	extracellular matrix structural constituent	11	1.38539	0.000215	COL1A1, COMP, COL3A1, COL1A2, COL5A1, LUM, COL11A1, COL5A3, COL5A2, HAPLN3, HAPLN1	646	67	16881	4.29026	0.169236	0.0308982	0.0305764
GOTERM_MF_DIRECT	protease binding	11	1.38539	0.00522895	ADAMTS4, COMP, SERPINA1, FAP, CHL1, CD70, SERPINE1, LCN2, FN1, CST6, F3	646	101	16881	2.84601	0.989216	0.282363	0.279422

## Sheet: 5d
Category	Term	Count	GenesRatio	PValue	Genes	List Total	Pop Hits	Pop Total	Fold Enrichment	Bonferroni	Benjamini	FDR
KEGG_PATHWAY	Metabolic pathways	68	8.56423	0.00636208	GALNT11, CDA, GALNT16, GDA, GLDC, TREH, ACSM1, ABAT, OGDHL, GBA3, ENO2, FTCD, TM7SF2, LIPC, TDO2, NMRK2, NNT, CKMT1B, HMGCS2, G6PC, PTGIS, MAT1A, HOGA1, KMO, FOLH1, BDH1, MTHFD2, CHDH, PCCB, ITPKA, ALDOB, FBP1, ATP6V0D2, ST6GALNAC5, ATP6V1B1, CDS1, NDUFA4L2, PTGS2, AK7, ACAT1, CYP17A1, FUT3, HSD11B1, FUT6, RDH12, MGAT3, INPP5J, ATP6V0A4, GPAT3, PIP5K1B, CKB, PCK1, HAO2, KL, GGT6, RRM2, TPK1, GAD1…	285	1219	6879	1.34644	0.769603	0.164978	0.159957
KEGG_PATHWAY	PI3K-Akt signaling pathway	26	3.27456	0.00413052	EPO, COL11A1, EFNA5, COMP, RELN, ITGB8, PCK1, G6PC, HGF, FN1, PRLR, PGF, COL1A1, COL3A1, IL6, COL1A2, COL5A1, PPP2R2C, ITGA10, COL6A2, COL5A3, IL2RA, COL5A2, COL6A3, MTCP1, ITGA5	285	345	6879	1.81901	0.614027	0.158337	0.153518
KEGG_PATHWAY	Cytokine-cytokine receptor interaction	23	2.89673	0.000415	CXCL6, IL15RA, TNFSF14, EPO, CD70, CCL20, IL1R2, TNFSF13, LIF, IL20RB, INHBA, CXCL13, BMP7, PRLR, IL17RB, INHBE, EDAR, IL6, IL2RA, IL21R, CCL19, CCL18, IL12RB2	285	243	6879	2.28456	0.0909781	0.0238416	0.023116
KEGG_PATHWAY	Focal adhesion	18	2.267	0.00486414	ACTN2, HGF, COL11A1, FN1, PGF, COL1A1, COMP, COL3A1, RELN, COL1A2, COL5A1, ITGA10, COL6A2, COL5A3, COL5A2, COL6A3, ITGB8, ITGA5	285	206	6879	2.10904	0.674203	0.159822	0.154958
KEGG_PATHWAY	ECM-receptor interaction	17	2.14106	3.91e-07	COL11A1, FN1, HMMR, COL1A1, COMP, COL3A1, RELN, COL1A2, COL5A1, ITGA10, COL6A2, COL5A3, COL5A2, COL6A3, ITGB8, ITGA5, CD44	285	87	6879	4.71639	9e-05	9e-05	8.73e-05
KEGG_PATHWAY	Protein digestion and absorption	16	2.01511	2.49e-06	SLC15A1, SLC6A19, COL13A1, COL11A1, COL22A1, COL1A1, ACE2, COL3A1, COL1A2, COL5A1, COL6A2, COL5A3, COL7A1, COL5A2, COL6A3, COL10A1	285	88	6879	4.38852	0.000573	0.000286	0.000278
KEGG_PATHWAY	Complement and coagulation cascades	12	1.51134	0.000105	FGB, FGA, SERPINA1, PROC, C1S, C1R, FGG, SERPINE1, F13A1, F2, F3, KNG1	285	69	6879	4.19771	0.0239285	0.00807272	0.00782703
KEGG_PATHWAY	Amoebiasis	11	1.38539	0.011826	COL1A1, COL3A1, IL6, COL1A2, COL5A1, ACTN2, COL11A1, IL1R2, COL5A3, COL5A2, FN1	285	106	6879	2.50477	0.935183	0.24727	0.239745
KEGG_PATHWAY	Platelet activation	11	1.38539	0.0419883	FGB, COL1A1, FGA, COL3A1, COL1A2, COL5A1, COL11A1, COL5A3, FGG, COL5A2, ADCY8	285	130	6879	2.04235	0.999948	0.551737	0.534945
KEGG_PATHWAY	Bile secretion	9	1.1335	0.00717296	ABCB1, SLC10A2, AQP9, SLC22A8, SLC51B, ADCY8, SLC22A7, CFTR, AQP1	285	69	6879	3.14828	0.809047	0.164978	0.159957
