# Supplementary material for: Identification of Five Ferroptosis-Related LncRNAs as Novel Prognosis and Diagnosis Signatures for Renal Cancer
Source: Front Mol Biosci. 2022 Jan 18;8:763697. doi: 10.3389/fmolb.2021.763697 (PMC8804361; doi:10.3389/fmolb.2021.763697)
Supplement: Supplementary file 5 [file Table1.XLSX]

## Sheet: 2a-d
case_submitter_id	os	vital	M	N	T	S	ENSG00000183784	ENSG00000196756	ENSG00000225855	ENSG00000233593	ENSG00000248323	Risk	Group
TCGA-G7-6790	1575	0	MX	NX	T1a	Stage I	807.861	243.58	34.3608	2.29072	11.4536	3.96707	0
TCGA-A4-8515	709	0	MX	NX	T1a	Stage I	435.03	268.807	142.477	1.89969	0.949847	4.00137	0
TCGA-P4-A5EB	2477	0	MX	NX	T1b	Stage I	745.378	240.382	68.819	0.969282	36.8327	4.93296	0
TCGA-BQ-7055	799	0	M0	NX	T1a	Stage I	167.485	473.785	134.29	3.01774	0	4.96559	0
TCGA-BQ-7060	214	0	M0	NX	T1a	Stage I	558.866	508.866	101.612	4.83867	4.83867	5.57377	0
TCGA-BQ-5886	792	0	M0	NX	T3a	Stage III	748.578	518.992	63.0551	4.8504	16.168	5.85549	0
TCGA-GL-8500	841	0	MX	NX	T1b	Stage I	295.485	348.106	103.217	20.2387	1.01194	6.31368	0
TCGA-G7-6792	2765	0	MX	NX	T1b	Stage I	434.046	456.79	86.2405	3.79079	19.9017	6.4351	0
TCGA-SX-A7SL	823	0	M0	NX	T1a	Stage I	299.468	1669.37	393.45	1.59291	1.59291	6.48648	0
TCGA-B0-5705	4537	0	M0	N0	T1	Stage I	2440.1	515.628	103.71	43.0907	5.84281	6.48775	0
TCGA-5P-A9JZ	2744	0	0	NX	T1b	0	222.371	572.048	224.025	4.1333	2.47998	6.50287	0
TCGA-AK-3443	1423	0	M0	N0	T2	Stage II	538.524	557.51	197.631	35.3838	0	6.58435	0
TCGA-A4-7584	650	0	MX	NX	T1a	Stage I	215.044	439.048	504.756	2.98672	1.99115	6.58559	0
TCGA-A4-7288	1857	0	MX	NX	T1a	0	273.637	241.998	117.151	32.4944	0.855115	6.61813	0
TCGA-BQ-7044	3760	0	M0	NX	T3a	Stage III	266.471	566.824	115.379	0.915709	35.7127	6.76142	0
TCGA-A4-7583	3	0	M0	N0	T1	Stage I	256.864	673.631	166.707	1.70109	14.4593	6.83393	0
TCGA-B9-7268	671	0	M0	N0	T2	Stage II	113.709	612.213	91.4612	12.3596	0.823975	6.89491	0
TCGA-B0-4834	2090	1	M0	N0	T1a	Stage I	225.313	414.027	100.647	25.1618	1.14372	6.9135	0
TCGA-B9-4617	35	0	M0	NX	T1a	0	295.285	844.881	279.743	18.367	0	7.02241	0
TCGA-A3-3328	1385	0	M0	N0	T1b	Stage I	535.619	441.574	149.151	15.4294	6.61259	7.06484	0
TCGA-A4-8310	780	0	MX	NX	T3a	Stage III	221.314	655.944	131.989	11.999	2.66644	7.18401	0
TCGA-HE-7129	2492	0	M0	NX	T2	Stage II	165.037	503.638	154.075	9.7439	3.04497	7.25931	0
TCGA-CZ-5451	1929	0	M0	N0	T2	Stage II	1511.58	527.853	83.9767	55.6209	8.72485	7.30231	0
TCGA-CW-5581	2799	0	M0	NX	T1b	Stage I	1218.53	218.755	67.5064	244.39	2.56354	7.37871	0
TCGA-A4-8312	708	0	MX	NX	T1	Stage I	30.7509	386.095	201.589	7.97246	0	7.39982	0
TCGA-SX-A71V	876	0	M0	NX	T1	Stage I	309.378	596.799	250.496	8.98193	4.98996	7.44549	0
TCGA-CJ-4897	3341	0	M0	NX	T3a	Stage III	552.305	290.099	114.676	36.5724	7.43844	7.46815	0
TCGA-A4-A48D	379	0	MX	NX	T1b	Stage I	543.923	834.859	68.6681	10.8423	21.6847	7.46901	0
TCGA-AK-3433	3409	0	M0	N0	T2	Stage II	362.555	777.607	147.647	18.0457	3.28104	7.47074	0
TCGA-A4-A5XZ	479	0	MX	NX	T2a	Stage II	276.824	382.625	121.744	94.207	0	7.5081	0
TCGA-5P-A9KC	377	0	MX	NX	T1b	0	1235.98	448.534	242.08	13.7027	23.7513	7.56303	0
TCGA-5P-A9JY	1508	1	MX	NX	T2	0	600.391	1028.29	536.206	10.6974	2.67435	7.58689	0
TCGA-UZ-A9PQ	2624	1	MX	N1	T2	Stage III	304.37	1670.06	333.483	2.64669	7.05785	7.61663	0
TCGA-B4-5835	16	0	M0	N0	T1	Stage I	1467.75	1143.02	88.9774	40.306	9.12589	7.62325	0
TCGA-BP-5184	1133	0	M0	NX	T1a	Stage I	2240.35	355.19	122.441	99.2768	12.1338	7.79122	0
TCGA-DW-7837	1142	0	MX	NX	T1b	Stage I	278.258	695.645	144.188	13.9129	6.32405	7.79593	0
TCGA-BQ-5876	586	0	M0	NX	T1a	Stage I	1767.71	951.723	91.0075	104.89	4.6275	7.82372	0
TCGA-F9-A97G	13	0	M0	N0	T3	Stage III	1027.19	436.08	56.88	30.1129	42.3811	7.82764	0
TCGA-B1-7332	1141	0	MX	NX	T2a	Stage II	425.444	1269.2	62.9848	17.8259	10.6955	7.83843	0
TCGA-CJ-4874	2283	0	M0	N0	T1b	Stage I	940.109	306.358	80.4762	82.3052	10.974	7.86634	0
TCGA-EV-5902	578	0	M0	NX	T1	Stage I	80.7406	1079.17	248.786	2.62571	4.59499	7.93696	0
TCGA-DW-7963	1240	0	MX	N0	T1b	Stage I	334.219	657.42	194.655	3.67274	36.7274	7.98735	0
TCGA-BP-4325	2964	0	M0	N0	T1b	Stage I	2324.92	421.834	529.708	35.4212	12.8804	8.00989	0
TCGA-UZ-A9PX	1981	0	MX	N0	T1	Stage I	441.401	499.246	442.291	13.3488	7.11937	8.05881	0
TCGA-B3-A6W5	309	0	MX	NX	T1	Stage I	252.767	748.811	209.633	16.391	4.31343	8.10789	0
TCGA-IA-A83V	2941	1	MX	NX	T1b	Stage I	468.615	575.634	108.641	24.3226	14.5935	8.14849	0
TCGA-F9-A7VF	73	0	M0	NX	T1a	Stage I	388.026	1777.53	229.12	5.54322	12.9342	8.20189	0
TCGA-B8-5165	737	0	M0	N0	T1a	Stage I	592.379	292.903	100.799	48.2084	17.5303	8.23083	0
TCGA-B4-5836	141	0	M0	N0	T1b	Stage I	1063.96	402.844	64.9749	88.5282	17.8681	8.23169	0
TCGA-B0-5691	3431	0	M0	N0	T1a	Stage I	608.101	321.261	96.8882	66.2919	11.4736	8.23618	0
TCGA-CW-5587	2226	0	M0	N0	T3b	Stage III	944.733	277.441	118.789	73.3464	15.9449	8.25481	0
TCGA-2Z-A9JO	949	0	MX	N0	T1b	Stage I	864.709	590.054	114.691	89.0364	6.03636	8.30704	0
TCGA-BQ-7053	1516	0	M0	NX	T3	Stage III	300.323	387.454	119.264	83.4231	2.4718	8.32381	0
TCGA-BP-4976	1632	0	M0	NX	T1a	Stage I	496.78	360.845	77.2357	53.1382	15.4471	8.32788	0
TCGA-DZ-6134	1856	0	MX	NX	T1a	Stage I	232.731	249.167	58.5115	40.7608	17.0932	8.33722	0
TCGA-IA-A83S	2609	1	MX	NX	TX	0	339.239	408.438	118.143	23.6286	16.8776	8.33772	0
TCGA-HE-A5NH	791	0	0	NX	T1a	Stage I	321.197	388.195	187.2	15.7642	17.7348	8.34724	0
TCGA-2Z-A9J2	1795	0	MX	NX	T1a	Stage I	326.09	1053.52	258.006	71.6682	0	8.36587	0
TCGA-A4-A772	0	0	MX	NX	T1b	Stage I	738.952	490.188	306.673	14.6812	25.2842	8.36684	0
TCGA-CZ-4859	1787	0	M0	N0	T1	Stage I	827.818	325.355	163.989	78.0589	9.1834	8.37138	0
TCGA-B4-5844	7	0	M0	N0	T2	Stage II	902.574	465.314	92.8693	79.3259	13.5434	8.42191	0
TCGA-GL-6846	5925	0	MX	N1	T4	Stage IV	508.177	266.265	112.838	168.851	3.24714	8.43505	0
TCGA-2Z-A9JS	492	1	MX	NX	T1a	Stage I	185.985	1240.14	224.489	5.81202	10.171	8.43548	0
TCGA-BQ-7048	2839	0	M0	N0	T3a	Stage III	181.058	1584.6	106.185	12.2521	6.80671	8.44394	0
TCGA-2Z-A9J1	2298	0	MX	N0	T1a	Stage I	247.682	775.827	193.046	10.9271	12.1413	8.44471	0
TCGA-B0-5707	3744	0	M0	N0	T1a	Stage I	336.346	730.448	63.4187	29.4444	15.8547	8.44762	0
TCGA-B9-A8YI	374	0	MX	NX	T1b	Stage I	383.299	2393.16	113.024	9.82818	14.7423	8.49392	0
TCGA-IZ-A6M8	497	0	MX	NX	T1a	Stage I	318.06	2121.34	92.4757	16.8138	8.40688	8.50458	0
TCGA-SX-A71U	1357	0	M0	NX	T1a	Stage I	562.062	723.612	339.929	4.48752	54.9721	8.50875	0
TCGA-HE-7128	0	0	MX	NX	T1	Stage I	140.741	712.573	68.7084	25.4886	7.7574	8.57246	0
TCGA-B8-4151	1299	0	M0	N0	T3a	Stage III	1312.67	666.304	174.788	295.614	1.17307	8.59408	0
TCGA-AK-3440	2865	0	M0	NX	T1a	Stage I	422.001	613.412	119.772	41.4165	10.0743	8.60027	0
TCGA-B8-4146	511	0	M0	NX	T1b	Stage I	1363.6	130.659	168.668	46.3244	91.4611	8.60477	0
TCGA-5P-A9KF	845	0	MX	N0	T1a	0	299.934	1122.85	491.664	5.69494	11.3899	8.61319	0
TCGA-BP-4177	1670	0	M0	NX	T1a	Stage I	36.9878	518.633	50.6571	38.5959	1.60816	8.69109	0
TCGA-B0-5119	1552	0	M0	N0	T1b	Stage I	830.59	428.086	123.65	75.043	15.3497	8.69241	0
TCGA-G7-7501	624	1	MX	N1	T3a	Stage III	177.069	450.304	142.724	46.5569	3.81614	8.70947	0
TCGA-A3-A8OW	323	0	MX	NX	T3a	Stage III	682.795	876.329	356.319	75.0622	1.80873	8.72756	0
TCGA-UZ-A9PP	3010	0	MX	NX	T1a	Stage I	209.433	557.155	298.961	8.79297	16.7866	8.73919	0
TCGA-SX-A7SP	496	1	M0	N0	T1b	Stage I	366.404	1553.67	284.034	9.46781	12.3082	8.75881	0
TCGA-CW-5589	2378	0	M0	NX	T1a	Stage I	468.637	405.284	91.1239	26.0354	47.7315	8.76723	0
TCGA-BP-4762	1343	1	M0	NX	T1a	Stage I	129.583	295.807	38.4282	33.9598	25.9167	8.79495	0
TCGA-CJ-5675	3936	0	M0	NX	T2a	Stage II	1476.36	253.456	98.1396	182.625	21.3347	8.79844	0
TCGA-A3-3373	1621	0	M0	N0	T1b	Stage I	1079.46	276.621	133.688	35.5554	83.1995	8.81514	0
TCGA-EU-5906	206	0	M0	NX	T1b	Stage I	1047.6	327.04	82.5018	46.8895	78.9406	8.82428	0
TCGA-A3-3374	1314	0	M0	N0	T1b	Stage I	1019.21	1935.76	103.9	12.3691	68.0298	8.84926	0
TCGA-5P-A9K6	1914	0	MX	NX	T1a	0	1019.71	1122.18	213.988	63.2921	7.03246	8.85003	0
TCGA-A4-7997	927	0	M0	NX	T1b	Stage I	132.967	344.589	180.41	4.36979	63.6741	8.86106	0
TCGA-AK-3465	369	0	M0	NX	T1b	Stage I	259.148	1187.03	284.383	19.4118	4.85295	8.87916	0
TCGA-BQ-5892	364	0	M0	N0	T1b	Stage I	693.796	276.225	42.4962	221.719	16.6289	8.89131	0
TCGA-B3-4103	930	0	M0	NX	T1a	Stage I	292.257	506.318	491.656	6.84214	31.2783	9.02218	0
TCGA-A4-7286	554	0	0	NX	T3a	0	456.574	290.159	85.3409	174.949	8.53409	9.0725	0
TCGA-BP-4334	645	1	M0	N0	T3a	Stage III	347.371	1536.79	490.276	28.5811	2.19855	9.10041	0
TCGA-BQ-7045	1468	1	M0	N0	T1b	Stage I	202.34	541.558	113.072	8.92678	65.463	9.10169	0
TCGA-B9-A69E	452	0	0	NX	T3a	Stage III	173.466	1077.9	207.557	15.0404	9.02424	9.11678	0
TCGA-AK-3447	1217	0	M0	NX	T2	Stage II	165.57	2115.99	86.0964	36.4254	3.3114	9.13086	0
TCGA-SX-A7SS	1615	0	M0	N0	T1	Stage I	507.46	1004.77	570.047	57.5122	1.69153	9.13831	0
TCGA-BP-4962	1785	0	M0	NX	T2	Stage II	750.736	388.129	99.4527	203.306	9.68123	9.20051	0
TCGA-B8-4621	788	0	M0	N0	T1b	Stage I	484.626	466.532	169.934	37.7631	26.7489	9.21191	0
TCGA-SX-A7SN	578	0	M0	NX	T1b	Stage I	126.186	1015.03	224.638	5.54662	23.5731	9.23545	0
TCGA-BP-4789	1489	0	M0	NX	T1a	Stage I	645.059	297.659	146.856	60.795	35.5296	9.23589	0
TCGA-CZ-5458	2789	0	M0	NX	T3a	Stage III	1159.13	332.705	77.8348	145.749	38.1543	9.25483	0
TCGA-CZ-5989	1905	0	M0	N0	T2	Stage II	526.903	105.381	149.751	127.566	29.1183	9.29112	0
TCGA-BQ-5883	1242	0	M0	NX	T1a	Stage I	3.2538	1011.93	55.3146	13.0152	0	9.30039	0
TCGA-B0-5713	2782	0	M0	N0	T3b	Stage III	912.614	530.346	172.222	70.0154	24.948	9.31738	0
TCGA-BP-5181	1495	0	M0	NX	T1b	Stage I	1479.56	352.492	68.6908	123.824	72.3061	9.33598	0
TCGA-2Z-A9JN	740	0	MX	NX	T1a	Stage I	7.40141	1015.05	164.946	10.5734	0	9.33809	0
TCGA-UZ-A9PJ	797	1	MX	NX	T1a	Stage I	177.932	649.837	314.281	10.6372	20.3074	9.34751	0
TCGA-B0-5697	2630	0	M0	N0	T1a	Stage I	204.712	580.742	81.3039	24.6816	34.8445	9.3495	0
TCGA-B3-3925	1029	0	M0	NX	T3a	Stage III	93.1008	379.122	291.78	10.5578	18.2362	9.3868	0
TCGA-G7-A8LB	547	0	MX	NX	T2a	Stage IV	379.038	1620.26	546.595	43.9228	1.62677	9.40599	0
TCGA-BP-5202	29	0	M0	NX	T3a	Stage III	986.283	452.017	91.2329	136.849	28.3375	9.42954	0
TCGA-BP-4982	1014	0	M0	NX	T1b	Stage I	998.234	382.019	322.89	45.7959	39.9989	9.43887	0
TCGA-CJ-5683	1889	0	M0	NX	T1b	Stage I	2017.02	478.546	164.946	87.5638	60.0729	9.44305	0
TCGA-CZ-4856	18	0	M0	N0	T1b	Stage I	395.099	222.969	53.0187	92.9644	55.9239	9.48099	0
TCGA-BP-4795	620	0	M0	N0	T1a	Stage I	19.0685	253.453	70.7125	42.9042	3.17809	9.48886	0
TCGA-AK-3429	3328	0	M0	N0	T2	Stage II	864.733	1259.31	66.6165	204.974	8.96761	9.54672	0
TCGA-T7-A92I	356	0	MX	NX	T1a	Stage I	93.1963	539.105	356.296	48.0319	1.43379	9.55825	0
TCGA-BP-4797	1107	0	M0	N0	T3b	Stage III	935.948	342.698	60.9242	137.079	58.6395	9.55951	0
TCGA-B0-5812	3834	0	M0	NX	T1b	Stage I	494.789	334.911	81.8334	75.0139	48.4938	9.5647	0
TCGA-B0-4839	1639	1	M0	N0	T1b	Stage I	612.785	446.669	92.287	121.819	23.3794	9.57695	0
TCGA-A3-3343	945	0	M0	N0	T2	Stage II	1280.79	515.007	439.271	103.506	12.6227	9.57727	0
TCGA-GL-7773	393	0	MX	NX	T1a	Stage I	55.7152	567.469	155.796	3.09529	66.0328	9.6021	0
TCGA-Y8-A894	567	0	MX	NX	T1a	Stage I	80.2205	814.474	319.938	10.3815	9.43771	9.60305	0
TCGA-HE-A5NK	2228	0	M0	NX	T1b	0	242.397	667.146	142.325	11.1191	77.8337	9.60478	0
TCGA-5P-A9K4	2184	0	MX	NX	T1b	0	302.187	1506.52	399.24	8.82298	25.3661	9.65675	0
TCGA-HE-A5NI	360	0	M0	NX	T1a	Stage I	279.275	622.604	561.112	10.2486	30.7459	9.65729	0
TCGA-UZ-A9PZ	657	0	MX	NX	T3a	Stage III	90.7929	983.59	532.652	3.02643	24.2115	9.683	0
TCGA-P4-AAVK	1590	0	MX	N1	T3a	Stage III	423.161	1292.88	98.4775	144.304	4.87512	9.69769	0
TCGA-B0-5695	2150	0	M0	N0	T1b	Stage I	2158.44	685.922	76.631	208.857	45.077	9.69867	0
TCGA-SX-A7SR	805	0	M0	NX	T2a	Stage II	238.691	704.43	421.494	8.15043	44.2452	9.74238	0
TCGA-SX-A7SO	1257	0	M0	NX	T1b	Stage I	874.468	885.666	280.97	403.131	1.01801	9.75867	0
TCGA-CZ-5457	2754	0	M0	NX	T3a	Stage III	785.488	542.765	70.7647	321.272	12.03	9.76124	0
TCGA-BP-4965	1871	0	M0	NX	T1a	Stage I	242.178	256.15	153.172	47.6076	35.1882	9.76566	0
TCGA-BP-4758	2208	0	M0	NX	T1a	Stage I	753.842	427.207	287.475	94.3415	18.6903	9.79492	0
TCGA-MH-A55W	1043	0	MX	NX	T1b	Stage I	255.739	1446.46	167.765	32.7347	12.2755	9.80425	0
TCGA-SX-A71S	1504	0	M0	NX	T1	Stage I	121.088	471.827	309.819	25.8879	10.8562	9.81658	0
TCGA-GL-A59R	378	0	MX	N0	T3c	Stage III	221.5	800.692	258.915	17.9595	25.4426	9.82533	0
TCGA-CJ-4907	1499	0	M0	NX	T3b	Stage III	901.27	322.876	164.733	60.768	91.5181	9.84519	0
TCGA-SX-A7SQ	1266	0	M0	NX	T1	Stage I	74.3486	1008.6	199.567	3.91308	46.957	9.85309	0
TCGA-UZ-A9PV	1444	0	MX	NX	T1	Stage I	9.31753	934.859	534.982	3.8823	1.55292	9.88574	0
TCGA-A3-3349	1385	0	M0	N0	T1b	Stage I	456.094	478.991	350.771	66.8572	14.6536	9.93225	0
TCGA-CJ-4643	1793	0	M0	N0	T2b	Stage II	823.758	596.773	375.05	63.8863	24.8029	9.98327	0
TCGA-CJ-4634	3498	0	M0	NX	T1b	Stage I	1601.1	479.774	426.642	98.3339	33.3066	10.013	0
TCGA-BP-4969	1794	0	M0	NX	T1a	Stage I	2141.79	991.796	926.603	46.9386	29.5539	10.0229	0
TCGA-DV-5573	1130	0	M0	NX	T1a	Stage I	317.184	387.177	256.051	83.2829	15.0618	10.1017	0
TCGA-CJ-4639	3229	0	M0	N0	T2	Stage II	762.699	310	319.842	61.508	57.8175	10.1082	0
TCGA-UZ-A9PO	1911	0	MX	NX	T1a	Stage I	487.249	1565.27	173.919	71.7761	12.4228	10.1123	0
TCGA-P4-A5E7	2649	0	MX	NX	T1b	Stage I	301.115	498.779	197.664	12.0076	160.718	10.12	0
TCGA-BP-4975	1433	0	M0	NX	T1b	Stage I	602.675	358.053	158.689	91.0887	48.1224	10.1271	0
TCGA-6D-AA2E	362	0	MX	NX	T1b	Stage I	441.368	541.916	288.587	180.203	5.22329	10.1398	0
TCGA-A3-3370	2274	0	M0	N0	T1b	Stage I	625.538	468.003	578.392	65.5435	17.8232	10.1516	0
TCGA-B4-5843	11	0	M0	N0	T1	Stage I	264.234	571.211	148.631	76.7443	17.486	10.1519	0
TCGA-BP-4162	3074	0	M0	N0	T1b	Stage I	526.317	502.393	286.042	14.5621	171.625	10.1538	0
TCGA-2Z-A9JE	1728	0	MX	NX	T1a	Stage I	14.2644	1621.38	209.211	13.0757	1.1887	10.16	0
TCGA-O9-A75Z	471	0	MX	NX	T1a	Stage I	101.486	1039.29	299.76	20.6731	9.39687	10.1686	0
TCGA-CJ-6032	3639	0	M0	NX	T2	Stage II	2574.81	527.766	103.469	91.5588	258.3	10.1694	0
TCGA-V9-A7HT	965	0	MX	NX	T2	Stage II	194.986	1117.02	227.138	11.4088	49.7837	10.1719	0
TCGA-DW-7839	419	0	MX	NX	T1b	Stage I	12.8661	452.458	213.005	16.44	3.57392	10.1868	0
TCGA-B0-5102	2764	1	M0	NX	T1	Stage I	492.642	535.87	256.924	57.9099	32.6253	10.1873	0
TCGA-B0-5703	2246	0	M0	N0	T1b	Stage I	619.001	858.653	113.203	102.364	30.1071	10.2013	0
TCGA-MH-A856	947	0	M0	NX	T1a	Stage I	259.533	1241.1	600.586	1.66367	179.677	10.2139	0
TCGA-DW-7834	3950	0	MX	NX	T1	Stage I	352.308	1356.34	117.769	38.9235	36.9275	10.2397	0
TCGA-AS-3778	43	0	M0	NX	T1a	Stage I	696.449	611.594	322.608	56.0361	39.2253	10.2639	0
TCGA-KV-A6GE	885	0	MX	NX	T1a	Stage I	356.23	1827.48	490.074	39.1235	7.20697	10.2756	0
TCGA-BP-5194	408	0	M0	NX	T1a	Stage I	525.32	293.352	80.1227	146.03	62.6766	10.2774	0
TCGA-CZ-4862	3271	0	M0	NX	T1b	Stage I	232.01	619.023	189.557	42.453	30.6056	10.3539	0
TCGA-BP-4973	1384	0	M0	NX	T3a	Stage III	962.694	664.07	443.502	89.883	24.2448	10.3721	0
TCGA-CJ-5686	2038	0	M0	NX	T1b	Stage I	737.623	344.514	98.6399	44.2429	325.657	10.3912	0
TCGA-B4-5377	365	0	M1	N0	T3	Stage IV	804.757	449.211	163.755	95.5769	70.7269	10.4135	0
TCGA-B1-A47M	659	0	MX	NX	T3a	Stage III	330.606	632.463	357.142	22.1141	58.6023	10.4203	0
TCGA-B2-4102	952	0	M0	NX	T1b	Stage I	414.151	505.233	561.283	42.0379	27.2468	10.4314	0
TCGA-B2-3924	1092	0	M0	NX	T1b	Stage I	1423.7	933.847	117.419	255.019	28.4374	10.4337	0
TCGA-BP-4330	1888	0	M0	N0	T3a	Stage III	603.623	467.006	451.672	73.8845	27.1839	10.4418	0
TCGA-B0-5693	4074	0	M0	NX	T1b	Stage I	1271.93	512.243	111.397	126.006	114.136	10.4774	0
TCGA-GL-A9DE	496	0	MX	NX	T1b	Stage I	887.983	748.3	236.13	484.455	4.43437	10.4894	0
TCGA-BP-5168	1463	1	M0	NX	T1a	Stage I	505.072	340.839	94.4901	95.615	101.239	10.5014	0
TCGA-PJ-A5Z9	540	0	MX	NX	T1b	Stage I	135.988	611.165	175.065	57.8341	15.6308	10.5312	0
TCGA-BP-4340	562	1	M0	N0	T1b	Stage I	1924.52	365.321	582.083	49.97	170.843	10.5382	0
TCGA-CJ-5672	1972	1	M0	NX	T1a	Stage I	351.457	392.39	146.793	149.616	23.9951	10.5481	0
TCGA-CZ-5453	2419	1	M0	NX	T2	Stage II	1168.97	692.38	104.012	113.327	107.893	10.5571	0
TCGA-B0-5690	3392	0	M0	NX	T1b	Stage I	588.522	548.573	127.643	88.6681	71.1294	10.5662	0
TCGA-5P-A9K0	677	0	MX	NX	T1a	0	312.091	1213.47	338.26	62.0304	10.6615	10.5671	0
TCGA-BP-4760	2361	0	M0	NX	T1a	Stage I	16.0029	443.637	68.457	23.1154	16.892	10.5782	0
TCGA-CJ-4869	2554	0	M0	N1	T2	Stage III	890.585	502.574	62.7172	208.221	83.623	10.5964	0
TCGA-DW-7840	114	0	MX	NX	T1b	Stage I	193.649	2086.41	197.397	22.4883	24.987	10.6058	0
TCGA-BP-4987	1124	0	M0	NX	T1b	Stage I	535.043	449.054	400.6	196.546	9.55434	10.6086	0
TCGA-BQ-7056	612	0	M0	N0	T3b	Stage III	226.645	663.233	340.364	148.711	3.97622	10.6099	0
TCGA-A3-3359	2504	0	M0	N0	T1a	Stage I	1200.63	603.792	550.165	77.4601	45.6816	10.6298	0
TCGA-5P-A9K2	2392	0	MX	NX	T1b	0	297.347	2249.83	581.536	7.89416	47.3649	10.6303	0
TCGA-BP-5007	1140	0	M0	N0	T2	Stage II	439.497	418.367	338.779	85.9272	29.5815	10.6406	0
TCGA-BQ-7061	218	0	M0	NX	T1b	Stage I	469.787	808.329	115.091	468.441	5.38437	10.6513	0
TCGA-BQ-5882	658	1	M0	N0	T3b	Stage III	397.047	824.513	146.491	189.718	12.0075	10.6631	0
TCGA-BP-5177	293	0	M0	NX	T1a	Stage I	614.969	535.034	176.924	100.186	55.4219	10.6794	0
TCGA-BP-4158	3377	0	M0	N0	T1b	Stage I	583.767	594.141	487.573	193.332	7.54465	10.6879	0
TCGA-BP-4803	204	0	M0	NX	T3a	Stage III	877.131	843.327	94.2961	334.484	23.1292	10.7308	0
TCGA-B2-5636	919	0	M0	NX	T1a	Stage I	34.8656	373.429	116.525	75.2364	7.34013	10.7495	0
TCGA-Y8-A8RZ	205	0	MX	N0	T1	Stage I	241.253	733.709	201.459	42.2815	43.5251	10.7598	0
TCGA-Y8-A898	475	0	MX	NX	T1a	Stage I	348.795	1885.42	208.956	30.5397	41.7911	10.7717	0
TCGA-A3-3376	1696	1	M0	N0	T1a	Stage I	164.154	771.576	281.788	26.7351	36.8945	10.8021	0
TCGA-MW-A4EC	498	0	MX	NX	T1a	Stage I	514.441	668.958	210.958	93.4506	41.6364	10.8255	0
TCGA-CJ-5676	4067	0	M0	NX	T3b	Stage III	357.977	775.616	81.3584	115.258	47.459	10.8387	0
TCGA-3Z-A93Z	385	0	M0	N0	T1a	Stage I	646.364	2188.15	131.941	126.011	20.7548	10.8475	0
TCGA-BP-4166	13	0	M0	N0	T3a	Stage III	427.359	334.987	89.0331	185.857	62.3231	10.8666	0
TCGA-BP-4993	177	0	M0	NX	T1a	Stage I	382.2	680.105	154.221	117.821	31.6105	10.8721	0
TCGA-CJ-5682	3736	0	M1	NX	T3a	Stage IV	418.178	485.037	91.1724	551.897	10.9407	10.8975	0
TCGA-4A-A93Y	352	0	M0	N0	T2b	Stage II	126.151	1174.35	71.1031	36.6984	56.1944	10.928	0
TCGA-MH-A560	924	0	MX	NX	T1a	Stage I	235.827	1322.06	117.913	167.937	8.93283	10.9384	0
TCGA-IA-A40U	511	0	MX	N0	T3b	Stage III	178.395	736.027	190.209	61.4341	25.9913	10.9431	0
TCGA-BP-4804	1459	0	M0	NX	T1b	Stage I	674.157	891.281	226.506	125.986	33.5068	10.9705	0
TCGA-B8-5550	1476	0	M0	N0	T3a	Stage III	670.596	933.33	53.7978	345.307	36.2822	11.0009	0
TCGA-A4-A6HP	379	0	MX	NX	T1a	Stage I	113.429	1167.86	393.53	27.7786	15.0467	11.0011	0
TCGA-B0-4694	106	1	M0	NX	T3b	Stage III	743.077	289.522	118.319	293.108	66.3302	11.0067	0
TCGA-B2-3923	992	0	M0	NX	T2	Stage II	306.122	398.536	681.554	46.207	40.4311	11.0829	0
TCGA-BP-5191	967	0	M0	N0	T3a	Stage III	1471.04	611.048	311.99	258.645	38.7967	11.1103	0
TCGA-5P-A9KA	395	0	MX	NX	T1a	0	110.286	599.907	381.759	18.179	53.3251	11.1226	0
TCGA-BP-4991	1413	0	M0	NX	T1a	Stage I	625.286	413.914	390.734	84.9903	71.1931	11.1239	0
TCGA-CJ-4870	1498	0	M0	NX	T3a	Stage III	1289.04	1452.29	72.5581	494.302	29.4767	11.161	0
TCGA-CW-5584	164	1	M0	N1	T3b	Stage III	657.242	530.006	78.3634	294.073	64.0389	11.1985	0
TCGA-MH-A854	536	0	MX	NX	T1b	Stage I	162.483	1235.22	366.896	12.2299	80.3678	11.2134	0
TCGA-DV-5566	1398	0	M0	NX	T1a	Stage I	704.788	567.239	91.2938	227.626	80.3385	11.2242	0
TCGA-A3-3380	567	0	M0	N0	T1	Stage I	194.941	821.371	503.148	51.6247	18.4924	11.2425	0
TCGA-B3-8121	379	0	MX	NX	T1	Stage I	209.808	1457.68	195.17	13.418	154.917	11.2452	0
TCGA-CZ-5455	561	1	M1	NX	T3b	Stage IV	312.229	275.496	139.369	119.382	96.1535	11.2465	0
TCGA-CZ-5986	373	0	M0	N0	T1	Stage I	1057.05	407.149	160.548	35.9627	1018.52	11.2854	0
TCGA-A3-A6NI	1018	0	MX	NX	T1a	Stage I	262.283	1077.09	217.061	67.4206	34.5325	11.2902	0
TCGA-CJ-5689	0	1	M0	NX	T1b	Stage I	739.062	482.633	77.0262	229.129	122.852	11.292	0
TCGA-CJ-4886	1952	0	M0	NX	T1a	Stage I	400.047	683.197	142.008	118.629	61.4791	11.3101	0
TCGA-A3-3331	1257	0	M0	N0	T1	Stage I	2415.89	427.961	403.831	190.915	134.847	11.3213	0
TCGA-B8-A54G	53	0	MX	NX	T1a	Stage I	1041.24	838.532	383.266	170.586	37.6619	11.3456	0
TCGA-AK-3451	2868	0	M0	N0	T2	Stage II	988.222	773.467	97.7746	434.748	43.6494	11.3603	0
TCGA-A4-7287	597	1	MX	NX	T1	Stage I	74.3864	903.097	299.87	86.0092	5.81143	11.4001	0
TCGA-CJ-4916	1373	0	M0	NX	T3a	Stage III	912.982	889.916	587.821	118.308	34.9716	11.4002	0
TCGA-CZ-4864	1315	1	M0	N0	T2	Stage II	642.619	645.064	448.794	149.19	30.5718	11.4036	0
TCGA-B0-4823	454	1	M0	N0	T1a	Stage I	187.758	429.553	39.3833	109.907	165.776	11.406	0
TCGA-AK-3460	2508	0	M0	NX	T1a	Stage I	248.167	555.29	313.979	127.511	21.9374	11.4379	0
TCGA-BP-5190	1011	0	M0	NX	T1a	Stage I	1442.73	589.524	325.846	228.307	66.4554	11.4399	0
TCGA-CJ-5684	2231	0	M0	NX	T3a	Stage III	395.767	773.545	104.149	189.362	48.2874	11.4482	0
TCGA-BQ-5877	270	1	M1	N1	T3a	Stage IV	147.502	1927.09	42.3386	237.643	12.9747	11.4672	0
TCGA-CJ-4871	2423	0	M1	NX	T3a	Stage IV	700.439	373.26	62.6709	133.636	426.715	11.4737	0
TCGA-BP-4769	1876	0	M0	NX	T1a	Stage I	20.9326	536.056	159.269	37.3146	15.4719	11.5254	0
TCGA-A3-3306	1120	0	M0	N0	T1b	Stage I	811.882	501.206	336.16	383.49	23.0579	11.534	0
TCGA-BQ-5890	233	0	M0	N0	T3a	Stage III	570.035	551.062	104.348	902.052	14.6605	11.5357	0
TCGA-B0-5088	563	1	M0	N0	T1b	Stage I	751.252	1005.71	525.069	42.8133	118.746	11.537	0
TCGA-B0-5700	1790	0	M0	N0	T1a	Stage I	812.642	596.307	99.8468	224.655	126.195	11.5537	0
TCGA-Q2-A5QZ	428	0	MX	NX	T3a	Stage III	377.162	5417.58	249	43.9412	27.4632	11.5977	0
TCGA-BQ-5889	329	1	M1	N1	T3b	Stage IV	143.541	1672.44	130.32	65.16	31.1635	11.6185	0
TCGA-BP-4765	2184	0	M0	NX	T1a	Stage I	1304.4	684.401	416.532	58.9174	278.145	11.6188	0
TCGA-AL-3472	2029	0	M0	N0	T2	0	142.576	1618.43	869.906	36.6074	10.5969	11.6392	0
TCGA-B8-5162	36	0	M0	NX	T2a	Stage II	118.007	422.939	67.0282	130.28	67.9723	11.6455	0
TCGA-AK-3453	2531	0	M0	NX	T2	Stage II	1359.93	1091.24	570.295	91.3935	89.5656	11.6662	0
TCGA-B8-5549	194	0	M0	N0	T1b	Stage I	254.682	472.141	56.8137	143.014	152.809	11.6784	0
TCGA-P4-AAVO	2400	0	MX	NX	T1b	Stage I	385.485	2859.01	133.437	133.437	24.7106	11.6862	0
TCGA-EU-5907	127	0	M0	NX	T3a	Stage III	957.388	659.32	127.743	431.305	57.6905	11.6936	0
TCGA-BP-4759	2372	0	M0	NX	T1a	Stage I	1107.06	981.13	111.691	567.216	39.4204	11.7146	0
TCGA-BP-4165	3037	0	M0	N0	T1b	Stage I	1512.55	1032.72	486.579	142.715	75.2905	11.7213	0
TCGA-DW-5561	414	0	M0	NX	T1a	Stage I	106.143	800.088	365.703	71.3567	16.0553	11.7217	0
TCGA-A3-3307	1436	0	M0	N0	T3b	Stage III	611.807	703.737	284.242	102.496	100.383	11.7349	0
TCGA-BQ-7058	343	1	M0	0	T3	Stage III	471.022	531.325	197.21	1364.17	4.8895	11.7784	0
TCGA-BP-4331	2454	1	M0	N0	T1a	Stage I	578.293	622.938	557.366	80.2216	80.2216	11.7847	0
TCGA-A4-A5DU	496	0	MX	NX	T1a	Stage I	234.451	1181.97	453.642	183.122	6.93642	11.7909	0
TCGA-BP-5200	1063	0	M0	NX	T2	Stage II	186.353	364.323	88.3402	80.6024	219.239	11.8191	0
TCGA-CZ-5466	685	0	M0	NX	T3a	Stage III	636.126	774.939	86.9091	432.131	54.3182	11.8254	0
TCGA-BP-5185	1132	0	M0	NX	T1a	Stage I	805.859	990.732	376.857	346.045	18.9614	11.8456	0
TCGA-BP-4998	932	0	M0	NX	T1a	Stage I	144.062	573.923	350.279	51.6995	58.6703	11.894	0
TCGA-BP-5180	2263	0	M0	NX	T1a	Stage I	283.017	457.822	129.022	332.961	38.2905	11.9204	0
TCGA-B0-5399	1411	0	M0	N0	T1b	Stage I	1391.73	568.806	290.304	246.247	121.943	11.9244	0
TCGA-B2-5633	963	0	M0	N0	T1b	Stage I	77.9765	146.839	31.3932	222.79	162.029	11.9449	0
TCGA-BP-4329	845	1	M0	N0	T3a	Stage III	1211.2	483.444	211.507	501.573	70.79	11.971	1
TCGA-AL-3467	2135	0	M0	NX	T1b	0	16.9713	902.309	224.399	63.171	4.71426	11.9796	1
TCGA-CJ-4875	3554	1	M1	NX	T3a	Stage IV	1108.5	846.755	623.042	195.749	46.9798	11.9816	1
TCGA-A3-A8CQ	3	0	MX	NX	T1a	Stage I	525.298	818.931	406.129	156.35	42.9009	11.9854	1
TCGA-EU-5905	119	0	M0	NX	T1	Stage I	98.7912	884.561	47.1158	75.9932	129.189	12.0271	1
TCGA-A3-A6NJ	468	0	MX	NX	T1a	Stage I	365.972	1398.37	219.958	58.0314	117.935	12.0282	1
TCGA-CJ-4641	1661	1	M1	NX	T3a	Stage IV	924.081	482.011	327.695	188.81	129.807	12.0414	1
TCGA-AK-3431	2241	1	M0	NX	T2	Stage II	193.58	544.53	57.099	235.359	84.9522	12.0463	1
TCGA-B0-5121	1485	0	M0	N0	T1b	Stage I	540.25	627.858	210.259	227.781	70.0864	12.048	1
TCGA-G6-A5PC	242	1	M1	N0	T1b	Stage IV	741.228	2070.58	235.251	384.617	16.8036	12.0875	1
TCGA-CZ-5987	445	1	M1	NX	T3b	Stage IV	198.29	547.817	178.125	253.743	28.5671	12.0927	1
TCGA-BP-4787	480	1	M1	N0	T3a	Stage IV	782.21	474.386	199.242	188.7	190.809	12.1097	1
TCGA-Y8-A8S1	404	0	MX	NX	T1a	Stage I	168.485	606.16	40.6688	608.096	30.9858	12.1396	1
TCGA-B8-4153	762	0	M0	NX	T3a	Stage III	1807.55	848.548	189.721	281.983	189.721	12.1468	1
TCGA-BP-4790	1111	1	M0	NX	T1a	Stage I	315.395	303.714	189.821	258.936	77.8754	12.1479	1
TCGA-CZ-5461	330	1	M1	NX	T1b	Stage IV	315.407	894.846	39.0195	453.926	66.9834	12.1548	1
TCGA-A3-3329	1624	0	M0	N0	T1b	Stage I	1088.15	526.466	257.672	210.401	190.01	12.1955	1
TCGA-CJ-6028	1625	1	M1	NX	T3a	Stage IV	302.108	590.888	83.3019	242.131	105.516	12.2033	1
TCGA-KV-A6GD	560	0	M0	NX	T1b	Stage I	237.712	1283	261.592	105.288	40.1615	12.2045	1
TCGA-CW-5588	2017	0	M0	NX	T1a	Stage I	119.119	1308.24	35.2179	124.298	100.475	12.2108	1
TCGA-CJ-5677	782	1	M1	NX	T3a	Stage IV	296.293	1229.87	84.2903	616.852	16.6026	12.2147	1
TCGA-CZ-5982	2439	0	M0	NX	T1a	Stage I	242.356	896.448	118.926	88.2934	150.459	12.2273	1
TCGA-B8-5163	822	0	M0	N0	T3a	Stage III	104.677	361.237	54.7329	93.0459	258.613	12.2312	1
TCGA-B0-4846	1200	1	M1	N0	T3a	Stage IV	846.754	596.594	223.328	65.4991	662.094	12.2378	1
TCGA-CZ-5463	662	0	M0	NX	T2	Stage II	378.883	335.303	152.784	230.713	143.042	12.2676	1
TCGA-DV-5568	370	0	M0	NX	T1a	Stage I	602.919	1033.58	107.664	180.466	179.44	12.3182	1
TCGA-BP-5183	1291	0	M0	NX	T3a	Stage III	208.781	721.069	259.044	101.491	71.527	12.3338	1
TCGA-B8-A54E	909	0	MX	NX	T1b	Stage I	344.348	1260.92	182.302	163.312	59.5013	12.3511	1
TCGA-B0-5107	927	1	M1	N0	T2	Stage IV	428.487	1196.68	424.627	527.889	7.72049	12.3689	1
TCGA-A3-3311	1191	1	M0	NX	T1	Stage I	507.445	825.556	216.929	139.509	139.509	12.3793	1
TCGA-CJ-4918	93	1	M1	N0	T3a	Stage IV	144.666	812.554	181.049	111.748	58.0396	12.3923	1
TCGA-B8-5158	1218	0	M0	N1	T3a	Stage III	399.418	430.684	97.7051	225.894	222.768	12.3959	1
TCGA-BP-4332	1133	0	M0	N0	T3a	Stage III	441.689	1113.75	418.651	64.3467	134.254	12.4022	1
TCGA-SX-A7SM	363	1	M1	N1	T3a	Stage IV	285.655	2122.01	213.254	157.966	30.2768	12.4235	1
TCGA-A3-A6NL	689	0	MX	NX	T1b	Stage I	344.165	667.321	318.153	71.0342	197.095	12.464	1
TCGA-PJ-A5Z8	600	0	M0	NX	T1a	Stage I	73.305	668.997	94.6559	139.493	54.0891	12.5204	1
TCGA-CZ-5459	1683	0	M0	NX	T3b	Stage III	641.672	746.317	105.795	183.992	340.385	12.5635	1
TCGA-B2-4098	51	1	M0	NX	T1b	Stage I	138.229	695.336	490.086	13.9626	431.443	12.6601	1
TCGA-A3-3378	630	0	M0	N0	T1	Stage I	477.352	523.521	331.426	62.6576	509.505	12.6884	1
TCGA-B0-4833	2386	1	M0	N0	T1b	Stage I	357.818	1091.14	742.848	146.937	35.3737	12.7627	1
TCGA-BP-4781	2080	0	M0	NX	T1a	Stage I	207.567	530.449	97.5741	246.596	130.395	12.7632	1
TCGA-A3-3323	1106	0	M0	NX	T1b	Stage I	365.05	337.128	355.742	143.745	215.1	12.7995	1
TCGA-MM-A563	591	0	MX	NX	T3	0	192.453	947.192	418.527	133.326	41.7367	12.8009	1
TCGA-CJ-5671	3987	0	M0	NX	T1a	Stage I	63.5902	717.214	39.6136	227.257	82.3545	12.8673	1
TCGA-B0-4718	1778	0	M0	NX	T3a	Stage III	613.881	1346.67	499.429	52.0238	325.521	12.8892	1
TCGA-CZ-5467	73	1	M0	N0	T3a	Stage III	226.886	1176.05	57.9458	83.2461	535.386	12.9051	1
TCGA-B0-5116	1274	0	M0	N0	T3b	Stage III	512.122	1345.2	62.3802	449.741	132.81	12.9098	1
TCGA-AS-3777	1238	0	M0	NX	T1a	Stage I	38.537	679.991	123.07	335.645	11.1882	12.9342	1
TCGA-G7-7502	786	0	MX	NX	T1b	Stage I	143.05	573.624	259.768	192.869	57.6471	12.9762	1
TCGA-BQ-5893	241	1	M1	N1	T3a	Stage IV	27.8599	828.608	148.287	17.9742	265.119	13.0929	1
TCGA-2Z-A9JJ	1213	0	M0	NX	T1a	Stage I	52.8368	540.211	270.561	13.6647	614.911	13.1305	1
TCGA-CJ-4920	139	1	M0	NX	T1b	Stage I	927.115	803.13	214.661	183.202	496.867	13.1325	1
TCGA-CJ-4872	1435	0	M0	N0	T1b	Stage I	334.874	811.494	151.491	349.049	103.651	13.1402	1
TCGA-CZ-5464	2128	0	M1	NX	T3b	Stage IV	513.574	1097.08	122.384	249.867	244.767	13.1758	1
TCGA-B0-5092	459	1	M1	N0	T1a	Stage IV	998.831	740.495	840.901	202.904	151.655	13.1871	1
TCGA-AL-3468	2331	1	M0	NX	T2	Stage II	609.211	1209.88	475.412	236.283	86.8268	13.2287	1
TCGA-B0-5702	2172	0	M0	N0	T1b	Stage I	247.649	903.46	421.92	229.304	50.447	13.2517	1
TCGA-A3-3324	1186	0	M0	NX	T1b	Stage I	391.788	370.965	509.788	292.299	111.829	13.2622	1
TCGA-AL-3471	1500	1	M0	NX	T1b	Stage I	234.229	854.247	1137.68	108.257	53.1444	13.3029	1
TCGA-BP-4343	1912	1	M0	N0	T3a	Stage III	215.81	277.786	69.7233	1024.82	110.672	13.3319	1
TCGA-BQ-5879	697	1	M0	N1	T3b	Stage III	8.22925	461.524	62.4051	16.4585	428.607	13.3347	1
TCGA-BP-4967	205	0	M0	N0	T3a	Stage III	118.462	530.683	284.172	86.2788	197.209	13.3394	1
TCGA-A3-3319	1130	0	M0	NX	T1b	Stage I	1086.79	850.708	394.291	136.677	600.548	13.3553	1
TCGA-BP-4344	1666	0	M0	NX	T1a	Stage I	173.384	535.038	342.389	154.119	126.097	13.3758	1
TCGA-BP-4964	1862	0	M0	N0	T1a	Stage I	439.13	532.892	251.606	213.832	305.57	13.3787	1
TCGA-B0-4844	313	1	M1	NX	T3a	Stage IV	1590.34	1442.85	383.478	250.094	288.57	13.3817	1
TCGA-CJ-4876	1955	0	M0	N0	T2b	Stage II	841.824	674.022	545.592	112.493	591.527	13.455	1
TCGA-AL-7173	2060	0	M0	N2	T3	Stage IV	191	957.692	111.641	188.31	209.831	13.4623	1
TCGA-A4-A57E	258	1	M1	N0	T2a	Stage IV	578.318	1025.13	233.12	176.335	360.141	13.476	1
TCGA-BP-5010	878	1	M0	N0	T3a	Stage III	306.465	1331.58	275.684	223.492	93.6792	13.4849	1
TCGA-BQ-5885	921	0	M0	N0	T3	Stage III	292.237	1938.58	235.351	53.5396	445.048	13.5006	1
TCGA-A3-3358	1307	0	M0	N0	T1a	Stage I	273.819	1065.84	236.854	155.392	186.882	13.5059	1
TCGA-BP-5196	1018	0	M0	NX	T1a	Stage I	84.8574	808.332	148.719	223.079	71.7351	13.566	1
TCGA-B0-5081	362	1	M0	N0	T3b	Stage III	249.136	909.235	359.78	272.469	69.999	13.5663	1
TCGA-CJ-4636	1924	0	M0	N0	T3a	Stage III	283.009	468.588	402.476	177.46	221.536	13.5793	1
TCGA-BP-5178	1912	1	M1	NX	T3a	Stage IV	128.195	635.806	77.5373	311.183	175.751	13.6104	1
TCGA-BP-4353	375	1	M0	N0	T1	Stage I	88.1321	628.382	163.044	134.842	168.332	13.6105	1
TCGA-B0-4699	110	1	M1	N0	T4	Stage IV	69.5048	1262.19	292.017	78.6755	81.5716	13.6171	1
TCGA-B0-4849	69	1	M0	NX	T3a	Stage III	259.486	1157.43	608.285	141.209	88.1047	13.6219	1
TCGA-BP-4977	454	0	M0	NX	T1b	Stage I	889.124	494.315	419.846	172.047	823.002	13.6881	1
TCGA-BP-5008	1071	0	M0	NX	T1a	Stage I	121.386	553.986	187.245	57.4647	730.254	13.6911	1
TCGA-A4-A5Y1	395	1	MX	N1	T1b	Stage III	19.9965	1239.78	308.446	87.9845	20.4964	13.7175	1
TCGA-A3-3387	617	0	M0	N0	T1a	Stage I	214.205	536.227	202.067	139.947	476.964	13.777	1
TCGA-A3-3352	561	1	M0	N0	T3a	Stage III	514.216	477.102	554.019	243.661	277.547	13.8172	1
TCGA-B0-5400	1733	0	M0	N0	T3b	Stage III	266.317	2183.8	173.106	109.856	299.607	13.8272	1
TCGA-CJ-4890	3519	0	M1	N0	T3a	Stage IV	180.698	696.744	168.488	148.14	387.442	13.8572	1
TCGA-AL-A5DJ	1498	1	MX	NX	T3a	Stage III	173.922	3005.06	166.36	276.762	51.4203	13.8944	1
TCGA-CZ-4861	446	1	M0	NX	T2	Stage II	253.505	819.429	76.7657	375.795	338.304	13.9098	1
TCGA-G6-A8L6	313	1	MX	NX	T2a	Stage IV	636.378	1868.86	241.663	531.658	99.8872	13.9106	1
TCGA-B8-A54I	150	0	MX	NX	T1b	Stage I	301.448	1114.79	344.106	127.973	295.76	13.9148	1
TCGA-CJ-4878	2186	0	M0	NX	T3a	Stage III	451.774	1560.89	553.364	115.932	256.962	13.9447	1
TCGA-BP-4960	2172	0	M0	N0	T2	Stage II	806.526	1734.33	356.772	126.336	612.475	13.9724	1
TCGA-B0-4837	1378	1	M0	N0	T1b	Stage I	409.883	547.96	213.095	318.556	431.627	14.0146	1
TCGA-A3-3335	1886	0	M0	N0	T2a	Stage II	229.472	433.447	228.561	323.264	282.287	14.0787	1
TCGA-BP-4986	785	0	M0	N0	T1a	Stage I	102.357	838.564	305.163	122.065	193.27	14.1694	1
TCGA-P4-A5E8	1306	1	M0	N1	T2a	Stage III	5.34681	716.472	254.865	3.56454	878.659	14.2575	1
TCGA-F9-A8NY	36	0	M1	N1	T4	Stage IV	6.60246	956.257	190.371	16.5062	206.877	14.263	1
TCGA-BQ-5894	84	0	M1	N1	T3b	Stage IV	29.7198	3019.92	104.499	20.1328	492.774	14.2877	1
TCGA-F9-A7Q0	398	0	M0	NX	T1b	Stage I	2.27318	586.48	503.509	103.43	5.68295	14.3998	1
TCGA-B0-4713	202	1	M0	NX	T3b	Stage III	4209.26	865.906	466.026	450.993	1814.49	14.4168	1
TCGA-BP-4763	1270	1	M0	NX	T1a	Stage I	101.402	612.239	99.4889	347.254	271.681	14.4388	1
TCGA-B0-5099	485	1	M0	NX	T3b	Stage III	467.298	885.733	466.409	97.7238	1153.14	14.4414	1
TCGA-BP-4176	1955	0	M0	NX	T1b	Stage I	226.486	838.931	282.471	167.956	491.144	14.5012	1
TCGA-CW-6090	2552	0	M0	NX	T1b	Stage I	112.413	555.597	126.971	224.018	507.882	14.5332	1
TCGA-CZ-5469	946	1	M0	N0	T2	Stage II	324.053	1877.4	138.607	839.287	111.841	14.6328	1
TCGA-B0-5108	1782	0	M0	N0	T3a	Stage III	272.426	741.556	177.556	112.278	2129.8	14.6935	1
TCGA-CJ-6027	3615	1	M0	NX	T1a	Stage I	101.649	630.581	149.324	358.019	245.576	14.7127	1
TCGA-G6-A8L7	2133	0	MX	N0	T1b	Stage I	399.621	5285.55	462.454	241.28	110.587	14.8184	1
TCGA-P4-AAVL	487	1	MX	N0	T3b	Stage III	68.9981	1066.02	376.04	210.444	100.047	14.8496	1
TCGA-BP-4351	970	0	M0	N0	T3a	Stage III	396.966	1055.86	1061.29	274.613	199.389	14.9417	1
TCGA-CJ-4900	1714	1	M1	N1	T4	Stage IV	604.884	1002.25	607.091	291.404	618.129	15.0935	1
TCGA-B0-4691	139	1	M1	N0	T2	Stage IV	709.263	1276.87	287.296	967.63	314.23	15.216	1
TCGA-CJ-4638	431	1	M1	N1	T3a	Stage IV	648.636	1141.84	1128.39	509.643	225.678	15.3395	1
TCGA-B0-4819	183	1	M1	NX	T3b	Stage IV	189.991	1555.82	509.81	236.434	273.377	15.4001	1
TCGA-BP-4342	2256	1	M0	N0	T2	Stage II	490.532	955.832	581.069	241.184	1074.57	15.4694	1
TCGA-B0-4852	1121	1	M0	N0	T2	Stage II	783.634	891.153	390.848	342.416	2076.29	15.6012	1
TCGA-B0-4828	307	1	M1	NX	T2	Stage IV	802.552	1304.3	495.585	408.056	1031.85	15.6331	1
TCGA-BP-4974	211	1	M1	N0	T3a	Stage IV	276.63	1236.26	799.869	114.19	1090.97	15.6508	1
TCGA-B0-5095	245	1	M0	N0	T3a	Stage III	144.599	979.243	537.211	258.996	388.952	15.7328	1
TCGA-BP-4971	1487	0	M0	N0	T3a	Stage III	81.2671	1004.07	953.18	98.7357	401.019	15.7402	1
TCGA-BP-4338	2859	0	M0	N0	T1b	Stage I	33.859	506.97	52.1611	206.814	1746.03	15.7553	1
TCGA-DV-A4VX	1626	1	MX	N0	T3b	Stage IV	713.269	2296.27	297.43	482.091	857.05	15.7591	1
TCGA-B8-5551	16	0	M0	N0	T1b	Stage I	36.9737	645.953	86.997	269.691	705.763	15.7624	1
TCGA-G7-6793	336	1	MX	N2	T3a	Stage IV	4.1941	530.134	124.145	124.145	196.284	15.8082	1
TCGA-BP-4985	952	1	M0	N0	T3a	Stage III	43.8985	576.826	147.499	401.232	420.548	15.9152	1
TCGA-B0-5096	68	1	M0	N1	T3a	Stage III	12.9556	944.583	98.9339	234.379	281.491	16.1081	1
TCGA-B0-4696	866	1	M0	N0	T3a	Stage III	7.34439	1527.63	552.053	400.269	11.0166	16.1596	1
TCGA-BP-5169	193	0	M0	N0	T1b	Stage I	116.834	975.011	268.441	1086.28	176.643	16.1934	1
TCGA-CZ-4854	1404	1	M0	N0	T1b	Stage I	214.873	1254.83	425.158	404.512	617.091	16.2092	1
TCGA-B0-4697	578	1	M1	NX	T3b	Stage IV	44.524	1875.58	486.982	192.01	186.444	16.2266	1
TCGA-B0-4712	1337	1	M1	NX	T3a	Stage IV	107.925	759.669	121.547	901.125	573.157	16.2561	1
TCGA-B0-4707	600	1	M0	NX	T3a	Stage III	242.197	1321.4	564.533	272.472	991.939	16.3448	1
TCGA-B0-4701	238	1	M1	N0	T3a	Stage IV	157.001	1704.45	313.061	435.278	583.817	16.4912	1
TCGA-BP-4799	1133	1	M0	N0	T3b	Stage III	137.536	1634.25	53.3962	618.102	1982.13	16.5911	1
TCGA-AL-3466	293	1	M1	N1	T3b	Stage IV	277.7	974.476	1312.77	401.403	696.775	16.7587	1
TCGA-B0-4688	101	1	M1	N0	T4	Stage IV	3.45484	1956.3	242.702	322.163	57.8685	17.3322	1
TCGA-P4-A5EA	201	1	MX	N1	T3a	Stage III	5.96062	2379.78	175.838	89.4093	827.036	17.7025	1
TCGA-B0-4703	182	1	M1	N0	T3a	Stage IV	11.7894	851.36	267.787	173.472	1320.41	17.8207	1
TCGA-CZ-4860	206	1	M1	NX	T4	Stage IV	17.1685	3263.93	71.5355	1429.76	929.008	19.2947	1
TCGA-F9-A4JJ	325	1	MX	NX	T3a	Stage III	1.14438	3811.94	314.705	114.438	476.064	19.2972	1
TCGA-B0-4821	1230	1	M0	N0	T3b	Stage III	38.5817	4349.63	447.364	456.55	2051.26	19.6948	1

## Sheet: 2e-h
case_submitter_id	os	vital	M	N	T	S	ENSG00000183784	ENSG00000196756	ENSG00000225855	ENSG00000233593	ENSG00000248323	Risk	Group
TCGA-CW-5591	2271	0	M1	N0	T3a	Stage IV	328.371	185.801	27.5942	15.6367	0	3.98398	0
TCGA-B9-5155	665	0	0	NX	T3a	Stage III	144.307	297.923	75.2566	6.98257	0	5.03005	0
TCGA-B8-5546	505	0	M0	N0	T1b	Stage I	389.08	483.623	60.6044	20.6055	0	5.34968	0
TCGA-CW-5585	2609	0	M1	N0	T3b	Stage IV	2400.09	341.33	141.562	24.432	3.59295	5.56871	0
TCGA-A4-8518	600	0	MX	NX	T1a	Stage I	498.408	370.909	88.8635	5.79545	9.65908	5.99689	0
TCGA-DZ-6133	1557	1	MX	NX	T1a	Stage I	65.3431	251.365	111.26	7.06412	0.588677	6.27849	0
TCGA-BQ-7051	1533	0	M0	N0	T2	Stage II	247.348	406.641	111.801	1.97879	16.325	6.40549	0
TCGA-MH-A561	841	0	MX	NX	T1a	Stage I	301.481	682.405	88.6108	4.07406	8.14812	6.43622	0
TCGA-B9-5156	1338	0	0	NX	T1a	0	483.685	540.143	28.6504	6.74126	30.3357	6.45104	0
TCGA-MH-A55Z	845	0	MX	NX	T1b	Stage I	236.981	1046.44	295.56	7.98811	0	6.62785	0
TCGA-G7-6797	765	0	MX	NX	T1a	Stage III	181.421	627.307	81.7671	7.66566	5.11044	6.97071	0
TCGA-B8-4619	523	0	M0	N0	T1a	Stage I	333.7	374.315	111.965	38.4194	1.0977	6.97929	0
TCGA-B1-5398	1251	0	M0	N0	T3b	Stage III	548.934	386.851	46.5654	9.85037	37.6105	6.98042	0
TCGA-5P-A9KH	2051	0	MX	NX	T1a	0	302.619	526.048	202.689	11.3129	2.82821	7.06354	0
TCGA-J7-6720	388	0	M0	N0	T1	Stage I	496.057	294.44	35.9317	41.9203	10.9791	7.12278	0
TCGA-IA-A40X	608	0	MX	NX	T1a	Stage I	714.16	687.408	231.462	36.0569	1.16313	7.25166	0
TCGA-DZ-6135	2269	0	MX	NX	T1a	Stage I	301.569	361.39	186.245	5.55036	15.4177	7.29031	0
TCGA-BP-5176	1590	1	M0	NX	T1a	Stage I	1476.81	254.371	70.4785	34.8342	38.8847	7.37163	0
TCGA-A4-8630	436	0	MX	NX	T1b	Stage I	227.273	265.644	305.983	5.9032	9.83867	7.41334	0
TCGA-B0-5083	1045	1	M0	N0	T1a	Stage I	513.99	530.438	28.7835	56.1963	8.22385	7.41451	0
TCGA-KV-A74V	347	0	M0	N0	T1a	Stage I	1005.17	685.438	255.995	56.4233	1.04488	7.42533	0
TCGA-B1-A657	641	0	M0	N0	T1b	Stage I	354.537	574.648	187.095	5.50278	14.9361	7.44387	0
TCGA-UZ-A9PS	2167	0	MX	NX	T2	Stage II	171.408	628.497	206.036	1.7314	18.1797	7.48456	0
TCGA-AK-3456	1143	0	M0	N0	T2	Stage II	516.171	313.346	100.805	31.5775	9.71616	7.53393	0
TCGA-Y8-A8S0	183	0	MX	NX	T1a	Stage I	301.175	576.323	311.401	13.0138	2.78866	7.57935	0
TCGA-EV-5903	757	0	M0	NX	T1a	Stage I	159.14	324.503	49.7868	26.6715	7.1124	7.65952	0
TCGA-A3-3313	735	1	M0	N0	T1b	Stage I	875.266	1503.06	411.583	3.47328	17.3664	7.66167	0
TCGA-GL-A9DC	392	0	MX	N0	T1b	Stage I	588.21	677.1	266.67	4.38962	27.4352	7.66819	0
TCGA-B1-A655	510	0	M0	N0	T1a	Stage I	188.512	335.517	72.6376	12.1063	19.0241	7.79963	0
TCGA-B0-5117	1608	0	M0	NX	T1b	Stage I	341.455	852.88	235.225	16.6934	3.03516	7.81728	0
TCGA-GL-A59T	546	0	MX	NX	T1b	Stage I	314.635	659.423	94.3906	7.86589	27.5306	7.91484	0
TCGA-CJ-4905	1496	0	M0	NX	T1a	Stage I	509.521	368.636	73.7273	41.6085	13.8695	7.96126	0
TCGA-BP-5174	2257	0	M0	NX	T1a	Stage I	784.597	404.512	165.127	59.602	5.8625	7.98394	0
TCGA-2Z-A9JP	893	0	MX	NX	T1a	Stage I	1798.9	1476.62	244.639	60.0611	2.92981	8.01257	0
TCGA-2Z-A9JQ	778	0	MX	NX	T1a	Stage I	261.109	777.11	276.651	15.5422	3.10844	8.05554	0
TCGA-IZ-8196	649	0	MX	NX	T1a	Stage I	86.4954	638.735	186.298	2.21783	15.5248	8.05566	0
TCGA-B0-5709	3974	0	M0	NX	T3a	Stage III	954.078	374.869	68.3585	145.537	6.61534	8.07328	0
TCGA-IZ-8195	677	0	MX	NX	T2a	Stage II	318.865	1007.18	70.5182	15.33	15.33	8.14149	0
TCGA-CJ-4644	336	1	M1	N0	T3a	Stage IV	1116.86	454.547	57.5499	112.174	12.6805	8.1573	0
TCGA-DW-7836	1093	0	MX	NX	T1a	Stage I	187.95	700.879	139.805	12.0362	8.33277	8.18031	0
TCGA-BQ-7062	116	0	M0	NX	T1a	Stage I	294.738	796.365	157.236	24.1901	4.45608	8.1957	0
TCGA-B8-5164	26	0	M0	N0	T3a	Stage III	1139.68	431.663	85.3117	62.7077	21.1456	8.21089	0
TCGA-BQ-5880	1314	1	M0	N1	T3a	Stage III	1403.78	527.148	52.7148	199.145	7.80961	8.21311	0
TCGA-CJ-4640	3480	0	M0	N0	T3a	Stage III	567.119	509.08	119.393	36.4813	12.4368	8.24336	0
TCGA-G6-A8L8	1091	1	MX	NX	T1b	Stage I	477.036	956.201	839.072	7.45368	6.38887	8.31833	0
TCGA-AT-A5NU	67	0	MX	NX	T1a	Stage I	144.532	1088.09	625.279	7.68785	1.53757	8.37853	0
TCGA-A4-7734	27	0	MX	NX	T1a	Stage I	81.7477	652.138	98.9577	7.99037	10.449	8.38053	0
TCGA-BQ-7050	1864	0	M0	N0	T1a	Stage I	1060.9	332.253	175.59	138.789	5.25717	8.40079	0
TCGA-B0-5711	3989	0	M0	NX	T3b	Stage III	543.949	351.567	81.7201	80.0176	11.0663	8.42839	0
TCGA-5P-A9K8	1309	0	MX	NX	T3a	0	127.692	359.133	179.566	58.2593	0.798073	8.42846	0
TCGA-P4-A5E6	3035	0	MX	N1	T1b	Stage III	506.646	635.518	185.728	6.31728	61.9093	8.43666	0
TCGA-BQ-5881	1454	0	M0	NX	T1a	Stage I	1040.74	1722.41	96.0096	40.324	11.5211	8.43949	0
TCGA-P4-AAVM	1539	0	MX	NX	T1a	Stage I	530.729	1041.04	114.821	51.0316	5.10316	8.45774	0
TCGA-BQ-5875	2639	0	M0	NX	T3a	Stage III	369.368	424.619	87.9934	45.0199	12.2781	8.45828	0
TCGA-A4-8516	23	0	MX	NX	T3a	Stage III	100.376	577.162	246.576	10.9104	4.36417	8.47537	0
TCGA-B9-A5W7	585	0	0	NX	T1a	Stage I	338.409	912.572	133.972	13.9191	19.1388	8.58432	0
TCGA-UZ-A9PM	3811	0	MX	N0	T2	Stage II	260.083	1027.41	58.1552	16.1542	24.2313	8.59258	0
TCGA-5P-A9KE	824	0	M0	NX	T1b	0	425.4	1020.29	158.262	25.8158	8.97941	8.60945	0
TCGA-BQ-7059	232	0	M0	NX	T1b	Stage I	558.231	443.052	89.741	36.7443	30.3847	8.644	0
TCGA-A4-A4ZT	516	0	MX	NX	T1b	Stage I	180.986	451.074	247.812	9.74542	16.7064	8.66683	0
TCGA-A4-8311	729	0	MX	NX	T1a	Stage I	76.3343	989.165	469.138	7.95149	1.5903	8.69249	0
TCGA-AK-3450	1508	0	M0	N0	T1a	Stage I	1208.91	441.23	291.644	60.2105	14.1118	8.75256	0
TCGA-BP-5173	62	1	M0	NX	T1a	Stage I	570.325	743.336	151.275	53.0333	8.69399	8.78448	0
TCGA-BQ-5884	792	0	M0	NX	T1a	Stage I	220.269	648.505	117.75	67.9553	2.92911	8.83809	0
TCGA-2Z-A9JD	1060	0	MX	NX	T1a	Stage I	633.174	619.955	175.808	54.1965	10.5749	8.84702	0
TCGA-UZ-A9Q0	3368	0	MX	NX	T1	Stage I	343.815	1022.22	662.248	2.30748	36.9197	8.85439	0
TCGA-2Z-A9J3	1771	1	MX	NX	T2	Stage II	276.923	696.288	281.346	13.2711	15.0405	8.9021	0
TCGA-Y8-A895	484	0	MX	NX	T1b	Stage I	537.965	723.149	520.377	6.20729	42.4165	8.93861	0
TCGA-CW-5583	2489	0	M0	NX	T1a	Stage I	268.151	405.793	120.526	40.6506	14.9765	8.99257	0
TCGA-CW-6088	3222	0	M0	N0	T1b	Stage I	907.924	321.981	190.638	47.1814	39.5304	9.02316	0
TCGA-B9-A5W9	5	0	MX	NX	T1b	Stage I	279.668	2154.42	128.903	60.3057	1.50764	9.04984	0
TCGA-DW-7842	92	0	MX	NX	T1a	Stage I	123.328	679.706	248.758	33.6349	2.10218	9.05087	0
TCGA-DV-5576	727	1	M0	NX	T1a	Stage I	222.134	846.466	122.006	29.4496	10.097	9.0629	0
TCGA-B4-5834	38	0	M0	N0	T1	Stage I	314.687	540.111	71.1071	84.7233	9.83396	9.06805	0
TCGA-B8-4154	1380	0	M0	N0	T1a	Stage I	2561.72	623.122	163.068	362.577	6.37698	9.11434	0
TCGA-B8-5553	435	0	M0	N0	T1b	Stage I	450.259	297.153	70.6644	94.2192	24.4608	9.13921	0
TCGA-2Z-A9J6	1731	0	MX	NX	T1a	Stage I	470.036	652.1	308.201	33.319	11.8996	9.1751	0
TCGA-B9-A5W8	524	0	M0	NX	T2b	Stage II	420.613	729.722	111.505	74.8071	9.88018	9.24286	0
TCGA-DW-7838	744	0	MX	NX	T1b	Stage I	318.721	575.916	53.4563	14.1205	144.231	9.24947	0
TCGA-2Z-A9JR	161	0	MX	NX	T1a	Stage I	357.641	505.033	398.824	26.0103	13.0051	9.25576	0
TCGA-BP-4782	354	0	M0	NX	T1a	Stage I	362.301	632.903	67.4257	21.5762	76.4158	9.26993	0
TCGA-UZ-A9Q1	730	0	MX	NX	T1b	Stage I	133.339	264.38	95.4067	462.09	0	9.30141	0
TCGA-B4-5838	166	0	M0	N1	T3	0	842.631	267.176	33.5322	315.852	30.2871	9.34741	0
TCGA-HE-A5NF	2582	0	0	NX	T1a	Stage I	283.982	991.784	90.3578	62.3899	8.6055	9.35711	0
TCGA-A3-3363	319	0	M0	N0	T2	Stage II	55.615	373.817	285.819	16.8957	5.6319	9.37854	0
TCGA-2Z-A9JG	1662	0	MX	NX	T1a	Stage I	167.926	717.045	157.011	50.3778	5.03778	9.41382	0
TCGA-A4-7996	506	0	MX	NX	T1a	Stage I	166.929	362.205	144.357	16.7979	42.5197	9.41879	0
TCGA-UZ-A9PK	3571	0	MX	NX	T1	Stage I	336.794	621.198	257.273	9.35539	66.4233	9.43107	0
TCGA-BP-5192	714	0	M0	NX	T1a	Stage I	338.144	652.752	92.5777	61.1955	17.2603	9.43699	0
TCGA-Y8-A896	567	0	MX	NX	T3a	Stage III	107.179	460.974	297.604	8.32459	26.0144	9.47579	0
TCGA-G7-6795	1194	0	MX	N0	T1a	Stage I	536.317	1123.38	297.649	28.8047	16.4598	9.51659	0
TCGA-BP-5186	693	0	M0	N0	T1a	Stage I	826.963	608.414	202.538	81.6556	18.4125	9.53856	0
TCGA-B9-A8YH	532	0	MX	NX	T1a	Stage I	385.357	1029.52	379.637	19.3036	16.4438	9.53939	0
TCGA-A4-7732	582	0	MX	NX	T2a	0	167.385	759.951	322.551	10.9961	20.7704	9.57744	0
TCGA-IA-A83T	2684	1	MX	NX	TX	0	318.061	706.172	72.889	107.914	11.3593	9.6135	0
TCGA-HE-A5NL	767	0	MX	NX	T1a	Stage I	224.741	472.732	478.544	25.1865	11.6245	9.63628	0
TCGA-AK-3427	3583	0	M0	N0	T1a	Stage I	290.451	1445.34	59.4732	195.017	2.7662	9.6639	0
TCGA-B0-4816	1371	1	M0	N0	T2	Stage II	674.469	725.668	239.614	39.5943	31.4024	9.66485	0
TCGA-B8-5545	1525	0	M0	N0	T1a	Stage I	291.073	663.613	45.8249	59.4027	39.8847	9.67924	0
TCGA-MH-A857	890	0	M0	NX	T1a	Stage I	6.16972	1446.8	196.403	3.08486	2.05657	9.71318	0
TCGA-CJ-4893	750	0	M0	NX	T1b	Stage I	921.932	288.056	177.09	82.0846	57.0032	9.72006	0
TCGA-BP-4163	2839	0	M0	N0	T3a	Stage III	606.283	401.783	212.921	76.9884	25.2618	9.74598	0
TCGA-CZ-4866	3267	0	M0	NX	T1	Stage I	990.675	465.394	311.616	190.319	8.12028	9.7544	0
TCGA-B0-4818	510	1	M0	NX	T2	Stage II	1681.7	765.228	289.768	89.1019	27.7039	9.75712	0
TCGA-2Z-A9JM	934	0	MX	NX	T1a	Stage I	206.151	1165.25	217.175	17.6386	18.741	9.76001	0
TCGA-HE-7130	1770	0	M0	NX	T3	Stage III	50.9142	1033.42	211.913	23.393	2.75212	9.78359	0
TCGA-MH-A855	369	0	MX	NX	T2b	Stage II	309.97	529.733	129.554	125.716	8.63694	9.81964	0
TCGA-CJ-4887	932	1	M1	NX	T3a	Stage IV	1085.66	548.85	458.546	186.629	6.02029	9.84963	0
TCGA-B2-5639	1003	1	M1	NX	T3	Stage IV	1037.47	153.883	62.8768	607.257	28.1291	9.85328	0
TCGA-IZ-A6M9	376	0	MX	NX	T1a	Stage I	366.955	1097.2	457.471	18.3478	19.571	9.85369	0
TCGA-G7-A4TM	768	0	MX	NX	T1a	Stage I	154.976	1265.2	215.391	37.6496	5.25344	9.85891	0
TCGA-Y8-A897	549	0	MX	N0	T1a	Stage I	204.635	552.409	251.288	14.844	44.532	9.8747	0
TCGA-A3-A8OX	0	0	MX	NX	T1a	Stage I	500.294	625.174	140.393	156.681	10.0834	9.91413	0
TCGA-BP-4807	211	0	M0	NX	T1a	Stage I	575.079	440.704	54.661	56.9385	142.346	9.91429	0
TCGA-BQ-7046	2948	0	M0	NX	T1a	Stage I	225.264	1083.41	116.804	104.885	4.7675	9.91658	0
TCGA-B0-5699	3841	0	M0	N0	T1	Stage I	929.141	416.681	154.72	209.568	18.8284	9.93291	0
TCGA-DZ-6132	2460	0	MX	NX	T1a	Stage I	82.9716	479.561	54.807	32.7319	33.4931	9.94677	0
TCGA-BP-5182	1165	0	M0	N0	T1a	Stage I	403.824	553.417	86.8106	59.6823	51.9313	9.96215	0
TCGA-EU-5904	551	0	M0	NX	T1	Stage I	609.279	512.932	112.863	72.4895	54.1377	9.97599	0
TCGA-UZ-A9PU	933	1	MX	NX	T1b	Stage I	238.068	353.059	506.68	26.9511	22.4592	9.99795	0
TCGA-SX-A7SU	1331	0	M0	NX	T1	Stage I	326.077	1145.03	754.994	21.3204	10.0331	10.0036	0
TCGA-4A-A93W	4	0	M0	N0	T1a	Stage I	159.69	1699.76	352.689	20.5735	6.85784	10.0093	0
TCGA-UZ-A9PR	2191	0	MX	NX	T1b	Stage I	230.067	752.142	345.101	86.8784	3.21772	10.0212	0
TCGA-BP-4801	1124	0	M0	NX	T1a	Stage I	480.74	333.969	77.3403	123.041	47.4588	10.0234	0
TCGA-B8-5159	722	0	M0	N0	T1a	Stage I	442.766	458.13	64.2499	215.796	19.5543	10.041	0
TCGA-B0-4824	1657	1	M0	N0	T1a	Stage I	1400.36	750.936	707.276	87.3181	14.1892	10.0425	0
TCGA-J7-A8I2	307	0	M0	N0	T1b	Stage I	147.068	3629.49	1005.87	29.0504	0	10.06	0
TCGA-CJ-4885	3451	0	M1	NX	T3a	Stage IV	524.36	242.614	81.741	133.916	63.4797	10.0854	0
TCGA-B4-5378	175	0	M0	N0	T1	Stage I	15.4711	727.142	154.711	8.43879	8.43879	10.0943	0
TCGA-DV-5574	2016	0	M0	NX	T1a	Stage I	258.833	444.443	49.3825	80.0337	54.4911	10.1045	0
TCGA-BP-4970	433	0	M0	N1	T1a	Stage III	162.23	291.789	91.2545	72.1023	30.9815	10.1249	0
TCGA-A3-A8OV	340	0	MX	NX	T1a	Stage I	1070.61	760.511	358.904	153.526	11.184	10.1559	0
TCGA-BP-5170	2412	0	M0	NX	T1a	Stage I	230.01	572.725	35.6516	356.516	8.05035	10.1637	0
TCGA-EV-5901	1040	0	M0	NX	T1	Stage I	79.637	390.683	188.705	19.6207	29.4311	10.1715	0
TCGA-B9-4113	1536	1	0	NX	T1	Stage I	199.481	749.444	601.621	15.8949	19.8686	10.201	0
TCGA-Y8-A8RY	769	0	MX	NX	T1b	Stage I	293.051	694.456	400.584	36.1183	18.0591	10.2268	0
TCGA-BP-5195	749	0	M0	NX	T1a	Stage I	836.749	510.078	87.3745	160.58	50.3781	10.242	0
TCGA-DV-5567	2004	0	M0	NX	T1a	Stage I	7.84427	317.693	62.7542	19.6107	9.41312	10.251	0
TCGA-J7-8537	321	1	M0	N1	T3	Stage III	569.524	449.893	63.394	128.833	69.529	10.2859	0
TCGA-SX-A71W	1076	0	M0	NX	T1b	Stage I	69.8347	597.91	228.336	25.1091	12.5545	10.3043	0
TCGA-B0-5696	2609	0	M0	N0	T3a	Stage III	830.668	390.229	48.4483	66.0659	354.113	10.3069	0
TCGA-A4-8517	597	0	MX	NX	T1a	Stage I	212.583	1039.56	143.669	74.7546	10.5124	10.3195	0
TCGA-B1-A654	616	0	M0	NX	T1a	Stage I	101.573	3538.54	186.64	36.8201	2.53932	10.3464	0
TCGA-B8-A54H	256	0	MX	N0	T2a	Stage II	847.078	979.005	360.514	65.9636	27.4304	10.3844	0
TCGA-B0-5712	2722	0	M1	N0	T2	Stage IV	1028.86	499.478	110.8	285.793	29.8984	10.3919	0
TCGA-BP-4346	1493	1	M0	N0	T3b	Stage III	1573.42	735.816	715.113	65.5592	37.0927	10.3988	0
TCGA-BP-4959	2660	0	M0	NX	T1b	Stage I	464.575	746.693	95.0615	211.589	15.3325	10.4262	0
TCGA-2Z-A9JL	1006	0	MX	NX	T1a	Stage I	134.756	920.647	418.991	9.05926	39.6343	10.4284	0
TCGA-G7-6796	2173	0	MX	NX	T1a	Stage I	155.553	1245.91	158.516	35.555	17.7775	10.453	0
TCGA-5P-A9JW	3241	0	MX	NX	T1a	0	467.989	557.13	298.884	119.291	14.4198	10.4602	0
TCGA-BP-5001	1177	0	M0	NX	T1b	Stage I	1116.48	895.217	895.217	31.4645	46.6893	10.4623	0
TCGA-CJ-6031	1906	0	M0	NX	T1b	Stage I	349.789	355.254	41.9018	102.022	122.973	10.4628	0
TCGA-BQ-5891	29	0	M0	N0	T3b	Stage III	135.56	900.256	118.18	134.169	4.86625	10.4979	0
TCGA-CZ-5452	1789	0	M0	N0	T2	Stage II	1474.47	563.796	258.101	748.677	5.49152	10.5022	0
TCGA-B8-4148	1520	0	M0	N0	T1a	Stage I	533.883	631.91	446.388	121.521	10.5318	10.5194	0
TCGA-B0-5692	3944	0	M0	N0	T3b	Stage III	305.561	429.357	111.024	224.995	14.7377	10.5546	0
TCGA-IA-A83W	2043	1	M0	N0	T1	Stage I	268.243	678.575	440.875	18.5911	54.4454	10.5849	0
TCGA-CJ-5681	552	1	M1	NX	T3a	Stage IV	133.042	241.031	71.7045	95.03	47.515	10.5985	0
TCGA-SX-A71R	1457	0	M0	N0	T1a	Stage I	269.226	1680.34	923.059	7.95741	34.4821	10.6193	0
TCGA-BP-4994	1308	0	M0	NX	T1a	Stage I	139.387	543.549	135.735	71.8239	19.4777	10.6212	0
TCGA-BP-4784	1854	0	M0	NX	T1a	Stage I	52.5637	497.408	60.3509	76.8987	14.601	10.6362	0
TCGA-A3-3320	1508	0	M0	NX	T1b	Stage I	418.21	409.595	526.287	15.6633	158.199	10.6783	0
TCGA-A3-3362	1559	0	M0	N0	T1a	Stage I	504.998	684.391	437.596	53.9217	33.1826	10.6828	0
TCGA-B0-4827	885	1	M0	N0	T3b	Stage III	597.717	727.043	43.9376	84.5592	188.186	10.6865	0
TCGA-2Z-A9J5	3050	0	MX	NX	T2	Stage II	331.423	1121.74	192.186	35.2994	50.9881	10.692	0
TCGA-2Z-A9JT	684	0	MX	NX	T1a	Stage I	504.838	1944.87	182.073	74.4843	20.6901	10.6956	0
TCGA-CZ-4863	1928	0	M0	N0	T3b	Stage III	912.509	472.232	296.832	262.036	17.7531	10.7091	0
TCGA-BQ-5887	771	0	M0	N0	T3a	Stage III	243.716	576.056	47.4771	403.028	11.6055	10.7243	0
TCGA-BP-4999	1266	0	M0	NX	T1a	Stage I	186.912	393.039	363.342	82.6837	13.3924	10.7407	0
TCGA-5P-A9JV	2043	0	0	NX	T1a	0	388.005	902.112	360.845	36.8605	40.7405	10.7446	0
TCGA-GL-A4EM	32	0	MX	NX	T1b	Stage I	456.348	1111.62	50.1481	172.175	38.4469	10.7504	0
TCGA-CZ-4853	774	0	M0	NX	T1a	Stage I	1277.05	447.926	297.957	214.053	37.6575	10.7684	0
TCGA-MH-A562	616	0	MX	NX	T1a	Stage I	373.589	3216.85	211.292	48.9953	15.311	10.772	0
TCGA-B8-5552	1046	0	M0	NX	T1b	Stage I	229.818	654.793	116.793	56.5126	55.7591	10.7959	0
TCGA-CJ-4889	1946	0	M0	NX	T1a	Stage I	250.271	377.001	214.404	66.1545	47.0255	10.818	0
TCGA-BP-4159	2601	1	M0	N0	T1b	Stage I	685.716	648.085	114.286	220.21	36.237	10.8397	0
TCGA-A4-7828	238	0	M0	NX	T1a	Stage I	38.0162	274.984	125.453	12.6721	108.98	10.8842	0
TCGA-DV-5575	1729	0	M0	NX	T1a	Stage I	266.375	423.908	88.7916	92.6106	75.4251	10.8937	0
TCGA-CJ-4884	1759	0	M0	NX	T3a	Stage III	805.363	441.125	339.386	308.321	14.7559	10.8943	0
TCGA-WN-AB4C	1188	0	MX	NX	T1a	Stage I	814.574	1675.11	298.762	132.783	15.3212	10.8973	0
TCGA-BP-4756	374	0	M0	N0	T1b	Stage I	897.774	418.906	566.756	131.422	32.034	10.8989	0
TCGA-A4-8098	896	0	MX	NX	T1a	Stage I	176.308	1624.87	270.992	14.1482	53.3278	10.911	0
TCGA-A3-A8OU	0	0	MX	NX	T1a	Stage I	1211.8	807.869	274.37	42.8704	207.683	10.9289	0
TCGA-A4-7585	1070	1	M0	N0	T3a	Stage III	874.053	328.015	101.154	185.613	139.456	10.9731	0
TCGA-B8-A54K	469	0	MX	NX	T1a	Stage I	10.6006	806.613	318.019	23.1287	1.92739	11.0133	0
TCGA-A3-3385	1993	0	M0	N0	T1a	Stage I	1167.71	937.511	562.962	266.666	9.87653	11.031	0
TCGA-A3-3326	1137	0	M0	NX	T1a	Stage I	599.285	665.413	735.674	51.6625	41.33	11.0409	0
TCGA-BP-4968	1746	0	M0	N0	T1b	Stage I	680.266	519.186	426.549	105.082	40.7883	11.0413	0
TCGA-BP-4174	1879	0	M0	N0	T2	Stage II	569.886	253.849	219.187	86.6553	149.863	11.0467	0
TCGA-B0-4838	834	1	M0	N0	T1b	Stage I	420.883	866.258	353.76	79.8227	26.3052	11.0515	0
TCGA-BP-4995	1371	0	M0	N0	T1b	Stage I	128.372	427.907	156.305	85.5813	26.7442	11.0555	0
TCGA-WN-A9G9	791	0	MX	NX	T1b	Stage I	886.651	721.446	497.131	272.816	10.6095	11.0703	0
TCGA-B0-5115	1604	0	M1	N0	T2	Stage IV	524.113	546.237	611.847	64.8466	39.6709	11.0736	0
TCGA-B2-5641	656	0	M0	N0	T1a	Stage I	216.907	651.624	56.0343	239.501	24.402	11.0818	0
TCGA-UZ-A9PL	3152	0	MX	NX	T2	Stage II	101.17	1527.46	486.011	34.7151	6.94302	11.0923	0
TCGA-CJ-4892	1521	0	M0	N0	T1b	Stage I	668.38	785.446	479.336	116.274	23.7295	11.107	0
TCGA-GL-A9DD	341	0	MX	NX	T1a	Stage I	229.317	894.808	208.04	34.2793	67.3766	11.1095	0
TCGA-BP-4777	1731	0	M0	NX	T1a	Stage I	617.856	803.04	258.738	112.495	40.6712	11.1151	0
TCGA-B1-A656	618	0	M0	N0	T1a	Stage I	555.465	814.358	79.0049	318.45	30.3865	11.1363	0
TCGA-BP-5004	1126	0	M0	NX	T1a	Stage I	564.369	413.674	389.444	80.9619	70.9155	11.1587	0
TCGA-AK-3455	683	1	M0	NX	T3b	Stage III	771.072	691.697	327.809	157.719	34.0179	11.1951	0
TCGA-CJ-4894	841	1	M0	N0	T3a	Stage III	220.838	583.44	394.659	55.5657	31.3448	11.1976	0
TCGA-B0-5104	0	1	M0	N0	T1	Stage I	1909.17	832.947	286.121	34.1312	593.302	11.2144	0
TCGA-UN-AAZ9	548	0	MX	N0	T1b	Stage I	55.5021	1014.04	152.256	118.504	3.75014	11.2457	0
TCGA-AK-3434	2087	0	M0	NX	T1b	Stage I	566.476	606.938	248.17	287.284	17.5338	11.2464	0
TCGA-B9-4115	803	0	0	NX	T1a	Stage I	255.223	1728.86	267.799	36.2491	38.4684	11.2735	0
TCGA-B0-5080	342	1	M1	N0	T3a	Stage IV	139.956	564.397	96.0482	78.668	53.9699	11.2788	0
TCGA-B0-5710	2430	0	M0	N0	T1b	Stage I	306.151	428.236	126.78	102.363	89.2158	11.284	0
TCGA-B9-4117	14	0	0	NX	T2	0	100.419	677.017	595.224	29.1538	19.4359	11.2857	0
TCGA-BP-4341	1589	1	M0	NX	T3a	Stage III	1691.21	1035.25	666.04	184.146	26.5683	11.2905	0
TCGA-BP-4170	2343	1	M0	N0	T1b	Stage I	1002.18	552.503	123.546	254.765	86.7122	11.3023	0
TCGA-DW-7841	445	0	MX	NX	T1b	Stage I	207.433	734.834	291.414	50.3886	41.9905	11.3172	0
TCGA-AK-3458	1168	0	M0	NX	T1b	Stage I	606.785	1053.06	267.52	217.664	17.024	11.3247	0
TCGA-BQ-7049	1364	1	M0	NX	T1a	Stage I	69.0292	445.891	111.939	13.0596	250.93	11.3278	0
TCGA-CJ-5678	574	1	M1	N0	T2b	Stage IV	1216.38	1070.01	131.228	305.357	47.9486	11.3459	0
TCGA-BQ-5888	403	0	M0	N0	T1a	Stage I	52.9321	1050.22	294.736	24.0601	18.045	11.3638	0
TCGA-CJ-4904	3302	0	M1	N0	T3a	Stage IV	270.556	625.62	60.2692	130.365	93.0242	11.3715	0
TCGA-CZ-4865	166	1	M0	NX	T1a	Stage I	281.851	277.967	69.3531	366.739	47.7149	11.3822	0
TCGA-B3-3926	883	0	M0	NX	T1	Stage I	28.584	238.2	177.856	99.5146	9.528	11.3946	0
TCGA-AL-3473	1906	0	M0	N0	T2	Stage II	384.045	608.795	216.075	179.799	29.178	11.4076	0
TCGA-B0-4847	793	1	M1	NX	T3a	Stage IV	1351.52	1055.71	691.538	114.38	42.0707	11.4138	0
TCGA-B0-5100	1913	1	M0	NX	T3a	Stage III	23.8778	1757.61	182.717	34.2595	5.19083	11.4641	0
TCGA-P4-A5ED	2816	0	MX	NX	T1a	Stage I	119.475	2008.51	596.047	14.6025	26.55	11.4709	0
TCGA-BP-4164	992	1	M0	NX	T3a	Stage III	640.071	851.728	450.09	179.781	20.4007	11.4731	0
TCGA-B1-A47N	1110	0	MX	NX	T1a	Stage I	282.481	1825.83	650.294	157.424	2.94251	11.483	0
TCGA-B1-A47O	842	0	MX	N0	T1b	Stage I	386.658	990.812	378.603	24.1661	154.663	11.5097	0
TCGA-B4-5832	155	0	M0	N0	T3b	Stage III	563.23	208.289	46.7587	539.851	136.025	11.5179	0
TCGA-CZ-5988	693	0	M0	N0	T1b	Stage I	122.457	395.201	68.1861	69.5777	139.155	11.5296	0
TCGA-CJ-5680	768	1	M1	NX	T3a	Stage IV	159.619	837.359	112.672	281.68	11.9501	11.6619	0
TCGA-G7-A8LE	2453	0	MX	NX	T1a	Stage I	18.514	579.569	351.766	21.7338	14.4892	11.7044	0
TCGA-B3-4104	1049	0	M0	NX	T2	Stage II	64.1772	1731.42	520.245	45.0606	5.46189	11.7126	0
TCGA-CZ-5470	386	0	M0	N0	T2	Stage II	1044.65	601.104	119.474	913.23	29.8685	11.7362	0
TCGA-BP-4347	1367	0	M0	NX	T3b	Stage III	553.136	621.841	480.355	133.335	44.2509	11.7411	0
TCGA-2K-A9WE	214	0	M0	NX	T2b	Stage II	126.896	776.648	220.892	23.4992	138.645	11.7832	0
TCGA-BP-4961	1935	0	M0	NX	T1a	Stage I	234.505	461.625	241.276	106.481	62.1655	11.8041	0
TCGA-A3-3322	1478	0	M0	NX	T1a	Stage I	826.14	609.944	556.679	123.242	76.243	11.8472	0
TCGA-BP-4766	1462	0	M0	NX	T1a	Stage I	482.742	538.393	336.496	61.4752	190.25	11.89	0
TCGA-B0-4848	883	1	M0	NX	T3b	Stage III	430.305	461.042	118.391	315.33	68.3024	11.9036	0
TCGA-2Z-A9JK	1186	0	MX	NX	T3a	Stage III	727.822	811.864	283.949	80.7785	180.324	11.9181	0
TCGA-A3-3308	16	0	M0	N0	T3b	Stage III	1109.36	816.845	290.522	183.069	100.489	11.9197	0
TCGA-2Z-A9J8	2790	0	MX	NX	T1b	Stage I	649.935	1335.25	223.824	66.1472	167.675	11.9243	0
TCGA-BP-4160	2881	0	M0	N0	T3a	Stage III	223.675	318.66	72.0048	197.63	137.882	11.9376	0
TCGA-B0-4841	204	1	M1	NX	T2	Stage IV	937.848	1541.83	148.72	94.0883	215.493	11.9507	0
TCGA-CJ-4903	1560	0	M0	NX	T1b	Stage I	555.79	523.817	355.787	163.948	70.069	11.9653	1
TCGA-B0-5402	1290	0	M0	NX	T4	Stage IV	941.731	360.297	126.069	336.874	200.471	12.0342	1
TCGA-UZ-A9PN	1136	1	MX	NX	T3	Stage III	150.285	761.928	306.226	45.2471	77.5664	12.0447	1
TCGA-DV-5569	355	0	M0	NX	T1a	Stage I	289.43	426.384	81.2595	59.3468	639.119	12.0479	1
TCGA-G7-A8LC	702	0	MX	NX	T1a	Stage I	160.682	964.092	360.83	184.643	9.86644	12.0677	1
TCGA-2Z-A9J9	2294	0	MX	NX	T1a	Stage I	6.63743	852.08	306.151	19.9123	7.46711	12.1087	1
TCGA-B2-A4SR	507	0	M0	NX	T2a	Stage II	135.726	710.823	470.692	39.1518	67.8632	12.1608	1
TCGA-BP-4776	411	0	M0	NX	T1a	Stage I	1151.42	1025.44	382.745	62.196	339.686	12.1611	1
TCGA-B8-A54J	528	0	MX	NX	T2a	Stage II	367.054	919.804	319.328	126.69	55.5353	12.1907	1
TCGA-B0-4714	99	1	M1	NX	T3b	Stage IV	1637.09	940.892	1171.51	234.952	37.8955	12.2079	1
TCGA-A3-A6NN	3	0	MX	NX	T1a	Stage I	212.131	576.387	252.697	162.267	43.1022	12.2106	1
TCGA-CW-5590	1075	1	M1	NX	T3a	Stage IV	198.864	888.089	111.33	107.081	101.132	12.2146	1
TCGA-BP-4173	1893	0	M0	N0	T2	Stage II	309.704	588.77	245.942	70.3874	185.491	12.215	1
TCGA-CZ-5462	311	1	M1	NX	T1b	Stage IV	578.976	339.636	87.3783	180.835	480.961	12.2251	1
TCGA-B8-4622	1525	0	M1	N0	T3a	Stage IV	1313.72	842.455	298.309	158.385	202.112	12.234	1
TCGA-DW-5560	1486	0	M0	NX	T1b	Stage I	38.5723	1935.26	688.98	10.6406	27.9316	12.2703	1
TCGA-BP-4775	1843	0	M0	NX	T1a	Stage I	394.439	517.98	313.318	130.239	107.168	12.2708	1
TCGA-BP-5006	840	0	M0	N0	T1a	Stage I	812.95	1066.08	187.83	115.192	252.396	12.3262	1
TCGA-CZ-5460	2873	0	M1	NX	T3b	Stage IV	1018.24	741.283	126.56	765.937	62.4584	12.3579	1
TCGA-CW-6097	571	1	M0	NX	T3a	Stage III	77.9023	433.332	64.2694	319.4	35.056	12.363	1
TCGA-BP-5000	563	0	M0	NX	T1b	Stage I	364.862	640.409	285.999	183.381	68.4116	12.3992	1
TCGA-CJ-6030	2299	1	M0	N0	T1a	Stage I	140.66	346.355	74.8672	431.81	51.4239	12.4206	1
TCGA-BP-4161	2746	0	M0	NX	T1b	Stage I	1450.52	933.26	489.785	190.734	130.295	12.4266	1
TCGA-B0-5701	2461	0	M0	N0	T3b	Stage III	156.265	290.206	58.5993	369.734	110.222	12.4794	1
TCGA-BP-4337	2	1	M0	N0	T3b	Stage III	585.282	870.347	390.188	182.782	73.8706	12.4955	1
TCGA-B0-4843	320	1	M0	N0	T3a	Stage III	237.359	771.417	512.865	146.937	32.4956	12.5293	1
TCGA-B0-5110	2009	0	M0	N0	T1a	Stage I	446.715	565.162	318.115	127.754	159.057	12.5349	1
TCGA-B0-5694	480	1	M0	N0	T3a	Stage III	150.254	461.89	154.427	271.291	47.302	12.5742	1
TCGA-BP-4798	334	1	M1	N0	T3b	0	626.14	568.017	336.407	366.349	62.5259	12.5936	1
TCGA-B9-A44B	361	0	0	NX	T3b	Stage III	493.339	2694.87	556.548	161.877	21.5836	12.6019	1
TCGA-BP-4972	1502	0	M0	NX	T3a	Stage III	178.479	440.854	211.61	81.7585	205.198	12.61	1
TCGA-CW-6087	41	1	M1	N1	T3a	Stage IV	17.6396	774.786	75.3076	44.099	61.7387	12.6139	1
TCGA-2Z-A9J7	139	1	M1	NX	T2	Stage IV	96.5353	5224.19	274.561	89.013	8.77593	12.6601	1
TCGA-CZ-5456	2422	0	M0	N0	T2	Stage II	235.009	561.201	52.642	299.871	180.487	12.6916	1
TCGA-A3-3367	2270	0	M0	N0	T1b	Stage I	1112.21	582.156	363.446	324.85	139.589	12.6952	1
TCGA-BP-5187	406	0	M0	NX	T1a	Stage I	259.313	629.103	79.7887	182.593	233.229	12.7058	1
TCGA-BP-4981	1097	1	M0	NX	T3a	Stage III	1363.08	1099.15	538.716	131.421	217.224	12.7071	1
TCGA-B0-5075	637	1	M0	N0	T3a	Stage III	660.702	536.553	280.406	57.7936	944.675	12.7178	1
TCGA-DV-5565	1329	0	M0	NX	T1a	Stage I	125.717	842.307	113.146	73.1447	203.434	12.7724	1
TCGA-A3-3357	2688	0	M0	N0	T2	Stage II	351.288	490.892	374.049	82.7006	297.419	12.8415	1
TCGA-AK-3428	3728	0	M0	N0	T3b	Stage III	313.897	499.635	102.156	265.605	211.741	12.8644	1
TCGA-AK-3461	2217	0	M0	NX	T1a	Stage I	232.806	1008.47	257.481	128.74	89.0455	12.883	1
TCGA-B9-4116	627	0	0	NX	T2a	0	20.9125	1037.1	735.035	7.74536	73.5809	12.8838	1
TCGA-A4-A5Y0	252	0	MX	NX	T1b	Stage I	177.623	609.515	187.356	141.125	124.093	12.8867	1
TCGA-B0-5120	1169	0	M0	N0	T1a	Stage I	267.316	511.169	158.379	242.177	134.077	12.8878	1
TCGA-CW-5580	1964	1	M1	NX	T3a	Stage IV	34.0156	452.282	83.1493	159.999	51.0234	12.8981	1
TCGA-BP-4345	1516	0	M0	N0	T3b	Stage III	138.709	849.595	249.129	84.8683	105.857	12.9101	1
TCGA-BP-4167	2718	0	M0	NX	T3a	Stage III	169.454	585.511	176.342	194.252	90.9264	12.9237	1
TCGA-B0-5085	770	1	M0	N0	T3a	Stage III	998.675	1512.18	1054.16	95.6178	123.949	12.9375	1
TCGA-A4-A7UZ	0	0	MX	N1	T3a	Stage III	19.6793	922.61	394.743	26.6249	34.7281	12.9435	1
TCGA-BP-5189	822	1	M0	NX	T1b	Stage I	229.774	250.198	125.383	155.452	496.992	12.9641	1
TCGA-CJ-4899	1528	0	M0	NX	T1b	Stage I	90.1499	537.387	286.84	51.5142	171.519	12.9642	1
TCGA-B0-4814	168	1	M1	N0	T4	Stage IV	1027.07	485.133	358.496	358.496	193.681	12.9923	1
TCGA-CW-6093	3146	0	M0	NX	T1a	Stage I	282.933	892.388	110.162	106.199	406.567	13.0239	1
TCGA-B8-A8YJ	431	0	0	NX	T1b	Stage I	78.6793	1315.88	306.735	37.6293	103.766	13.0385	1
TCGA-A3-3365	873	0	M0	NX	T1a	Stage I	279.885	540.749	231.879	51.6293	770.817	13.0491	1
TCGA-B0-5113	1175	0	M0	N0	T3a	Stage III	168.075	403.525	326.008	156.484	107.945	13.059	1
TCGA-BP-4327	109	1	M0	N0	T2	Stage II	404.381	663.527	564.805	150.931	112.961	13.0598	1
TCGA-2Z-A9JI	1567	0	MX	NX	T3a	Stage III	221.027	1310.45	422.408	283.897	20.6292	13.1189	1
TCGA-A3-3351	910	0	M0	N0	T2a	Stage II	158.06	397.434	539.048	90.4504	139.787	13.1431	1
TCGA-B8-A7U6	495	0	0	NX	T1a	Stage I	284.515	1209.19	159.07	102.167	272.875	13.1453	1
TCGA-5P-A9K3	471	1	MX	NX	T2	0	480.754	2650.34	192.852	417.388	35.8155	13.161	1
TCGA-A3-3383	861	0	M0	NX	T1	Stage I	738.66	1510.49	287.044	330.42	86.7511	13.1694	1
TCGA-AK-3425	3343	0	M0	N0	T1	Stage I	104.686	498.162	77.0105	342.937	92.6532	13.1908	1
TCGA-B0-5698	3631	0	M0	N0	T1b	Stage I	541.859	1364.74	111.064	225.494	285.233	13.2287	1
TCGA-AK-3436	3331	0	M1	N0	T2	Stage IV	228.236	512.576	118.581	550.828	81.6041	13.2361	1
TCGA-B0-4842	1724	1	M0	N0	T3a	Stage III	229.97	876.865	74.4508	436.778	107.54	13.2409	1
TCGA-B0-4945	2145	1	M0	N0	T1a	Stage I	211.373	531.397	408.919	78.0304	262.735	13.2471	1
TCGA-B2-4099	972	0	M0	NX	T1a	Stage I	465.406	823.997	204.092	388.156	110.629	13.2498	1
TCGA-BQ-5878	1938	0	M0	N1	T3a	Stage III	198.945	899.893	118.704	114.062	314.333	13.2545	1
TCGA-CZ-5454	722	1	M1	N0	T2	Stage IV	193.088	442.144	93.7458	236.463	295.929	13.2917	1
TCGA-B0-5106	1598	1	M0	N0	T1a	Stage I	308.379	787.668	500.652	113.32	160.692	13.3209	1
TCGA-B8-A54D	830	0	MX	NX	T3a	Stage III	122.557	622.668	620.691	83.0224	90.9293	13.3498	1
TCGA-BP-5201	951	0	M1	N0	T3b	Stage IV	325.322	737.182	295.674	197.116	157.853	13.37	1
TCGA-CJ-4902	1520	0	M0	NX	T3a	Stage III	469.308	650.276	419.844	173.729	220.177	13.3728	1
TCGA-HE-A5NJ	1726	0	M0	NX	T1b	0	5.65984	1114.99	596.169	16.9795	18.8661	13.4645	1
TCGA-BP-5198	603	0	M0	N0	T3b	Stage III	138.871	560.053	38.3723	460.468	215.616	13.488	1
TCGA-CJ-4868	646	1	M1	N0	T3a	Stage IV	193.256	660.48	152.331	173.93	253.506	13.5019	1
TCGA-BP-4771	162	1	M1	N0	T3a	Stage IV	367.011	673.254	581.301	165.515	155.92	13.5298	1
TCGA-A3-3372	735	0	M0	NX	T3	Stage III	147.813	552.849	499.231	170.275	78.2539	13.5386	1
TCGA-CJ-4635	1416	0	M0	NX	T1b	Stage I	279.753	764.515	381.19	156.961	196.468	13.6678	1
TCGA-BP-4768	400	0	M0	N0	T1a	Stage I	597.959	705.246	516.931	547.691	77.277	13.6868	1
TCGA-B0-5077	1317	1	M0	N0	T1a	Stage I	209.968	434.489	415.086	117.804	352.719	13.776	1
TCGA-BP-4349	372	0	M0	NX	T1a	Stage I	290.444	1176.54	729.392	81.2259	200.193	13.7835	1
TCGA-MM-A564	607	0	MX	NX	T2a	Stage II	169.443	1354.17	480.778	629.557	11.0207	13.7954	1
TCGA-BP-4335	475	1	M1	N0	T3a	Stage IV	500.666	993.722	637.626	258.703	114.133	13.7978	1
TCGA-CJ-4908	1531	0	M0	NX	T1a	Stage I	230.548	819.873	350.14	127.565	253.802	13.8197	1
TCGA-BP-5175	932	0	M0	NX	T1a	Stage I	303.636	1185.82	341.933	61.5479	640.098	13.8429	1
TCGA-B8-A54F	519	0	MX	NX	T1a	Stage I	70.4152	599.481	298.789	175.086	76.1245	13.8514	1
TCGA-MM-A84U	700	0	MX	NX	T1a	Stage I	103.521	2433.39	245.043	121.866	65.5194	13.8595	1
TCGA-CZ-4857	1432	1	M1	N0	T3a	Stage IV	362.816	790.02	266.747	319.892	194.183	13.9008	1
TCGA-BP-4169	701	1	M0	N0	T2	Stage II	361.376	760.598	271.642	156.881	493.229	13.9319	1
TCGA-B0-5706	3205	0	M0	N0	T2	Stage II	61.3627	511.356	90.583	84.7389	622.393	13.9322	1
TCGA-5P-A9JU	373	0	M0	N0	T3a	Stage III	764.505	1298.23	301.054	2786.41	18.0442	13.9782	1
TCGA-B0-4693	77	1	M0	N0	T3a	Stage III	501.319	532.915	305.425	84.2553	1966.31	13.9916	1
TCGA-CZ-5984	2067	0	M0	N0	T1b	Stage I	135.424	511.515	153.996	278.586	222.869	14.0104	1
TCGA-GK-A6C7	61	0	MX	NX	T1a	Stage I	161.872	1490.44	259.606	83.99	300.837	14.0353	1
TCGA-4A-A93X	390	0	MX	N1	T3a	Stage IV	446.951	3089.02	102.38	358.882	191.55	14.0491	1
TCGA-CZ-5985	1997	0	M0	N0	T2	Stage II	115.397	627.825	151.711	164.623	337.315	14.0873	1
TCGA-BP-4355	953	1	M0	NX	T3a	Stage III	263.203	794.944	880.307	168.948	124.488	14.0886	1
TCGA-B0-4836	1238	1	M1	NX	T3b	Stage IV	145.835	604.176	224.54	187.503	270.837	14.1074	1
TCGA-BP-4963	1834	0	M0	NX	T1b	Stage I	217.52	913.428	352.288	185.996	197.817	14.1267	1
TCGA-BP-4774	1885	0	M0	NX	T1a	Stage I	1677.1	1645.07	336.735	94.4499	2587.93	14.136	1
TCGA-A3-3317	1491	0	M0	N0	T2	Stage II	81.3642	1006.31	536.543	175.01	46.8228	14.1421	1
TCGA-B0-4706	65	1	M0	NX	T3a	Stage III	595.511	1500.2	433.173	378.517	138.681	14.181	1
TCGA-B0-4700	1980	1	M1	NX	T4	Stage IV	279.572	864.925	152.891	422.634	229.336	14.1848	1
TCGA-CJ-4642	3205	0	M0	NX	T2	Stage II	246.198	1622.67	358.107	313.343	89.5267	14.3155	1
TCGA-IA-A40Y	62	0	MX	N1	T3a	Stage III	30.9446	2122.61	346.193	70.5925	51.2521	14.3178	1
TCGA-CJ-6033	224	1	M1	N0	T3a	Stage IV	233.134	1095.65	88.8131	527.755	228.865	14.3197	1
TCGA-CJ-5679	679	1	M0	NX	T3b	Stage III	122.647	751.043	241.16	372.076	107.489	14.4044	1
TCGA-BP-5199	1355	0	M0	N0	T2	Stage II	120.765	993.348	320.412	97.7292	339.26	14.4155	1
TCGA-CJ-4901	1450	0	M0	NX	T3b	Stage III	170.883	1172.71	172.761	332.377	169.005	14.4269	1
TCGA-CZ-5465	2564	1	M0	NX	T3b	Stage III	780.032	851.048	148.848	578.917	678.906	14.4602	1
TCGA-CJ-4637	2227	1	M1	NX	T2b	Stage IV	555.134	570.011	455.637	218.52	794.111	14.4713	1
TCGA-B2-4101	648	0	M0	NX	T2a	Stage II	280.712	501.018	539.216	143.021	655.587	14.5207	1
TCGA-A3-3325	1170	1	M0	NX	T1a	Stage I	206.744	1085.97	469.668	112.361	409.555	14.5949	1
TCGA-G7-6789	122	1	MX	N2	T3a	Stage IV	17.5566	661.988	173.501	422.392	25.8186	14.7103	1
TCGA-BP-4983	1413	0	M0	NX	T3a	Stage III	944.901	2132.12	284.232	230.891	994.432	14.8066	1
TCGA-B0-5084	222	1	M1	N1	T3a	Stage IV	242.191	1537.63	638.868	207.592	164.142	14.8076	1
TCGA-B0-4811	1417	1	M0	N0	T3a	Stage III	674.84	1385.72	850.058	230.287	365.455	14.8149	1
TCGA-B0-4817	1019	1	M0	N0	T3c	Stage III	651.21	617.97	379.243	306.719	1131.69	14.8792	1
TCGA-B0-5109	587	1	M0	N1	T3b	Stage III	41.5771	2164.04	154.139	145.013	131.83	14.9488	1
TCGA-CJ-4895	1200	1	M1	NX	T3a	Stage IV	129.511	443.065	200.596	224.941	832.572	15.006	1
TCGA-A4-7915	7	0	MX	N0	T2b	Stage II	14.3018	918.176	117.275	33.3709	785.646	15.0254	1
TCGA-CJ-4881	2014	0	M0	NX	T3a	Stage III	261.4	1083.62	546.564	215.774	376.416	15.0919	1
TCGA-CJ-4888	1567	1	M1	NX	T3a	Stage IV	61.7777	1140.93	259.623	183.769	190.025	15.0936	1
TCGA-B0-4810	478	1	M0	N1	T3a	Stage III	281.962	940.367	402.276	270.152	466.493	15.0953	1
TCGA-A3-3316	1493	0	M0	NX	T2	Stage II	349.503	788.547	515.589	238.297	667.232	15.1394	1
TCGA-CZ-5468	59	1	M1	NX	T3b	Stage IV	110.715	962.581	114.375	565.471	239.73	15.1734	1
TCGA-BP-4989	118	0	M0	N0	T3a	Stage III	235.816	973.198	709.639	281.811	254.798	15.2569	1
TCGA-AK-3454	874	0	M0	NX	T1b	Stage I	308.316	1759.86	529.322	174.622	502.037	15.283	1
TCGA-B0-5098	1584	1	M0	NX	T1	Stage I	23.4274	2384.77	327.294	245.987	26.8726	15.3306	1
TCGA-A3-3347	1610	1	M0	N1	T1b	Stage III	123.378	738.427	426.299	255.043	325.018	15.3365	1
TCGA-BP-5009	1092	1	M0	NX	T1b	Stage I	119.285	883.65	297.428	298.997	331.957	15.3947	1
TCGA-BP-4761	182	0	M0	N1	T3a	Stage III	537.077	1559.59	178.165	929.557	402.808	15.3967	1
TCGA-BP-4770	329	1	M0	N0	T4	Stage IV	8.27543	815.958	102.615	1262	9.93052	15.4376	1
TCGA-DV-A4W0	2470	0	MX	NX	T1b	Stage I	83.0911	717.207	329.084	253.646	334.551	15.4791	1
TCGA-CJ-4882	1883	0	M0	NX	T3a	Stage III	46.3461	2093.3	209.845	130.027	275.502	15.5549	1
TCGA-B0-4690	43	1	M1	N0	T4	Stage IV	183.771	771.84	247.479	348.757	739.169	15.5931	1
TCGA-AK-3426	885	1	M0	N1	T3a	Stage III	84.3278	1443.69	448.624	183.835	246.237	15.6157	1
TCGA-B0-4822	1111	1	M0	NX	T2	Stage II	269.042	1856.66	591.36	187.797	523.433	15.6302	1
TCGA-5P-A9K9	589	1	MX	N2	T3a	0	34.4084	901.237	490.982	449.957	48.9659	15.7219	1
TCGA-B0-4845	1986	1	M1	NX	T3a	Stage IV	158.795	1075.3	625.379	146.052	708.697	15.7442	1
TCGA-GL-7966	112	0	MX	N1	T3	Stage III	2.53135	1589.69	373.796	13.5005	259.885	15.7927	1
TCGA-B0-4710	1755	0	M0	N0	T3a	Stage III	1090.62	919.269	409.079	454.618	3062.69	15.9721	1
TCGA-B2-5635	755	0	M0	NX	T1a	Stage I	324.072	443.382	996.399	112.861	3963.03	16.0062	1
TCGA-BP-4326	1625	1	M0	N0	T1b	Stage I	71.3787	1178.71	309.629	81.0245	1616.63	16.0464	1
TCGA-A3-3382	574	0	M0	NX	T1b	Stage I	201.44	731.452	435.111	523.745	554.185	16.0802	1
TCGA-B0-5097	665	0	M0	N0	T3b	Stage III	109.138	941.442	152.997	245.815	1877.78	16.2255	1
TCGA-DV-A4VZ	365	0	MX	NX	T1a	Stage I	9.69995	1943.63	400.123	30.3124	482.573	16.2989	1
TCGA-BP-4354	1034	1	M1	N1	T4	Stage IV	87.7949	865.725	255.605	411.191	663.463	16.4151	1
TCGA-B0-5094	333	1	M1	N0	T3b	Stage IV	206.003	752.394	334.755	370.162	1835.52	16.5066	1
TCGA-CJ-4912	1657	0	M0	NX	T2	Stage II	122.65	842.722	520.932	949.546	232.111	16.6391	1
TCGA-CJ-4873	1776	0	M0	N0	T3a	Stage III	199.626	1110.25	628.958	527.778	593.408	16.7221	1
TCGA-CZ-4858	2105	1	M0	NX	T2	Stage II	50.719	849.544	174.059	1161.93	239.763	16.8037	1
TCGA-B0-4698	42	1	M0	NX	T4	Stage IV	10.6103	2095.89	341.652	144.3	190.278	16.9563	1
TCGA-G7-A8LD	514	1	MX	N1	T3a	Stage III	6.54486	1216.62	623.216	244.341	57.4493	16.9735	1
TCGA-BP-4992	501	0	M0	NX	T1b	Stage I	131.937	3344.09	1135.42	197.905	412.303	17.0134	1
TCGA-AK-3445	2392	0	M0	NX	T3a	Stage III	134.181	891.911	324.741	787.047	790.43	17.0489	1
TCGA-B0-4815	1588	1	M0	NX	T3a	Stage III	73.8824	1367.97	613.148	322.188	559.83	17.1627	1
TCGA-B8-4143	709	1	M1	N0	T3a	Stage IV	227.475	1502.56	892.56	388.646	1198.58	17.3494	1
TCGA-B8-4620	777	0	M0	N0	T3a	Stage III	79.3411	1282.68	205.909	400.484	3303.05	17.8935	1
TCGA-B0-4813	18	1	M0	NX	T3b	Stage III	30.4349	2171.02	694.205	207.247	675.364	18.0445	1
TCGA-CJ-4891	819	1	M0	N0	T3c	Stage III	64.4837	2155.45	290.705	901.715	575.068	18.0903	1
TCGA-A3-3346	137	1	M0	NX	T1b	Stage I	13.8017	1336.79	341.099	643.751	1270.74	19.4819	1
TCGA-BP-4352	344	1	M1	N0	T3b	Stage IV	6.23502	3111.27	863.104	641.316	3329.5	22.182	1

## Sheet: 2i-1
case_submitter_id	os	vital	M	N	T	S	ENSG00000183784	ENSG00000196756	ENSG00000225855	ENSG00000233593	ENSG00000248323	Risk	Group
TCGA-G7-6790	1575	0	MX	NX	T1a	Stage I	807.861	243.58	34.3608	2.29072	11.4536	3.96707	0
TCGA-CW-5591	2271	0	M1	N0	T3a	Stage IV	328.371	185.801	27.5942	15.6367	0	3.98398	0
TCGA-A4-8515	709	0	MX	NX	T1a	Stage I	435.03	268.807	142.477	1.89969	0.949847	4.00137	0
TCGA-P4-A5EB	2477	0	MX	NX	T1b	Stage I	745.378	240.382	68.819	0.969282	36.8327	4.93296	0
TCGA-BQ-7055	799	0	M0	NX	T1a	Stage I	167.485	473.785	134.29	3.01774	0	4.96559	0
TCGA-B9-5155	665	0	0	NX	T3a	Stage III	144.307	297.923	75.2566	6.98257	0	5.03005	0
TCGA-B8-5546	505	0	M0	N0	T1b	Stage I	389.08	483.623	60.6044	20.6055	0	5.34968	0
TCGA-CW-5585	2609	0	M1	N0	T3b	Stage IV	2400.09	341.33	141.562	24.432	3.59295	5.56871	0
TCGA-BQ-7060	214	0	M0	NX	T1a	Stage I	558.866	508.866	101.612	4.83867	4.83867	5.57377	0
TCGA-BQ-5886	792	0	M0	NX	T3a	Stage III	748.578	518.992	63.0551	4.8504	16.168	5.85549	0
TCGA-A4-8518	600	0	MX	NX	T1a	Stage I	498.408	370.909	88.8635	5.79545	9.65908	5.99689	0
TCGA-DZ-6133	1557	1	MX	NX	T1a	Stage I	65.3431	251.365	111.26	7.06412	0.588677	6.27849	0
TCGA-GL-8500	841	0	MX	NX	T1b	Stage I	295.485	348.106	103.217	20.2387	1.01194	6.31368	0
TCGA-BQ-7051	1533	0	M0	N0	T2	Stage II	247.348	406.641	111.801	1.97879	16.325	6.40549	0
TCGA-G7-6792	2765	0	MX	NX	T1b	Stage I	434.046	456.79	86.2405	3.79079	19.9017	6.4351	0
TCGA-MH-A561	841	0	MX	NX	T1a	Stage I	301.481	682.405	88.6108	4.07406	8.14812	6.43622	0
TCGA-B9-5156	1338	0	0	NX	T1a	0	483.685	540.143	28.6504	6.74126	30.3357	6.45104	0
TCGA-SX-A7SL	823	0	M0	NX	T1a	Stage I	299.468	1669.37	393.45	1.59291	1.59291	6.48648	0
TCGA-B0-5705	4537	0	M0	N0	T1	Stage I	2440.1	515.628	103.71	43.0907	5.84281	6.48775	0
TCGA-5P-A9JZ	2744	0	0	NX	T1b	0	222.371	572.048	224.025	4.1333	2.47998	6.50287	0
TCGA-AK-3443	1423	0	M0	N0	T2	Stage II	538.524	557.51	197.631	35.3838	0	6.58435	0
TCGA-A4-7584	650	0	MX	NX	T1a	Stage I	215.044	439.048	504.756	2.98672	1.99115	6.58559	0
TCGA-A4-7288	1857	0	MX	NX	T1a	0	273.637	241.998	117.151	32.4944	0.855115	6.61813	0
TCGA-MH-A55Z	845	0	MX	NX	T1b	Stage I	236.981	1046.44	295.56	7.98811	0	6.62785	0
TCGA-BQ-7044	3760	0	M0	NX	T3a	Stage III	266.471	566.824	115.379	0.915709	35.7127	6.76142	0
TCGA-A4-7583	3	0	M0	N0	T1	Stage I	256.864	673.631	166.707	1.70109	14.4593	6.83393	0
TCGA-B9-7268	671	0	M0	N0	T2	Stage II	113.709	612.213	91.4612	12.3596	0.823975	6.89491	0
TCGA-B0-4834	2090	1	M0	N0	T1a	Stage I	225.313	414.027	100.647	25.1618	1.14372	6.9135	0
TCGA-G7-6797	765	0	MX	NX	T1a	Stage III	181.421	627.307	81.7671	7.66566	5.11044	6.97071	0
TCGA-B8-4619	523	0	M0	N0	T1a	Stage I	333.7	374.315	111.965	38.4194	1.0977	6.97929	0
TCGA-B1-5398	1251	0	M0	N0	T3b	Stage III	548.934	386.851	46.5654	9.85037	37.6105	6.98042	0
TCGA-B9-4617	35	0	M0	NX	T1a	0	295.285	844.881	279.743	18.367	0	7.02241	0
TCGA-5P-A9KH	2051	0	MX	NX	T1a	0	302.619	526.048	202.689	11.3129	2.82821	7.06354	0
TCGA-A3-3328	1385	0	M0	N0	T1b	Stage I	535.619	441.574	149.151	15.4294	6.61259	7.06484	0
TCGA-J7-6720	388	0	M0	N0	T1	Stage I	496.057	294.44	35.9317	41.9203	10.9791	7.12278	0
TCGA-A4-8310	780	0	MX	NX	T3a	Stage III	221.314	655.944	131.989	11.999	2.66644	7.18401	0
TCGA-IA-A40X	608	0	MX	NX	T1a	Stage I	714.16	687.408	231.462	36.0569	1.16313	7.25166	0
TCGA-HE-7129	2492	0	M0	NX	T2	Stage II	165.037	503.638	154.075	9.7439	3.04497	7.25931	0
TCGA-DZ-6135	2269	0	MX	NX	T1a	Stage I	301.569	361.39	186.245	5.55036	15.4177	7.29031	0
TCGA-CZ-5451	1929	0	M0	N0	T2	Stage II	1511.58	527.853	83.9767	55.6209	8.72485	7.30231	0
TCGA-BP-5176	1590	1	M0	NX	T1a	Stage I	1476.81	254.371	70.4785	34.8342	38.8847	7.37163	0
TCGA-CW-5581	2799	0	M0	NX	T1b	Stage I	1218.53	218.755	67.5064	244.39	2.56354	7.37871	0
TCGA-A4-8312	708	0	MX	NX	T1	Stage I	30.7509	386.095	201.589	7.97246	0	7.39982	0
TCGA-A4-8630	436	0	MX	NX	T1b	Stage I	227.273	265.644	305.983	5.9032	9.83867	7.41334	0
TCGA-B0-5083	1045	1	M0	N0	T1a	Stage I	513.99	530.438	28.7835	56.1963	8.22385	7.41451	0
TCGA-KV-A74V	347	0	M0	N0	T1a	Stage I	1005.17	685.438	255.995	56.4233	1.04488	7.42533	0
TCGA-B1-A657	641	0	M0	N0	T1b	Stage I	354.537	574.648	187.095	5.50278	14.9361	7.44387	0
TCGA-SX-A71V	876	0	M0	NX	T1	Stage I	309.378	596.799	250.496	8.98193	4.98996	7.44549	0
TCGA-CJ-4897	3341	0	M0	NX	T3a	Stage III	552.305	290.099	114.676	36.5724	7.43844	7.46815	0
TCGA-A4-A48D	379	0	MX	NX	T1b	Stage I	543.923	834.859	68.6681	10.8423	21.6847	7.46901	0
TCGA-AK-3433	3409	0	M0	N0	T2	Stage II	362.555	777.607	147.647	18.0457	3.28104	7.47074	0
TCGA-UZ-A9PS	2167	0	MX	NX	T2	Stage II	171.408	628.497	206.036	1.7314	18.1797	7.48456	0
TCGA-A4-A5XZ	479	0	MX	NX	T2a	Stage II	276.824	382.625	121.744	94.207	0	7.5081	0
TCGA-AK-3456	1143	0	M0	N0	T2	Stage II	516.171	313.346	100.805	31.5775	9.71616	7.53393	0
TCGA-5P-A9KC	377	0	MX	NX	T1b	0	1235.98	448.534	242.08	13.7027	23.7513	7.56303	0
TCGA-Y8-A8S0	183	0	MX	NX	T1a	Stage I	301.175	576.323	311.401	13.0138	2.78866	7.57935	0
TCGA-5P-A9JY	1508	1	MX	NX	T2	0	600.391	1028.29	536.206	10.6974	2.67435	7.58689	0
TCGA-UZ-A9PQ	2624	1	MX	N1	T2	Stage III	304.37	1670.06	333.483	2.64669	7.05785	7.61663	0
TCGA-B4-5835	16	0	M0	N0	T1	Stage I	1467.75	1143.02	88.9774	40.306	9.12589	7.62325	0
TCGA-EV-5903	757	0	M0	NX	T1a	Stage I	159.14	324.503	49.7868	26.6715	7.1124	7.65952	0
TCGA-A3-3313	735	1	M0	N0	T1b	Stage I	875.266	1503.06	411.583	3.47328	17.3664	7.66167	0
TCGA-GL-A9DC	392	0	MX	N0	T1b	Stage I	588.21	677.1	266.67	4.38962	27.4352	7.66819	0
TCGA-BP-5184	1133	0	M0	NX	T1a	Stage I	2240.35	355.19	122.441	99.2768	12.1338	7.79122	0
TCGA-DW-7837	1142	0	MX	NX	T1b	Stage I	278.258	695.645	144.188	13.9129	6.32405	7.79593	0
TCGA-B1-A655	510	0	M0	N0	T1a	Stage I	188.512	335.517	72.6376	12.1063	19.0241	7.79963	0
TCGA-B0-5117	1608	0	M0	NX	T1b	Stage I	341.455	852.88	235.225	16.6934	3.03516	7.81728	0
TCGA-BQ-5876	586	0	M0	NX	T1a	Stage I	1767.71	951.723	91.0075	104.89	4.6275	7.82372	0
TCGA-F9-A97G	13	0	M0	N0	T3	Stage III	1027.19	436.08	56.88	30.1129	42.3811	7.82764	0
TCGA-B1-7332	1141	0	MX	NX	T2a	Stage II	425.444	1269.2	62.9848	17.8259	10.6955	7.83843	0
TCGA-CJ-4874	2283	0	M0	N0	T1b	Stage I	940.109	306.358	80.4762	82.3052	10.974	7.86634	0
TCGA-GL-A59T	546	0	MX	NX	T1b	Stage I	314.635	659.423	94.3906	7.86589	27.5306	7.91484	0
TCGA-EV-5902	578	0	M0	NX	T1	Stage I	80.7406	1079.17	248.786	2.62571	4.59499	7.93696	0
TCGA-CJ-4905	1496	0	M0	NX	T1a	Stage I	509.521	368.636	73.7273	41.6085	13.8695	7.96126	0
TCGA-BP-5174	2257	0	M0	NX	T1a	Stage I	784.597	404.512	165.127	59.602	5.8625	7.98394	0
TCGA-DW-7963	1240	0	MX	N0	T1b	Stage I	334.219	657.42	194.655	3.67274	36.7274	7.98735	0
TCGA-BP-4325	2964	0	M0	N0	T1b	Stage I	2324.92	421.834	529.708	35.4212	12.8804	8.00989	0
TCGA-2Z-A9JP	893	0	MX	NX	T1a	Stage I	1798.9	1476.62	244.639	60.0611	2.92981	8.01257	0
TCGA-2Z-A9JQ	778	0	MX	NX	T1a	Stage I	261.109	777.11	276.651	15.5422	3.10844	8.05554	0
TCGA-IZ-8196	649	0	MX	NX	T1a	Stage I	86.4954	638.735	186.298	2.21783	15.5248	8.05566	0
TCGA-UZ-A9PX	1981	0	MX	N0	T1	Stage I	441.401	499.246	442.291	13.3488	7.11937	8.05881	0
TCGA-B0-5709	3974	0	M0	NX	T3a	Stage III	954.078	374.869	68.3585	145.537	6.61534	8.07328	0
TCGA-B3-A6W5	309	0	MX	NX	T1	Stage I	252.767	748.811	209.633	16.391	4.31343	8.10789	0
TCGA-IZ-8195	677	0	MX	NX	T2a	Stage II	318.865	1007.18	70.5182	15.33	15.33	8.14149	0
TCGA-IA-A83V	2941	1	MX	NX	T1b	Stage I	468.615	575.634	108.641	24.3226	14.5935	8.14849	0
TCGA-CJ-4644	336	1	M1	N0	T3a	Stage IV	1116.86	454.547	57.5499	112.174	12.6805	8.1573	0
TCGA-DW-7836	1093	0	MX	NX	T1a	Stage I	187.95	700.879	139.805	12.0362	8.33277	8.18031	0
TCGA-BQ-7062	116	0	M0	NX	T1a	Stage I	294.738	796.365	157.236	24.1901	4.45608	8.1957	0
TCGA-F9-A7VF	73	0	M0	NX	T1a	Stage I	388.026	1777.53	229.12	5.54322	12.9342	8.20189	0
TCGA-B8-5164	26	0	M0	N0	T3a	Stage III	1139.68	431.663	85.3117	62.7077	21.1456	8.21089	0
TCGA-BQ-5880	1314	1	M0	N1	T3a	Stage III	1403.78	527.148	52.7148	199.145	7.80961	8.21311	0
TCGA-B8-5165	737	0	M0	N0	T1a	Stage I	592.379	292.903	100.799	48.2084	17.5303	8.23083	0
TCGA-B4-5836	141	0	M0	N0	T1b	Stage I	1063.96	402.844	64.9749	88.5282	17.8681	8.23169	0
TCGA-B0-5691	3431	0	M0	N0	T1a	Stage I	608.101	321.261	96.8882	66.2919	11.4736	8.23618	0
TCGA-CJ-4640	3480	0	M0	N0	T3a	Stage III	567.119	509.08	119.393	36.4813	12.4368	8.24336	0
TCGA-CW-5587	2226	0	M0	N0	T3b	Stage III	944.733	277.441	118.789	73.3464	15.9449	8.25481	0
TCGA-2Z-A9JO	949	0	MX	N0	T1b	Stage I	864.709	590.054	114.691	89.0364	6.03636	8.30704	0
TCGA-G6-A8L8	1091	1	MX	NX	T1b	Stage I	477.036	956.201	839.072	7.45368	6.38887	8.31833	0
TCGA-BQ-7053	1516	0	M0	NX	T3	Stage III	300.323	387.454	119.264	83.4231	2.4718	8.32381	0
TCGA-BP-4976	1632	0	M0	NX	T1a	Stage I	496.78	360.845	77.2357	53.1382	15.4471	8.32788	0
TCGA-DZ-6134	1856	0	MX	NX	T1a	Stage I	232.731	249.167	58.5115	40.7608	17.0932	8.33722	0
TCGA-IA-A83S	2609	1	MX	NX	TX	0	339.239	408.438	118.143	23.6286	16.8776	8.33772	0
TCGA-HE-A5NH	791	0	0	NX	T1a	Stage I	321.197	388.195	187.2	15.7642	17.7348	8.34724	0
TCGA-2Z-A9J2	1795	0	MX	NX	T1a	Stage I	326.09	1053.52	258.006	71.6682	0	8.36587	0
TCGA-A4-A772	0	0	MX	NX	T1b	Stage I	738.952	490.188	306.673	14.6812	25.2842	8.36684	0
TCGA-CZ-4859	1787	0	M0	N0	T1	Stage I	827.818	325.355	163.989	78.0589	9.1834	8.37138	0
TCGA-AT-A5NU	67	0	MX	NX	T1a	Stage I	144.532	1088.09	625.279	7.68785	1.53757	8.37853	0
TCGA-A4-7734	27	0	MX	NX	T1a	Stage I	81.7477	652.138	98.9577	7.99037	10.449	8.38053	0
TCGA-BQ-7050	1864	0	M0	N0	T1a	Stage I	1060.9	332.253	175.59	138.789	5.25717	8.40079	0
TCGA-B4-5844	7	0	M0	N0	T2	Stage II	902.574	465.314	92.8693	79.3259	13.5434	8.42191	0
TCGA-B0-5711	3989	0	M0	NX	T3b	Stage III	543.949	351.567	81.7201	80.0176	11.0663	8.42839	0
TCGA-5P-A9K8	1309	0	MX	NX	T3a	0	127.692	359.133	179.566	58.2593	0.798073	8.42846	0
TCGA-GL-6846	5925	0	MX	N1	T4	Stage IV	508.177	266.265	112.838	168.851	3.24714	8.43505	0
TCGA-2Z-A9JS	492	1	MX	NX	T1a	Stage I	185.985	1240.14	224.489	5.81202	10.171	8.43548	0
TCGA-P4-A5E6	3035	0	MX	N1	T1b	Stage III	506.646	635.518	185.728	6.31728	61.9093	8.43666	0
TCGA-BQ-5881	1454	0	M0	NX	T1a	Stage I	1040.74	1722.41	96.0096	40.324	11.5211	8.43949	0
TCGA-BQ-7048	2839	0	M0	N0	T3a	Stage III	181.058	1584.6	106.185	12.2521	6.80671	8.44394	0
TCGA-2Z-A9J1	2298	0	MX	N0	T1a	Stage I	247.682	775.827	193.046	10.9271	12.1413	8.44471	0
TCGA-B0-5707	3744	0	M0	N0	T1a	Stage I	336.346	730.448	63.4187	29.4444	15.8547	8.44762	0
TCGA-P4-AAVM	1539	0	MX	NX	T1a	Stage I	530.729	1041.04	114.821	51.0316	5.10316	8.45774	0
TCGA-BQ-5875	2639	0	M0	NX	T3a	Stage III	369.368	424.619	87.9934	45.0199	12.2781	8.45828	0
TCGA-A4-8516	23	0	MX	NX	T3a	Stage III	100.376	577.162	246.576	10.9104	4.36417	8.47537	0
TCGA-B9-A8YI	374	0	MX	NX	T1b	Stage I	383.299	2393.16	113.024	9.82818	14.7423	8.49392	0
TCGA-IZ-A6M8	497	0	MX	NX	T1a	Stage I	318.06	2121.34	92.4757	16.8138	8.40688	8.50458	0
TCGA-SX-A71U	1357	0	M0	NX	T1a	Stage I	562.062	723.612	339.929	4.48752	54.9721	8.50875	0
TCGA-HE-7128	0	0	MX	NX	T1	Stage I	140.741	712.573	68.7084	25.4886	7.7574	8.57246	0
TCGA-B9-A5W7	585	0	0	NX	T1a	Stage I	338.409	912.572	133.972	13.9191	19.1388	8.58432	0
TCGA-UZ-A9PM	3811	0	MX	N0	T2	Stage II	260.083	1027.41	58.1552	16.1542	24.2313	8.59258	0
TCGA-B8-4151	1299	0	M0	N0	T3a	Stage III	1312.67	666.304	174.788	295.614	1.17307	8.59408	0
TCGA-AK-3440	2865	0	M0	NX	T1a	Stage I	422.001	613.412	119.772	41.4165	10.0743	8.60027	0
TCGA-B8-4146	511	0	M0	NX	T1b	Stage I	1363.6	130.659	168.668	46.3244	91.4611	8.60477	0
TCGA-5P-A9KE	824	0	M0	NX	T1b	0	425.4	1020.29	158.262	25.8158	8.97941	8.60945	0
TCGA-5P-A9KF	845	0	MX	N0	T1a	0	299.934	1122.85	491.664	5.69494	11.3899	8.61319	0
TCGA-BQ-7059	232	0	M0	NX	T1b	Stage I	558.231	443.052	89.741	36.7443	30.3847	8.644	0
TCGA-A4-A4ZT	516	0	MX	NX	T1b	Stage I	180.986	451.074	247.812	9.74542	16.7064	8.66683	0
TCGA-BP-4177	1670	0	M0	NX	T1a	Stage I	36.9878	518.633	50.6571	38.5959	1.60816	8.69109	0
TCGA-B0-5119	1552	0	M0	N0	T1b	Stage I	830.59	428.086	123.65	75.043	15.3497	8.69241	0
TCGA-A4-8311	729	0	MX	NX	T1a	Stage I	76.3343	989.165	469.138	7.95149	1.5903	8.69249	0
TCGA-G7-7501	624	1	MX	N1	T3a	Stage III	177.069	450.304	142.724	46.5569	3.81614	8.70947	0
TCGA-A3-A8OW	323	0	MX	NX	T3a	Stage III	682.795	876.329	356.319	75.0622	1.80873	8.72756	0
TCGA-UZ-A9PP	3010	0	MX	NX	T1a	Stage I	209.433	557.155	298.961	8.79297	16.7866	8.73919	0
TCGA-AK-3450	1508	0	M0	N0	T1a	Stage I	1208.91	441.23	291.644	60.2105	14.1118	8.75256	0
TCGA-SX-A7SP	496	1	M0	N0	T1b	Stage I	366.404	1553.67	284.034	9.46781	12.3082	8.75881	0
TCGA-CW-5589	2378	0	M0	NX	T1a	Stage I	468.637	405.284	91.1239	26.0354	47.7315	8.76723	0
TCGA-BP-5173	62	1	M0	NX	T1a	Stage I	570.325	743.336	151.275	53.0333	8.69399	8.78448	0
TCGA-BP-4762	1343	1	M0	NX	T1a	Stage I	129.583	295.807	38.4282	33.9598	25.9167	8.79495	0
TCGA-CJ-5675	3936	0	M0	NX	T2a	Stage II	1476.36	253.456	98.1396	182.625	21.3347	8.79844	0
TCGA-A3-3373	1621	0	M0	N0	T1b	Stage I	1079.46	276.621	133.688	35.5554	83.1995	8.81514	0
TCGA-EU-5906	206	0	M0	NX	T1b	Stage I	1047.6	327.04	82.5018	46.8895	78.9406	8.82428	0
TCGA-BQ-5884	792	0	M0	NX	T1a	Stage I	220.269	648.505	117.75	67.9553	2.92911	8.83809	0
TCGA-2Z-A9JD	1060	0	MX	NX	T1a	Stage I	633.174	619.955	175.808	54.1965	10.5749	8.84702	0
TCGA-A3-3374	1314	0	M0	N0	T1b	Stage I	1019.21	1935.76	103.9	12.3691	68.0298	8.84926	0
TCGA-5P-A9K6	1914	0	MX	NX	T1a	0	1019.71	1122.18	213.988	63.2921	7.03246	8.85003	0
TCGA-UZ-A9Q0	3368	0	MX	NX	T1	Stage I	343.815	1022.22	662.248	2.30748	36.9197	8.85439	0
TCGA-A4-7997	927	0	M0	NX	T1b	Stage I	132.967	344.589	180.41	4.36979	63.6741	8.86106	0
TCGA-AK-3465	369	0	M0	NX	T1b	Stage I	259.148	1187.03	284.383	19.4118	4.85295	8.87916	0
TCGA-BQ-5892	364	0	M0	N0	T1b	Stage I	693.796	276.225	42.4962	221.719	16.6289	8.89131	0
TCGA-2Z-A9J3	1771	1	MX	NX	T2	Stage II	276.923	696.288	281.346	13.2711	15.0405	8.9021	0
TCGA-Y8-A895	484	0	MX	NX	T1b	Stage I	537.965	723.149	520.377	6.20729	42.4165	8.93861	0
TCGA-CW-5583	2489	0	M0	NX	T1a	Stage I	268.151	405.793	120.526	40.6506	14.9765	8.99257	0
TCGA-B3-4103	930	0	M0	NX	T1a	Stage I	292.257	506.318	491.656	6.84214	31.2783	9.02218	0
TCGA-CW-6088	3222	0	M0	N0	T1b	Stage I	907.924	321.981	190.638	47.1814	39.5304	9.02316	0
TCGA-B9-A5W9	5	0	MX	NX	T1b	Stage I	279.668	2154.42	128.903	60.3057	1.50764	9.04984	0
TCGA-DW-7842	92	0	MX	NX	T1a	Stage I	123.328	679.706	248.758	33.6349	2.10218	9.05087	0
TCGA-DV-5576	727	1	M0	NX	T1a	Stage I	222.134	846.466	122.006	29.4496	10.097	9.0629	0
TCGA-B4-5834	38	0	M0	N0	T1	Stage I	314.687	540.111	71.1071	84.7233	9.83396	9.06805	0
TCGA-A4-7286	554	0	0	NX	T3a	0	456.574	290.159	85.3409	174.949	8.53409	9.0725	0
TCGA-BP-4334	645	1	M0	N0	T3a	Stage III	347.371	1536.79	490.276	28.5811	2.19855	9.10041	0
TCGA-BQ-7045	1468	1	M0	N0	T1b	Stage I	202.34	541.558	113.072	8.92678	65.463	9.10169	0
TCGA-B8-4154	1380	0	M0	N0	T1a	Stage I	2561.72	623.122	163.068	362.577	6.37698	9.11434	0
TCGA-B9-A69E	452	0	0	NX	T3a	Stage III	173.466	1077.9	207.557	15.0404	9.02424	9.11678	0
TCGA-AK-3447	1217	0	M0	NX	T2	Stage II	165.57	2115.99	86.0964	36.4254	3.3114	9.13086	0
TCGA-SX-A7SS	1615	0	M0	N0	T1	Stage I	507.46	1004.77	570.047	57.5122	1.69153	9.13831	0
TCGA-B8-5553	435	0	M0	N0	T1b	Stage I	450.259	297.153	70.6644	94.2192	24.4608	9.13921	0
TCGA-2Z-A9J6	1731	0	MX	NX	T1a	Stage I	470.036	652.1	308.201	33.319	11.8996	9.1751	0
TCGA-BP-4962	1785	0	M0	NX	T2	Stage II	750.736	388.129	99.4527	203.306	9.68123	9.20051	0
TCGA-B8-4621	788	0	M0	N0	T1b	Stage I	484.626	466.532	169.934	37.7631	26.7489	9.21191	0
TCGA-SX-A7SN	578	0	M0	NX	T1b	Stage I	126.186	1015.03	224.638	5.54662	23.5731	9.23545	0
TCGA-BP-4789	1489	0	M0	NX	T1a	Stage I	645.059	297.659	146.856	60.795	35.5296	9.23589	0
TCGA-B9-A5W8	524	0	M0	NX	T2b	Stage II	420.613	729.722	111.505	74.8071	9.88018	9.24286	0
TCGA-DW-7838	744	0	MX	NX	T1b	Stage I	318.721	575.916	53.4563	14.1205	144.231	9.24947	0
TCGA-CZ-5458	2789	0	M0	NX	T3a	Stage III	1159.13	332.705	77.8348	145.749	38.1543	9.25483	0
TCGA-2Z-A9JR	161	0	MX	NX	T1a	Stage I	357.641	505.033	398.824	26.0103	13.0051	9.25576	0
TCGA-BP-4782	354	0	M0	NX	T1a	Stage I	362.301	632.903	67.4257	21.5762	76.4158	9.26993	0
TCGA-CZ-5989	1905	0	M0	N0	T2	Stage II	526.903	105.381	149.751	127.566	29.1183	9.29112	0
TCGA-BQ-5883	1242	0	M0	NX	T1a	Stage I	3.2538	1011.93	55.3146	13.0152	0	9.30039	0
TCGA-UZ-A9Q1	730	0	MX	NX	T1b	Stage I	133.339	264.38	95.4067	462.09	0	9.30141	0
TCGA-B0-5713	2782	0	M0	N0	T3b	Stage III	912.614	530.346	172.222	70.0154	24.948	9.31738	0
TCGA-BP-5181	1495	0	M0	NX	T1b	Stage I	1479.56	352.492	68.6908	123.824	72.3061	9.33598	0
TCGA-2Z-A9JN	740	0	MX	NX	T1a	Stage I	7.40141	1015.05	164.946	10.5734	0	9.33809	0
TCGA-B4-5838	166	0	M0	N1	T3	0	842.631	267.176	33.5322	315.852	30.2871	9.34741	0
TCGA-UZ-A9PJ	797	1	MX	NX	T1a	Stage I	177.932	649.837	314.281	10.6372	20.3074	9.34751	0
TCGA-B0-5697	2630	0	M0	N0	T1a	Stage I	204.712	580.742	81.3039	24.6816	34.8445	9.3495	0
TCGA-HE-A5NF	2582	0	0	NX	T1a	Stage I	283.982	991.784	90.3578	62.3899	8.6055	9.35711	0
TCGA-A3-3363	319	0	M0	N0	T2	Stage II	55.615	373.817	285.819	16.8957	5.6319	9.37854	0
TCGA-B3-3925	1029	0	M0	NX	T3a	Stage III	93.1008	379.122	291.78	10.5578	18.2362	9.3868	0
TCGA-G7-A8LB	547	0	MX	NX	T2a	Stage IV	379.038	1620.26	546.595	43.9228	1.62677	9.40599	0
TCGA-2Z-A9JG	1662	0	MX	NX	T1a	Stage I	167.926	717.045	157.011	50.3778	5.03778	9.41382	0
TCGA-A4-7996	506	0	MX	NX	T1a	Stage I	166.929	362.205	144.357	16.7979	42.5197	9.41879	0
TCGA-BP-5202	29	0	M0	NX	T3a	Stage III	986.283	452.017	91.2329	136.849	28.3375	9.42954	0
TCGA-UZ-A9PK	3571	0	MX	NX	T1	Stage I	336.794	621.198	257.273	9.35539	66.4233	9.43107	0
TCGA-BP-5192	714	0	M0	NX	T1a	Stage I	338.144	652.752	92.5777	61.1955	17.2603	9.43699	0
TCGA-BP-4982	1014	0	M0	NX	T1b	Stage I	998.234	382.019	322.89	45.7959	39.9989	9.43887	0
TCGA-CJ-5683	1889	0	M0	NX	T1b	Stage I	2017.02	478.546	164.946	87.5638	60.0729	9.44305	0
TCGA-Y8-A896	567	0	MX	NX	T3a	Stage III	107.179	460.974	297.604	8.32459	26.0144	9.47579	0
TCGA-CZ-4856	18	0	M0	N0	T1b	Stage I	395.099	222.969	53.0187	92.9644	55.9239	9.48099	0
TCGA-BP-4795	620	0	M0	N0	T1a	Stage I	19.0685	253.453	70.7125	42.9042	3.17809	9.48886	0
TCGA-G7-6795	1194	0	MX	N0	T1a	Stage I	536.317	1123.38	297.649	28.8047	16.4598	9.51659	0
TCGA-BP-5186	693	0	M0	N0	T1a	Stage I	826.963	608.414	202.538	81.6556	18.4125	9.53856	0
TCGA-B9-A8YH	532	0	MX	NX	T1a	Stage I	385.357	1029.52	379.637	19.3036	16.4438	9.53939	0
TCGA-AK-3429	3328	0	M0	N0	T2	Stage II	864.733	1259.31	66.6165	204.974	8.96761	9.54672	0
TCGA-T7-A92I	356	0	MX	NX	T1a	Stage I	93.1963	539.105	356.296	48.0319	1.43379	9.55825	0
TCGA-BP-4797	1107	0	M0	N0	T3b	Stage III	935.948	342.698	60.9242	137.079	58.6395	9.55951	0
TCGA-B0-5812	3834	0	M0	NX	T1b	Stage I	494.789	334.911	81.8334	75.0139	48.4938	9.5647	0
TCGA-B0-4839	1639	1	M0	N0	T1b	Stage I	612.785	446.669	92.287	121.819	23.3794	9.57695	0
TCGA-A3-3343	945	0	M0	N0	T2	Stage II	1280.79	515.007	439.271	103.506	12.6227	9.57727	0
TCGA-A4-7732	582	0	MX	NX	T2a	0	167.385	759.951	322.551	10.9961	20.7704	9.57744	0
TCGA-GL-7773	393	0	MX	NX	T1a	Stage I	55.7152	567.469	155.796	3.09529	66.0328	9.6021	0
TCGA-Y8-A894	567	0	MX	NX	T1a	Stage I	80.2205	814.474	319.938	10.3815	9.43771	9.60305	0
TCGA-HE-A5NK	2228	0	M0	NX	T1b	0	242.397	667.146	142.325	11.1191	77.8337	9.60478	0
TCGA-IA-A83T	2684	1	MX	NX	TX	0	318.061	706.172	72.889	107.914	11.3593	9.6135	0
TCGA-HE-A5NL	767	0	MX	NX	T1a	Stage I	224.741	472.732	478.544	25.1865	11.6245	9.63628	0
TCGA-5P-A9K4	2184	0	MX	NX	T1b	0	302.187	1506.52	399.24	8.82298	25.3661	9.65675	0
TCGA-HE-A5NI	360	0	M0	NX	T1a	Stage I	279.275	622.604	561.112	10.2486	30.7459	9.65729	0
TCGA-AK-3427	3583	0	M0	N0	T1a	Stage I	290.451	1445.34	59.4732	195.017	2.7662	9.6639	0
TCGA-B0-4816	1371	1	M0	N0	T2	Stage II	674.469	725.668	239.614	39.5943	31.4024	9.66485	0
TCGA-B8-5545	1525	0	M0	N0	T1a	Stage I	291.073	663.613	45.8249	59.4027	39.8847	9.67924	0
TCGA-UZ-A9PZ	657	0	MX	NX	T3a	Stage III	90.7929	983.59	532.652	3.02643	24.2115	9.683	0
TCGA-P4-AAVK	1590	0	MX	N1	T3a	Stage III	423.161	1292.88	98.4775	144.304	4.87512	9.69769	0
TCGA-B0-5695	2150	0	M0	N0	T1b	Stage I	2158.44	685.922	76.631	208.857	45.077	9.69867	0
TCGA-MH-A857	890	0	M0	NX	T1a	Stage I	6.16972	1446.8	196.403	3.08486	2.05657	9.71318	0
TCGA-CJ-4893	750	0	M0	NX	T1b	Stage I	921.932	288.056	177.09	82.0846	57.0032	9.72006	0
TCGA-SX-A7SR	805	0	M0	NX	T2a	Stage II	238.691	704.43	421.494	8.15043	44.2452	9.74238	0
TCGA-BP-4163	2839	0	M0	N0	T3a	Stage III	606.283	401.783	212.921	76.9884	25.2618	9.74598	0
TCGA-CZ-4866	3267	0	M0	NX	T1	Stage I	990.675	465.394	311.616	190.319	8.12028	9.7544	0
TCGA-B0-4818	510	1	M0	NX	T2	Stage II	1681.7	765.228	289.768	89.1019	27.7039	9.75712	0
TCGA-SX-A7SO	1257	0	M0	NX	T1b	Stage I	874.468	885.666	280.97	403.131	1.01801	9.75867	0
TCGA-2Z-A9JM	934	0	MX	NX	T1a	Stage I	206.151	1165.25	217.175	17.6386	18.741	9.76001	0
TCGA-CZ-5457	2754	0	M0	NX	T3a	Stage III	785.488	542.765	70.7647	321.272	12.03	9.76124	0
TCGA-BP-4965	1871	0	M0	NX	T1a	Stage I	242.178	256.15	153.172	47.6076	35.1882	9.76566	0
TCGA-HE-7130	1770	0	M0	NX	T3	Stage III	50.9142	1033.42	211.913	23.393	2.75212	9.78359	0
TCGA-BP-4758	2208	0	M0	NX	T1a	Stage I	753.842	427.207	287.475	94.3415	18.6903	9.79492	0
TCGA-MH-A55W	1043	0	MX	NX	T1b	Stage I	255.739	1446.46	167.765	32.7347	12.2755	9.80425	0
TCGA-SX-A71S	1504	0	M0	NX	T1	Stage I	121.088	471.827	309.819	25.8879	10.8562	9.81658	0
TCGA-MH-A855	369	0	MX	NX	T2b	Stage II	309.97	529.733	129.554	125.716	8.63694	9.81964	0
TCGA-GL-A59R	378	0	MX	N0	T3c	Stage III	221.5	800.692	258.915	17.9595	25.4426	9.82533	0
TCGA-CJ-4907	1499	0	M0	NX	T3b	Stage III	901.27	322.876	164.733	60.768	91.5181	9.84519	0
TCGA-CJ-4887	932	1	M1	NX	T3a	Stage IV	1085.66	548.85	458.546	186.629	6.02029	9.84963	0
TCGA-SX-A7SQ	1266	0	M0	NX	T1	Stage I	74.3486	1008.6	199.567	3.91308	46.957	9.85309	0
TCGA-B2-5639	1003	1	M1	NX	T3	Stage IV	1037.47	153.883	62.8768	607.257	28.1291	9.85328	0
TCGA-IZ-A6M9	376	0	MX	NX	T1a	Stage I	366.955	1097.2	457.471	18.3478	19.571	9.85369	0
TCGA-G7-A4TM	768	0	MX	NX	T1a	Stage I	154.976	1265.2	215.391	37.6496	5.25344	9.85891	0
TCGA-Y8-A897	549	0	MX	N0	T1a	Stage I	204.635	552.409	251.288	14.844	44.532	9.8747	0
TCGA-UZ-A9PV	1444	0	MX	NX	T1	Stage I	9.31753	934.859	534.982	3.8823	1.55292	9.88574	0
TCGA-A3-A8OX	0	0	MX	NX	T1a	Stage I	500.294	625.174	140.393	156.681	10.0834	9.91413	0
TCGA-BP-4807	211	0	M0	NX	T1a	Stage I	575.079	440.704	54.661	56.9385	142.346	9.91429	0
TCGA-BQ-7046	2948	0	M0	NX	T1a	Stage I	225.264	1083.41	116.804	104.885	4.7675	9.91658	0
TCGA-A3-3349	1385	0	M0	N0	T1b	Stage I	456.094	478.991	350.771	66.8572	14.6536	9.93225	0
TCGA-B0-5699	3841	0	M0	N0	T1	Stage I	929.141	416.681	154.72	209.568	18.8284	9.93291	0
TCGA-DZ-6132	2460	0	MX	NX	T1a	Stage I	82.9716	479.561	54.807	32.7319	33.4931	9.94677	0
TCGA-BP-5182	1165	0	M0	N0	T1a	Stage I	403.824	553.417	86.8106	59.6823	51.9313	9.96215	0
TCGA-EU-5904	551	0	M0	NX	T1	Stage I	609.279	512.932	112.863	72.4895	54.1377	9.97599	0
TCGA-CJ-4643	1793	0	M0	N0	T2b	Stage II	823.758	596.773	375.05	63.8863	24.8029	9.98327	0
TCGA-UZ-A9PU	933	1	MX	NX	T1b	Stage I	238.068	353.059	506.68	26.9511	22.4592	9.99795	0
TCGA-SX-A7SU	1331	0	M0	NX	T1	Stage I	326.077	1145.03	754.994	21.3204	10.0331	10.0036	0
TCGA-4A-A93W	4	0	M0	N0	T1a	Stage I	159.69	1699.76	352.689	20.5735	6.85784	10.0093	0
TCGA-CJ-4634	3498	0	M0	NX	T1b	Stage I	1601.1	479.774	426.642	98.3339	33.3066	10.013	0
TCGA-UZ-A9PR	2191	0	MX	NX	T1b	Stage I	230.067	752.142	345.101	86.8784	3.21772	10.0212	0
TCGA-BP-4969	1794	0	M0	NX	T1a	Stage I	2141.79	991.796	926.603	46.9386	29.5539	10.0229	0
TCGA-BP-4801	1124	0	M0	NX	T1a	Stage I	480.74	333.969	77.3403	123.041	47.4588	10.0234	0
TCGA-B8-5159	722	0	M0	N0	T1a	Stage I	442.766	458.13	64.2499	215.796	19.5543	10.041	0
TCGA-B0-4824	1657	1	M0	N0	T1a	Stage I	1400.36	750.936	707.276	87.3181	14.1892	10.0425	0
TCGA-J7-A8I2	307	0	M0	N0	T1b	Stage I	147.068	3629.49	1005.87	29.0504	0	10.06	0
TCGA-CJ-4885	3451	0	M1	NX	T3a	Stage IV	524.36	242.614	81.741	133.916	63.4797	10.0854	0
TCGA-B4-5378	175	0	M0	N0	T1	Stage I	15.4711	727.142	154.711	8.43879	8.43879	10.0943	0
TCGA-DV-5573	1130	0	M0	NX	T1a	Stage I	317.184	387.177	256.051	83.2829	15.0618	10.1017	0
TCGA-DV-5574	2016	0	M0	NX	T1a	Stage I	258.833	444.443	49.3825	80.0337	54.4911	10.1045	0
TCGA-CJ-4639	3229	0	M0	N0	T2	Stage II	762.699	310	319.842	61.508	57.8175	10.1082	0
TCGA-UZ-A9PO	1911	0	MX	NX	T1a	Stage I	487.249	1565.27	173.919	71.7761	12.4228	10.1123	0
TCGA-P4-A5E7	2649	0	MX	NX	T1b	Stage I	301.115	498.779	197.664	12.0076	160.718	10.12	0
TCGA-BP-4970	433	0	M0	N1	T1a	Stage III	162.23	291.789	91.2545	72.1023	30.9815	10.1249	0
TCGA-BP-4975	1433	0	M0	NX	T1b	Stage I	602.675	358.053	158.689	91.0887	48.1224	10.1271	0
TCGA-6D-AA2E	362	0	MX	NX	T1b	Stage I	441.368	541.916	288.587	180.203	5.22329	10.1398	0
TCGA-A3-3370	2274	0	M0	N0	T1b	Stage I	625.538	468.003	578.392	65.5435	17.8232	10.1516	0
TCGA-B4-5843	11	0	M0	N0	T1	Stage I	264.234	571.211	148.631	76.7443	17.486	10.1519	0
TCGA-BP-4162	3074	0	M0	N0	T1b	Stage I	526.317	502.393	286.042	14.5621	171.625	10.1538	0
TCGA-A3-A8OV	340	0	MX	NX	T1a	Stage I	1070.61	760.511	358.904	153.526	11.184	10.1559	0
TCGA-2Z-A9JE	1728	0	MX	NX	T1a	Stage I	14.2644	1621.38	209.211	13.0757	1.1887	10.16	0
TCGA-BP-5170	2412	0	M0	NX	T1a	Stage I	230.01	572.725	35.6516	356.516	8.05035	10.1637	0
TCGA-O9-A75Z	471	0	MX	NX	T1a	Stage I	101.486	1039.29	299.76	20.6731	9.39687	10.1686	0
TCGA-CJ-6032	3639	0	M0	NX	T2	Stage II	2574.81	527.766	103.469	91.5588	258.3	10.1694	0
TCGA-EV-5901	1040	0	M0	NX	T1	Stage I	79.637	390.683	188.705	19.6207	29.4311	10.1715	0
TCGA-V9-A7HT	965	0	MX	NX	T2	Stage II	194.986	1117.02	227.138	11.4088	49.7837	10.1719	0
TCGA-DW-7839	419	0	MX	NX	T1b	Stage I	12.8661	452.458	213.005	16.44	3.57392	10.1868	0
TCGA-B0-5102	2764	1	M0	NX	T1	Stage I	492.642	535.87	256.924	57.9099	32.6253	10.1873	0
TCGA-B9-4113	1536	1	0	NX	T1	Stage I	199.481	749.444	601.621	15.8949	19.8686	10.201	0
TCGA-B0-5703	2246	0	M0	N0	T1b	Stage I	619.001	858.653	113.203	102.364	30.1071	10.2013	0
TCGA-MH-A856	947	0	M0	NX	T1a	Stage I	259.533	1241.1	600.586	1.66367	179.677	10.2139	0
TCGA-Y8-A8RY	769	0	MX	NX	T1b	Stage I	293.051	694.456	400.584	36.1183	18.0591	10.2268	0
TCGA-DW-7834	3950	0	MX	NX	T1	Stage I	352.308	1356.34	117.769	38.9235	36.9275	10.2397	0
TCGA-BP-5195	749	0	M0	NX	T1a	Stage I	836.749	510.078	87.3745	160.58	50.3781	10.242	0
TCGA-DV-5567	2004	0	M0	NX	T1a	Stage I	7.84427	317.693	62.7542	19.6107	9.41312	10.251	0
TCGA-AS-3778	43	0	M0	NX	T1a	Stage I	696.449	611.594	322.608	56.0361	39.2253	10.2639	0
TCGA-KV-A6GE	885	0	MX	NX	T1a	Stage I	356.23	1827.48	490.074	39.1235	7.20697	10.2756	0
TCGA-BP-5194	408	0	M0	NX	T1a	Stage I	525.32	293.352	80.1227	146.03	62.6766	10.2774	0
TCGA-J7-8537	321	1	M0	N1	T3	Stage III	569.524	449.893	63.394	128.833	69.529	10.2859	0
TCGA-SX-A71W	1076	0	M0	NX	T1b	Stage I	69.8347	597.91	228.336	25.1091	12.5545	10.3043	0
TCGA-B0-5696	2609	0	M0	N0	T3a	Stage III	830.668	390.229	48.4483	66.0659	354.113	10.3069	0
TCGA-A4-8517	597	0	MX	NX	T1a	Stage I	212.583	1039.56	143.669	74.7546	10.5124	10.3195	0
TCGA-B1-A654	616	0	M0	NX	T1a	Stage I	101.573	3538.54	186.64	36.8201	2.53932	10.3464	0
TCGA-CZ-4862	3271	0	M0	NX	T1b	Stage I	232.01	619.023	189.557	42.453	30.6056	10.3539	0
TCGA-BP-4973	1384	0	M0	NX	T3a	Stage III	962.694	664.07	443.502	89.883	24.2448	10.3721	0
TCGA-B8-A54H	256	0	MX	N0	T2a	Stage II	847.078	979.005	360.514	65.9636	27.4304	10.3844	0
TCGA-CJ-5686	2038	0	M0	NX	T1b	Stage I	737.623	344.514	98.6399	44.2429	325.657	10.3912	0
TCGA-B0-5712	2722	0	M1	N0	T2	Stage IV	1028.86	499.478	110.8	285.793	29.8984	10.3919	0
TCGA-BP-4346	1493	1	M0	N0	T3b	Stage III	1573.42	735.816	715.113	65.5592	37.0927	10.3988	0
TCGA-B4-5377	365	0	M1	N0	T3	Stage IV	804.757	449.211	163.755	95.5769	70.7269	10.4135	0
TCGA-B1-A47M	659	0	MX	NX	T3a	Stage III	330.606	632.463	357.142	22.1141	58.6023	10.4203	0
TCGA-BP-4959	2660	0	M0	NX	T1b	Stage I	464.575	746.693	95.0615	211.589	15.3325	10.4262	0
TCGA-2Z-A9JL	1006	0	MX	NX	T1a	Stage I	134.756	920.647	418.991	9.05926	39.6343	10.4284	0
TCGA-B2-4102	952	0	M0	NX	T1b	Stage I	414.151	505.233	561.283	42.0379	27.2468	10.4314	0
TCGA-B2-3924	1092	0	M0	NX	T1b	Stage I	1423.7	933.847	117.419	255.019	28.4374	10.4337	0
TCGA-BP-4330	1888	0	M0	N0	T3a	Stage III	603.623	467.006	451.672	73.8845	27.1839	10.4418	0
TCGA-G7-6796	2173	0	MX	NX	T1a	Stage I	155.553	1245.91	158.516	35.555	17.7775	10.453	0
TCGA-5P-A9JW	3241	0	MX	NX	T1a	0	467.989	557.13	298.884	119.291	14.4198	10.4602	0
TCGA-BP-5001	1177	0	M0	NX	T1b	Stage I	1116.48	895.217	895.217	31.4645	46.6893	10.4623	0
TCGA-CJ-6031	1906	0	M0	NX	T1b	Stage I	349.789	355.254	41.9018	102.022	122.973	10.4628	0
TCGA-B0-5693	4074	0	M0	NX	T1b	Stage I	1271.93	512.243	111.397	126.006	114.136	10.4774	0
TCGA-GL-A9DE	496	0	MX	NX	T1b	Stage I	887.983	748.3	236.13	484.455	4.43437	10.4894	0
TCGA-BQ-5891	29	0	M0	N0	T3b	Stage III	135.56	900.256	118.18	134.169	4.86625	10.4979	0
TCGA-BP-5168	1463	1	M0	NX	T1a	Stage I	505.072	340.839	94.4901	95.615	101.239	10.5014	0
TCGA-CZ-5452	1789	0	M0	N0	T2	Stage II	1474.47	563.796	258.101	748.677	5.49152	10.5022	0
TCGA-B8-4148	1520	0	M0	N0	T1a	Stage I	533.883	631.91	446.388	121.521	10.5318	10.5194	0
TCGA-PJ-A5Z9	540	0	MX	NX	T1b	Stage I	135.988	611.165	175.065	57.8341	15.6308	10.5312	0
TCGA-BP-4340	562	1	M0	N0	T1b	Stage I	1924.52	365.321	582.083	49.97	170.843	10.5382	0
TCGA-CJ-5672	1972	1	M0	NX	T1a	Stage I	351.457	392.39	146.793	149.616	23.9951	10.5481	0
TCGA-B0-5692	3944	0	M0	N0	T3b	Stage III	305.561	429.357	111.024	224.995	14.7377	10.5546	0
TCGA-CZ-5453	2419	1	M0	NX	T2	Stage II	1168.97	692.38	104.012	113.327	107.893	10.5571	0
TCGA-B0-5690	3392	0	M0	NX	T1b	Stage I	588.522	548.573	127.643	88.6681	71.1294	10.5662	0
TCGA-5P-A9K0	677	0	MX	NX	T1a	0	312.091	1213.47	338.26	62.0304	10.6615	10.5671	0
TCGA-BP-4760	2361	0	M0	NX	T1a	Stage I	16.0029	443.637	68.457	23.1154	16.892	10.5782	0
TCGA-IA-A83W	2043	1	M0	N0	T1	Stage I	268.243	678.575	440.875	18.5911	54.4454	10.5849	0
TCGA-CJ-4869	2554	0	M0	N1	T2	Stage III	890.585	502.574	62.7172	208.221	83.623	10.5964	0
TCGA-CJ-5681	552	1	M1	NX	T3a	Stage IV	133.042	241.031	71.7045	95.03	47.515	10.5985	0
TCGA-DW-7840	114	0	MX	NX	T1b	Stage I	193.649	2086.41	197.397	22.4883	24.987	10.6058	0
TCGA-BP-4987	1124	0	M0	NX	T1b	Stage I	535.043	449.054	400.6	196.546	9.55434	10.6086	0
TCGA-BQ-7056	612	0	M0	N0	T3b	Stage III	226.645	663.233	340.364	148.711	3.97622	10.6099	0
TCGA-SX-A71R	1457	0	M0	N0	T1a	Stage I	269.226	1680.34	923.059	7.95741	34.4821	10.6193	0
TCGA-BP-4994	1308	0	M0	NX	T1a	Stage I	139.387	543.549	135.735	71.8239	19.4777	10.6212	0
TCGA-A3-3359	2504	0	M0	N0	T1a	Stage I	1200.63	603.792	550.165	77.4601	45.6816	10.6298	0
TCGA-5P-A9K2	2392	0	MX	NX	T1b	0	297.347	2249.83	581.536	7.89416	47.3649	10.6303	0
TCGA-BP-4784	1854	0	M0	NX	T1a	Stage I	52.5637	497.408	60.3509	76.8987	14.601	10.6362	0
TCGA-BP-5007	1140	0	M0	N0	T2	Stage II	439.497	418.367	338.779	85.9272	29.5815	10.6406	0
TCGA-BQ-7061	218	0	M0	NX	T1b	Stage I	469.787	808.329	115.091	468.441	5.38437	10.6513	0
TCGA-BQ-5882	658	1	M0	N0	T3b	Stage III	397.047	824.513	146.491	189.718	12.0075	10.6631	0
TCGA-A3-3320	1508	0	M0	NX	T1b	Stage I	418.21	409.595	526.287	15.6633	158.199	10.6783	0
TCGA-BP-5177	293	0	M0	NX	T1a	Stage I	614.969	535.034	176.924	100.186	55.4219	10.6794	0
TCGA-A3-3362	1559	0	M0	N0	T1a	Stage I	504.998	684.391	437.596	53.9217	33.1826	10.6828	0
TCGA-B0-4827	885	1	M0	N0	T3b	Stage III	597.717	727.043	43.9376	84.5592	188.186	10.6865	0
TCGA-BP-4158	3377	0	M0	N0	T1b	Stage I	583.767	594.141	487.573	193.332	7.54465	10.6879	0
TCGA-2Z-A9J5	3050	0	MX	NX	T2	Stage II	331.423	1121.74	192.186	35.2994	50.9881	10.692	0
TCGA-2Z-A9JT	684	0	MX	NX	T1a	Stage I	504.838	1944.87	182.073	74.4843	20.6901	10.6956	0
TCGA-CZ-4863	1928	0	M0	N0	T3b	Stage III	912.509	472.232	296.832	262.036	17.7531	10.7091	0
TCGA-BQ-5887	771	0	M0	N0	T3a	Stage III	243.716	576.056	47.4771	403.028	11.6055	10.7243	0
TCGA-BP-4803	204	0	M0	NX	T3a	Stage III	877.131	843.327	94.2961	334.484	23.1292	10.7308	0
TCGA-BP-4999	1266	0	M0	NX	T1a	Stage I	186.912	393.039	363.342	82.6837	13.3924	10.7407	0
TCGA-5P-A9JV	2043	0	0	NX	T1a	0	388.005	902.112	360.845	36.8605	40.7405	10.7446	0
TCGA-B2-5636	919	0	M0	NX	T1a	Stage I	34.8656	373.429	116.525	75.2364	7.34013	10.7495	0
TCGA-GL-A4EM	32	0	MX	NX	T1b	Stage I	456.348	1111.62	50.1481	172.175	38.4469	10.7504	0
TCGA-Y8-A8RZ	205	0	MX	N0	T1	Stage I	241.253	733.709	201.459	42.2815	43.5251	10.7598	0
TCGA-CZ-4853	774	0	M0	NX	T1a	Stage I	1277.05	447.926	297.957	214.053	37.6575	10.7684	0
TCGA-Y8-A898	475	0	MX	NX	T1a	Stage I	348.795	1885.42	208.956	30.5397	41.7911	10.7717	0
TCGA-MH-A562	616	0	MX	NX	T1a	Stage I	373.589	3216.85	211.292	48.9953	15.311	10.772	0
TCGA-B8-5552	1046	0	M0	NX	T1b	Stage I	229.818	654.793	116.793	56.5126	55.7591	10.7959	0
TCGA-A3-3376	1696	1	M0	N0	T1a	Stage I	164.154	771.576	281.788	26.7351	36.8945	10.8021	0
TCGA-CJ-4889	1946	0	M0	NX	T1a	Stage I	250.271	377.001	214.404	66.1545	47.0255	10.818	0
TCGA-MW-A4EC	498	0	MX	NX	T1a	Stage I	514.441	668.958	210.958	93.4506	41.6364	10.8255	0
TCGA-CJ-5676	4067	0	M0	NX	T3b	Stage III	357.977	775.616	81.3584	115.258	47.459	10.8387	0
TCGA-BP-4159	2601	1	M0	N0	T1b	Stage I	685.716	648.085	114.286	220.21	36.237	10.8397	0
TCGA-3Z-A93Z	385	0	M0	N0	T1a	Stage I	646.364	2188.15	131.941	126.011	20.7548	10.8475	0
TCGA-BP-4166	13	0	M0	N0	T3a	Stage III	427.359	334.987	89.0331	185.857	62.3231	10.8666	0
TCGA-BP-4993	177	0	M0	NX	T1a	Stage I	382.2	680.105	154.221	117.821	31.6105	10.8721	0
TCGA-A4-7828	238	0	M0	NX	T1a	Stage I	38.0162	274.984	125.453	12.6721	108.98	10.8842	0
TCGA-DV-5575	1729	0	M0	NX	T1a	Stage I	266.375	423.908	88.7916	92.6106	75.4251	10.8937	0
TCGA-CJ-4884	1759	0	M0	NX	T3a	Stage III	805.363	441.125	339.386	308.321	14.7559	10.8943	0
TCGA-WN-AB4C	1188	0	MX	NX	T1a	Stage I	814.574	1675.11	298.762	132.783	15.3212	10.8973	0
TCGA-CJ-5682	3736	0	M1	NX	T3a	Stage IV	418.178	485.037	91.1724	551.897	10.9407	10.8975	0
TCGA-BP-4756	374	0	M0	N0	T1b	Stage I	897.774	418.906	566.756	131.422	32.034	10.8989	0
TCGA-A4-8098	896	0	MX	NX	T1a	Stage I	176.308	1624.87	270.992	14.1482	53.3278	10.911	0
TCGA-4A-A93Y	352	0	M0	N0	T2b	Stage II	126.151	1174.35	71.1031	36.6984	56.1944	10.928	0
TCGA-A3-A8OU	0	0	MX	NX	T1a	Stage I	1211.8	807.869	274.37	42.8704	207.683	10.9289	0
TCGA-MH-A560	924	0	MX	NX	T1a	Stage I	235.827	1322.06	117.913	167.937	8.93283	10.9384	0
TCGA-IA-A40U	511	0	MX	N0	T3b	Stage III	178.395	736.027	190.209	61.4341	25.9913	10.9431	0
TCGA-BP-4804	1459	0	M0	NX	T1b	Stage I	674.157	891.281	226.506	125.986	33.5068	10.9705	0
TCGA-A4-7585	1070	1	M0	N0	T3a	Stage III	874.053	328.015	101.154	185.613	139.456	10.9731	0
TCGA-B8-5550	1476	0	M0	N0	T3a	Stage III	670.596	933.33	53.7978	345.307	36.2822	11.0009	0
TCGA-A4-A6HP	379	0	MX	NX	T1a	Stage I	113.429	1167.86	393.53	27.7786	15.0467	11.0011	0
TCGA-B0-4694	106	1	M0	NX	T3b	Stage III	743.077	289.522	118.319	293.108	66.3302	11.0067	0
TCGA-B8-A54K	469	0	MX	NX	T1a	Stage I	10.6006	806.613	318.019	23.1287	1.92739	11.0133	0
TCGA-A3-3385	1993	0	M0	N0	T1a	Stage I	1167.71	937.511	562.962	266.666	9.87653	11.031	0
TCGA-A3-3326	1137	0	M0	NX	T1a	Stage I	599.285	665.413	735.674	51.6625	41.33	11.0409	0
TCGA-BP-4968	1746	0	M0	N0	T1b	Stage I	680.266	519.186	426.549	105.082	40.7883	11.0413	0
TCGA-BP-4174	1879	0	M0	N0	T2	Stage II	569.886	253.849	219.187	86.6553	149.863	11.0467	0
TCGA-B0-4838	834	1	M0	N0	T1b	Stage I	420.883	866.258	353.76	79.8227	26.3052	11.0515	0
TCGA-BP-4995	1371	0	M0	N0	T1b	Stage I	128.372	427.907	156.305	85.5813	26.7442	11.0555	0
TCGA-WN-A9G9	791	0	MX	NX	T1b	Stage I	886.651	721.446	497.131	272.816	10.6095	11.0703	0
TCGA-B0-5115	1604	0	M1	N0	T2	Stage IV	524.113	546.237	611.847	64.8466	39.6709	11.0736	0
TCGA-B2-5641	656	0	M0	N0	T1a	Stage I	216.907	651.624	56.0343	239.501	24.402	11.0818	0
TCGA-B2-3923	992	0	M0	NX	T2	Stage II	306.122	398.536	681.554	46.207	40.4311	11.0829	0
TCGA-UZ-A9PL	3152	0	MX	NX	T2	Stage II	101.17	1527.46	486.011	34.7151	6.94302	11.0923	0
TCGA-CJ-4892	1521	0	M0	N0	T1b	Stage I	668.38	785.446	479.336	116.274	23.7295	11.107	0
TCGA-GL-A9DD	341	0	MX	NX	T1a	Stage I	229.317	894.808	208.04	34.2793	67.3766	11.1095	0
TCGA-BP-5191	967	0	M0	N0	T3a	Stage III	1471.04	611.048	311.99	258.645	38.7967	11.1103	0
TCGA-BP-4777	1731	0	M0	NX	T1a	Stage I	617.856	803.04	258.738	112.495	40.6712	11.1151	0
TCGA-5P-A9KA	395	0	MX	NX	T1a	0	110.286	599.907	381.759	18.179	53.3251	11.1226	0
TCGA-BP-4991	1413	0	M0	NX	T1a	Stage I	625.286	413.914	390.734	84.9903	71.1931	11.1239	0
TCGA-B1-A656	618	0	M0	N0	T1a	Stage I	555.465	814.358	79.0049	318.45	30.3865	11.1363	0
TCGA-BP-5004	1126	0	M0	NX	T1a	Stage I	564.369	413.674	389.444	80.9619	70.9155	11.1587	0
TCGA-CJ-4870	1498	0	M0	NX	T3a	Stage III	1289.04	1452.29	72.5581	494.302	29.4767	11.161	0
TCGA-AK-3455	683	1	M0	NX	T3b	Stage III	771.072	691.697	327.809	157.719	34.0179	11.1951	0
TCGA-CJ-4894	841	1	M0	N0	T3a	Stage III	220.838	583.44	394.659	55.5657	31.3448	11.1976	0
TCGA-CW-5584	164	1	M0	N1	T3b	Stage III	657.242	530.006	78.3634	294.073	64.0389	11.1985	0
TCGA-MH-A854	536	0	MX	NX	T1b	Stage I	162.483	1235.22	366.896	12.2299	80.3678	11.2134	0
TCGA-B0-5104	0	1	M0	N0	T1	Stage I	1909.17	832.947	286.121	34.1312	593.302	11.2144	0
TCGA-DV-5566	1398	0	M0	NX	T1a	Stage I	704.788	567.239	91.2938	227.626	80.3385	11.2242	0
TCGA-A3-3380	567	0	M0	N0	T1	Stage I	194.941	821.371	503.148	51.6247	18.4924	11.2425	0
TCGA-B3-8121	379	0	MX	NX	T1	Stage I	209.808	1457.68	195.17	13.418	154.917	11.2452	0
TCGA-UN-AAZ9	548	0	MX	N0	T1b	Stage I	55.5021	1014.04	152.256	118.504	3.75014	11.2457	0
TCGA-AK-3434	2087	0	M0	NX	T1b	Stage I	566.476	606.938	248.17	287.284	17.5338	11.2464	0
TCGA-CZ-5455	561	1	M1	NX	T3b	Stage IV	312.229	275.496	139.369	119.382	96.1535	11.2465	0
TCGA-B9-4115	803	0	0	NX	T1a	Stage I	255.223	1728.86	267.799	36.2491	38.4684	11.2735	0
TCGA-B0-5080	342	1	M1	N0	T3a	Stage IV	139.956	564.397	96.0482	78.668	53.9699	11.2788	0
TCGA-B0-5710	2430	0	M0	N0	T1b	Stage I	306.151	428.236	126.78	102.363	89.2158	11.284	0
TCGA-CZ-5986	373	0	M0	N0	T1	Stage I	1057.05	407.149	160.548	35.9627	1018.52	11.2854	0
TCGA-B9-4117	14	0	0	NX	T2	0	100.419	677.017	595.224	29.1538	19.4359	11.2857	0
TCGA-A3-A6NI	1018	0	MX	NX	T1a	Stage I	262.283	1077.09	217.061	67.4206	34.5325	11.2902	0
TCGA-BP-4341	1589	1	M0	NX	T3a	Stage III	1691.21	1035.25	666.04	184.146	26.5683	11.2905	0
TCGA-CJ-5689	0	1	M0	NX	T1b	Stage I	739.062	482.633	77.0262	229.129	122.852	11.292	0
TCGA-BP-4170	2343	1	M0	N0	T1b	Stage I	1002.18	552.503	123.546	254.765	86.7122	11.3023	0
TCGA-CJ-4886	1952	0	M0	NX	T1a	Stage I	400.047	683.197	142.008	118.629	61.4791	11.3101	0
TCGA-DW-7841	445	0	MX	NX	T1b	Stage I	207.433	734.834	291.414	50.3886	41.9905	11.3172	0
TCGA-A3-3331	1257	0	M0	N0	T1	Stage I	2415.89	427.961	403.831	190.915	134.847	11.3213	0
TCGA-AK-3458	1168	0	M0	NX	T1b	Stage I	606.785	1053.06	267.52	217.664	17.024	11.3247	0
TCGA-BQ-7049	1364	1	M0	NX	T1a	Stage I	69.0292	445.891	111.939	13.0596	250.93	11.3278	0
TCGA-B8-A54G	53	0	MX	NX	T1a	Stage I	1041.24	838.532	383.266	170.586	37.6619	11.3456	0
TCGA-CJ-5678	574	1	M1	N0	T2b	Stage IV	1216.38	1070.01	131.228	305.357	47.9486	11.3459	0
TCGA-AK-3451	2868	0	M0	N0	T2	Stage II	988.222	773.467	97.7746	434.748	43.6494	11.3603	0
TCGA-BQ-5888	403	0	M0	N0	T1a	Stage I	52.9321	1050.22	294.736	24.0601	18.045	11.3638	0
TCGA-CJ-4904	3302	0	M1	N0	T3a	Stage IV	270.556	625.62	60.2692	130.365	93.0242	11.3715	0
TCGA-CZ-4865	166	1	M0	NX	T1a	Stage I	281.851	277.967	69.3531	366.739	47.7149	11.3822	0
TCGA-B3-3926	883	0	M0	NX	T1	Stage I	28.584	238.2	177.856	99.5146	9.528	11.3946	0
TCGA-A4-7287	597	1	MX	NX	T1	Stage I	74.3864	903.097	299.87	86.0092	5.81143	11.4001	0
TCGA-CJ-4916	1373	0	M0	NX	T3a	Stage III	912.982	889.916	587.821	118.308	34.9716	11.4002	0
TCGA-CZ-4864	1315	1	M0	N0	T2	Stage II	642.619	645.064	448.794	149.19	30.5718	11.4036	0
TCGA-B0-4823	454	1	M0	N0	T1a	Stage I	187.758	429.553	39.3833	109.907	165.776	11.406	0
TCGA-AL-3473	1906	0	M0	N0	T2	Stage II	384.045	608.795	216.075	179.799	29.178	11.4076	0
TCGA-B0-4847	793	1	M1	NX	T3a	Stage IV	1351.52	1055.71	691.538	114.38	42.0707	11.4138	0
TCGA-AK-3460	2508	0	M0	NX	T1a	Stage I	248.167	555.29	313.979	127.511	21.9374	11.4379	0
TCGA-BP-5190	1011	0	M0	NX	T1a	Stage I	1442.73	589.524	325.846	228.307	66.4554	11.4399	0
TCGA-CJ-5684	2231	0	M0	NX	T3a	Stage III	395.767	773.545	104.149	189.362	48.2874	11.4482	0
TCGA-B0-5100	1913	1	M0	NX	T3a	Stage III	23.8778	1757.61	182.717	34.2595	5.19083	11.4641	0
TCGA-BQ-5877	270	1	M1	N1	T3a	Stage IV	147.502	1927.09	42.3386	237.643	12.9747	11.4672	0
TCGA-P4-A5ED	2816	0	MX	NX	T1a	Stage I	119.475	2008.51	596.047	14.6025	26.55	11.4709	0
TCGA-BP-4164	992	1	M0	NX	T3a	Stage III	640.071	851.728	450.09	179.781	20.4007	11.4731	0
TCGA-CJ-4871	2423	0	M1	NX	T3a	Stage IV	700.439	373.26	62.6709	133.636	426.715	11.4737	0
TCGA-B1-A47N	1110	0	MX	NX	T1a	Stage I	282.481	1825.83	650.294	157.424	2.94251	11.483	0
TCGA-B1-A47O	842	0	MX	N0	T1b	Stage I	386.658	990.812	378.603	24.1661	154.663	11.5097	0
TCGA-B4-5832	155	0	M0	N0	T3b	Stage III	563.23	208.289	46.7587	539.851	136.025	11.5179	0
TCGA-BP-4769	1876	0	M0	NX	T1a	Stage I	20.9326	536.056	159.269	37.3146	15.4719	11.5254	0
TCGA-CZ-5988	693	0	M0	N0	T1b	Stage I	122.457	395.201	68.1861	69.5777	139.155	11.5296	0
TCGA-A3-3306	1120	0	M0	N0	T1b	Stage I	811.882	501.206	336.16	383.49	23.0579	11.534	0
TCGA-BQ-5890	233	0	M0	N0	T3a	Stage III	570.035	551.062	104.348	902.052	14.6605	11.5357	0
TCGA-B0-5088	563	1	M0	N0	T1b	Stage I	751.252	1005.71	525.069	42.8133	118.746	11.537	0
TCGA-B0-5700	1790	0	M0	N0	T1a	Stage I	812.642	596.307	99.8468	224.655	126.195	11.5537	0
TCGA-Q2-A5QZ	428	0	MX	NX	T3a	Stage III	377.162	5417.58	249	43.9412	27.4632	11.5977	0
TCGA-BQ-5889	329	1	M1	N1	T3b	Stage IV	143.541	1672.44	130.32	65.16	31.1635	11.6185	0
TCGA-BP-4765	2184	0	M0	NX	T1a	Stage I	1304.4	684.401	416.532	58.9174	278.145	11.6188	0
TCGA-AL-3472	2029	0	M0	N0	T2	0	142.576	1618.43	869.906	36.6074	10.5969	11.6392	0
TCGA-B8-5162	36	0	M0	NX	T2a	Stage II	118.007	422.939	67.0282	130.28	67.9723	11.6455	0
TCGA-CJ-5680	768	1	M1	NX	T3a	Stage IV	159.619	837.359	112.672	281.68	11.9501	11.6619	0
TCGA-AK-3453	2531	0	M0	NX	T2	Stage II	1359.93	1091.24	570.295	91.3935	89.5656	11.6662	0
TCGA-B8-5549	194	0	M0	N0	T1b	Stage I	254.682	472.141	56.8137	143.014	152.809	11.6784	0
TCGA-P4-AAVO	2400	0	MX	NX	T1b	Stage I	385.485	2859.01	133.437	133.437	24.7106	11.6862	0
TCGA-EU-5907	127	0	M0	NX	T3a	Stage III	957.388	659.32	127.743	431.305	57.6905	11.6936	0
TCGA-G7-A8LE	2453	0	MX	NX	T1a	Stage I	18.514	579.569	351.766	21.7338	14.4892	11.7044	0
TCGA-B3-4104	1049	0	M0	NX	T2	Stage II	64.1772	1731.42	520.245	45.0606	5.46189	11.7126	0
TCGA-BP-4759	2372	0	M0	NX	T1a	Stage I	1107.06	981.13	111.691	567.216	39.4204	11.7146	0
TCGA-BP-4165	3037	0	M0	N0	T1b	Stage I	1512.55	1032.72	486.579	142.715	75.2905	11.7213	0
TCGA-DW-5561	414	0	M0	NX	T1a	Stage I	106.143	800.088	365.703	71.3567	16.0553	11.7217	0
TCGA-A3-3307	1436	0	M0	N0	T3b	Stage III	611.807	703.737	284.242	102.496	100.383	11.7349	0
TCGA-CZ-5470	386	0	M0	N0	T2	Stage II	1044.65	601.104	119.474	913.23	29.8685	11.7362	0
TCGA-BP-4347	1367	0	M0	NX	T3b	Stage III	553.136	621.841	480.355	133.335	44.2509	11.7411	0
TCGA-BQ-7058	343	1	M0	0	T3	Stage III	471.022	531.325	197.21	1364.17	4.8895	11.7784	0
TCGA-2K-A9WE	214	0	M0	NX	T2b	Stage II	126.896	776.648	220.892	23.4992	138.645	11.7832	0
TCGA-BP-4331	2454	1	M0	N0	T1a	Stage I	578.293	622.938	557.366	80.2216	80.2216	11.7847	0
TCGA-A4-A5DU	496	0	MX	NX	T1a	Stage I	234.451	1181.97	453.642	183.122	6.93642	11.7909	0
TCGA-BP-4961	1935	0	M0	NX	T1a	Stage I	234.505	461.625	241.276	106.481	62.1655	11.8041	0
TCGA-BP-5200	1063	0	M0	NX	T2	Stage II	186.353	364.323	88.3402	80.6024	219.239	11.8191	0
TCGA-CZ-5466	685	0	M0	NX	T3a	Stage III	636.126	774.939	86.9091	432.131	54.3182	11.8254	0
TCGA-BP-5185	1132	0	M0	NX	T1a	Stage I	805.859	990.732	376.857	346.045	18.9614	11.8456	0
TCGA-A3-3322	1478	0	M0	NX	T1a	Stage I	826.14	609.944	556.679	123.242	76.243	11.8472	0
TCGA-BP-4766	1462	0	M0	NX	T1a	Stage I	482.742	538.393	336.496	61.4752	190.25	11.89	0
TCGA-BP-4998	932	0	M0	NX	T1a	Stage I	144.062	573.923	350.279	51.6995	58.6703	11.894	0
TCGA-B0-4848	883	1	M0	NX	T3b	Stage III	430.305	461.042	118.391	315.33	68.3024	11.9036	0
TCGA-2Z-A9JK	1186	0	MX	NX	T3a	Stage III	727.822	811.864	283.949	80.7785	180.324	11.9181	0
TCGA-A3-3308	16	0	M0	N0	T3b	Stage III	1109.36	816.845	290.522	183.069	100.489	11.9197	0
TCGA-BP-5180	2263	0	M0	NX	T1a	Stage I	283.017	457.822	129.022	332.961	38.2905	11.9204	0
TCGA-2Z-A9J8	2790	0	MX	NX	T1b	Stage I	649.935	1335.25	223.824	66.1472	167.675	11.9243	0
TCGA-B0-5399	1411	0	M0	N0	T1b	Stage I	1391.73	568.806	290.304	246.247	121.943	11.9244	0
TCGA-BP-4160	2881	0	M0	N0	T3a	Stage III	223.675	318.66	72.0048	197.63	137.882	11.9376	0
TCGA-B2-5633	963	0	M0	N0	T1b	Stage I	77.9765	146.839	31.3932	222.79	162.029	11.9449	0
TCGA-B0-4841	204	1	M1	NX	T2	Stage IV	937.848	1541.83	148.72	94.0883	215.493	11.9507	0
TCGA-CJ-4903	1560	0	M0	NX	T1b	Stage I	555.79	523.817	355.787	163.948	70.069	11.9653	1
TCGA-BP-4329	845	1	M0	N0	T3a	Stage III	1211.2	483.444	211.507	501.573	70.79	11.971	1
TCGA-AL-3467	2135	0	M0	NX	T1b	0	16.9713	902.309	224.399	63.171	4.71426	11.9796	1
TCGA-CJ-4875	3554	1	M1	NX	T3a	Stage IV	1108.5	846.755	623.042	195.749	46.9798	11.9816	1
TCGA-A3-A8CQ	3	0	MX	NX	T1a	Stage I	525.298	818.931	406.129	156.35	42.9009	11.9854	1
TCGA-EU-5905	119	0	M0	NX	T1	Stage I	98.7912	884.561	47.1158	75.9932	129.189	12.0271	1
TCGA-A3-A6NJ	468	0	MX	NX	T1a	Stage I	365.972	1398.37	219.958	58.0314	117.935	12.0282	1
TCGA-B0-5402	1290	0	M0	NX	T4	Stage IV	941.731	360.297	126.069	336.874	200.471	12.0342	1
TCGA-CJ-4641	1661	1	M1	NX	T3a	Stage IV	924.081	482.011	327.695	188.81	129.807	12.0414	1
TCGA-UZ-A9PN	1136	1	MX	NX	T3	Stage III	150.285	761.928	306.226	45.2471	77.5664	12.0447	1
TCGA-AK-3431	2241	1	M0	NX	T2	Stage II	193.58	544.53	57.099	235.359	84.9522	12.0463	1
TCGA-DV-5569	355	0	M0	NX	T1a	Stage I	289.43	426.384	81.2595	59.3468	639.119	12.0479	1
TCGA-B0-5121	1485	0	M0	N0	T1b	Stage I	540.25	627.858	210.259	227.781	70.0864	12.048	1
TCGA-G7-A8LC	702	0	MX	NX	T1a	Stage I	160.682	964.092	360.83	184.643	9.86644	12.0677	1
TCGA-G6-A5PC	242	1	M1	N0	T1b	Stage IV	741.228	2070.58	235.251	384.617	16.8036	12.0875	1
TCGA-CZ-5987	445	1	M1	NX	T3b	Stage IV	198.29	547.817	178.125	253.743	28.5671	12.0927	1
TCGA-2Z-A9J9	2294	0	MX	NX	T1a	Stage I	6.63743	852.08	306.151	19.9123	7.46711	12.1087	1
TCGA-BP-4787	480	1	M1	N0	T3a	Stage IV	782.21	474.386	199.242	188.7	190.809	12.1097	1
TCGA-Y8-A8S1	404	0	MX	NX	T1a	Stage I	168.485	606.16	40.6688	608.096	30.9858	12.1396	1
TCGA-B8-4153	762	0	M0	NX	T3a	Stage III	1807.55	848.548	189.721	281.983	189.721	12.1468	1
TCGA-BP-4790	1111	1	M0	NX	T1a	Stage I	315.395	303.714	189.821	258.936	77.8754	12.1479	1
TCGA-CZ-5461	330	1	M1	NX	T1b	Stage IV	315.407	894.846	39.0195	453.926	66.9834	12.1548	1
TCGA-B2-A4SR	507	0	M0	NX	T2a	Stage II	135.726	710.823	470.692	39.1518	67.8632	12.1608	1
TCGA-BP-4776	411	0	M0	NX	T1a	Stage I	1151.42	1025.44	382.745	62.196	339.686	12.1611	1
TCGA-B8-A54J	528	0	MX	NX	T2a	Stage II	367.054	919.804	319.328	126.69	55.5353	12.1907	1
TCGA-A3-3329	1624	0	M0	N0	T1b	Stage I	1088.15	526.466	257.672	210.401	190.01	12.1955	1
TCGA-CJ-6028	1625	1	M1	NX	T3a	Stage IV	302.108	590.888	83.3019	242.131	105.516	12.2033	1
TCGA-KV-A6GD	560	0	M0	NX	T1b	Stage I	237.712	1283	261.592	105.288	40.1615	12.2045	1
TCGA-B0-4714	99	1	M1	NX	T3b	Stage IV	1637.09	940.892	1171.51	234.952	37.8955	12.2079	1
TCGA-A3-A6NN	3	0	MX	NX	T1a	Stage I	212.131	576.387	252.697	162.267	43.1022	12.2106	1
TCGA-CW-5588	2017	0	M0	NX	T1a	Stage I	119.119	1308.24	35.2179	124.298	100.475	12.2108	1
TCGA-CW-5590	1075	1	M1	NX	T3a	Stage IV	198.864	888.089	111.33	107.081	101.132	12.2146	1
TCGA-CJ-5677	782	1	M1	NX	T3a	Stage IV	296.293	1229.87	84.2903	616.852	16.6026	12.2147	1
TCGA-BP-4173	1893	0	M0	N0	T2	Stage II	309.704	588.77	245.942	70.3874	185.491	12.215	1
TCGA-CZ-5462	311	1	M1	NX	T1b	Stage IV	578.976	339.636	87.3783	180.835	480.961	12.2251	1
TCGA-CZ-5982	2439	0	M0	NX	T1a	Stage I	242.356	896.448	118.926	88.2934	150.459	12.2273	1
TCGA-B8-5163	822	0	M0	N0	T3a	Stage III	104.677	361.237	54.7329	93.0459	258.613	12.2312	1
TCGA-B8-4622	1525	0	M1	N0	T3a	Stage IV	1313.72	842.455	298.309	158.385	202.112	12.234	1
TCGA-B0-4846	1200	1	M1	N0	T3a	Stage IV	846.754	596.594	223.328	65.4991	662.094	12.2378	1
TCGA-CZ-5463	662	0	M0	NX	T2	Stage II	378.883	335.303	152.784	230.713	143.042	12.2676	1
TCGA-DW-5560	1486	0	M0	NX	T1b	Stage I	38.5723	1935.26	688.98	10.6406	27.9316	12.2703	1
TCGA-BP-4775	1843	0	M0	NX	T1a	Stage I	394.439	517.98	313.318	130.239	107.168	12.2708	1
TCGA-DV-5568	370	0	M0	NX	T1a	Stage I	602.919	1033.58	107.664	180.466	179.44	12.3182	1
TCGA-BP-5006	840	0	M0	N0	T1a	Stage I	812.95	1066.08	187.83	115.192	252.396	12.3262	1
TCGA-BP-5183	1291	0	M0	NX	T3a	Stage III	208.781	721.069	259.044	101.491	71.527	12.3338	1
TCGA-B8-A54E	909	0	MX	NX	T1b	Stage I	344.348	1260.92	182.302	163.312	59.5013	12.3511	1
TCGA-CZ-5460	2873	0	M1	NX	T3b	Stage IV	1018.24	741.283	126.56	765.937	62.4584	12.3579	1
TCGA-CW-6097	571	1	M0	NX	T3a	Stage III	77.9023	433.332	64.2694	319.4	35.056	12.363	1
TCGA-B0-5107	927	1	M1	N0	T2	Stage IV	428.487	1196.68	424.627	527.889	7.72049	12.3689	1
TCGA-A3-3311	1191	1	M0	NX	T1	Stage I	507.445	825.556	216.929	139.509	139.509	12.3793	1
TCGA-CJ-4918	93	1	M1	N0	T3a	Stage IV	144.666	812.554	181.049	111.748	58.0396	12.3923	1
TCGA-B8-5158	1218	0	M0	N1	T3a	Stage III	399.418	430.684	97.7051	225.894	222.768	12.3959	1
TCGA-BP-5000	563	0	M0	NX	T1b	Stage I	364.862	640.409	285.999	183.381	68.4116	12.3992	1
TCGA-BP-4332	1133	0	M0	N0	T3a	Stage III	441.689	1113.75	418.651	64.3467	134.254	12.4022	1
TCGA-CJ-6030	2299	1	M0	N0	T1a	Stage I	140.66	346.355	74.8672	431.81	51.4239	12.4206	1
TCGA-SX-A7SM	363	1	M1	N1	T3a	Stage IV	285.655	2122.01	213.254	157.966	30.2768	12.4235	1
TCGA-BP-4161	2746	0	M0	NX	T1b	Stage I	1450.52	933.26	489.785	190.734	130.295	12.4266	1
TCGA-A3-A6NL	689	0	MX	NX	T1b	Stage I	344.165	667.321	318.153	71.0342	197.095	12.464	1
TCGA-B0-5701	2461	0	M0	N0	T3b	Stage III	156.265	290.206	58.5993	369.734	110.222	12.4794	1
TCGA-BP-4337	2	1	M0	N0	T3b	Stage III	585.282	870.347	390.188	182.782	73.8706	12.4955	1
TCGA-PJ-A5Z8	600	0	M0	NX	T1a	Stage I	73.305	668.997	94.6559	139.493	54.0891	12.5204	1
TCGA-B0-4843	320	1	M0	N0	T3a	Stage III	237.359	771.417	512.865	146.937	32.4956	12.5293	1
TCGA-B0-5110	2009	0	M0	N0	T1a	Stage I	446.715	565.162	318.115	127.754	159.057	12.5349	1
TCGA-CZ-5459	1683	0	M0	NX	T3b	Stage III	641.672	746.317	105.795	183.992	340.385	12.5635	1
TCGA-B0-5694	480	1	M0	N0	T3a	Stage III	150.254	461.89	154.427	271.291	47.302	12.5742	1
TCGA-BP-4798	334	1	M1	N0	T3b	0	626.14	568.017	336.407	366.349	62.5259	12.5936	1
TCGA-B9-A44B	361	0	0	NX	T3b	Stage III	493.339	2694.87	556.548	161.877	21.5836	12.6019	1
TCGA-BP-4972	1502	0	M0	NX	T3a	Stage III	178.479	440.854	211.61	81.7585	205.198	12.61	1
TCGA-CW-6087	41	1	M1	N1	T3a	Stage IV	17.6396	774.786	75.3076	44.099	61.7387	12.6139	1
TCGA-2Z-A9J7	139	1	M1	NX	T2	Stage IV	96.5353	5224.19	274.561	89.013	8.77593	12.6601	1
TCGA-B2-4098	51	1	M0	NX	T1b	Stage I	138.229	695.336	490.086	13.9626	431.443	12.6601	1
TCGA-A3-3378	630	0	M0	N0	T1	Stage I	477.352	523.521	331.426	62.6576	509.505	12.6884	1
TCGA-CZ-5456	2422	0	M0	N0	T2	Stage II	235.009	561.201	52.642	299.871	180.487	12.6916	1
TCGA-A3-3367	2270	0	M0	N0	T1b	Stage I	1112.21	582.156	363.446	324.85	139.589	12.6952	1
TCGA-BP-5187	406	0	M0	NX	T1a	Stage I	259.313	629.103	79.7887	182.593	233.229	12.7058	1
TCGA-BP-4981	1097	1	M0	NX	T3a	Stage III	1363.08	1099.15	538.716	131.421	217.224	12.7071	1
TCGA-B0-5075	637	1	M0	N0	T3a	Stage III	660.702	536.553	280.406	57.7936	944.675	12.7178	1
TCGA-B0-4833	2386	1	M0	N0	T1b	Stage I	357.818	1091.14	742.848	146.937	35.3737	12.7627	1
TCGA-BP-4781	2080	0	M0	NX	T1a	Stage I	207.567	530.449	97.5741	246.596	130.395	12.7632	1
TCGA-DV-5565	1329	0	M0	NX	T1a	Stage I	125.717	842.307	113.146	73.1447	203.434	12.7724	1
TCGA-A3-3323	1106	0	M0	NX	T1b	Stage I	365.05	337.128	355.742	143.745	215.1	12.7995	1
TCGA-MM-A563	591	0	MX	NX	T3	0	192.453	947.192	418.527	133.326	41.7367	12.8009	1
TCGA-A3-3357	2688	0	M0	N0	T2	Stage II	351.288	490.892	374.049	82.7006	297.419	12.8415	1
TCGA-AK-3428	3728	0	M0	N0	T3b	Stage III	313.897	499.635	102.156	265.605	211.741	12.8644	1
TCGA-CJ-5671	3987	0	M0	NX	T1a	Stage I	63.5902	717.214	39.6136	227.257	82.3545	12.8673	1
TCGA-AK-3461	2217	0	M0	NX	T1a	Stage I	232.806	1008.47	257.481	128.74	89.0455	12.883	1
TCGA-B9-4116	627	0	0	NX	T2a	0	20.9125	1037.1	735.035	7.74536	73.5809	12.8838	1
TCGA-A4-A5Y0	252	0	MX	NX	T1b	Stage I	177.623	609.515	187.356	141.125	124.093	12.8867	1
TCGA-B0-5120	1169	0	M0	N0	T1a	Stage I	267.316	511.169	158.379	242.177	134.077	12.8878	1
TCGA-B0-4718	1778	0	M0	NX	T3a	Stage III	613.881	1346.67	499.429	52.0238	325.521	12.8892	1
TCGA-CW-5580	1964	1	M1	NX	T3a	Stage IV	34.0156	452.282	83.1493	159.999	51.0234	12.8981	1
TCGA-CZ-5467	73	1	M0	N0	T3a	Stage III	226.886	1176.05	57.9458	83.2461	535.386	12.9051	1
TCGA-B0-5116	1274	0	M0	N0	T3b	Stage III	512.122	1345.2	62.3802	449.741	132.81	12.9098	1
TCGA-BP-4345	1516	0	M0	N0	T3b	Stage III	138.709	849.595	249.129	84.8683	105.857	12.9101	1
TCGA-BP-4167	2718	0	M0	NX	T3a	Stage III	169.454	585.511	176.342	194.252	90.9264	12.9237	1
TCGA-AS-3777	1238	0	M0	NX	T1a	Stage I	38.537	679.991	123.07	335.645	11.1882	12.9342	1
TCGA-B0-5085	770	1	M0	N0	T3a	Stage III	998.675	1512.18	1054.16	95.6178	123.949	12.9375	1
TCGA-A4-A7UZ	0	0	MX	N1	T3a	Stage III	19.6793	922.61	394.743	26.6249	34.7281	12.9435	1
TCGA-BP-5189	822	1	M0	NX	T1b	Stage I	229.774	250.198	125.383	155.452	496.992	12.9641	1
TCGA-CJ-4899	1528	0	M0	NX	T1b	Stage I	90.1499	537.387	286.84	51.5142	171.519	12.9642	1
TCGA-G7-7502	786	0	MX	NX	T1b	Stage I	143.05	573.624	259.768	192.869	57.6471	12.9762	1
TCGA-B0-4814	168	1	M1	N0	T4	Stage IV	1027.07	485.133	358.496	358.496	193.681	12.9923	1
TCGA-CW-6093	3146	0	M0	NX	T1a	Stage I	282.933	892.388	110.162	106.199	406.567	13.0239	1
TCGA-B8-A8YJ	431	0	0	NX	T1b	Stage I	78.6793	1315.88	306.735	37.6293	103.766	13.0385	1
TCGA-A3-3365	873	0	M0	NX	T1a	Stage I	279.885	540.749	231.879	51.6293	770.817	13.0491	1
TCGA-B0-5113	1175	0	M0	N0	T3a	Stage III	168.075	403.525	326.008	156.484	107.945	13.059	1
TCGA-BP-4327	109	1	M0	N0	T2	Stage II	404.381	663.527	564.805	150.931	112.961	13.0598	1
TCGA-BQ-5893	241	1	M1	N1	T3a	Stage IV	27.8599	828.608	148.287	17.9742	265.119	13.0929	1
TCGA-2Z-A9JI	1567	0	MX	NX	T3a	Stage III	221.027	1310.45	422.408	283.897	20.6292	13.1189	1
TCGA-2Z-A9JJ	1213	0	M0	NX	T1a	Stage I	52.8368	540.211	270.561	13.6647	614.911	13.1305	1
TCGA-CJ-4920	139	1	M0	NX	T1b	Stage I	927.115	803.13	214.661	183.202	496.867	13.1325	1
TCGA-CJ-4872	1435	0	M0	N0	T1b	Stage I	334.874	811.494	151.491	349.049	103.651	13.1402	1
TCGA-A3-3351	910	0	M0	N0	T2a	Stage II	158.06	397.434	539.048	90.4504	139.787	13.1431	1
TCGA-B8-A7U6	495	0	0	NX	T1a	Stage I	284.515	1209.19	159.07	102.167	272.875	13.1453	1
TCGA-5P-A9K3	471	1	MX	NX	T2	0	480.754	2650.34	192.852	417.388	35.8155	13.161	1
TCGA-A3-3383	861	0	M0	NX	T1	Stage I	738.66	1510.49	287.044	330.42	86.7511	13.1694	1
TCGA-CZ-5464	2128	0	M1	NX	T3b	Stage IV	513.574	1097.08	122.384	249.867	244.767	13.1758	1
TCGA-B0-5092	459	1	M1	N0	T1a	Stage IV	998.831	740.495	840.901	202.904	151.655	13.1871	1
TCGA-AK-3425	3343	0	M0	N0	T1	Stage I	104.686	498.162	77.0105	342.937	92.6532	13.1908	1
TCGA-AL-3468	2331	1	M0	NX	T2	Stage II	609.211	1209.88	475.412	236.283	86.8268	13.2287	1
TCGA-B0-5698	3631	0	M0	N0	T1b	Stage I	541.859	1364.74	111.064	225.494	285.233	13.2287	1
TCGA-AK-3436	3331	0	M1	N0	T2	Stage IV	228.236	512.576	118.581	550.828	81.6041	13.2361	1
TCGA-B0-4842	1724	1	M0	N0	T3a	Stage III	229.97	876.865	74.4508	436.778	107.54	13.2409	1
TCGA-B0-4945	2145	1	M0	N0	T1a	Stage I	211.373	531.397	408.919	78.0304	262.735	13.2471	1
TCGA-B2-4099	972	0	M0	NX	T1a	Stage I	465.406	823.997	204.092	388.156	110.629	13.2498	1
TCGA-B0-5702	2172	0	M0	N0	T1b	Stage I	247.649	903.46	421.92	229.304	50.447	13.2517	1
TCGA-BQ-5878	1938	0	M0	N1	T3a	Stage III	198.945	899.893	118.704	114.062	314.333	13.2545	1
TCGA-A3-3324	1186	0	M0	NX	T1b	Stage I	391.788	370.965	509.788	292.299	111.829	13.2622	1
TCGA-CZ-5454	722	1	M1	N0	T2	Stage IV	193.088	442.144	93.7458	236.463	295.929	13.2917	1
TCGA-AL-3471	1500	1	M0	NX	T1b	Stage I	234.229	854.247	1137.68	108.257	53.1444	13.3029	1
TCGA-B0-5106	1598	1	M0	N0	T1a	Stage I	308.379	787.668	500.652	113.32	160.692	13.3209	1
TCGA-BP-4343	1912	1	M0	N0	T3a	Stage III	215.81	277.786	69.7233	1024.82	110.672	13.3319	1
TCGA-BQ-5879	697	1	M0	N1	T3b	Stage III	8.22925	461.524	62.4051	16.4585	428.607	13.3347	1
TCGA-BP-4967	205	0	M0	N0	T3a	Stage III	118.462	530.683	284.172	86.2788	197.209	13.3394	1
TCGA-B8-A54D	830	0	MX	NX	T3a	Stage III	122.557	622.668	620.691	83.0224	90.9293	13.3498	1
TCGA-A3-3319	1130	0	M0	NX	T1b	Stage I	1086.79	850.708	394.291	136.677	600.548	13.3553	1
TCGA-BP-5201	951	0	M1	N0	T3b	Stage IV	325.322	737.182	295.674	197.116	157.853	13.37	1
TCGA-CJ-4902	1520	0	M0	NX	T3a	Stage III	469.308	650.276	419.844	173.729	220.177	13.3728	1
TCGA-BP-4344	1666	0	M0	NX	T1a	Stage I	173.384	535.038	342.389	154.119	126.097	13.3758	1
TCGA-BP-4964	1862	0	M0	N0	T1a	Stage I	439.13	532.892	251.606	213.832	305.57	13.3787	1
TCGA-B0-4844	313	1	M1	NX	T3a	Stage IV	1590.34	1442.85	383.478	250.094	288.57	13.3817	1
TCGA-CJ-4876	1955	0	M0	N0	T2b	Stage II	841.824	674.022	545.592	112.493	591.527	13.455	1
TCGA-AL-7173	2060	0	M0	N2	T3	Stage IV	191	957.692	111.641	188.31	209.831	13.4623	1
TCGA-HE-A5NJ	1726	0	M0	NX	T1b	0	5.65984	1114.99	596.169	16.9795	18.8661	13.4645	1
TCGA-A4-A57E	258	1	M1	N0	T2a	Stage IV	578.318	1025.13	233.12	176.335	360.141	13.476	1
TCGA-BP-5010	878	1	M0	N0	T3a	Stage III	306.465	1331.58	275.684	223.492	93.6792	13.4849	1
TCGA-BP-5198	603	0	M0	N0	T3b	Stage III	138.871	560.053	38.3723	460.468	215.616	13.488	1
TCGA-BQ-5885	921	0	M0	N0	T3	Stage III	292.237	1938.58	235.351	53.5396	445.048	13.5006	1
TCGA-CJ-4868	646	1	M1	N0	T3a	Stage IV	193.256	660.48	152.331	173.93	253.506	13.5019	1
TCGA-A3-3358	1307	0	M0	N0	T1a	Stage I	273.819	1065.84	236.854	155.392	186.882	13.5059	1
TCGA-BP-4771	162	1	M1	N0	T3a	Stage IV	367.011	673.254	581.301	165.515	155.92	13.5298	1
TCGA-A3-3372	735	0	M0	NX	T3	Stage III	147.813	552.849	499.231	170.275	78.2539	13.5386	1
TCGA-BP-5196	1018	0	M0	NX	T1a	Stage I	84.8574	808.332	148.719	223.079	71.7351	13.566	1
TCGA-B0-5081	362	1	M0	N0	T3b	Stage III	249.136	909.235	359.78	272.469	69.999	13.5663	1
TCGA-CJ-4636	1924	0	M0	N0	T3a	Stage III	283.009	468.588	402.476	177.46	221.536	13.5793	1
TCGA-BP-5178	1912	1	M1	NX	T3a	Stage IV	128.195	635.806	77.5373	311.183	175.751	13.6104	1
TCGA-BP-4353	375	1	M0	N0	T1	Stage I	88.1321	628.382	163.044	134.842	168.332	13.6105	1
TCGA-B0-4699	110	1	M1	N0	T4	Stage IV	69.5048	1262.19	292.017	78.6755	81.5716	13.6171	1
TCGA-B0-4849	69	1	M0	NX	T3a	Stage III	259.486	1157.43	608.285	141.209	88.1047	13.6219	1
TCGA-CJ-4635	1416	0	M0	NX	T1b	Stage I	279.753	764.515	381.19	156.961	196.468	13.6678	1
TCGA-BP-4768	400	0	M0	N0	T1a	Stage I	597.959	705.246	516.931	547.691	77.277	13.6868	1
TCGA-BP-4977	454	0	M0	NX	T1b	Stage I	889.124	494.315	419.846	172.047	823.002	13.6881	1
TCGA-BP-5008	1071	0	M0	NX	T1a	Stage I	121.386	553.986	187.245	57.4647	730.254	13.6911	1
TCGA-A4-A5Y1	395	1	MX	N1	T1b	Stage III	19.9965	1239.78	308.446	87.9845	20.4964	13.7175	1
TCGA-B0-5077	1317	1	M0	N0	T1a	Stage I	209.968	434.489	415.086	117.804	352.719	13.776	1
TCGA-A3-3387	617	0	M0	N0	T1a	Stage I	214.205	536.227	202.067	139.947	476.964	13.777	1
TCGA-BP-4349	372	0	M0	NX	T1a	Stage I	290.444	1176.54	729.392	81.2259	200.193	13.7835	1
TCGA-MM-A564	607	0	MX	NX	T2a	Stage II	169.443	1354.17	480.778	629.557	11.0207	13.7954	1
TCGA-BP-4335	475	1	M1	N0	T3a	Stage IV	500.666	993.722	637.626	258.703	114.133	13.7978	1
TCGA-A3-3352	561	1	M0	N0	T3a	Stage III	514.216	477.102	554.019	243.661	277.547	13.8172	1
TCGA-CJ-4908	1531	0	M0	NX	T1a	Stage I	230.548	819.873	350.14	127.565	253.802	13.8197	1
TCGA-B0-5400	1733	0	M0	N0	T3b	Stage III	266.317	2183.8	173.106	109.856	299.607	13.8272	1
TCGA-BP-5175	932	0	M0	NX	T1a	Stage I	303.636	1185.82	341.933	61.5479	640.098	13.8429	1
TCGA-B8-A54F	519	0	MX	NX	T1a	Stage I	70.4152	599.481	298.789	175.086	76.1245	13.8514	1
TCGA-CJ-4890	3519	0	M1	N0	T3a	Stage IV	180.698	696.744	168.488	148.14	387.442	13.8572	1
TCGA-MM-A84U	700	0	MX	NX	T1a	Stage I	103.521	2433.39	245.043	121.866	65.5194	13.8595	1
TCGA-AL-A5DJ	1498	1	MX	NX	T3a	Stage III	173.922	3005.06	166.36	276.762	51.4203	13.8944	1
TCGA-CZ-4857	1432	1	M1	N0	T3a	Stage IV	362.816	790.02	266.747	319.892	194.183	13.9008	1
TCGA-CZ-4861	446	1	M0	NX	T2	Stage II	253.505	819.429	76.7657	375.795	338.304	13.9098	1
TCGA-G6-A8L6	313	1	MX	NX	T2a	Stage IV	636.378	1868.86	241.663	531.658	99.8872	13.9106	1
TCGA-B8-A54I	150	0	MX	NX	T1b	Stage I	301.448	1114.79	344.106	127.973	295.76	13.9148	1
TCGA-BP-4169	701	1	M0	N0	T2	Stage II	361.376	760.598	271.642	156.881	493.229	13.9319	1
TCGA-B0-5706	3205	0	M0	N0	T2	Stage II	61.3627	511.356	90.583	84.7389	622.393	13.9322	1
TCGA-CJ-4878	2186	0	M0	NX	T3a	Stage III	451.774	1560.89	553.364	115.932	256.962	13.9447	1
TCGA-BP-4960	2172	0	M0	N0	T2	Stage II	806.526	1734.33	356.772	126.336	612.475	13.9724	1
TCGA-5P-A9JU	373	0	M0	N0	T3a	Stage III	764.505	1298.23	301.054	2786.41	18.0442	13.9782	1
TCGA-B0-4693	77	1	M0	N0	T3a	Stage III	501.319	532.915	305.425	84.2553	1966.31	13.9916	1
TCGA-CZ-5984	2067	0	M0	N0	T1b	Stage I	135.424	511.515	153.996	278.586	222.869	14.0104	1
TCGA-B0-4837	1378	1	M0	N0	T1b	Stage I	409.883	547.96	213.095	318.556	431.627	14.0146	1
TCGA-GK-A6C7	61	0	MX	NX	T1a	Stage I	161.872	1490.44	259.606	83.99	300.837	14.0353	1
TCGA-4A-A93X	390	0	MX	N1	T3a	Stage IV	446.951	3089.02	102.38	358.882	191.55	14.0491	1
TCGA-A3-3335	1886	0	M0	N0	T2a	Stage II	229.472	433.447	228.561	323.264	282.287	14.0787	1
TCGA-CZ-5985	1997	0	M0	N0	T2	Stage II	115.397	627.825	151.711	164.623	337.315	14.0873	1
TCGA-BP-4355	953	1	M0	NX	T3a	Stage III	263.203	794.944	880.307	168.948	124.488	14.0886	1
TCGA-B0-4836	1238	1	M1	NX	T3b	Stage IV	145.835	604.176	224.54	187.503	270.837	14.1074	1
TCGA-BP-4963	1834	0	M0	NX	T1b	Stage I	217.52	913.428	352.288	185.996	197.817	14.1267	1
TCGA-BP-4774	1885	0	M0	NX	T1a	Stage I	1677.1	1645.07	336.735	94.4499	2587.93	14.136	1
TCGA-A3-3317	1491	0	M0	N0	T2	Stage II	81.3642	1006.31	536.543	175.01	46.8228	14.1421	1
TCGA-BP-4986	785	0	M0	N0	T1a	Stage I	102.357	838.564	305.163	122.065	193.27	14.1694	1
TCGA-B0-4706	65	1	M0	NX	T3a	Stage III	595.511	1500.2	433.173	378.517	138.681	14.181	1
TCGA-B0-4700	1980	1	M1	NX	T4	Stage IV	279.572	864.925	152.891	422.634	229.336	14.1848	1
TCGA-P4-A5E8	1306	1	M0	N1	T2a	Stage III	5.34681	716.472	254.865	3.56454	878.659	14.2575	1
TCGA-F9-A8NY	36	0	M1	N1	T4	Stage IV	6.60246	956.257	190.371	16.5062	206.877	14.263	1
TCGA-BQ-5894	84	0	M1	N1	T3b	Stage IV	29.7198	3019.92	104.499	20.1328	492.774	14.2877	1
TCGA-CJ-4642	3205	0	M0	NX	T2	Stage II	246.198	1622.67	358.107	313.343	89.5267	14.3155	1
TCGA-IA-A40Y	62	0	MX	N1	T3a	Stage III	30.9446	2122.61	346.193	70.5925	51.2521	14.3178	1
TCGA-CJ-6033	224	1	M1	N0	T3a	Stage IV	233.134	1095.65	88.8131	527.755	228.865	14.3197	1
TCGA-F9-A7Q0	398	0	M0	NX	T1b	Stage I	2.27318	586.48	503.509	103.43	5.68295	14.3998	1
TCGA-CJ-5679	679	1	M0	NX	T3b	Stage III	122.647	751.043	241.16	372.076	107.489	14.4044	1
TCGA-BP-5199	1355	0	M0	N0	T2	Stage II	120.765	993.348	320.412	97.7292	339.26	14.4155	1
TCGA-B0-4713	202	1	M0	NX	T3b	Stage III	4209.26	865.906	466.026	450.993	1814.49	14.4168	1
TCGA-CJ-4901	1450	0	M0	NX	T3b	Stage III	170.883	1172.71	172.761	332.377	169.005	14.4269	1
TCGA-BP-4763	1270	1	M0	NX	T1a	Stage I	101.402	612.239	99.4889	347.254	271.681	14.4388	1
TCGA-B0-5099	485	1	M0	NX	T3b	Stage III	467.298	885.733	466.409	97.7238	1153.14	14.4414	1
TCGA-CZ-5465	2564	1	M0	NX	T3b	Stage III	780.032	851.048	148.848	578.917	678.906	14.4602	1
TCGA-CJ-4637	2227	1	M1	NX	T2b	Stage IV	555.134	570.011	455.637	218.52	794.111	14.4713	1
TCGA-BP-4176	1955	0	M0	NX	T1b	Stage I	226.486	838.931	282.471	167.956	491.144	14.5012	1
TCGA-B2-4101	648	0	M0	NX	T2a	Stage II	280.712	501.018	539.216	143.021	655.587	14.5207	1
TCGA-CW-6090	2552	0	M0	NX	T1b	Stage I	112.413	555.597	126.971	224.018	507.882	14.5332	1
TCGA-A3-3325	1170	1	M0	NX	T1a	Stage I	206.744	1085.97	469.668	112.361	409.555	14.5949	1
TCGA-CZ-5469	946	1	M0	N0	T2	Stage II	324.053	1877.4	138.607	839.287	111.841	14.6328	1
TCGA-B0-5108	1782	0	M0	N0	T3a	Stage III	272.426	741.556	177.556	112.278	2129.8	14.6935	1
TCGA-G7-6789	122	1	MX	N2	T3a	Stage IV	17.5566	661.988	173.501	422.392	25.8186	14.7103	1
TCGA-CJ-6027	3615	1	M0	NX	T1a	Stage I	101.649	630.581	149.324	358.019	245.576	14.7127	1
TCGA-BP-4983	1413	0	M0	NX	T3a	Stage III	944.901	2132.12	284.232	230.891	994.432	14.8066	1
TCGA-B0-5084	222	1	M1	N1	T3a	Stage IV	242.191	1537.63	638.868	207.592	164.142	14.8076	1
TCGA-B0-4811	1417	1	M0	N0	T3a	Stage III	674.84	1385.72	850.058	230.287	365.455	14.8149	1
TCGA-G6-A8L7	2133	0	MX	N0	T1b	Stage I	399.621	5285.55	462.454	241.28	110.587	14.8184	1
TCGA-P4-AAVL	487	1	MX	N0	T3b	Stage III	68.9981	1066.02	376.04	210.444	100.047	14.8496	1
TCGA-B0-4817	1019	1	M0	N0	T3c	Stage III	651.21	617.97	379.243	306.719	1131.69	14.8792	1
TCGA-BP-4351	970	0	M0	N0	T3a	Stage III	396.966	1055.86	1061.29	274.613	199.389	14.9417	1
TCGA-B0-5109	587	1	M0	N1	T3b	Stage III	41.5771	2164.04	154.139	145.013	131.83	14.9488	1
TCGA-CJ-4895	1200	1	M1	NX	T3a	Stage IV	129.511	443.065	200.596	224.941	832.572	15.006	1
TCGA-A4-7915	7	0	MX	N0	T2b	Stage II	14.3018	918.176	117.275	33.3709	785.646	15.0254	1
TCGA-CJ-4881	2014	0	M0	NX	T3a	Stage III	261.4	1083.62	546.564	215.774	376.416	15.0919	1
TCGA-CJ-4900	1714	1	M1	N1	T4	Stage IV	604.884	1002.25	607.091	291.404	618.129	15.0935	1
TCGA-CJ-4888	1567	1	M1	NX	T3a	Stage IV	61.7777	1140.93	259.623	183.769	190.025	15.0936	1
TCGA-B0-4810	478	1	M0	N1	T3a	Stage III	281.962	940.367	402.276	270.152	466.493	15.0953	1
TCGA-A3-3316	1493	0	M0	NX	T2	Stage II	349.503	788.547	515.589	238.297	667.232	15.1394	1
TCGA-CZ-5468	59	1	M1	NX	T3b	Stage IV	110.715	962.581	114.375	565.471	239.73	15.1734	1
TCGA-B0-4691	139	1	M1	N0	T2	Stage IV	709.263	1276.87	287.296	967.63	314.23	15.216	1
TCGA-BP-4989	118	0	M0	N0	T3a	Stage III	235.816	973.198	709.639	281.811	254.798	15.2569	1
TCGA-AK-3454	874	0	M0	NX	T1b	Stage I	308.316	1759.86	529.322	174.622	502.037	15.283	1
TCGA-B0-5098	1584	1	M0	NX	T1	Stage I	23.4274	2384.77	327.294	245.987	26.8726	15.3306	1
TCGA-A3-3347	1610	1	M0	N1	T1b	Stage III	123.378	738.427	426.299	255.043	325.018	15.3365	1
TCGA-CJ-4638	431	1	M1	N1	T3a	Stage IV	648.636	1141.84	1128.39	509.643	225.678	15.3395	1
TCGA-BP-5009	1092	1	M0	NX	T1b	Stage I	119.285	883.65	297.428	298.997	331.957	15.3947	1
TCGA-BP-4761	182	0	M0	N1	T3a	Stage III	537.077	1559.59	178.165	929.557	402.808	15.3967	1
TCGA-B0-4819	183	1	M1	NX	T3b	Stage IV	189.991	1555.82	509.81	236.434	273.377	15.4001	1
TCGA-BP-4770	329	1	M0	N0	T4	Stage IV	8.27543	815.958	102.615	1262	9.93052	15.4376	1
TCGA-BP-4342	2256	1	M0	N0	T2	Stage II	490.532	955.832	581.069	241.184	1074.57	15.4694	1
TCGA-DV-A4W0	2470	0	MX	NX	T1b	Stage I	83.0911	717.207	329.084	253.646	334.551	15.4791	1
TCGA-CJ-4882	1883	0	M0	NX	T3a	Stage III	46.3461	2093.3	209.845	130.027	275.502	15.5549	1
TCGA-B0-4690	43	1	M1	N0	T4	Stage IV	183.771	771.84	247.479	348.757	739.169	15.5931	1
TCGA-B0-4852	1121	1	M0	N0	T2	Stage II	783.634	891.153	390.848	342.416	2076.29	15.6012	1
TCGA-AK-3426	885	1	M0	N1	T3a	Stage III	84.3278	1443.69	448.624	183.835	246.237	15.6157	1
TCGA-B0-4822	1111	1	M0	NX	T2	Stage II	269.042	1856.66	591.36	187.797	523.433	15.6302	1
TCGA-B0-4828	307	1	M1	NX	T2	Stage IV	802.552	1304.3	495.585	408.056	1031.85	15.6331	1
TCGA-BP-4974	211	1	M1	N0	T3a	Stage IV	276.63	1236.26	799.869	114.19	1090.97	15.6508	1
TCGA-5P-A9K9	589	1	MX	N2	T3a	0	34.4084	901.237	490.982	449.957	48.9659	15.7219	1
TCGA-B0-5095	245	1	M0	N0	T3a	Stage III	144.599	979.243	537.211	258.996	388.952	15.7328	1
TCGA-BP-4971	1487	0	M0	N0	T3a	Stage III	81.2671	1004.07	953.18	98.7357	401.019	15.7402	1
TCGA-B0-4845	1986	1	M1	NX	T3a	Stage IV	158.795	1075.3	625.379	146.052	708.697	15.7442	1
TCGA-BP-4338	2859	0	M0	N0	T1b	Stage I	33.859	506.97	52.1611	206.814	1746.03	15.7553	1
TCGA-DV-A4VX	1626	1	MX	N0	T3b	Stage IV	713.269	2296.27	297.43	482.091	857.05	15.7591	1
TCGA-B8-5551	16	0	M0	N0	T1b	Stage I	36.9737	645.953	86.997	269.691	705.763	15.7624	1
TCGA-GL-7966	112	0	MX	N1	T3	Stage III	2.53135	1589.69	373.796	13.5005	259.885	15.7927	1
TCGA-G7-6793	336	1	MX	N2	T3a	Stage IV	4.1941	530.134	124.145	124.145	196.284	15.8082	1
TCGA-BP-4985	952	1	M0	N0	T3a	Stage III	43.8985	576.826	147.499	401.232	420.548	15.9152	1
TCGA-B0-4710	1755	0	M0	N0	T3a	Stage III	1090.62	919.269	409.079	454.618	3062.69	15.9721	1
TCGA-B2-5635	755	0	M0	NX	T1a	Stage I	324.072	443.382	996.399	112.861	3963.03	16.0062	1
TCGA-BP-4326	1625	1	M0	N0	T1b	Stage I	71.3787	1178.71	309.629	81.0245	1616.63	16.0464	1
TCGA-A3-3382	574	0	M0	NX	T1b	Stage I	201.44	731.452	435.111	523.745	554.185	16.0802	1
TCGA-B0-5096	68	1	M0	N1	T3a	Stage III	12.9556	944.583	98.9339	234.379	281.491	16.1081	1
TCGA-B0-4696	866	1	M0	N0	T3a	Stage III	7.34439	1527.63	552.053	400.269	11.0166	16.1596	1
TCGA-BP-5169	193	0	M0	N0	T1b	Stage I	116.834	975.011	268.441	1086.28	176.643	16.1934	1
TCGA-CZ-4854	1404	1	M0	N0	T1b	Stage I	214.873	1254.83	425.158	404.512	617.091	16.2092	1
TCGA-B0-5097	665	0	M0	N0	T3b	Stage III	109.138	941.442	152.997	245.815	1877.78	16.2255	1
TCGA-B0-4697	578	1	M1	NX	T3b	Stage IV	44.524	1875.58	486.982	192.01	186.444	16.2266	1
TCGA-B0-4712	1337	1	M1	NX	T3a	Stage IV	107.925	759.669	121.547	901.125	573.157	16.2561	1
TCGA-DV-A4VZ	365	0	MX	NX	T1a	Stage I	9.69995	1943.63	400.123	30.3124	482.573	16.2989	1
TCGA-B0-4707	600	1	M0	NX	T3a	Stage III	242.197	1321.4	564.533	272.472	991.939	16.3448	1
TCGA-BP-4354	1034	1	M1	N1	T4	Stage IV	87.7949	865.725	255.605	411.191	663.463	16.4151	1
TCGA-B0-4701	238	1	M1	N0	T3a	Stage IV	157.001	1704.45	313.061	435.278	583.817	16.4912	1
TCGA-B0-5094	333	1	M1	N0	T3b	Stage IV	206.003	752.394	334.755	370.162	1835.52	16.5066	1
TCGA-BP-4799	1133	1	M0	N0	T3b	Stage III	137.536	1634.25	53.3962	618.102	1982.13	16.5911	1
TCGA-CJ-4912	1657	0	M0	NX	T2	Stage II	122.65	842.722	520.932	949.546	232.111	16.6391	1
TCGA-CJ-4873	1776	0	M0	N0	T3a	Stage III	199.626	1110.25	628.958	527.778	593.408	16.7221	1
TCGA-AL-3466	293	1	M1	N1	T3b	Stage IV	277.7	974.476	1312.77	401.403	696.775	16.7587	1
TCGA-CZ-4858	2105	1	M0	NX	T2	Stage II	50.719	849.544	174.059	1161.93	239.763	16.8037	1
TCGA-B0-4698	42	1	M0	NX	T4	Stage IV	10.6103	2095.89	341.652	144.3	190.278	16.9563	1
TCGA-G7-A8LD	514	1	MX	N1	T3a	Stage III	6.54486	1216.62	623.216	244.341	57.4493	16.9735	1
TCGA-BP-4992	501	0	M0	NX	T1b	Stage I	131.937	3344.09	1135.42	197.905	412.303	17.0134	1
TCGA-AK-3445	2392	0	M0	NX	T3a	Stage III	134.181	891.911	324.741	787.047	790.43	17.0489	1
TCGA-B0-4815	1588	1	M0	NX	T3a	Stage III	73.8824	1367.97	613.148	322.188	559.83	17.1627	1
TCGA-B0-4688	101	1	M1	N0	T4	Stage IV	3.45484	1956.3	242.702	322.163	57.8685	17.3322	1
TCGA-B8-4143	709	1	M1	N0	T3a	Stage IV	227.475	1502.56	892.56	388.646	1198.58	17.3494	1
TCGA-P4-A5EA	201	1	MX	N1	T3a	Stage III	5.96062	2379.78	175.838	89.4093	827.036	17.7025	1
TCGA-B0-4703	182	1	M1	N0	T3a	Stage IV	11.7894	851.36	267.787	173.472	1320.41	17.8207	1
TCGA-B8-4620	777	0	M0	N0	T3a	Stage III	79.3411	1282.68	205.909	400.484	3303.05	17.8935	1
TCGA-B0-4813	18	1	M0	NX	T3b	Stage III	30.4349	2171.02	694.205	207.247	675.364	18.0445	1
TCGA-CJ-4891	819	1	M0	N0	T3c	Stage III	64.4837	2155.45	290.705	901.715	575.068	18.0903	1
TCGA-CZ-4860	206	1	M1	NX	T4	Stage IV	17.1685	3263.93	71.5355	1429.76	929.008	19.2947	1
TCGA-F9-A4JJ	325	1	MX	NX	T3a	Stage III	1.14438	3811.94	314.705	114.438	476.064	19.2972	1
TCGA-A3-3346	137	1	M0	NX	T1b	Stage I	13.8017	1336.79	341.099	643.751	1270.74	19.4819	1
TCGA-B0-4821	1230	1	M0	N0	T3b	Stage III	38.5817	4349.63	447.364	456.55	2051.26	19.6948	1
TCGA-BP-4352	344	1	M1	N0	T3b	Stage IV	6.23502	3111.27	863.104	641.316	3329.5	22.182	1
