# Supplementary material for: Identification of Five Ferroptosis-Related LncRNAs as Novel Prognosis and Diagnosis Signatures for Renal Cancer
Source: Front Mol Biosci. 2022 Jan 18;8:763697. doi: 10.3389/fmolb.2021.763697 (PMC8804361; doi:10.3389/fmolb.2021.763697)
Supplement: Supplementary file 7 [file DataSheet2.XLSX]

## Sheet: 1a
case_submitter_id	os	vital	ENSG00000143248	ENSG00000166897	ENSG00000172965	ENSG00000177133	ENSG00000177410	ENSG00000179406	ENSG00000180769	ENSG00000181577	ENSG00000183784	ENSG00000188511	ENSG00000196167	ENSG00000196668	ENSG00000196756	ENSG00000197927	ENSG00000197989	ENSG00000203497	ENSG00000204261	ENSG00000204362	ENSG00000204677	ENSG00000205885	ENSG00000206195	ENSG00000206344	ENSG00000214145	ENSG00000214783	ENSG00000214922	ENSG00000215769	ENSG00000222041	ENSG00000223914	ENSG00000224032	ENSG00000224057	ENSG00000224281	ENSG00000224490	ENSG00000224660	ENSG00000225138	ENSG00000225174	ENSG00000225783	ENSG00000225855	ENSG00000226419	ENSG00000226696	ENSG00000226950	ENSG00000227039	ENSG00000227502	ENSG00000228288	ENSG00000228315	ENSG00000228393	ENSG00000229152	ENSG00000230148
TCGA-2Z-A9J1	2298	0	1500.66	1918.32	865.673	1.21413	3357.06	730.905	707.836	6.07064	247.682	48.5651	309.602	303.532	775.827	15.7837	807.395	66.777	887.527	3.64238	3.64238	472.295	8.49889	92.2737	49.7792	182.119	128.697	200.331	382.45	1836.97	717.549	3.64238	197.903	1.21413	239.183	4560.26	0	123.841	193.046	38.8521	122.627	1289.4	189.404	250.11	218.543	393.377	129.912	271.964	89.8454
TCGA-2Z-A9J2	1795	0	1995.96	333.257	1365.28	10.7502	8911.94	232.922	713.099	0	326.09	96.7521	261.589	71.6682	1053.52	107.502	766.85	121.836	605.596	10.7502	0	1200.44	89.5853	43.0009	3.58341	118.253	64.5014	125.419	344.007	2207.38	2121.38	0	136.17	0	225.755	2640.97	0	78.835	258.006	107.502	75.2516	2941.98	218.588	211.421	204.254	225.755	60.918	35.8341	419.259
TCGA-2Z-A9JE	1728	0	2258.53	2149.17	2087.35	1.1887	4966.38	1047.24	1635.65	3.56609	14.2644	77.2654	401.78	103.417	1621.38	58.2462	658.539	73.6993	752.446	0	10.6983	265.08	84.3975	34.4722	68.9445	166.418	55.8688	130.757	1230.3	1815.14	1665.37	0	168.795	9.50958	236.551	7063.24	0	29.7174	209.211	16.6418	158.097	3450.79	41.6044	369.685	231.796	513.517	179.493	71.3219	247.249
TCGA-2Z-A9JJ	1213	0	3246.73	519.258	1534.09	1.82196	2195.46	410.852	270.561	70.1454	52.8368	37.3501	260.54	273.294	540.211	99.2967	1048.54	74.7003	591.225	157.599	0	498.305	204.059	140.291	1094.09	99.2967	255.074	368.946	670.48	270.561	860.875	11.8427	85.632	1.82196	365.303	3083.66	0	51.0148	270.561	30.9733	184.018	696.899	253.252	43.727	198.593	29.1513	71.9673	553.875	153.044
TCGA-2Z-A9JN	740	0	3532.59	804.639	1790.08	386.988	2569.35	353.153	488.493	278.081	7.40141	21.1469	1243.44	160.716	1015.05	33.835	403.905	54.9819	256.935	8.45875	1.05734	242.132	5.28672	37.007	14.8028	105.734	56.0392	69.7847	559.335	1.05734	916.717	2.11469	236.845	1.05734	281.253	357.382	0	72.9567	164.946	16.9175	178.691	2726.89	35.9497	24.3189	98.333	23.2616	68.7273	251.648	79.3008
TCGA-2Z-A9JO	949	0	8698.4	176.564	1151.44	51.3091	2643.93	232.4	1092.58	92.0545	864.709	37.7273	158.455	156.945	590.054	78.4727	893.382	488.945	325.964	0	22.6364	197.691	21.1273	69.4182	267.109	39.2364	236.927	76.9636	484.418	128.273	873.764	0	315.4	0	212.782	2228.93	18.1091	89.0364	114.691	86.0182	81.4909	3615.78	93.5636	60.3636	283.709	93.5636	125.255	70.9273	374.254
TCGA-2Z-A9JS	492	1	536.885	4637.99	1057.79	0	2364.04	1289.54	1112.28	10.8975	185.985	23.9746	691.63	188.164	1240.14	114.061	547.056	71.1972	655.305	58.8467	13.077	457.697	69.0177	77.7358	220.857	263.72	134.403	206.327	373.422	940.094	556.501	3.63251	156.925	15.9831	563.039	2422.16	0	84.2743	224.489	23.2481	207.053	1057.06	254.276	718.511	181.626	172.908	142.394	454.791	90.8128
TCGA-3Z-A93Z	385	0	115947	47.4396	2134.78	228.303	6686.01	349.867	604.854	4431.15	646.364	575.205	340.972	72.6418	2188.15	203.101	1568.47	117.116	1160.79	2.96497	146.766	1257.15	16.3073	139.354	2266.72	151.214	268.33	231.268	868.737	50.4045	5314.71	6496.25	71.1593	3580.2	388.411	1403.91	1183.02	114.151	131.941	309.84	87.4667	650.811	109.704	299.462	75.6068	140.836	108.221	108.221	97.8441
TCGA-4A-A93Y	352	0	10321.4	113.536	1974.83	41.2857	4753.58	200.694	158.262	13.7619	126.151	138.766	134.178	18.3492	1174.35	189.226	822.273	337.166	888.789	2.29365	8.02777	220.19	103.214	30.9642	128.444	74.5436	92.8927	145.647	864.705	12.6151	1048.2	1.14682	69.9563	1.14682	259.182	471.345	0	327.992	71.1031	102.067	69.9563	1542.48	139.913	88.3054	97.48	52.7539	20.6428	83.7181	66.5158
TCGA-5P-A9JY	1508	1	496.091	3293.46	783.583	0	3651.82	2758.59	377.083	2.67435	600.391	20.0576	375.746	200.576	1028.29	64.1843	1036.31	85.5791	1191.42	14.7089	22.7319	1263.63	258.074	185.867	65.5215	544.229	254.063	525.509	443.941	338.305	874.511	10.6974	151.101	14.7089	1631.35	7091.03	0	74.8817	536.206	20.0576	338.305	1694.2	235.342	1334.5	569.636	1285.02	633.82	458.65	439.93
TCGA-5P-A9JZ	2744	0	1534.28	3314.9	1335.05	0.826659	2838.75	1407.8	613.381	3.30664	222.371	25.6264	372.823	185.998	572.048	152.105	630.741	69.4394	424.903	3.30664	0.826659	129.786	1.65332	38.853	273.624	98.3725	128.959	214.105	389.357	1450.79	673.727	15.7065	148.799	0.826659	316.611	4578.87	0	57.0395	224.025	76.8793	147.145	1961.66	114.906	242.211	260.398	183.518	79.3593	210.798	214.105
TCGA-5P-A9K0	677	0	2363.94	3181.97	1035.13	1.93845	4458.44	1074.87	779.257	1.93845	312.091	36.8306	412.89	416.767	1213.47	86.2611	853.888	136.661	627.089	0	6.78458	389.629	116.307	149.261	154.107	206.445	188.03	200.63	357.644	2354.25	896.534	0.969225	105.646	0.969225	338.26	3988.36	0	80.4457	338.26	104.676	255.876	1982.07	111.461	563.12	131.815	87.2303	162.83	379.936	221.953
TCGA-5P-A9K2	2392	0	1092.02	1157.81	1015.71	5.26277	3489.22	4573.35	421.022	7.89416	297.347	113.15	318.398	494.7	2249.83	105.255	1289.38	128.938	1213.07	52.6277	89.4671	399.971	5.26277	186.828	273.664	747.313	260.507	1223.59	707.843	410.496	886.777	2.63139	173.671	2.63139	3528.69	15785.7	0	55.2591	581.536	15.7883	436.81	2057.74	242.087	1694.61	984.138	1741.98	497.332	160.515	610.481
TCGA-5P-A9K4	2184	0	1489.98	1964.22	848.109	0	5213.28	1315.73	933.03	22.0574	302.187	25.3661	234.912	251.455	1506.52	156.608	1303.59	36.3948	615.403	279.027	121.316	484.161	9.92585	161.019	324.244	228.295	276.821	188.591	594.448	1066.48	1113.9	3.30862	157.711	5.51436	337.479	3265.6	0	61.7608	399.24	19.8517	312.113	1336.68	294.467	299.981	606.58	59.5551	265.792	520.556	383.8
TCGA-5P-A9K6	1914	0	3157.57	1747.06	962.442	48.2226	3497.14	1091.04	916.229	0	1019.71	27.1252	430.989	208.964	1122.18	55.255	618.856	76.3524	841.885	3.01391	2.00927	200.927	56.2596	134.621	182.844	195.904	135.626	188.872	320.479	1080.99	829.83	3.01391	213.988	3.01391	312.442	2626.12	0	77.357	213.988	27.1252	160.742	2727.59	125.58	382.767	147.682	303.4	205.95	199.923	218.006
TCGA-5P-A9KA	395	0	1285.86	2427.5	625.358	7.2716	2563.24	734.432	1264.05	4.84773	110.286	43.6296	290.864	248.446	599.907	56.9609	1495.53	54.537	633.841	19.3909	15.7551	1499.16	10.9074	75.1399	159.975	230.267	162.399	443.568	295.712	1816.69	610.814	4.84773	116.346	7.2716	792.604	1434.93	0	452.051	381.759	122.405	161.187	979.242	364.792	309.043	146.644	253.294	95.7427	565.973	175.73
TCGA-5P-A9KC	377	0	5496.59	1155.59	963.754	8.2216	2416.24	485.988	984.764	113.275	1235.98	40.1945	463.15	90.4376	448.534	17.3567	1035.92	105.054	234.772	0	0	688.787	116.929	24.6648	3.65404	99.5727	123.324	115.102	255.783	1909.24	854.132	5.48106	80.3889	3.65404	420.215	295.064	0	23.7513	242.08	102.313	163.518	309.68	103.227	141.594	48.4161	68.5133	44.762	191.837	134.286
TCGA-5P-A9KF	845	0	1195.94	339.798	942.513	3.79663	2599.74	2518.11	607.461	1.89831	299.934	19.9323	346.442	447.053	1122.85	0.949157	1215.87	75.9326	507.799	2.84747	4.74579	2765.84	0.949157	150.916	248.679	732.75	284.747	1335.46	246.781	888.411	582.783	2.84747	142.374	5.69494	1409.5	1661.03	0	108.204	491.664	17.0848	362.578	1231.06	84.475	983.327	415.731	621.698	527.732	689.088	597.969
TCGA-6D-AA2E	362	0	9058.49	698.615	733.872	44.3979	2330.89	356.489	498.824	84.8784	441.368	63.9853	206.32	133.194	541.916	60.0678	3354.66	280.752	543.222	65.2911	0	701.226	15.6699	50.9271	1552.62	152.781	246.8	301.645	257.247	5.22329	770.435	5.22329	117.524	0	690.78	1039.43	7.83493	126.665	288.587	152.781	148.864	1312.35	83.5726	110.995	267.693	121.441	63.9853	165.839	347.349
TCGA-A3-3306	1120	0	21021.5	2.42715	1148.04	6.06787	12855.4	508.488	1675.95	1180.81	811.882	82.5231	662.612	115.29	501.206	370.14	859.211	76.4552	692.951	276.695	4.8543	1059.45	63.1059	121.357	7010.82	100.727	245.142	99.5131	617.71	203.881	2448.99	59.4652	82.5231	428.392	510.915	888.337	389.558	57.038	336.16	382.276	358.005	1678.37	111.649	235.434	121.357	95.8724	69.1738	208.735	145.629
TCGA-A3-3307	1436	0	170155	33.8132	2005.54	6.33997	4014.26	610.75	1236.29	5645.74	611.807	168.009	477.611	210.276	703.737	85.5896	569.541	102.496	1232.07	21.1332	286.355	1650.51	25.3599	243.032	2935.41	170.123	211.332	282.129	262.052	299.035	2101.7	1318.71	49.6631	2568.74	602.297	5391.09	643.507	128.913	284.242	319.112	156.386	469.158	151.103	590.674	33.8132	124.686	104.609	294.809	171.179
TCGA-A3-3311	1191	1	111681	220.762	1454.88	15.3307	4663.59	300.481	990.361	328.843	507.445	108.081	157.139	130.311	825.556	375.601	805.626	85.0852	607.094	210.797	110.381	1351.4	242.224	102.715	1969.22	125.711	167.871	153.307	673.016	343.407	1328.4	482.149	31.4279	4580.8	409.329	267.52	335.741	143.342	216.929	326.543	164.038	354.138	75.1202	383.267	44.4589	70.521	61.3226	294.349	98.1162
TCGA-A3-3319	1130	0	11857.7	229.451	866.446	27.3353	5412.39	608.832	589.78	735.568	1086.79	70.4091	82.8343	520.199	850.708	225.309	2876.83	93.6027	390.149	2315.22	341.277	2038.55	275.01	93.6027	2229.9	138.333	170.639	125.908	568.243	518.543	325.539	35.6187	53.8423	643.622	278.323	287.435	120.11	250.159	394.291	528.483	227.794	557.475	975.788	201.287	161.527	151.587	54.6706	277.495	170.639
TCGA-A3-3323	1106	0	157078	1108.59	1818.01	35.1606	4693.94	655.641	479.839	4752.88	365.05	170.632	298.865	692.87	337.128	514.999	1432.28	128.233	959.677	5541.93	990.701	1741.48	109.618	438.473	3745.64	188.213	411.586	469.497	678.392	72.3894	1909.01	37.2289	34.1264	4177.9	692.87	1381.6	487.077	634.959	355.742	375.391	265.773	576.013	368.152	482.941	100.311	104.448	93.0721	526.375	214.066
TCGA-A3-3324	1186	0	131214	20.0522	1348.89	3.85619	4086.01	1259.43	1115.98	3114.26	391.788	227.515	187.411	177.385	370.965	205.92	1385.91	109.516	853.759	172.757	128.797	2225.79	167.358	226.744	828.309	328.547	282.273	205.92	354.769	345.514	2322.97	32.392	70.1826	6853.21	413.383	1043.48	967.131	399.501	509.788	224.43	267.619	696.427	165.816	414.154	30.8495	140.365	122.627	385.619	155.019
TCGA-A3-3328	1385	0	872.127	0	396.755	3010.2	2631.81	838.329	370.305	2097.66	535.619	27.9198	1761.89	0	441.574	8.81678	202.051	41.8797	1314.44	0	35.2671	72.0037	116.822	58.7785	1.46946	161.641	141.803	125.639	246.87	0.734732	1865.48	23.5114	313.73	1.46946	252.013	1818.46	0	26.4503	149.151	56.5743	228.502	1570.86	11.7557	3.67366	73.4732	74.2079	273.32	224.828	188.091
TCGA-A3-3329	1624	0	116904	66.7351	1154.89	3.70751	6281.44	341.091	1773.11	7028.51	1088.15	205.767	556.126	440.266	526.466	445.828	1410.71	125.128	1486.71	194.644	121.421	1718.43	35.2213	174.253	2631.4	148.3	310.504	228.012	694.231	126.982	3381.25	2114.21	67.662	2611.94	425.436	12190.3	1084.45	197.425	257.672	327.187	125.128	709.061	253.037	803.602	31.5138	132.543	98.2489	202.059	253.964
TCGA-A3-3331	1257	0	126620	22.711	942.508	4.96804	2390.34	617.456	1608.23	3788.49	2415.89	187.366	535.839	186.656	427.961	58.197	344.924	77.3595	788.499	66.7137	315.825	2628.09	73.8109	300.212	2026.96	200.851	290.985	293.114	216.465	221.433	1577.71	172.462	67.4234	647.974	557.13	4205.09	1437.18	234.917	403.831	264.726	288.146	300.921	142.654	462.737	41.8735	116.394	103.619	486.158	114.975
TCGA-A3-3335	1886	0	39841.6	46.4408	1227.49	8.19543	7095.42	481.709	985.273	2014.25	229.472	50.9938	517.223	442.553	433.447	174.836	2192.73	221.277	510.848	1627.25	175.746	1095.46	137.501	166.64	6203.94	95.6133	220.366	126.574	994.379	540.898	2404.9	10163.2	77.4013	3731.65	313.247	418.877	277.734	117.468	228.561	382.453	416.146	1008.95	134.769	164.819	406.129	109.272	91.0603	298.678	377.9
TCGA-A3-3343	945	0	68537.2	5.04909	1153.72	2.52454	7438.99	592.426	1008.13	8447.12	1280.79	226.367	491.445	454.418	515.007	171.669	1077.98	108.555	1225.25	106.872	27.77	1606.45	39.5512	411.501	4280.78	172.51	341.655	252.454	693.408	89.2005	2861.99	447.686	53.0154	776.718	703.506	13444.9	105.189	317.251	439.271	373.632	338.289	530.996	193.548	486.395	143.057	141.374	66.4797	261.711	197.756
TCGA-A3-3349	1385	0	260910	43.9609	3493.06	85.1742	3595.64	526.615	547.68	3170.68	456.094	430.45	398.396	164.853	478.991	329.707	789.464	111.734	957.065	325.127	496.392	1267.54	103.491	253.691	1162.22	154.779	254.607	398.396	685.973	149.284	1932.45	31.139	63.1938	272.008	547.68	31372.5	195.076	155.695	350.771	256.439	238.122	528.447	93.4169	555.006	77.8474	101.66	133.714	269.261	250.943
TCGA-A3-3352	561	1	64460.9	30.6593	1495.85	9.144	6552.48	734.21	701.399	6973.11	514.216	147.38	712.156	828.339	477.102	328.646	665.899	175.35	855.233	103.811	173.736	1841.71	133.933	480.867	3112.73	173.198	238.82	226.986	366.298	407.715	2932.54	3922.78	82.296	21.5153	594.36	3850.16	486.784	181.266	554.019	524.973	460.965	307.131	186.645	398.033	45.72	347.472	150.069	297.449	208.698
TCGA-A3-3358	1307	0	86889.7	253.283	1449.87	10.2682	12937.3	575.021	958.368	4186.01	273.819	188.251	317.63	963.844	1065.84	132.118	980.958	140.332	1479.31	293.671	206.049	1691.52	84.884	404.568	3275.56	156.762	297.094	227.955	1055.57	316.946	2690.96	249.176	49.972	1227.4	496.298	1484.79	16.4292	436.742	236.854	331.321	297.779	546.954	447.695	454.54	92.414	98.575	86.9376	286.826	272.45
TCGA-A3-3359	2504	0	139286	17.8754	1367.47	7.94463	2150.01	753.746	1124.16	5938.61	1200.63	180.74	460.788	327.716	603.792	86.3978	479.657	95.3355	1164.88	116.19	805.386	2802.47	47.6678	427.024	1839.18	192.657	267.138	301.896	567.048	110.232	1718.03	62.5639	95.3355	334.667	972.224	3143.09	259.193	422.058	550.165	329.702	277.069	300.903	212.519	554.138	45.6816	209.539	101.294	352.543	209.539
TCGA-A3-3370	2274	0	166985	50.595	1255.68	28.1722	3462.88	710.629	1096.99	2933.93	625.538	199.505	944.056	435.232	468.003	227.102	858.965	100.615	1140.69	139.711	612.889	2372.21	21.8478	633.587	1480.48	185.707	369.113	314.494	404.76	169.608	1918.58	447.305	56.9193	156.384	1057.89	5734.48	198.355	562.869	578.392	353.59	359.914	382.912	580.117	419.708	76.4674	122.463	82.7918	409.359	258.149
TCGA-A3-3373	1621	0	125510	184.177	1075.19	14.2221	2050.12	369.776	956.439	9356.75	1079.46	162.844	566.041	31.2887	276.621	162.844	81.0662	75.3774	602.308	120.888	142.933	1811.9	100.266	70.3996	3573.31	110.933	145.066	88.8884	341.331	177.066	753.774	529.064	57.5997	317.154	452.264	2035.19	2709.32	41.2442	133.688	142.933	115.199	301.509	22.0443	581.686	18.4888	54.0442	31.9998	219.021	91.7328
TCGA-A3-3374	1314	0	4935.25	8.65834	670.403	716.169	4849.91	455.181	75.4513	89.0572	1019.21	76.6882	3219.67	2.47381	1935.76	47.0024	383.441	69.2667	731.011	0	7.42144	92.768	9.89525	39.581	2.47381	112.558	44.5286	51.9501	236.249	0	2204.17	155.85	336.438	4.94762	259.75	374.783	0	48.2393	103.9	115.032	178.114	1995.13	58.1346	3.71072	82.8727	55.6608	98.9525	43.2917	53.187
TCGA-A3-3376	1696	1	301739	33.6863	2013.69	80.2054	2786.87	573.736	755	2289.06	164.154	209.603	325.634	141.161	771.576	212.812	464.122	120.843	839.483	569.458	456.636	1028.23	227.249	103.198	1653.83	203.722	197.84	516.523	524.543	48.1232	1639.93	94.1076	59.352	610.63	861.406	1539.94	19.2493	149.182	281.788	306.919	166.292	436.317	101.593	406.374	56.6785	121.912	96.2465	449.685	68.9766
TCGA-A3-3378	630	0	14041.9	4.94665	1177.3	0	1433.7	627.4	314.937	929.146	477.352	118.72	247.333	225.073	523.521	253.104	2303.49	187.148	1122.89	731.28	471.581	1508.73	218.477	197.866	2261.44	167.362	348.739	385.014	400.679	191.271	343.792	75.0242	96.4597	612.561	569.69	1016.54	1329	1111.35	331.426	457.565	281.959	631.523	278.661	289.379	150.048	145.926	100.582	671.096	258.05
TCGA-A3-3380	567	0	157427	279.698	1917.05	68.576	8708.39	845.257	660.333	4727.89	194.941	221.138	2653.66	500.836	821.371	241.172	1091.82	153.333	844.487	228.844	381.406	1799.16	111.725	410.686	5602.43	206.499	376.783	292.797	295.108	71.6581	4959.05	77.8222	85.5274	174.907	603.315	1902.41	94.0031	116.348	503.148	474.639	412.997	760.5	236.549	445.359	52.3952	224.991	173.366	258.123	459.999
TCGA-A3-3387	617	0	119981	229.914	1545.13	9.28223	5987.04	598.347	743.293	1423.75	214.205	200.639	170.65	149.944	536.227	104.961	1725.78	109.959	893.95	44.2691	264.901	1533	253.476	188.501	1732.92	159.226	266.329	186.359	849.681	901.09	1254.53	66.4037	50.6953	2654	411.988	3582.94	463.398	138.519	202.067	460.541	219.203	483.39	153.514	360.579	62.1195	52.1233	92.8223	303.458	117.099
TCGA-A3-A6NI	1018	0	45067.4	62.4874	1632.89	18.9107	4676.69	509.766	425.901	1655.92	262.283	237.617	174.307	323.948	1077.09	271.327	1796.51	98.6643	720.25	516.343	894.556	2031.66	23.0217	222.817	1919.84	297.637	307.504	251.594	686.539	573.075	4076.48	7.39982	48.51	220.35	396.302	4610.09	39.4657	94.5533	217.061	382.324	138.13	774.515	171.84	235.15	128.264	151.285	63.3096	202.262	125.797
TCGA-A3-A6NJ	468	0	62957.5	107.639	1050.18	29.9517	3341.49	438.044	811.504	2691.91	365.972	180.646	218.086	43.9916	1398.37	136.655	433.364	100.151	1347.83	102.023	87.9831	1646.41	5.61594	122.615	2591.76	177.838	212.47	222.766	538.195	116.063	1447.98	211.534	66.4553	510.115	897.615	2047.01	221.83	450.212	219.958	313.557	110.447	496.075	229.318	380.948	45.8635	88.9191	60.8394	230.254	175.966
TCGA-A3-A6NL	689	0	191854	140.067	2765.33	13.0063	5378.59	676.325	549.264	5116.46	344.165	485.233	360.173	225.108	667.321	206.099	951.458	130.063	977.47	897.432	1231.59	1920.92	44.0212	261.126	2362.14	204.098	278.134	316.152	2021.97	66.0318	3736.8	86.0414	62.0298	650.313	712.343	7002.37	668.321	365.176	318.153	200.096	238.115	837.403	322.155	330.159	96.0462	131.063	104.05	430.207	167.08
TCGA-A3-A8CQ	3	0	183210	7.62683	1436.7	42.9009	2267.07	588.219	755.056	16505.4	525.298	132.516	764.589	406.129	818.931	242.152	364.181	123.936	866.598	366.088	346.067	2352.88	50.5277	135.376	1614.98	138.236	183.997	333.674	631.12	90.5686	1354.72	122.983	74.3616	2683.69	606.333	2660.81	12.3936	115.356	406.129	155.397	164.93	313.653	165.883	193.531	84.8485	119.169	108.682	286.959	153.49
TCGA-A3-A8OW	323	0	208320	3.61746	1550.98	46.1226	3516.17	560.706	704.5	2058.33	682.795	162.786	1219.08	111.237	876.329	165.499	599.593	122.994	1623.33	3.61746	94.9582	1643.23	77.7753	277.64	2868.64	159.168	263.17	299.344	491.974	92.2451	2672.4	188.108	75.9666	296.631	642.098	1995.93	22.6091	206.195	356.319	211.621	204.386	600.498	152.838	467.556	52.4531	277.64	113.046	391.59	275.831
TCGA-A4-7286	554	0	2790.65	1937.24	593.12	0	2654.1	302.96	917.415	0	456.574	34.1364	644.324	55.4716	290.159	34.1364	392.568	273.091	486.443	0	8.53409	443.773	51.2046	4.26705	469.375	42.6705	136.546	38.4034	354.165	2385.28	469.375	0	213.352	4.26705	157.881	486.443	0	29.8693	85.3409	93.875	59.7387	1489.2	76.8068	38.4034	187.75	17.0682	21.3352	89.608	89.608
TCGA-A4-7287	597	1	5688.23	82.5224	1368.01	6.97372	3570.55	373.094	67.4126	725.267	74.3864	108.093	111.58	8.13601	903.097	324.278	1297.11	90.6584	471.889	23.2457	3.48686	215.023	390.528	33.7063	13.9474	97.6321	115.066	239.431	710.157	2.32457	448.643	8.13601	49.9783	2.32457	800.816	130.176	3.48686	403.314	299.87	59.2766	108.093	1262.24	137.15	13.9474	656.692	46.4915	86.0092	144.124	68.5749
TCGA-A4-7288	1857	0	3573.53	831.172	592.595	5.13069	1415.22	521.62	827.752	5.13069	273.637	6.84092	574.638	69.2644	241.998	64.1337	107.745	75.2502	329.219	0.855115	0	3818.09	5.98581	25.6535	161.617	229.171	245.418	62.4234	88.0769	3628.26	565.231	0	68.4092	3.42046	84.6564	1013.31	0	2.56535	117.151	7.69604	96.6281	873.073	12.8267	222.33	100.904	59.8581	27.3637	50.4518	135.108
TCGA-A4-7583	3	0	3542.52	2154.43	444.835	1.70109	1307.29	735.721	1434.02	9.35599	256.864	63.7909	546.05	115.674	673.631	33.1712	415.066	112.272	847.993	0.850545	51.0327	1468.89	36.5734	54.4349	44.2283	172.661	240.704	222.843	107.169	1585.42	572.417	4.25272	163.305	10.2065	278.979	1486.75	0	228.797	166.707	111.421	133.536	942.404	277.278	550.302	169.258	102.065	104.617	442.283	11.0571
TCGA-A4-7584	650	0	2560.62	1411.72	727.765	5.97345	1657.63	673.008	1684.51	2.98672	215.044	9.95574	249.889	417.146	439.048	56.7477	409.181	51.7699	649.115	4.97787	25.8849	1040.38	18.9159	208.075	103.54	166.261	186.172	396.239	106.526	3788.16	515.708	9.95574	151.327	0.995574	406.194	7494.68	0	18.9159	504.756	61.7256	223.009	1622.79	77.6548	873.119	288.717	125.442	77.6548	281.748	25.8849
TCGA-A4-7997	927	0	5259.98	3082.58	814.654	2.49702	2593.16	320.243	1159.87	4.99405	132.967	38.0796	127.348	109.245	344.589	130.47	598.037	49.3162	724.761	98.0082	1.24851	1481.98	193.519	44.9464	456.331	106.748	291.528	223.484	332.728	3719.32	393.281	4.36979	48.692	3.74554	280.915	1177.35	0	32.4613	180.41	29.9643	189.15	543.103	98.0082	227.229	126.724	117.36	43.0737	214.12	261.563
TCGA-A4-8310	780	0	894.59	3054.4	1173.23	0	4215.64	454.628	641.278	10.6658	221.314	23.9979	142.654	309.307	655.944	39.9966	250.645	175.985	559.952	0	1.33322	239.979	202.649	69.3274	557.286	61.3281	99.9914	89.3257	369.302	2622.44	537.287	6.6661	197.316	1.33322	147.987	2083.82	0	17.3318	131.989	78.6599	89.3257	1153.23	43.9962	161.32	199.983	74.6603	59.9949	125.323	103.991
TCGA-A4-8312	708	0	4056.84	684.493	1232.31	2305.18	1616.13	371.289	638.936	236.896	30.7509	51.2515	1669.66	111.614	386.095	47.8348	378.123	59.224	608.185	6.83354	4.55569	113.892	14.806	22.7785	2.27785	110.476	64.9186	70.6132	498.848	15.9449	805.219	0	345.094	1.13892	209.562	504.543	1.13892	43.2791	201.589	15.9449	142.365	4218.57	63.7797	27.3342	84.2803	54.6683	42.1402	143.504	177.672
TCGA-A4-8515	709	0	2224.54	1324.09	798.821	1.89969	1096.12	761.777	1648.93	0.949847	435.03	18.9969	240.311	170.023	268.807	107.333	251.709	50.3419	497.72	1.89969	0	1287.04	0	49.392	84.5364	135.828	108.283	183.32	255.509	1220.55	369.49	1.89969	141.527	8.54862	173.822	3173.44	0.949847	24.696	142.477	3.79939	106.383	1163.56	41.7933	428.381	318.199	95.9345	59.8404	164.324	235.562
TCGA-A4-A48D	379	0	3115.36	1718.51	860.158	1.80705	2166.66	216.847	580.064	5.42116	543.923	247.566	229.496	21.6847	834.859	37.9481	285.515	204.197	688.488	1.80705	12.6494	988.459	9.03527	41.5623	337.919	70.4751	99.388	63.2469	348.762	681.26	742.699	1.80705	137.336	0	117.459	1389.62	0	14.4564	68.6681	19.8776	46.9834	1964.27	41.5623	79.5104	471.641	83.1245	14.4564	57.8257	126.494
TCGA-A4-A57E	258	1	8458.09	59.7745	2903.55	7.47181	6049.18	1250.78	463.252	165.874	578.318	67.2463	913.055	358.647	1025.13	149.436	845.809	180.818	561.88	5.97745	687.407	635.104	2.98872	144.953	1244.8	228.637	167.369	110.583	591.767	476.701	3922.7	2.98872	83.6843	174.84	195.761	2573.29	1.49436	58.2801	233.12	251.053	248.064	3236.79	46.3252	194.267	236.109	180.818	370.602	173.346	177.829
TCGA-A4-A5DU	496	0	1136.19	2463.82	1082.08	1.38728	2187.75	2024.05	452.255	11.0983	234.451	15.2601	650.637	1133.41	1181.97	88.7862	1023.82	116.532	524.394	51.3295	0	1487.17	2.77457	155.376	74.9134	384.278	244.162	381.503	342.659	585.434	769.943	5.54914	149.827	37.4567	1646.71	2502.66	0	119.306	453.642	13.8728	288.555	1245.78	228.902	1502.43	273.295	1337.34	604.856	475.839	105.434
TCGA-A4-A5XZ	479	0	2246.47	2845.05	831.92	1.44934	1907.33	478.281	1171.06	1.44934	276.824	28.9868	271.026	204.357	382.625	40.5815	533.356	102.903	491.326	2.89868	5.79735	1200.05	17.3921	46.3788	223.198	140.586	166.674	153.63	397.119	2174.01	539.154	14.4934	133.339	10.1454	186.965	1256.58	0	20.2907	121.744	14.4934	79.7136	758.004	27.5374	401.467	160.876	147.832	63.7709	181.167	84.0616
TCGA-A4-A5Y1	395	1	2335.59	738.87	767.365	7.49868	1699.2	399.93	781.862	3.49938	19.9965	455.42	78.9861	623.89	1239.78	159.972	347.939	26.4953	637.888	2.99947	23.4959	775.364	575.899	117.479	53.4906	110.481	227.96	200.965	247.956	274.952	528.407	3.9993	147.974	1.99965	419.926	551.403	0.999824	122.478	308.446	40.4929	131.977	987.326	19.4966	468.917	276.451	148.474	121.479	545.404	163.971
TCGA-A4-A6HP	379	0	1343.79	1410.92	1291.71	11.5744	3915.63	2031.31	694.465	3.47233	113.429	85.6507	578.721	596.083	1167.86	93.7528	1796.35	77.5486	1015.08	24.3063	16.2042	647.01	6.94465	186.348	178.246	359.964	149.31	483.811	783.588	565.989	1255.82	4.62977	186.348	2.31488	609.972	8670.4	0	157.412	393.53	64.8167	134.263	1736.16	476.866	863.452	304.407	313.667	420.151	94.9102	424.781
TCGA-A4-A772	0	0	1160.63	2942.76	554.622	4.0781	1819.65	1074.99	1042.36	1.63124	738.952	57.0935	335.22	345.008	490.188	44.0435	897.999	91.3495	673.703	17.128	0	955.092	13.8656	88.0871	81.5621	259.367	128.868	305.858	392.314	1177.76	575.828	0.815621	134.577	4.89373	633.737	2267.43	0	119.081	306.673	20.3905	139.471	1224.25	274.864	664.731	302.595	409.442	212.061	226.743	265.077
TCGA-AK-3429	3328	0	154298	117.86	1487.34	3.84326	7252.23	156.293	790.43	329.239	864.733	204.974	184.476	61.4921	1259.31	240.844	115.298	111.455	1332.33	42.2759	7.68652	848.079	32.0272	39.7137	1689.75	62.7732	243.406	32.0272	707.16	208.817	2259.84	1.28109	88.395	8296.32	179.352	680.257	294.65	65.3354	66.6165	130.671	70.4598	333.082	169.103	234.439	10.2487	16.6541	14.092	81.9895	49.9624
TCGA-AK-3431	2241	1	391581	12.5339	3726.76	29.2458	9204.08	190.794	855.093	2017.96	193.58	261.82	257.642	65.455	544.53	388.552	199.15	91.9155	797.994	87.7375	97.4861	253.464	130.91	50.1357	2743.54	52.921	153.192	69.6329	1590.42	179.653	4106.95	103.057	48.7431	1402.41	169.904	836.988	477.682	236.752	57.099	143.444	61.277	678.225	45.9577	108.627	43.1724	11.1413	20.8899	179.653	107.235
TCGA-AK-3433	3409	0	10361.5	0	349.431	1586.38	4836.25	408.49	1061.42	470.829	362.555	41.013	6990.26	3.28104	777.607	11.4836	131.242	22.9673	634.881	0	6.56208	44.294	44.294	26.2483	0	131.242	90.2286	47.5751	82.026	0	1617.55	142.725	500.359	0	278.888	411.771	0	65.6208	147.647	62.3398	118.117	1619.19	21.3268	39.3725	31.1699	103.353	211.627	293.653	72.1829
TCGA-AK-3440	2865	0	23290.6	1.11936	367.152	3389.44	4668.87	531.698	473.491	5966.21	422.001	88.4298	4033.07	12.313	613.412	11.1936	220.515	34.7003	602.218	1.11936	16.7905	86.1911	29.1035	54.8489	5.59682	79.4749	77.2362	35.8197	296.632	0	3165.56	2.23873	466.775	2.23873	170.143	307.825	0	43.6552	119.772	26.8648	99.6235	2764.83	6.71619	4.47746	32.4616	53.7295	158.95	127.608	90.6685
TCGA-AK-3443	1423	0	28775.6	0.863019	363.331	3513.35	1638.87	535.935	550.606	34.5208	538.524	21.5755	1637.15	0	557.51	6.90415	172.604	11.2192	1033.9	0.863019	52.6442	56.9592	7.76717	12.9453	1.72604	111.329	197.631	88.0279	51.7811	0.863019	952.773	406.482	403.893	5.17811	339.166	382.317	0	8.63019	197.631	34.5208	151.028	1375.65	1.72604	6.04113	8.63019	57.8223	175.193	317.591	109.603
TCGA-AK-3447	1217	0	24630.2	6.6228	1009.98	2195.46	37803	33.114	1996.77	4222.04	165.57	205.307	6718.83	0	2115.99	3.3114	201.995	149.013	1228.53	0	6.6228	59.6052	16.557	0	9.9342	76.1622	96.0306	6.6228	794.736	3.3114	8477.19	821.227	771.556	0	59.6052	92.7192	3.3114	9.9342	86.0964	9.9342	23.1798	5785.02	3.3114	6.6228	69.5394	79.4736	39.7368	19.8684	132.456
TCGA-AK-3451	2868	0	79539.6	125.71	2786.58	0	14392.1	103.012	2093.42	233.961	988.222	375.385	345.703	17.4597	773.467	101.267	246.182	150.154	1440.43	111.742	0	357.925	47.1413	12.2218	612.837	29.6816	216.501	45.3953	2608.49	963.778	2217.39	1642.96	125.71	5498.07	54.1252	298.562	10.4758	0	97.7746	251.42	64.6011	2591.03	157.138	286.34	73.3309	89.0447	22.6977	12.2218	157.138
TCGA-AK-3453	2531	0	40536.7	314.394	1703.57	42.041	3206.08	2019.8	526.426	577.607	1359.93	153.541	394.82	592.23	1091.24	80.4262	2504.18	53.0082	2829.54	34.7295	985.222	3407.15	51.1803	508.148	1416.6	453.312	367.402	731.148	1040.06	235.795	1219.19	7.31148	73.1148	2275.7	1200.91	4445.38	49.3525	561.156	570.295	522.771	360.09	1034.57	979.738	1550.03	160.852	283.32	254.074	418.582	420.41
TCGA-AK-3460	2508	0	237066	127.511	1498.6	16.453	7181.75	696.512	844.589	1589.09	248.167	197.436	722.562	381.162	555.29	98.7182	1184.62	127.511	952.905	159.046	918.628	1088.64	286.557	270.104	3282.38	186.468	309.865	244.053	793.859	327.69	3967.92	1598.69	35.6482	4913.97	574.485	282.444	488.107	89.1206	313.979	334.545	261.877	778.777	115.171	322.205	76.7808	143.964	74.0387	390.76	111.058
TCGA-AK-3465	369	0	18285	38.8236	722.119	2734.15	2827.33	794.914	844.414	24.2648	259.148	107.736	4521.98	18.4412	1187.03	71.8237	287.295	36.8824	427.06	3.88236	26.2059	319.324	6.79413	70.8531	18.4412	205.765	82.5002	164.03	229.059	7.76472	1560.71	25.2354	331.942	0.97059	646.413	1043.38	0	102.883	284.383	50.4707	236.824	1669.42	66.0002	57.2648	51.4413	110.647	547.413	393.089	194.118
TCGA-AL-3466	293	1	9658.92	176.718	1883.31	15.1473	3943.35	1658.63	719.496	111.08	277.7	252.455	323.142	966.902	974.476	244.881	732.119	98.4574	941.657	22.7209	901.264	318.093	545.303	371.109	982.05	358.486	194.39	565.499	744.742	55.5401	1696.5	40.3928	133.801	78.261	684.153	835.626	2.52455	166.62	1312.77	547.827	747.266	4435.63	47.9664	855.822	939.132	199.439	648.809	848.248	419.075
TCGA-AL-3467	2135	0	4025.03	214.97	692.996	1.8857	1797.07	913.623	847.623	107.485	16.9713	173.485	791.995	871.194	902.309	58.4568	332.826	72.5995	100.885	9.42851	2.82855	1204.02	325.284	65.9996	325.284	327.169	137.656	83.9138	164.056	12.2571	1173.85	1.8857	197.056	2.82855	2235.5	559.111	20.7427	27.3427	224.399	113.142	399.769	1841.39	25.457	2.82855	139.542	103.714	214.027	452.569	125.399
TCGA-AL-3468	2331	1	5803.16	1648.29	614.905	1.42339	3241.06	2014.1	1134.44	8.54034	609.211	15.6573	882.502	771.478	1209.88	64.0526	1179.99	103.908	454.062	0	0	2802.66	55.5122	68.3227	128.105	398.549	301.759	253.364	155.15	1710.92	619.175	22.7742	140.916	25.621	990.68	1833.33	0	66.8994	475.412	25.621	313.146	1376.42	59.7824	545.159	210.662	772.901	318.839	552.276	288.948
TCGA-AL-3471	1500	1	4519.24	1080.6	1005.81	0	2011.61	4361.78	1751.8	5.90493	234.229	66.9226	1497.88	1397.5	854.247	124.004	866.057	129.908	224.387	43.3028	0	6568.25	41.3345	200.768	714.497	494.046	411.377	1249.88	340.518	1753.76	557.032	13.7782	116.13	7.87324	2293.08	2533.22	0	94.4789	1137.68	64.9542	562.937	999.902	68.8909	1779.35	336.581	594.43	722.37	988.092	494.046
TCGA-AL-3472	2029	0	1112.67	1390.12	1842.89	1.9267	2205.11	2691.6	1540.4	3.85341	142.576	105.969	1263.92	671.456	1618.43	159.916	1096.29	29.8639	843.896	94.4084	64.5445	297.676	12.5236	624.252	566.451	505.76	293.822	559.707	530.807	815.959	995.142	3.85341	152.21	0.963351	941.194	7516.07	0	106.932	869.906	52.9843	370.89	2563.48	131.016	1976.8	238.911	967.205	682.053	457.592	416.168
TCGA-AL-7173	2060	0	3802.52	1778.19	2133.28	4.03522	5334.56	675.226	1026.29	29.5916	191	44.3874	316.092	369.895	957.692	301.296	449.254	117.021	493.642	20.1761	10.7606	718.269	17.4859	40.3522	715.579	165.444	209.831	57.8381	1154.07	637.564	1919.42	2.69014	117.021	21.5212	207.141	1312.79	0	68.5987	111.641	67.2536	88.7748	1132.55	68.5987	250.183	558.205	56.493	53.8029	240.768	180.24
TCGA-AL-A5DJ	1498	1	1435.23	96.7912	2161.17	12.0989	9756.25	539.913	282.812	459.758	173.922	65.0316	139.137	40.8338	3005.06	161.823	470.345	136.113	523.278	6.04945	6.04945	128.551	122.501	105.865	423.462	96.7912	57.4698	104.353	772.817	533.864	1778.54	0	143.674	1.51236	251.052	689.637	7.56181	71.081	166.36	447.659	71.081	896.831	311.547	19.6607	523.278	184.508	74.1058	52.9327	281.299
TCGA-AS-3777	1238	0	22559	89.5052	1388.57	395.315	7752.15	139.23	210.089	569.353	38.537	49.7251	2282.38	8.7019	679.991	28.5919	118.097	88.2621	708.583	4.97251	1.24313	590.486	85.7758	29.8351	1.24313	55.9408	87.019	41.0232	570.596	0	1359.98	191.442	202.63	0	216.304	243.653	0	28.5919	123.07	88.2621	37.2938	2901.46	27.3488	78.3171	70.8583	26.1057	32.3213	49.7251	42.2664
TCGA-AS-3778	43	0	92867.8	644.415	1318.45	43.2279	5470.73	654.822	556.359	1813.97	696.449	91.2588	471.504	437.082	611.594	209.735	1887.62	118.476	713.26	289.787	587.579	1963.67	10.4067	465.1	4189.1	218.541	266.572	232.15	1070.29	48.8315	2646.51	232.15	40.0258	974.228	842.143	31353.8	147.295	131.285	322.608	205.733	268.173	692.446	114.474	406.662	100.865	114.474	64.8418	264.17	128.083
TCGA-B0-4688	101	1	1734.33	1559.86	5847.31	78.5975	1292.11	243.566	238.384	58.7322	3.45484	50.9588	1.72742	47.504	1956.3	518.225	543.273	57.0048	308.344	95.008	0.863709	853.345	1397.48	39.7306	7.77338	130.42	74.279	164.968	2905.52	0	238.384	8.63709	258.249	0.863709	421.49	850.753	0	525.999	242.702	385.214	157.195	5234.08	117.464	19.8653	354.121	42.3217	124.374	355.848	269.477
TCGA-B0-4691	139	1	83030.6	497.781	2926.83	25.9365	6681.63	749.165	627.463	2724.33	709.263	164.597	114.719	58.8558	1276.87	574.592	1803.58	137.663	1299.82	236.421	186.543	1898.35	87.785	159.609	457.878	226.445	403.013	196.519	3365.76	3.99023	1955.21	27.9316	57.8583	4716.45	368.098	4466.06	22.9438	244.401	287.296	294.279	186.543	782.084	255.374	558.632	209.487	98.7581	235.423	303.257	295.277
TCGA-B0-4694	106	1	80468.3	730.528	1215.46	14.3417	3584.52	249.186	699.156	2227.44	743.077	123.697	355.852	94.1171	289.522	181.063	419.493	129.075	730.528	290.419	34.9578	796.858	62.7447	46.6104	1687.83	84.2572	156.862	93.2208	1022.74	359.438	880.219	3934.1	57.3666	547.672	212.436	576.355	8.06718	600.557	118.319	176.582	124.593	588.008	187.338	155.069	131.764	24.2015	35.8541	184.649	133.557
TCGA-B0-4696	866	1	4107.96	0	1555.79	34.2738	4532.71	487.178	321.929	12.2407	7.34439	30.6016	8.56846	15.9128	1527.63	345.186	978.028	331.722	411.286	18.361	0	1100.43	660.995	89.3568	56.307	178.714	129.751	146.888	1138.38	0	719.75	0	74.668	3.6722	339.066	1424.81	0	124.855	552.053	723.422	325.601	1803.05	24.4813	55.0829	79.5642	25.7054	206.867	375.788	318.257
TCGA-B0-4697	578	1	92006.1	1182.67	3467.31	61.2206	4622.15	2379.25	256.013	467.502	44.524	333.93	94.6136	347.844	1875.58	178.096	2621.35	158.617	3472.88	1847.75	16.6965	968.398	97.3963	614.988	1074.14	269.927	456.371	589.944	2565.7	0	1424.77	50.0895	44.524	19.4793	1870.01	347.844	36.1758	3325.39	486.982	770.822	464.72	1961.84	1477.64	186.444	553.768	267.144	278.275	665.078	400.716
TCGA-B0-4699	110	1	2893.14	8.20542	1064.77	1126.56	3803.94	426.682	129.356	1554.69	69.5048	48.7499	2733.85	27.5123	1262.19	119.22	820.06	70.9528	849.02	52.1286	34.2697	306.014	241.819	135.148	8.68809	80.6062	144.802	96.5344	986.581	0	809.441	56.9553	171.831	1.44802	520.32	570.518	2.41336	741.384	292.017	169.418	190.173	668.983	188.242	22.6856	178.589	59.3686	278.984	313.737	141.906
TCGA-B0-4701	238	1	141748	329.984	1671.54	14.1019	9781.99	567.835	687.231	2920.03	157.001	123.156	481.344	330.924	1704.45	69.5692	1499.5	103.414	902.519	439.038	132.558	1578.47	43.2457	271.696	5731.94	188.965	264.175	348.786	1248.49	79.9106	2913.45	545.272	52.647	2159.47	760.561	7387.5	107.174	1143.19	313.061	696.632	295.199	593.218	322.463	212.468	44.1858	85.5513	98.713	527.41	166.402
TCGA-B0-4703	182	1	121240	2550.71	3565.44	26.105	3905.64	428.627	328.418	3543.54	11.7894	199.577	26.9471	84.2097	851.36	729.256	1117.46	87.578	1551.14	1112.41	929.675	514.521	211.366	239.155	607.994	109.473	433.68	413.469	2795.76	0	1007.99	845.465	39.5785	2325.03	462.311	355.365	51.3679	763.782	267.787	346.944	244.208	706.519	202.945	89.2622	124.63	62.3152	126.314	503.574	244.208
TCGA-B0-4707	600	1	83493.9	1399.76	2158.4	35.6172	7632.77	2578.69	229.731	2172.65	242.197	26.7129	165.62	74.7961	1321.4	406.036	2596.49	151.373	543.162	188.771	35.6172	1633.05	455.9	245.759	5508.2	290.28	544.943	174.524	1912.64	0	1465.65	4776.27	80.1387	5276.69	806.73	1385.51	28.4938	509.326	564.533	366.857	685.631	787.14	279.595	365.076	455.9	32.0555	263.567	377.542	315.212
TCGA-B0-4712	1337	1	65042.4	169.747	2645.74	32.4824	7520.2	260.907	187.56	1150.51	107.925	270.337	167.651	25.1477	759.669	510.288	1377.88	113.165	714.613	201.181	41.9128	483.045	265.098	108.973	4288.73	70.2039	218.994	54.4866	2031.72	0	1442.85	1401.98	49.2475	32.4824	174.986	238.903	94.3038	144.599	121.547	214.803	129.93	446.371	114.212	119.451	53.4388	18.8608	83.8256	112.117	59.7257
TCGA-B0-4713	202	1	70781.8	222.49	1262.78	18.0397	12402.3	753.158	646.423	3947.69	4209.26	93.2051	49.6092	121.768	865.906	395.37	568.251	54.1191	1010.22	499.098	225.496	1755.86	189.417	245.039	487.072	225.496	252.556	228.503	547.204	225.496	2266.99	1949.79	37.5827	5172.88	766.687	1390.56	187.914	524.655	466.026	765.184	214.973	1503.31	497.595	673.482	213.47	267.589	318.701	335.238	127.781
TCGA-B0-4718	1778	0	106173	124.857	1823.81	1.4864	6825.53	1541.39	683.742	7183.75	613.881	194.718	217.014	796.708	1346.67	84.7246	850.218	101.075	1302.08	11998.2	167.963	1664.76	249.714	753.603	5038.88	173.908	384.976	649.555	1840.16	75.8062	3094.68	25.2687	60.9422	2538.76	1202.49	9756.7	1349.65	341.871	499.429	975.076	709.011	490.511	303.225	847.246	105.534	202.15	187.286	655.5	541.048
TCGA-B0-4819	183	1	50796.3	431.703	1641.32	64.386	3438.85	1223.33	321.93	540.42	189.991	201.602	66.497	202.658	1555.82	157.271	1473.49	137.216	2467.78	191.047	65.4415	891.904	200.547	391.594	250.155	200.547	338.818	504.533	1231.78	15.8326	1065.01	396.871	79.1631	1453.43	1186.39	618.528	12.6661	2531.11	509.81	605.862	573.141	898.238	1716.26	574.197	184.714	296.598	222.712	573.141	463.368
TCGA-B0-4821	1230	1	55203.1	412.457	3985.86	24.8025	21152	1127.14	122.175	1667.28	38.5817	167.187	299.468	377.55	4349.63	740.402	3296.9	125.85	1031.6	1187.77	83.5937	2817.38	164.432	528.202	1447.73	420.724	396.841	356.422	2511.49	2.75584	4356.98	323.352	63.3843	881.868	997.613	2349.81	64.3029	1116.11	447.364	771.634	814.809	1019.66	175.455	1422.01	384.899	255.374	365.608	380.306	636.598
TCGA-B0-4823	454	1	188426	203.328	1977.41	46.7105	7710.89	70.5236	849.031	797.741	187.758	201.496	258.281	52.2058	429.553	182.262	510.152	99.8322	662.19	47.6264	133.72	675.012	125.477	23.8132	864.602	59.5329	183.178	21.0655	941.536	612.731	4160.89	250.038	45.7946	3550.91	124.561	514.731	398.413	25.645	39.3833	89.7574	43.0469	950.695	73.2713	155.702	72.3554	30.2244	10.9907	84.262	57.7012
TCGA-B0-4828	307	1	114522	461.067	945.557	8.62959	6173.86	1363.48	842.002	6969.01	802.552	69.0367	972.678	949.255	1304.3	86.2959	1802.35	85.0631	1077.47	664.479	129.444	2922.97	64.1055	945.557	3875.92	235.465	316.829	295.872	411.755	178.756	3211.44	106.021	65.3383	3045.01	712.558	5881.68	2538.33	332.856	495.585	643.521	485.723	647.219	314.364	626.262	76.4335	205.877	374.771	482.024	473.395
TCGA-B0-4833	2386	1	143863	111.563	1428.55	8.16316	3715.6	1344.2	676.182	1975.48	357.818	299.316	453.055	602.713	1091.14	95.2369	957.811	107.482	1829.91	141.495	368.703	3311.52	187.753	506.116	3184.99	442.171	363.261	579.584	765.976	48.979	3587.71	19.0474	110.203	1434	1549.64	5472.04	1142.84	438.09	742.848	527.884	393.192	534.687	631.284	843.526	174.147	310.2	227.208	419.042	299.316
TCGA-B0-4834	2090	1	79994.1	4.57488	1051.08	1547.45	2619.12	614.178	377.428	5.7186	225.313	51.4674	335.11	5.7186	414.027	33.1679	121.234	37.7428	635.909	0	11.4372	84.6353	35.4553	40.0302	0	86.9227	149.827	124.666	229.888	1.14372	1751.04	91.4976	203.582	1.14372	252.762	181.852	0	41.1739	100.647	42.3177	113.228	1287.83	12.5809	13.7246	32.0242	64.0483	121.234	199.007	102.935
TCGA-B0-4837	1378	1	88859.7	289.201	4609.82	2.17444	4924.03	732.788	430.54	3133.37	409.883	467.505	459.895	194.613	547.96	242.45	765.404	169.607	367.481	3149.68	557.745	741.485	252.235	104.373	7474.65	113.071	157.647	203.31	2013.53	0	1539.51	97.85	50.0122	15.2211	514.256	357.696	453.371	430.54	213.095	525.128	203.31	1189.42	54.3611	86.9777	101.112	56.5355	41.3144	347.911	167.432
TCGA-B0-4839	1639	1	79147.8	95.9784	2807.98	4.92197	6054.03	488.506	514.346	3625.03	612.785	89.826	89.826	103.361	446.669	116.897	531.573	140.276	935.175	151.351	142.737	490.967	131.663	86.1345	2116.45	98.4394	252.251	66.4466	1586.11	99.6699	3586.89	27.0708	88.5955	319.928	260.864	6441.63	114.436	45.5282	92.287	273.169	61.5246	478.662	41.8368	219.028	156.273	33.2233	41.8368	109.514	104.592
TCGA-B0-4844	313	1	30253.7	65.4092	1532.63	6.41267	5756.01	598.944	224.444	2059.75	1590.34	115.428	379.63	570.728	1442.85	312.938	1344.1	102.603	927.272	3415.39	37.1935	1740.4	192.38	165.447	7738.81	218.031	280.875	168.012	1209.43	57.714	759.26	3760.39	60.2791	39.7586	557.902	672.048	101.32	210.336	383.478	583.553	533.534	457.865	412.976	461.712	224.444	89.7774	115.428	429.649	255.224
TCGA-B0-4846	1200	1	315744	135.733	963.547	12.6263	2666.52	429.295	1670.62	2068.35	846.754	193.341	258.051	223.328	596.594	146.781	300.665	93.1192	1468.6	437.976	141.257	2076.24	9.46975	170.456	1462.29	172.823	298.297	325.128	383.525	391.416	788.357	141.257	52.0836	2035.21	644.732	9271.68	682.611	239.9	223.328	317.237	136.522	291.984	257.262	561.872	29.1984	145.992	134.155	415.88	217.804
TCGA-B0-4849	69	1	285576	0	1645.02	2.41383	5394.9	768.804	918.461	3148.84	259.486	140.002	858.116	763.976	1157.43	83.277	1769.34	54.3111	1217.78	587.767	1715.02	2521.24	76.0356	619.147	6709.23	210.003	289.659	407.937	685.527	24.1383	3609.88	137.588	96.5531	3057.11	855.702	5229.56	364.488	217.244	608.285	656.561	447.765	613.112	317.418	289.659	61.5526	322.246	170.175	905.185	304.142
TCGA-B0-4852	1121	1	101315	62.9619	1801.68	7.26484	4573.46	539.535	802.038	3851.33	783.634	110.426	833.035	378.256	891.153	176.293	737.623	84.2721	907.62	632.041	397.629	1934.87	125.44	228.6	2666.68	320.137	272.189	352.102	630.104	359.852	2153.3	98.3175	64.4149	1185.62	603.95	1988.63	755.543	503.211	390.848	352.587	261.05	402.956	112.363	531.302	60.056	183.558	188.886	484.323	277.032
TCGA-B0-5081	362	1	99985.7	267.953	2777.38	18.8169	3496.94	741.388	331.931	693.969	249.136	206.234	239.352	334.189	909.235	396.661	879.88	123.439	1566.32	61.7196	36.1285	1606.97	804.613	338.705	2332.55	302.576	317.63	337.952	3064.9	8.27946	1001.81	478.703	53.4401	276.233	821.924	3059.64	9.03213	3400.6	359.78	500.531	395.156	601.39	566.766	655.582	90.3213	146.019	175.374	560.745	80.5365
TCGA-B0-5088	563	1	105171	999.246	2185.09	63.816	3917.01	1122.03	476.601	1870.86	751.252	357.854	479.832	218.105	1005.71	163.175	1329.64	185.794	1153.54	805.374	187.409	2111.58	121.977	563.843	3646.4	225.376	313.426	491.949	1034.79	24.2339	1914.48	3527.65	63.816	298.885	1172.92	6321.02	31.5041	554.149	525.069	357.047	437.019	675.319	688.244	735.096	101.783	177.716	92.089	537.993	376.434
TCGA-B0-5092	459	1	94507.2	798.019	2657.62	40.79	5049.59	1543.74	552.233	1273.9	998.831	199.766	116.095	229.051	740.495	291.805	1264.49	148.517	2844.84	187.215	145.38	2413.93	219.638	494.709	827.304	357.697	515.627	558.509	1334.56	253.107	1862.74	968.5	106.681	3613.57	833.58	18516.6	34.5146	1254.03	840.901	587.794	526.086	695.521	1190.23	613.941	278.208	193.491	281.346	648.456	532.361
TCGA-B0-5095	245	1	221166	459.421	3379.76	72.2993	6575.57	686.385	357.836	2729.98	144.599	283.706	115.313	82.3663	979.243	664.421	837.39	111.652	868.506	856.609	1284	1596.99	135.447	200.425	738.551	220.559	209.576	389.867	1340.74	24.7099	1769.96	1790.09	48.5046	2956.03	671.743	1435.92	589.376	669.912	537.211	398.104	332.211	558.26	188.527	468.572	113.482	95.1788	143.683	640.626	90.6029
TCGA-B0-5096	68	1	208057	407.514	1771.39	0	5648.66	149.579	465.225	2791.35	12.9556	134.267	10.6001	2.35557	944.583	480.536	393.38	29.4446	572.403	85.9783	201.401	127.201	166.068	10.6001	1063.54	63.6004	137.801	41.2225	1029.38	0	864.494	1.17778	23.5557	20.0223	202.579	329.78	0	69.4893	98.9339	329.78	44.7558	571.226	23.5557	27.0891	70.6671	24.7335	32.978	197.868	35.3335
TCGA-B0-5099	485	1	63916.7	102.166	1878.96	2.6652	3733.05	622.767	2019.33	11986.3	467.298	234.537	594.339	415.77	885.733	138.59	350.917	90.6166	416.659	1144.26	32.8707	3139.6	90.6166	80.8443	2151.7	311.828	174.126	307.386	756.915	298.502	1965.14	453.083	74.6255	2521.27	652.084	847.532	1305.06	87.9514	466.409	246.975	271.85	584.566	72.8487	354.471	81.7327	262.966	51.5271	371.351	220.323
TCGA-B0-5102	2764	1	34144	4.89379	976.311	2.4469	4203.77	835.207	1491.79	822.972	492.642	168.836	632.93	336.856	535.87	132.948	300.152	134.579	716.125	413.525	674.527	773.219	151.708	265.896	2955.03	82.3788	252.03	169.651	482.854	283.84	1851.48	1480.37	198.199	653.321	287.102	1884.11	97.0602	168.02	256.924	217.774	300.968	931.451	51.3848	183.517	104.401	66.0662	150.076	285.471	305.046
TCGA-B0-5107	927	1	3339.11	267.322	1268.09	0.965062	9842.66	774.944	1073.15	67.5543	428.487	70.4495	101.331	136.074	1196.68	314.61	966.027	158.27	1078.94	9.65062	4.82531	2990.73	508.587	146.689	101.331	282.763	203.628	205.558	452.614	0.965062	1944.6	8.68555	66.5893	2329.66	359.968	4544.48	1.93012	312.68	424.627	918.739	233.545	713.181	490.251	734.412	101.331	176.606	206.523	558.771	365.758
TCGA-B0-5108	1782	0	87588	242.833	3742.59	13.9259	6158.74	331.611	482.185	1580.59	272.426	329.87	147.093	302.889	741.556	473.481	1219.39	107.926	1036.61	839.907	353.37	594.463	97.4815	120.111	2008.81	105.315	181.907	252.407	2268.19	26.9815	2604.15	1100.15	35.6852	75.7222	471.741	1825.17	69.6296	765.926	177.556	302.889	203.667	658.87	175.815	109.667	71.3704	61.7963	64.4074	487.407	206.278
TCGA-B0-5116	1274	0	237923	179.092	2695.43	12.0736	19414.3	180.098	611.729	1183.21	512.122	245.496	75.46	36.2208	1345.2	584.563	1102.72	135.828	480.931	1083.6	195.19	1193.27	339.067	63.3864	2640.09	118.724	195.19	50.3066	1520.27	18.1104	1975.04	15.092	24.1472	5918.07	140.859	1350.23	19.1165	38.233	62.3802	295.803	89.5458	487.974	35.2146	152.932	46.2821	29.1778	26.1595	153.938	128.785
TCGA-B0-5119	1552	0	191568	9.38038	742.755	5.11657	3319.8	170.552	1583.58	2173.69	830.59	152.644	810.976	110.006	428.086	178.227	190.166	85.2762	882.608	12.7914	271.178	1803.59	46.9019	118.534	3602.92	160.319	211.485	81.8651	277.148	246.448	1865.84	19.6135	42.6381	545.767	192.724	580.731	48.6074	57.9878	123.65	171.405	178.227	408.473	46.9019	96.3621	58.8405	36.6687	52.0185	184.197	115.976
TCGA-B0-5121	1485	0	496698	95.3954	3125.66	25.309	7454.47	536.356	901.389	3116.9	540.25	72.0333	367.954	282.293	627.858	139.199	681.396	135.306	1236.25	215.126	350.432	1438.72	47.6977	383.529	2421.88	140.173	202.472	204.419	1336.51	139.199	4760.04	1739.51	65.2193	1824.19	422.465	13718.4	57.4319	134.332	210.259	337.778	198.578	711.572	126.545	397.156	98.3157	69.113	74.9535	386.449	212.206
TCGA-B0-5399	1411	0	123980	22.0285	1384.65	22.0285	5885.53	303.678	578.247	2330.3	1391.73	175.441	1273.72	417.754	568.806	251.754	885.858	129.024	1430.28	261.194	326.493	2116.3	29.8958	252.54	2303.55	148.692	383.924	264.341	494.067	553.071	3237.4	2342.88	55.8579	1124.24	660.067	3477.35	39.3365	290.304	290.304	273.782	214.777	441.356	250.18	299.744	109.356	142.398	95.1944	370.55	169.934
TCGA-B0-5400	1733	0	48009.3	6.65794	2806.32	18.8642	2623.23	268.537	207.506	884.396	266.317	87.6628	38.838	53.2635	2183.8	324.02	1903.06	257.44	1165.14	231.918	281.853	605.872	142.036	82.1146	1560.18	84.3339	218.602	158.681	1592.36	27.7414	895.492	314.033	119.843	37.7283	334.006	1534.65	665.794	500.455	173.106	295.169	104.308	1127.41	160.9	302.936	540.403	132.049	97.6497	175.326	240.795
TCGA-B0-5690	3392	0	285280	36.0519	3652.93	10.7181	3989.09	191.952	939.297	4036.83	588.522	944.169	189.029	122.771	548.573	268.927	281.594	101.335	907.143	26.3081	7.795	1390.43	167.592	101.335	1543.41	126.669	234.824	213.388	865.245	32.1544	1627.21	2702.92	45.7956	349.801	304.979	5681.58	104.258	153.951	127.643	113.027	101.335	551.496	68.2062	238.722	56.5137	80.8731	38.975	208.516	188.054
TCGA-B0-5691	3431	0	164288	107.087	938.286	450.02	2819.96	195.051	873.269	2717.97	608.101	226.922	504.839	98.1631	321.261	211.624	295.764	105.812	568.581	12.7485	118.561	1366.63	30.5963	123.66	1480.1	70.1165	202.7	70.1165	318.711	99.4379	2016.81	107.087	61.1926	243.495	274.092	696.065	130.034	76.4907	96.8882	121.11	77.7656	664.194	89.2392	173.379	75.2159	63.7423	29.3214	206.525	75.2159
TCGA-B0-5693	4074	0	266003	72.134	2152.15	14.6094	5983.47	196.314	915.828	3783.84	1271.93	392.628	679.338	90.3958	512.243	210.011	514.069	103.179	699.426	190.836	450.153	1341.33	59.3508	123.267	3477.96	131.485	169.835	206.358	1148.67	42.0021	4696.93	27.3927	56.6115	696.687	304.059	1318.5	83.0911	46.5675	111.397	379.845	149.747	236.49	40.1759	271.187	42.0021	84.0042	32.8712	189.009	136.963
TCGA-B0-5695	2150	0	136172	21.0359	1679.12	110.439	5296.55	220.126	1133.69	5553.49	2158.44	401.937	296.757	93.9105	685.922	163.029	232.147	143.495	782.087	17.2795	13.5231	909.054	51.0873	45.077	2651.28	108.185	223.131	83.3925	637.089	85.6464	3150.13	21.7872	63.8591	847.448	142.744	11670.4	2192.25	60.1027	76.631	178.806	101.423	459.786	30.8026	216.37	126.967	50.336	29.3001	114.946	141.993
TCGA-B0-5697	2630	0	64625	760.047	1279.81	9.43707	2969.05	243.912	645.35	1292.88	204.712	61.7039	110.341	42.8298	580.742	84.2077	327.394	100.904	911.766	53.7187	86.3854	643.172	37.7483	68.2372	721.573	72.5928	201.082	68.2372	511.053	1187.62	513.957	26.1334	94.3707	784.002	156.075	861.677	7.98521	92.9188	81.3039	99.4522	65.3335	562.594	141.556	211.971	218.504	45.7335	26.8593	127.037	62.4298
TCGA-B0-5700	1790	0	105871	221.882	2132.84	171.958	7066.94	203.854	847.311	669.806	812.642	298.154	464.565	42.9896	596.307	184.439	1030.36	171.958	987.374	1.38676	152.544	911.102	40.2161	115.101	1827.75	112.328	174.732	63.791	1044.23	199.694	4863.37	36.0558	76.2719	3422.53	102.62	192.76	1532.37	24.9617	99.8468	124.809	73.4983	974.893	101.234	296.767	122.035	80.4321	19.4147	33.2823	90.1395
TCGA-B0-5702	2172	0	18339.8	334.785	14171	6053.64	13019.9	371.473	302.682	6067.4	247.649	224.718	642.052	247.649	903.46	174.271	486.125	298.096	940.148	45.8609	27.5165	449.437	197.202	18.3444	3251.54	22.9304	376.059	128.41	12932.8	73.3774	7640.42	2898.41	183.444	261.407	444.851	495.298	188.03	183.444	421.92	472.367	68.7913	1366.65	724.602	55.0331	394.404	0	0	761.291	155.927
TCGA-B0-5703	2246	0	238595	242.061	1555.93	21.6771	4094.56	402.23	786.396	2660.26	619.001	71.0526	1318.69	36.1285	858.653	316.726	205.932	63.8269	1075.42	14.4514	84.2997	1719.71	144.514	134.88	1555.93	89.1169	144.514	84.2997	752.676	150.535	2153.26	7661.64	80.6869	152.944	121.632	1639.03	429.929	104.773	113.203	195.094	133.675	520.25	114.407	316.726	69.8484	44.5584	57.8055	127.654	95.1383
TCGA-B0-5705	4537	0	198962	33.5962	576.978	11.6856	2589.1	194.273	1531.55	1421.26	2440.1	132.194	605.461	15.3374	515.628	19.7195	201.577	89.8332	1036.37	4.38211	10.2249	1657.9	24.832	118.317	376.131	78.878	193.543	100.789	273.151	400.963	1786.44	5.84281	52.5853	1562.95	86.9118	861.084	186.97	33.5962	103.71	103.71	88.3725	546.303	99.3278	243.207	46.0121	62.0799	28.4837	72.3048	89.8332
TCGA-B0-5707	3744	0	4073.52	1469.96	1287.63	20.3846	4071.26	348.803	568.504	9.05982	336.346	21.5171	190.256	49.829	730.448	77.0085	217.436	95.1281	653.439	65.6837	7.92734	166.474	79.2734	38.5042	454.123	63.4187	159.679	48.6965	565.106	1480.15	600.213	1.13248	129.102	5.66239	168.739	625.127	0	15.8547	63.4187	24.9145	92.8631	1009.04	58.8888	152.884	407.692	21.5171	47.564	107.585	101.923
TCGA-B0-5713	2782	0	159082	3.2191	1659.45	2.41432	2711.29	320.3	1437.33	7610.75	912.614	303.4	294.548	90.9395	530.346	184.293	170.612	79.6727	931.124	27.3623	93.3539	1735.09	74.0393	127.154	2149.55	157.736	231.775	161.76	626.919	248.675	1923.41	23.3385	63.5772	402.387	343.639	1261.08	1187.85	94.1586	172.222	164.174	121.521	267.99	72.4297	370.196	41.0435	77.2584	54.7247	175.441	89.33
TCGA-B0-5812	3834	0	287056	6.81945	1820.79	31.8241	5835.17	140.178	844.854	4054.54	494.789	432.656	243.227	66.679	334.911	263.685	644.817	99.2608	751.655	119.719	106.08	1091.87	87.8951	59.8596	1626.06	79.5602	175.032	92.4414	753.17	212.161	3655.22	1078.99	58.3442	3736.3	239.438	2575.48	143.966	82.5911	81.8334	187.914	78.8025	481.908	48.4938	159.12	27.2778	30.3087	31.8241	206.099	165.94
TCGA-B1-7332	1141	0	2568.12	1440.33	873.468	2.37678	1632.85	323.243	770.078	13.0723	425.444	51.1009	238.867	11.8839	1269.2	68.9268	123.593	110.52	323.243	10.6955	4.75357	968.54	15.4491	21.3911	253.128	84.3759	144.984	55.8544	382.662	1296.54	501.502	0	217.476	23.7678	209.157	268.577	0	11.8839	62.9848	7.13035	40.4053	672.63	21.3911	203.215	181.824	60.608	29.7098	86.7526	78.4339
TCGA-B1-A47M	659	0	2145.07	1235.07	1364.44	30.9597	2404.91	1577.84	550.641	6.63423	330.606	36.4882	406.899	331.711	632.463	85.1392	940.954	107.253	1062.58	70.7651	9.95134	204.555	24.3255	99.5134	280.849	283.06	155.904	476.559	804.953	267.58	682.219	1.1057	139.319	6.63423	431.225	5766.25	0	77.3993	357.142	19.9027	178.018	1024.99	239.938	718.708	689.959	196.815	336.134	111.676	477.664
TCGA-B2-3923	992	0	165106	2.88794	944.356	1238.93	1461.3	540.045	1262.03	323.449	306.122	179.052	14217.3	54.8708	398.536	184.828	173.276	25.9914	384.096	0	0	233.923	101.078	115.518	0	170.388	294.57	262.802	283.018	11.5518	1082.98	508.277	499.613	147.285	1227.37	271.466	0	901.037	681.554	531.381	150.173	762.416	46.207	121.293	0	46.207	1342.89	3786.09	118.405
TCGA-B2-3924	1092	0	94414.8	9.17335	1132.91	3.66934	8087.22	459.585	788.908	3370.29	1423.7	154.112	280.704	160.534	933.847	99.0721	786.156	95.4028	1636.52	9.17335	20.1814	1531.95	35.776	104.576	1923.65	147.691	282.539	119.253	808.172	346.752	3681.26	278.87	76.1388	3245.53	393.537	928.343	32.1067	449.494	117.419	211.904	132.096	656.812	176.128	221.995	48.6187	46.7841	46.7841	159.616	65.1308
TCGA-B2-4098	51	1	3295.16	752.582	1175.65	0	2971.23	801.451	730.242	9.77379	138.229	40.4914	551.521	318.346	695.336	100.53	955.039	111.7	643.674	20.9438	48.869	1210.55	164.758	153.588	2335.94	185.702	404.914	282.044	586.428	1722.98	749.789	4.18877	111.7	0	681.373	2944.7	0	720.468	490.086	175.928	518.011	1139.34	210.835	302.988	215.023	75.3978	156.381	441.217	245.741
TCGA-B2-4102	952	0	140519	10.8987	922.497	24.1328	2139.26	672.606	732.549	2252.92	414.151	147.132	340.974	203.183	505.233	157.253	1227.66	93.4175	768.359	82.5188	505.233	2115.91	45.9302	284.145	1809.96	225.759	331.632	344.088	309.835	350.315	1715.77	72.3985	53.715	1245.57	676.498	8043.24	10.1202	312.17	561.283	242.885	249.892	323.847	491.999	754.346	59.9429	253.006	108.987	447.625	259.233
TCGA-B2-5633	963	0	102233	24.3044	3245.65	2.02536	4444.66	139.75	880.021	989.391	77.9765	281.526	67.8497	25.3171	146.839	721.03	320.008	28.3551	859.767	50.6341	0	365.578	95.1921	118.484	1666.88	95.1921	422.289	72.9131	1118	196.46	1346.87	134.687	45.5707	2721.08	129.623	181.27	56.7102	103.294	31.3932	216.714	94.1795	742.296	132.661	395.959	0	44.558	87.0907	212.663	46.5834
TCGA-B2-5636	919	0	310182	503.717	1441.42	55.051	2713.1	155.978	324.801	8098.92	34.8656	258.74	68.8137	41.2882	373.429	208.276	304.616	136.71	420.223	47.7109	9.17517	475.274	93.5867	42.2058	341.316	68.8137	277.09	71.5663	481.696	1.83503	1889.17	10.0927	65.1437	3659.97	342.234	389.945	855.126	19.2678	116.525	95.4217	75.2364	900.084	130.287	39.4532	84.4115	19.2678	33.0306	206.441	78.9064
TCGA-B3-3925	1029	0	4474.6	2419.66	537.489	6.71861	3355.47	897.414	733.288	0.959802	93.1008	71.0253	517.333	88.3017	379.122	122.855	792.796	53.7489	452.067	1.9196	3.83921	696.816	14.397	75.8243	38.3921	220.754	195.8	386.8	51.8293	3093.44	631.549	3.83921	56.6283	6.71861	531.73	1788.11	0.959802	261.066	291.78	48.9499	189.081	659.384	94.0606	250.508	72.9449	530.77	169.885	588.358	243.79
TCGA-B3-4103	930	0	3321.37	558.123	444.739	30.3009	1346.92	1506.25	858.2	0	292.257	43.9852	685.191	250.227	506.318	93.835	928.576	53.7597	399.776	3.90979	0.977448	1809.26	13.6843	83.0831	174.963	422.258	219.926	532.709	101.655	1881.59	296.167	5.86469	157.369	8.79703	838.651	2260.84	0	112.407	491.656	42.0303	280.528	873.839	69.3988	655.868	259.024	433.01	372.408	565.943	504.363
TCGA-B3-8121	379	0	425.716	2581.13	894.125	4.87926	2496.96	894.125	550.137	15.8576	209.808	56.1115	285.437	175.653	1457.68	119.542	892.905	109.783	635.524	81.7276	15.8576	442.793	14.6378	128.081	402.539	174.434	153.697	245.183	373.263	269.579	541.598	12.1982	70.7493	36.5945	562.335	3036.12	1.21982	547.697	195.17	68.3097	189.071	633.084	243.963	381.802	135.399	156.136	176.873	558.675	100.025
TCGA-B3-A6W5	309	0	2829.61	1893.6	856.647	2.58806	1045.58	764.34	1408.77	6.90149	252.767	26.7433	436.519	364.916	748.811	160.46	447.734	177.713	392.522	37.0955	27.6059	1399.28	58.6626	38.8209	56.0746	182.027	159.597	240.689	427.892	2749.38	374.406	6.90149	137.167	11.2149	422.716	1947.08	0	85.4059	209.633	21.5671	105.248	496.044	136.304	588.352	135.442	201.868	251.904	169.949	183.752
TCGA-B4-5377	365	0	113705	211.544	802.209	5.09743	2970.53	256.783	1849.73	5847.39	804.757	152.923	280.996	138.268	449.211	137.631	197.526	133.17	758.243	108.958	5.09743	1190.25	18.4782	36.3192	2595.23	79.0102	131.259	117.878	497.637	159.295	1605.69	178.41	96.8513	995.911	262.518	1022.04	313.492	115.329	163.755	122.338	121.701	502.734	151.012	177.136	22.9385	56.0718	28.6731	129.985	23.5756
TCGA-B4-5835	16	0	5632.96	34.2221	1438.09	18.2518	2459.43	200.009	342.221	17.4913	1467.75	58.5578	288.987	38.0246	1143.02	165.787	602.309	297.352	612.195	0	2.28147	172.631	355.149	34.2221	416.749	101.906	221.303	137.649	804.599	1006.89	549.835	5.32344	50.9529	0.760491	134.607	862.397	0	71.4862	88.9774	80.612	94.3009	1164.31	66.9232	145.254	73.7676	44.869	31.9406	44.1085	92.0194
TCGA-B4-5836	141	0	241895	1.62437	1844.47	4.87311	1828.23	145.381	960.816	1249.14	1063.96	146.193	155.94	43.858	402.844	162.437	155.94	94.2135	884.47	71.4723	47.1068	953.506	105.584	44.6702	2896.25	100.711	186.803	99.0867	910.46	258.275	752.084	272.082	52.7921	787.008	136.447	1898.08	2164.48	37.3605	64.9749	169.747	71.4723	337.057	73.0967	194.112	81.2186	16.2437	16.2437	102.335	124.264
TCGA-B4-5843	11	0	153088	327.378	2225.58	5.82868	2851.2	358.464	1250.25	4097.56	264.234	168.06	233.147	88.4017	571.211	294.348	262.291	102.973	465.323	9.71447	16.5146	1066.65	14.5717	76.7443	2836.62	139.888	180.689	57.3154	866.531	481.838	1694.2	104.916	54.401	881.102	209.833	198.175	181.661	14.5717	148.631	166.117	90.3446	333.206	24.2862	245.776	72.8585	67.0298	34.0006	175.832	85.4873
TCGA-B4-5844	7	0	204123	56.1086	2483.29	9.67389	2710.62	122.858	1486.88	4516.74	902.574	511.749	262.162	102.543	465.314	164.456	134.467	100.608	760.368	4.83694	176.065	1467.53	127.695	41.5977	2440.72	83.1955	150.913	123.826	665.564	210.891	1261.48	581.401	77.3911	474.988	165.424	6974.87	2180.49	36.7608	92.8693	172.195	107.38	276.673	25.1521	191.543	69.652	70.6194	36.7608	125.761	100.608
TCGA-B8-4146	511	0	134049	198.364	1050.02	1.18781	4200.08	79.583	4106.25	844.53	1363.6	55.8269	610.532	134.222	130.659	330.21	419.296	42.761	1748.45	61.7659	329.022	785.14	67.705	206.678	1523.96	60.5781	212.617	123.532	220.932	173.42	2105.98	2.37561	58.2025	2201.01	409.793	137.786	2026.4	159.166	168.668	308.83	53.4513	160.354	24.9439	277.947	20.1927	19.0049	166.293	754.257	91.4611
TCGA-B8-4151	1299	0	76176.9	9.38457	805.9	2.34614	9659.07	462.19	1873.39	930.245	1312.67	182.999	676.862	32.846	666.304	35.1921	429.344	86.8073	992.418	17.5961	5.86536	1408.86	31.6729	294.441	1529.68	165.403	195.903	114.961	575.978	568.939	3025.35	773.054	59.8266	7921.75	193.557	1856.97	1309.15	31.6729	174.788	53.9613	174.788	708.535	44.5767	656.92	56.3074	190.038	44.5767	111.442	28.1537
TCGA-B8-4153	762	0	173091	67.572	2545.64	3.89838	6099.67	548.373	1237.09	5482.43	1807.55	348.256	184.524	141.641	848.548	144.24	931.714	88.3634	1073.36	248.197	241.7	1604.83	44.1817	139.042	1586.64	154.636	189.721	246.898	539.276	148.139	3036.84	2524.85	55.8768	3014.75	432.721	11215.7	654.929	72.7698	189.721	252.096	154.636	764.083	70.1709	583.458	111.754	176.727	101.358	240.4	267.689
TCGA-B8-4621	788	0	3045.44	2191.05	855.177	1.57346	1946.37	389.432	1243.82	15.7346	484.626	51.1375	224.218	117.223	466.532	36.9764	254.901	115.649	516.096	3.93366	33.8294	389.432	169.934	48.7773	1216.29	82.6068	121.157	97.5547	201.403	2946.31	317.839	11.0142	92.0475	6.29385	244.673	63.7252	0	86.5404	169.934	241.526	108.569	796.959	77.8864	263.555	124.304	46.4171	86.5404	182.522	69.2323
TCGA-B8-5158	1218	0	63147.2	425.212	1428.06	0.78164	3133.6	201.663	444.753	1061.47	399.418	109.43	146.948	93.7969	430.684	372.843	1148.23	221.986	536.987	357.21	159.455	862.149	81.2906	39.082	4645.29	82.0722	153.983	110.993	922.336	214.169	352.52	175.087	42.9902	1378.03	151.638	651.888	1058.34	201.663	97.7051	314.219	150.075	377.532	71.9109	150.857	248.562	13.2879	19.541	116.464	110.211
TCGA-B8-5162	36	0	71312.4	124.616	2495.15	6.60842	5368.87	133.112	258.672	41.5386	118.007	399.337	93.4619	51.9233	422.939	310.596	445.596	143.497	1154.58	38.7064	2.83218	413.498	294.547	63.252	1024.3	65.1401	175.595	62.3079	1130.04	24.5455	1784.27	0	37.7624	58.5317	206.749	196.364	365.351	571.156	67.0282	187.868	80.245	765.632	50.0351	118.951	48.147	21.7134	20.7693	125.56	46.2589
TCGA-B8-5163	822	0	185529	134.096	3136.88	7.52577	5589.6	92.3618	368.763	711.528	104.677	136.832	46.523	37.6289	361.237	259.981	290.769	103.308	914.724	20.5248	44.4705	331.818	395.445	30.1031	714.949	65.6795	159.41	94.4143	2027.17	55.4171	1312.91	192.933	48.5755	983.824	152.568	210.038	266.823	303.768	54.7329	173.777	110.15	490.544	74.5736	133.411	56.7854	8.8941	15.0515	112.887	78.6785
TCGA-B8-5165	737	0	187542	30.6781	2018.18	274.642	6275.13	149.738	649.353	2215.4	592.379	184.799	698.292	47.478	292.903	191.373	827.578	115.408	551.475	17.5303	80.3474	850.221	86.9212	70.8518	2001.38	54.0519	183.338	56.2432	547.823	91.3038	2628.82	243.964	79.6169	1126.32	242.503	2992.57	73.0431	73.0431	100.799	113.217	76.6952	825.387	32.8694	163.616	24.8346	64.2779	25.5651	147.547	33.5998
TCGA-B8-5549	194	0	42499.6	17.6318	1464.42	6.85682	5461.95	155.748	835.553	11297.1	254.682	202.766	344.8	47.0182	472.141	208.643	278.191	199.827	859.062	370.268	98.9342	943.303	78.3637	56.8137	3975.98	110.689	191.991	40.1614	835.553	43.1	2475.31	262.518	56.8137	3197.24	114.607	454.509	36.2432	30.3659	56.8137	95.9955	73.466	365.371	60.7319	250.764	89.1387	27.4273	8.81592	45.0591	74.4455
TCGA-B8-5550	1476	0	81703.9	1485.07	2021.8	20.0178	3202.85	232.707	1048.43	1104.73	670.596	253.976	131.367	6.25556	933.33	146.38	85.0756	123.86	628.058	8.75778	0	1625.19	120.107	38.7845	286.505	92.5823	148.882	38.7845	868.272	5.00445	1927.96	1811.61	73.8156	2419.65	97.5867	65.0578	10.0089	81.3223	53.7978	107.596	81.3223	287.756	32.5289	111.349	40.0356	30.0267	27.5245	81.3223	60.0534
TCGA-B8-5551	16	0	5666.77	358.863	1411.53	3.26239	5205.68	201.18	386.049	1586.61	36.9737	117.446	35.8863	8.6997	645.953	101.134	461.084	118.533	951.529	7.61223	92.4343	645.953	135.933	82.6471	1021.13	69.5976	132.67	154.42	1091.81	2.17492	983.066	2447.88	42.411	433.897	176.169	129.408	96.7841	958.054	86.997	378.437	134.845	663.352	374.087	130.495	93.5217	43.4985	28.274	188.131	129.408
TCGA-B8-A54E	909	0	27609.9	65.8312	1155.84	1.26599	1157.11	478.543	663.376	34.1816	344.348	50.6394	179.77	55.7034	1260.92	46.8415	220.281	343.082	386.126	15.1918	13.9258	949.489	240.537	40.5115	235.473	87.353	120.269	144.322	98.7469	557.034	401.317	10.1279	107.609	6.32993	391.19	1411.57	2.53197	129.131	182.302	77.2251	53.1714	1077.35	30.3837	124.067	158.248	193.696	62.0333	196.228	153.184
TCGA-B8-A54G	53	0	31159.7	67.57	897.241	3.32311	3807.18	794.224	1248.38	165.048	1041.24	169.479	345.604	393.235	838.532	37.6619	1544.14	158.402	2507.84	32.1234	410.958	2244.21	42.0928	797.547	2765.94	256.987	338.958	391.02	621.422	378.835	1863.16	32.1234	73.1085	6613	683.454	1744.63	2.21541	854.04	383.266	398.774	350.035	614.776	900.564	633.607	112.986	303.511	137.355	585.976	347.819
TCGA-B8-A54I	150	0	10768.2	1228.54	1902.53	5.68769	3190.8	1387.8	284.385	752.198	301.448	224.664	294.338	585.833	1114.79	372.544	2085.96	113.754	847.467	446.484	7.10962	1225.7	191.96	309.979	4484.75	385.341	240.305	329.886	945.579	115.176	1406.28	112.332	82.4716	1053.65	490.564	755.042	9.95347	1950.88	344.106	294.338	282.963	1410.55	555.972	267.322	318.511	130.817	247.415	297.182	312.823
TCGA-B9-4617	35	0	10804	3146.41	705.01	32.4954	3159.12	1367.63	1154.29	9.88992	295.285	26.8441	490.257	662.624	844.881	79.1193	526.991	91.8349	651.322	1.41285	12.7156	1038.44	22.6055	60.7523	12.7156	334.844	90.4221	224.642	235.945	825.102	692.294	26.8441	146.936	9.88992	563.725	1167.01	0	52.2753	279.743	18.367	161.064	1886.15	72.0551	785.542	179.431	616	395.597	368.753	5.65138
TCGA-B9-7268	671	0	964.875	1174.16	1127.2	1.64795	2240.39	368.317	873.413	9.8877	113.709	22.2473	344.421	51.0864	612.213	40.3748	112.061	78.2776	556.183	0	0	361.725	30.4871	27.1912	42.0227	98.877	127.716	36.2549	252.96	2302.19	299.927	3.2959	159.851	14.8315	93.1092	1200.53	0	10.7117	91.4612	8.23975	65.918	1566.38	28.0151	220.825	238.129	74.1577	46.1426	95.5811	75.8057
TCGA-B9-A69E	452	0	43585.1	331.891	1797.83	78.2101	2335.27	353.951	451.212	52.14	173.466	187.504	588.581	139.374	1077.9	97.2612	390.048	442.188	732.969	9.02424	2.00539	411.104	138.372	75.202	381.023	87.2343	108.291	212.571	400.075	137.369	847.276	4.01077	125.337	0	261.703	5760.47	6.01616	151.407	207.557	92.2478	92.2478	1682.52	323.87	318.856	46.1239	83.2235	75.202	196.528	129.347
TCGA-B9-A8YI	374	0	4158.96	2861.64	1041.79	3.27606	2896.04	203.116	568.396	6.55212	383.299	96.6438	316.14	26.2085	2393.16	95.0057	265.361	116.3	263.723	0	4.91409	614.261	14.7423	13.1042	21.2944	98.2818	142.509	78.6254	88.4536	2306.35	912.383	1.63803	99.9198	0	255.533	479.943	0	47.5029	113.024	65.5212	90.0916	4637.26	88.4536	307.95	137.594	124.49	45.8648	129.404	44.2268
TCGA-BP-4158	3377	0	283755	126.373	1855.98	27.3494	7363.58	1434.43	1086.43	3107.45	583.767	96.1943	1130.75	853.489	594.141	177.299	1688.12	66.0157	970.431	357.428	200.876	1902.2	187.673	444.191	2641.57	384.777	353.656	322.534	568.678	372.517	5000.22	113.17	66.9588	4364.58	803.505	7662.54	430.045	206.535	487.573	284.811	492.288	730.888	188.616	554.532	54.6987	179.185	213.136	508.321	248.03
TCGA-BP-4162	3074	0	130578	9.36137	1484.3	8.32122	2533.81	578.325	641.774	4069.07	526.317	148.742	221.552	178.906	502.393	72.8106	441.024	83.2122	1002.71	128.979	82.172	3047.65	54.0879	158.103	1771.38	223.633	257.958	255.877	571.043	80.0917	2026.22	54.0879	49.9273	462.868	717.705	6665.29	37.4455	332.849	286.042	239.235	205.95	157.063	206.99	330.768	24.9636	201.789	78.0114	396.298	29.1243
TCGA-BP-4165	3037	0	304105	4.49495	2014.86	6.74243	6115.38	803.473	816.958	3366.72	1512.55	331.503	750.657	382.071	1032.72	178.674	747.286	75.2905	1677.74	37.0834	496.692	2935.2	132.601	305.657	1621.55	261.831	297.791	388.813	766.389	110.126	2964.42	44.9495	67.4243	702.336	1082.16	12820.7	191.035	293.296	486.579	206.768	391.061	1067.55	135.972	524.786	91.0228	221.376	149.457	348.359	174.179
TCGA-BP-4166	13	0	296163	17.8066	2251.42	17.8066	6864.45	178.066	710.039	1393.37	427.359	776.813	291.583	37.839	334.987	202.55	291.583	42.2907	872.524	111.291	169.163	276.002	112.404	42.2907	1996.57	71.2264	139.114	85.6943	1307.67	54.5327	2100.07	6182.23	99.0493	2969.25	203.663	1497.98	554.231	48.9682	89.0331	115.743	127.985	1998.79	42.2907	134.663	57.8715	26.7099	52.3069	141.34	113.517
TCGA-BP-4176	1955	0	42006.8	386.808	1495.49	4.24131	7573.28	570.88	1139.22	911.034	226.486	203.583	421.586	139.963	838.931	218.852	853.352	95.8536	782.098	140.812	400.38	880.496	170.501	147.598	2664.39	136.57	214.61	125.543	1173.15	568.336	2466.75	568.336	44.9579	2610.95	391.897	983.984	30.5374	280.775	282.471	213.762	304.526	512.35	116.212	180.68	100.095	63.6197	83.978	312.16	165.411
TCGA-BP-4177	1670	0	224311	41.8122	1170.74	56.2857	7281.76	157.6	445.461	15143.3	36.9878	254.09	104.531	16.0816	518.633	139.91	533.91	50.6571	461.543	39.4	4.02041	157.6	202.629	110.963	14.4735	95.6857	345.755	47.4408	733.322	38.5959	6465.62	8.8449	78.8	1617.81	168.857	1032.44	49.049	11.2571	50.6571	90.0571	94.0776	2741.92	42.6163	39.4	119.808	13.6694	26.5347	69.151	120.612
TCGA-BP-4325	2964	0	51058.8	43.4714	743.845	13.6855	3772.36	726.134	990.183	1449.05	2324.92	119.949	1033.65	517.632	421.834	86.1379	710.839	82.9178	1344.39	0.805027	326.036	2925.47	23.3458	469.331	2751.58	263.244	466.111	278.539	343.746	177.106	1684.12	100.628	70.0373	1269.53	792.951	11911.2	62.7921	446.79	529.708	297.86	299.47	286.59	191.596	290.615	57.9619	156.98	237.483	392.048	272.099
TCGA-BP-4329	845	1	288509	12.9494	1543.57	8.63293	8101.14	271.074	1567.74	6163.91	1211.2	254.671	1077.39	233.952	483.444	202.011	312.512	73.3799	959.118	24.1722	181.291	966.888	49.2077	106.185	6592.1	82.8761	263.304	143.307	660.419	240.859	4303.51	141.58	69.0634	1025.59	332.368	425.603	1354.51	76.8331	211.507	229.636	152.803	351.36	109.638	391.935	32.8051	43.1646	57.8406	125.177	110.501
TCGA-BP-4330	1888	0	119029	16.7286	1336.89	19.5167	4511.84	809.245	644.05	4565.51	603.623	191.682	479.553	367.332	467.006	158.224	799.487	126.858	1451.9	210.501	128.252	2560.87	35.5482	309.479	3545.76	256.505	365.938	362.452	383.363	165.892	3075.97	8359.41	44.6095	453.763	894.979	2820.16	130.343	996.744	451.672	332.48	364.544	682.387	507.433	427.973	41.1244	312.267	123.373	352.694	69.7024
TCGA-BP-4331	2454	1	82113.5	8.37095	1191.47	13.9516	3347.68	784.079	647.354	2936.11	578.293	135.33	500.164	237.875	622.938	128.355	1400.04	98.3587	889.414	302.749	272.056	1810.22	149.98	301.354	1052.65	262.987	264.383	304.842	580.386	327.165	1856.96	7.67337	42.5523	3264.67	771.523	12858.5	143.701	468.076	557.366	233.689	258.802	634.1	322.282	319.491	78.8265	115.798	86.4998	417.85	136.726
TCGA-BP-4332	1133	0	202223	54.8139	2119.47	34.9538	6068.45	720.524	416.268	7268	441.689	194.629	977.117	537.017	1113.75	166.825	1400.53	113.6	803.937	1205.11	486.175	1630.91	102.478	176.358	2285.5	261.359	321.734	405.146	630.757	104.861	3419.11	10642.6	73.0852	4598.8	749.917	2790.74	875.433	185.096	418.651	278.836	150.142	985.855	76.2628	265.331	87.3844	99.3005	127.105	720.524	61.1691
TCGA-BP-4334	645	1	3724.34	8.79419	1026.72	4691.7	4436.67	1387.28	217.656	316.591	347.371	94.5376	5483.18	21.9855	1536.79	35.1768	571.623	43.971	1261.97	0	74.7506	318.789	19.7869	136.31	10.9927	173.685	103.332	193.472	426.518	4.3971	3289.03	206.664	349.569	4.3971	776.088	1956.71	2.19855	127.516	490.276	160.494	224.252	1521.4	50.5666	54.9637	182.48	316.591	661.763	145.104	277.017
TCGA-BP-4338	2859	0	13876.7	1862.24	2099.26	1.83022	9021.13	370.619	789.738	2110.24	33.859	54.9065	40.2647	16.4719	506.97	63.1424	110.728	122.624	350.486	27.4532	16.4719	1864.99	295.58	33.859	1134.73	142.757	259.891	47.5856	1155.78	55.8216	1389.13	97.9165	48.5007	32.0288	96.0863	419.119	86.9352	266.296	52.1611	231.522	85.105	325.778	20.1324	298.325	15.5568	36.6043	32.0288	64.0575	112.558
TCGA-BP-4340	562	1	114877	1720.59	986.57	2.70108	2271.61	1085.16	1297.87	8956.79	1924.52	120.198	721.189	218.112	365.321	225.54	296.444	86.4346	605.043	0	8.77852	5824.88	132.353	403.137	2280.39	198.53	309.274	254.577	160.039	3.37635	1141.21	236.345	87.1099	114.796	603.692	1906.96	943.353	248.5	582.083	322.104	553.047	205.282	176.921	543.593	49.97	347.764	130.327	395.709	188.401
TCGA-BP-4342	2256	1	63205.9	33.3948	2865.27	28.9421	5791.39	1063.44	401.479	2262.68	490.532	241.184	1140.62	842.29	955.832	1862.68	692.384	320.59	469.011	2260.45	1018.17	1420.39	292.39	224.858	7611.03	181.074	331.721	328.753	2565.46	0	2653.77	4005.89	48.2369	78.6632	692.384	1132.45	1236.35	752.495	581.069	472.721	538.027	918.727	201.853	328.753	78.6632	120.221	130.611	531.348	395.542
TCGA-BP-4343	1912	1	299256	30.9881	2909.56	2.21344	9923.95	70.83	535.652	463.715	215.81	191.462	218.024	18.8142	277.786	481.423	281.107	97.3912	877.628	1.10672	3.32016	235.731	210.277	32.0948	1196.36	59.7628	118.419	44.2687	1523.95	3.32016	1677.79	4896.12	71.9367	1782.92	104.032	956.205	92.9644	113.992	69.7233	120.632	44.2687	875.414	42.0553	412.806	24.3478	19.9209	25.4545	90.7509	57.5494
TCGA-BP-4344	1666	0	491121	144.487	2500.05	55.1676	4669.98	377.416	638.368	1887.96	173.384	422.951	334.508	254.822	535.038	126.097	646.249	105.081	990.389	239.059	788.984	1247.84	104.205	114.714	1104.23	161.124	257.449	429.957	639.243	85.8162	3518.47	22.7676	63.9243	2359.07	607.719	717.178	981.633	165.503	342.389	142.735	147.114	495.632	163.751	506.141	37.6541	116.465	56.9189	409.816	318.746
TCGA-BP-4351	970	0	165358	328.992	2324.7	9.06315	5517.65	1821.69	474.003	5800.42	396.966	238.361	1838.01	1598.74	1055.86	349.838	977.914	189.42	770.368	1486.36	3013.5	4623.11	174.919	781.244	13247.6	421.436	654.359	734.115	909.94	81.5684	2722.57	290.927	110.57	1379.41	1837.1	5271.13	394.247	387.903	1061.29	786.681	803.901	539.257	351.65	740.459	870.969	381.559	217.516	1024.14	654.359
TCGA-BP-4353	375	1	52641.3	244.126	3018.52	19.3891	6943.93	527.911	480.32	415.102	88.1321	194.772	580.79	242.363	628.382	196.535	1426.86	201.822	1057.59	185.077	434.491	817.866	304.937	144.537	4204.78	149.825	280.26	324.326	993.249	140.13	3417.76	115.453	45.8287	2807.01	492.658	5305.55	96.064	158.638	163.044	155.994	163.044	642.483	109.284	264.396	78.4376	59.0485	44.066	316.394	116.334
TCGA-BP-4758	2208	0	203261	15.1302	3209.39	35.6006	4776.71	589.189	628.35	6496.21	753.842	164.653	211.823	174.443	427.207	123.712	1410.67	153.082	1643.86	16.0203	115.702	2022.11	121.042	366.686	764.522	162.873	226.954	194.913	1650.09	89.0014	2486.7	14.2402	89.8914	903.364	449.457	2008.76	448.567	162.873	287.475	377.366	127.272	754.732	104.132	485.058	53.4009	148.632	80.9913	115.702	216.273
TCGA-BP-4759	2372	0	302023	152.206	2313.76	20.8052	15667.4	291.273	601.161	6249.23	1107.06	384.349	893.529	87.6009	981.13	333.978	1006.31	170.822	1076.4	68.9857	31.7553	545.315	75.5557	99.646	3389.06	86.5058	234.332	47.0855	1473.88	45.9904	10073	3683.62	51.4655	821.258	169.727	3328.83	13.1401	45.9904	111.691	258.423	99.646	655.911	70.0807	196.007	48.1805	18.6152	40.5154	78.8408	228.857
TCGA-BP-4760	2361	0	346335	1520.28	1757.66	126.245	4953.8	96.9067	444.526	22413	16.0029	128.913	120.911	13.3358	443.637	250.713	157.362	44.4526	316.503	111.132	5.33431	208.038	77.3476	32.8949	10.6686	74.6804	235.599	38.2293	868.604	10.6686	2051.93	13.3358	56.0103	589.442	320.059	3000.55	24.0044	23.1154	68.457	45.3417	47.1198	1306.91	37.3402	11.5577	48.8979	11.5577	24.0044	167.142	61.3446
TCGA-BP-4762	1343	1	229370	46.4713	1957.15	37.5345	8508.71	51.8333	761.414	196.609	129.583	420.029	395.006	20.5546	295.807	205.546	389.644	80.431	720.304	112.603	117.965	707.793	16.0862	48.2586	1108.16	28.5977	205.546	19.6609	806.991	162.649	2960.76	5152.05	45.5776	261.848	117.965	1711.39	101.879	29.4914	38.4282	61.6638	30.3851	776.606	45.5776	117.072	13.4052	34.8534	13.4052	69.7069	74.1753
TCGA-BP-4763	1270	1	279019	221.937	3795.88	55.4842	6260.15	204.718	973.843	286.031	101.402	318.556	69.8335	82.2697	612.239	503.184	215.24	351.081	550.059	53.5709	102.359	701.205	301.337	19.1325	1136.47	57.3974	197.065	73.66	978.626	73.66	3245.82	7.65299	72.7034	6662.89	233.416	229.59	78.4432	39.2216	99.4889	102.359	54.5276	514.664	81.313	287.944	48.7878	28.6987	28.6987	165.496	30.612
TCGA-BP-4765	2184	0	236910	54.1218	1477.73	34.9394	5406.7	424.753	1111.21	981.043	1304.4	224.023	473.395	182.918	684.401	269.239	773.462	87.691	567.936	46.5859	304.863	1397.58	92.4866	159.625	2622.51	192.509	247.316	308.974	472.024	89.0612	2238.18	22.6078	66.4534	276.775	992.69	1352.36	232.929	59.6025	416.532	247.316	176.752	522.036	147.979	141.813	108.244	267.184	76.0446	412.422	170.586
TCGA-BP-4769	1876	0	442543	2484.6	1579.95	91.0111	4272.06	293.966	297.606	3120.77	20.9326	150.168	277.584	27.3033	536.056	228.438	712.617	61.8876	453.235	275.764	0.910111	162.91	103.753	29.1236	44.5955	103.753	169.281	123.775	639.808	13.6517	1746.5	2.73033	79.1797	459.606	637.988	1151.29	64.6179	69.1685	159.269	202.955	107.393	1494.4	97.3819	37.3146	201.135	47.3258	65.528	292.146	162.91
TCGA-BP-4781	2080	0	38554.2	589.88	1649.89	6.20926	9185.27	348.606	654.634	3170.27	207.567	158.78	365.46	48.7871	530.449	283.852	219.985	87.8167	355.702	145.474	131.282	443.519	47.013	23.063	1668.52	108.219	194.261	46.126	1027.19	255.467	4099	169.424	60.3186	273.208	112.654	886.151	321.108	31.0463	97.5741	140.152	100.235	439.971	20.4019	123.298	81.6075	22.1759	38.1426	123.298	82.4945
TCGA-BP-4787	480	1	52553.6	228.76	2128.41	15.8129	5128.64	729.501	372.13	216.109	782.21	186.592	91.7147	120.178	474.386	287.794	381.617	102.257	684.171	131.774	106.473	1010.97	185.538	137.045	1775.26	134.937	160.237	168.671	862.329	12.6503	1559.15	1391.53	46.3844	1028.89	304.661	115.961	5.27096	190.809	199.242	306.77	195.026	364.75	185.538	227.705	127.557	41.1135	68.5225	246.681	153.912
TCGA-BP-4789	1489	0	477011	200.545	3453.47	49.7414	5909.75	220.283	641.111	2417.59	645.059	479.254	626.9	57.6369	297.659	217.125	537.681	116.853	836.129	11.8432	43.425	884.292	300.817	54.4787	2928.43	112.905	204.492	116.853	930.875	131.065	2659.19	17.37	50.5309	855.868	367.928	989.301	915.873	46.5832	146.856	180.806	111.326	833.761	21.3177	232.916	41.8459	33.1609	42.6355	218.704	123.169
TCGA-BP-4790	1111	1	191974	728.135	1762.9	36.9908	2184.41	787.515	562.65	3567.67	315.395	86.6364	441.943	180.087	303.714	344.599	345.572	81.7692	817.692	138.229	3.89377	1415.39	162.565	92.4771	1308.31	86.6364	267.697	241.414	325.13	127.521	1024.06	355.307	36.9908	579.198	518.845	3943.42	420.527	626.897	189.821	308.581	119.733	418.58	162.565	173.273	22.3892	111.946	47.6987	602.561	77.8754
TCGA-BP-4795	620	0	374520	1309.37	1649.43	313.042	3032.69	119.973	353.562	6493.63	19.0685	202.603	131.891	11.9178	253.453	235.973	236.768	92.9591	718.248	164.466	6.35618	285.234	14.3014	23.8357	23.8357	92.1646	189.096	103.288	848.55	18.274	1283.95	2.38357	73.8906	135.863	274.905	2638.61	150.959	116.795	70.7125	77.8632	88.9865	839.016	73.8906	21.4521	77.8632	20.6576	18.274	170.822	85.0139
TCGA-BP-4797	1107	0	98280.6	1022	1340.33	17.5157	3359.21	298.528	683.874	1205.54	935.948	120.325	197.242	8.37707	342.698	120.325	172.111	90.6247	539.179	46.4547	63.9704	462.262	491.201	25.1312	1469.8	66.255	174.395	32.7467	782.114	6.09242	1309.87	10445.4	56.3549	3225.94	169.826	702.913	7.61552	81.4861	60.9242	220.85	63.9704	549.841	107.379	143.933	29.7005	92.1478	19.8004	166.78	47.2162
TCGA-BP-4799	1133	1	587797	11.3265	4794.33	8.09034	16446	341.412	483.802	606.775	137.536	223.293	105.174	90.6118	1634.25	218.439	893.173	67.9588	1276.66	97.084	171.515	187.696	266.981	37.2155	2181.15	74.4311	305.815	103.556	2622.89	0	2580.82	33.9794	32.3613	288.016	281.544	540.434	0	160.189	53.3962	231.384	113.265	1035.56	108.411	205.495	122.973	12.9445	24.271	451.441	98.7021
TCGA-BP-4803	204	0	139200	660.072	1959.76	6.2271	7230.55	387.859	641.391	2626.95	877.131	176.138	163.684	128.99	843.327	552.433	595.133	140.555	484.824	484.824	321.14	951.856	584.458	72.0564	1592.36	131.659	302.459	47.148	800.627	156.567	2743.48	2530.87	40.9209	5934.42	249.974	496.389	742.804	93.4065	94.2961	236.63	77.3939	713.448	40.9209	145.002	76.5044	33.8042	47.148	212.611	97.8544
TCGA-BP-4804	1459	0	137402	349.811	2718.07	79.0761	5193.56	499.922	351.151	814.886	674.157	375.276	93.8191	203.721	891.281	254.652	505.283	111.243	1167.38	143.409	451.672	1184.8	76.3955	136.708	2054.64	142.069	183.617	215.784	1680.7	84.4372	1889.78	148.77	69.6942	457.033	580.338	1188.82	26.8054	619.206	226.506	341.769	142.069	473.116	406.103	262.693	65.6734	92.4788	54.9512	336.408	178.256
TCGA-BP-4960	2172	0	87144.2	26.2778	4149.87	19.203	6164.16	1458.42	234.479	2546.92	806.526	482.096	54.577	357.782	1734.33	528.588	2089.08	287.034	808.547	986.428	642.795	1709.07	406.295	194.051	5812.45	353.74	228.415	430.552	2668.21	3.03205	2010.25	839.879	73.78	1091.54	1021.8	1453.36	184.955	573.058	356.772	382.039	467.947	619.55	639.763	666.041	320.387	99.0471	160.699	346.665	296.131
TCGA-BP-4962	1785	0	62419.3	1331.61	1013.89	19.3625	5058	174.262	570.313	1284.96	750.736	174.262	220.028	22.0028	388.129	300.998	219.148	126.736	760.417	13.2017	5.28067	520.146	154.9	30.8039	555.351	40.4852	174.262	29.9238	351.165	345.004	1217.2	1933.61	65.1283	2954.54	113.534	1149.43	5.28067	75.6897	99.4527	148.739	74.8095	1103.66	103.853	75.6897	84.4908	36.0846	31.684	86.251	35.2045
TCGA-BP-4964	1862	0	196891	393.261	1973.05	5.39638	7653.41	381.794	1086.02	3859.09	439.13	251.606	833.741	582.134	532.892	400.007	561.898	145.028	825.646	77.5729	409.45	1776.08	57.3365	308.268	6051.36	133.56	317.037	201.69	807.433	181.453	3800.4	439.13	44.5201	617.885	619.234	7130.64	1316.72	402.03	251.606	252.281	219.902	364.93	115.348	288.032	58.0111	95.1112	53.2892	385.167	226.648
TCGA-BP-4965	1871	0	255377	34.6708	1921.9	10.3495	2884.92	274.261	835.203	3473.8	242.178	86.4182	238.038	60.027	256.15	297.03	200.78	74.5163	693.415	100.907	149.55	1086.18	192.5	146.963	1855.66	134.026	213.199	129.886	497.81	438.818	1483.6	3504.85	40.8805	1023.05	311.002	3372.38	1600.55	67.7891	153.172	140.236	145.41	411.909	54.8523	402.077	27.4261	70.3765	45.0203	284.611	69.859
TCGA-BP-4967	205	0	47062.4	343.061	1405.8	5.47802	4186.58	869.636	488.229	3755.18	118.462	110.93	785.411	251.989	530.683	664.21	1233.24	79.4313	592.996	716.936	39.0309	936.742	99.2891	119.832	3401.85	195.839	291.705	181.459	469.056	120.516	1179.14	11846.2	82.8551	759.391	372.505	76.6923	181.459	143.798	284.172	188.307	371.136	705.98	251.989	360.865	157.493	37.6614	132.842	306.769	194.47
TCGA-BP-4969	1794	0	116263	1113.49	1458.57	28.6847	5024.17	1649.81	737.11	2585.97	2141.79	206.008	1861.9	90.4003	991.796	99.0926	682.348	91.2695	843.157	60.8464	73.8849	3184	167.762	567.61	4964.19	782.31	284.239	594.556	549.356	47.8078	1610.69	729.287	65.1925	1265.6	1183.03	9864.06	6.95387	219.047	926.603	355.517	945.726	338.132	433.748	951.811	96.4849	378.986	438.963	551.094	365.947
TCGA-BP-4971	1487	0	168167	972.167	3133.72	112.407	2594.47	2480.55	371.398	4579.06	81.2671	195.193	123.04	348.613	1004.07	394.183	2140.29	116.964	1803.07	401.779	117.723	2817.77	73.6721	820.266	3169.42	632.668	636.466	762.544	2442.57	155.699	1167.36	1999.02	69.115	459.501	2069.65	12680.7	2.27852	1695.22	953.18	658.491	900.014	628.111	1586.61	664.567	95.6977	641.023	489.122	1518.25	658.491
TCGA-BP-4973	1384	0	103119	7.68736	1140.09	8.2787	4947.7	1167.3	716.107	4030.54	962.694	171.487	590.153	202.828	664.07	110.58	2562.26	111.762	1121.17	85.7436	387.325	2198.59	91.657	394.421	3675.15	412.161	360.715	331.739	710.194	116.493	2842.55	440.545	53.8115	1987.48	629.181	28372.3	9.46137	488.443	443.502	467.746	564.725	519.193	279.702	412.752	88.109	157.887	95.205	415.709	257.822
TCGA-BP-4974	211	1	299089	247.681	3476.11	114.19	5242.57	731.247	284.672	4022.93	276.63	331.849	498.042	422.987	1236.26	257.867	841.149	117.943	841.685	1298.45	50.93	949.978	103.468	117.407	2371.19	266.444	299.147	1002.52	975.175	73.4464	1953.57	143.14	63.2604	132.954	2303.11	2359.93	907.626	1271.11	799.869	354.365	344.716	446.039	399.934	287.352	93.2823	238.567	160.295	805.766	391.893
TCGA-BP-4975	1433	0	186601	24.6341	1486.06	6.87462	6457.56	287.588	1587.46	670.276	602.675	131.764	764.229	162.126	358.053	151.815	480.651	128.326	512.732	358.053	184.469	1018.02	54.4241	122.597	4179.2	89.943	210.249	81.3497	647.36	162.126	1436.22	1423.05	49.2681	119.16	350.606	643.923	313.368	128.899	158.689	218.269	157.543	689.181	26.9256	273.266	67.6004	60.7258	38.3833	213.113	93.3803
TCGA-BP-4976	1632	0	108407	37.691	1547.8	10.5041	3995.87	132.845	997.885	4568.03	496.78	101.333	423.87	16.065	360.845	192.162	425.105	176.097	339.837	37.691	96.3902	1126.41	52.5203	51.9024	1642.96	69.8211	199.577	34.6016	716.129	187.837	2377.01	8.6504	50.0487	3107.96	142.114	1031.25	142.732	31.5122	77.2357	86.504	35.2195	512.227	28.4227	223.675	60.5528	49.4308	6.17886	77.2357	71.0568
TCGA-BP-4977	454	0	139193	1681.31	1072.09	7.06164	4118.86	879.495	996.975	8796.23	889.124	134.813	491.105	794.755	494.315	489.821	1837.31	102.715	1046.41	1531.73	42.3698	3241.29	251.009	355.65	2173.06	360.144	408.933	304.292	721.571	917.371	1911.14	249.083	73.1842	1052.83	596.387	7096.95	38.518	334.465	419.846	476.34	424.34	494.957	315.206	591.252	89.8754	152.788	195.8	396.094	270.268
TCGA-BP-4982	1014	0	167228	34.7817	1649.23	28.405	2530.95	605.781	954.757	2057.92	998.234	219.125	257.964	251.587	382.019	282.891	782.008	71.8821	690.416	245.791	996.495	1896.18	48.6944	257.964	2531.53	182.024	250.428	366.947	506.653	122.316	1150.69	73.0415	40.5786	334.484	723.459	4340.17	125.214	355.353	322.89	234.197	232.458	519.406	115.359	496.798	52.7522	128.113	78.8385	391.874	113.62
TCGA-BP-4985	952	1	136789	431.961	2615.47	7.02376	6623.4	226.516	293.242	682.182	43.8985	341.53	15.8035	5.26782	576.826	532.928	457.422	28.973	456.544	80.7732	64.9698	276.56	420.548	39.5086	884.116	67.6037	192.275	112.38	1154.53	136.085	1505.72	390.697	45.6544	185.252	194.909	675.159	6.14579	95.6987	147.499	194.909	153.645	491.663	48.2883	151.889	46.5324	15.8035	39.5086	189.641	86.041
TCGA-BP-4986	785	0	74236.1	820.127	2480.72	12.0794	4895.33	620.499	493.348	945.371	102.357	278.462	63.5757	173.562	838.564	417.057	2070.66	71.2048	650.38	300.713	965.079	1264.52	188.184	190.727	1724.17	192.634	293.084	321.057	881.159	51.4963	2173.02	134.145	35.6024	3483.31	375.097	1851.32	20.98	527.678	305.163	160.211	321.057	597.612	212.979	532.129	71.2048	49.5891	83.9199	534.036	243.495
TCGA-BP-4987	1124	0	135610	5.45962	1580.56	17.7438	4781.26	649.013	703.609	3142.7	535.043	97.5908	462.021	591.004	449.054	147.41	484.542	108.51	947.927	44.3594	447.689	1789.39	10.2368	251.143	2965.94	182.215	444.277	290.725	541.868	229.987	2235.03	32.0753	45.0419	2822.62	629.904	2659.52	2.04736	359.653	400.6	255.237	354.193	575.99	171.978	156.282	49.1366	115.335	64.833	351.463	64.1506
TCGA-BP-4991	1413	0	132655	13.2452	2717.48	19.8679	3966.4	583.894	756.634	7981.91	625.286	220.754	359.277	396.805	413.914	293.603	1637.99	107.066	591.621	564.026	156.735	1670.56	289.74	201.99	2271.01	219.098	317.334	517.116	753.875	65.6743	1734.02	1007.19	50.2215	2918.37	715.243	1242.29	214.683	210.82	390.734	226.825	171.636	364.796	99.3393	339.961	54.6366	137.971	58.4998	502.767	150.113
TCGA-BP-4993	177	0	326458	56.5157	1825.75	31.6105	4217.61	286.41	639.873	3318.14	382.2	116.863	436.8	157.095	680.105	114.947	545.042	88.1262	1207.9	427.221	243.305	984.715	39.2736	179.126	3219.48	90.042	199.242	153.263	1797.01	144.642	2612.18	91.9578	49.8105	379.326	325.684	1839.16	103.453	76.6315	154.221	189.663	170.505	501.936	75.6736	227.021	99.6209	72.7999	36.4	243.305	86.2104
TCGA-BP-4998	932	0	121708	672.675	1535.3	27.8829	3731.66	959.056	485.046	4138.87	144.062	213.769	130.701	161.488	573.923	278.829	887.606	88.2959	1014.24	1230.91	33.1109	980.549	76.0971	189.371	3575.98	220.159	366.544	446.707	809.766	170.202	1025.86	3850.74	48.2142	360.154	674.418	2535.6	1.74268	543.136	350.279	365.382	369.448	575.666	320.072	354.345	60.9938	102.818	128.378	597.74	147.547
TCGA-BP-5007	1140	0	151386	23.9469	1575.57	12.6778	4448.49	710.66	488.095	5539.49	439.497	230.313	658.541	435.271	418.367	193.688	1208.62	127.482	1030.42	679.67	392.307	1796.72	137.343	436.679	5571.18	173.263	407.802	284.546	624.733	49.3025	2956.74	1367.09	41.555	4710.5	629.663	38773.6	76.0667	257.782	338.779	273.981	294.406	767.71	142.273	459.922	59.8673	263.416	118.326	436.679	145.795
TCGA-BP-5008	1071	0	149666	255.686	2007.39	70.3782	5819.43	357.056	484.253	473.277	121.386	267.954	480.379	123.969	553.986	204.032	1161.56	105.244	1045.34	402.899	454.553	733.482	74.8979	167.875	1474.71	164.646	249.875	191.119	1009.83	351.891	2123.61	156.252	45.8427	1632.26	701.845	1658.08	81.3546	419.041	187.245	196.284	159.481	868.428	242.772	174.977	79.4176	108.473	53.5907	479.088	75.5435
TCGA-BP-5010	878	1	138390	289.067	4052.29	176.652	2809.04	876.57	206.094	1861.54	306.465	180.667	200.741	301.112	1331.58	722.668	772.184	109.738	837.76	334.569	219.477	901.997	310.48	93.6792	1771.88	203.418	192.711	436.277	2948.22	2.67655	1204.45	263.64	66.9137	827.053	876.57	3852.89	89.6644	1568.46	275.684	393.453	218.139	608.915	262.302	587.502	499.176	216.8	141.857	434.939	355.981
TCGA-BP-5168	1463	1	358418	283.47	2079.91	7.87418	5562.54	314.967	1329.61	7383.73	505.072	599.562	519.696	94.4901	340.839	300.344	274.471	132.736	834.663	67.4929	242.975	1290.24	26.9972	94.4901	2995.56	104.614	134.986	47.2451	920.154	151.859	4524.28	13.4986	50.6197	1400.48	209.228	737.923	2638.97	37.1211	94.4901	249.724	163.108	447.703	139.485	254.223	40.4958	55.1192	26.9972	120.362	140.61
TCGA-BP-5169	193	0	23885.7	539.664	2983.45	31.9904	5487.05	578.609	178.033	947.194	116.834	228.105	161.343	235.06	975.011	406.139	2400.67	114.053	1418.7	1232.33	307.386	844.268	69.5443	248.969	10986.6	84.8441	140.48	296.259	300.431	62.5899	860.959	50.0719	52.8537	1047.34	915.203	187.77	20.8633	2694.15	268.441	696.834	282.35	2549.49	467.338	243.405	397.794	136.307	132.134	229.496	324.077
TCGA-BP-5177	293	0	525297	24.5135	2570.72	15.9871	8288.77	412.467	626.693	4206.73	614.969	333.597	321.873	93.7908	535.034	249.398	582.995	124.699	1426.05	57.5535	79.9354	1043.42	296.294	135.357	595.785	120.436	280.307	152.41	1946.16	78.8696	6014.34	918.724	49.027	1778.83	271.78	4103.35	33.04	106.58	176.924	115.107	197.174	851.578	55.4219	176.924	140.686	77.8038	57.5535	243.004	219.556
TCGA-BP-5178	1912	1	70065.8	520.017	2111.08	6.20298	7771.31	159.21	236.747	596.52	128.195	216.071	34.1164	81.6726	635.806	359.773	248.119	184.022	745.392	84.7741	33.0826	754.696	605.825	38.2517	4871.41	100.282	121.992	67.199	1580.73	75.4696	1145.48	72.3682	35.1502	1583.83	211.935	391.822	0	142.669	77.5373	384.585	146.804	640.975	106.485	163.345	164.379	33.0826	25.8458	56.8607	110.62
TCGA-BP-5180	2263	0	18645	820.749	1613.2	10.8212	7797.95	258.045	1097.11	3361.24	283.017	117.369	203.939	209.766	457.822	221.419	1087.95	126.525	736.677	196.447	365.425	946.442	62.4302	65.7598	1752.21	62.4302	123.196	44.1174	1460.87	632.626	2731.95	72.4191	35.7933	8124.25	134.017	673.414	11.6536	99.056	129.022	257.213	178.967	546.056	51.609	342.118	144.006	77.4135	20.8101	163.151	106.548
TCGA-BP-5181	1495	0	177244	3.61531	1531.99	9.94209	6295.15	120.209	1655.81	7644.56	1479.56	250.36	435.644	108.459	352.492	127.44	234.091	107.555	639.909	5.42296	329.897	855.02	52.4219	117.497	2306.57	103.94	171.727	28.0186	588.391	345.262	2729.56	405.818	52.4219	711.311	76.8253	483.547	456.432	22.5957	68.6908	187.092	121.113	414.856	51.5181	163.593	48.8066	30.7301	24.4033	64.1717	76.8253
TCGA-BP-5183	1291	0	15542.6	60.8946	1024.58	1.93316	3586.98	540.319	480.391	1631.59	208.781	108.257	423.362	260.977	721.069	177.851	345.069	166.252	977.213	273.542	598.313	2550.81	15.4653	186.55	4176.6	214.581	351.835	129.522	439.794	195.249	2471.55	65.7275	48.329	696.905	430.128	54.1285	322.838	231.013	259.044	343.136	161.419	331.537	163.352	542.252	249.378	134.355	46.3959	204.915	122.756
TCGA-BP-5184	1133	0	303999	70.5968	1558.65	14.34	5976.46	185.317	905.625	1586.22	2240.35	86.0399	598.97	51.8445	355.19	134.575	257.017	125.751	765.534	5.51538	83.8337	1263.02	17.6492	71.6999	2267.92	102.586	143.4	82.7307	753.401	108.101	2269.03	102.586	58.463	250.398	451.158	955.263	397.107	118.029	122.441	227.234	97.0706	624.341	17.6492	323.201	46.3292	52.9476	47.4322	254.81	67.2876
TCGA-BP-5185	1132	0	97411.7	16.5912	2282.48	40.2929	9779.33	635.206	836.671	338.935	805.859	163.542	599.654	227.537	990.732	184.873	1616.46	177.763	616.245	301.012	7.11052	2107.08	40.2929	156.431	2263.51	101.917	163.542	127.989	912.516	101.917	4884.93	9.48069	111.398	817.709	284.421	1531.13	282.051	75.8455	376.857	206.205	291.531	1009.69	82.956	239.387	101.917	154.061	85.3262	144.581	191.984
TCGA-BP-5190	1011	0	77413.1	70.7429	1176.9	11.7905	3712.93	412.667	1011.84	936.807	1442.73	139.342	316.199	118.977	589.524	102.899	561.656	57.8806	849.987	6.43117	102.899	2125.5	16.0779	293.69	3407.45	139.342	252.959	112.546	498.416	311.912	1137.25	8.5749	64.3117	17.1498	324.774	515.566	3.21559	109.33	325.846	482.338	177.929	1206.92	57.8806	518.781	144.701	210.085	90.0364	279.756	144.701
TCGA-BP-5191	967	0	48895.2	911.723	2015.81	33.9471	9527.83	764.619	320.073	276.427	1471.04	176.202	103.458	121.24	611.048	384.734	1028.11	185.901	1083.07	121.24	809.881	1163.9	476.876	247.329	2895.2	187.517	244.096	219.848	2209.8	80.8265	2738.4	1988.33	53.3455	2807.91	1102.47	666.01	12.9322	961.835	311.99	1011.95	273.194	1433.86	816.348	504.357	286.126	105.074	95.3753	334.622	181.051
TCGA-BP-5194	408	0	223315	10.3384	2249.25	7.75381	6931.26	149.261	967.287	935.626	525.32	96.9226	422.582	162.184	293.352	148.615	455.536	109.846	664.243	5.81535	134.399	1190.86	78.8304	75.5996	2589.13	62.6766	190.614	60.092	918.826	442.613	3084.08	449.075	43.2921	476.859	149.261	853.565	411.598	90.4611	80.1227	182.861	122.122	590.582	18.7384	204.83	38.769	48.4613	23.2614	182.861	123.415
TCGA-BP-5196	1018	0	41955.4	1344.6	2837.04	16.6215	4797.5	545.887	614.122	800.459	84.8574	212.581	31.4935	37.6172	808.332	394.543	521.392	131.223	1139.01	185.461	41.9913	831.077	46.3654	135.597	1032.29	208.207	230.077	176.713	1584.3	6.99855	1414.58	119.85	90.1063	2389.13	211.706	940.43	13.9971	1147.76	148.719	406.79	183.712	401.542	297.438	146.095	76.984	47.2402	83.1077	328.057	202.083
TCGA-BP-5200	1063	0	113731	43.8477	1840.96	4.51373	2064.07	241.807	720.908	2303.94	186.353	250.835	254.059	48.3614	364.323	217.304	120.581	128.319	777.007	7.73783	7.09301	1343.16	157.981	113.488	1926.08	110.264	206.987	64.4819	796.352	413.329	1076.85	237.293	69.6405	1579.81	135.412	433.963	796.352	98.0125	88.3402	87.0506	96.0781	361.744	33.5306	176.68	28.372	51.5855	21.279	108.974	12.8964
TCGA-BP-5202	29	0	99572.4	82.939	1229.57	17.9701	4058.48	431.283	807.273	2733.53	986.283	173.481	469.296	52.528	452.017	53.9103	255.728	124.408	719.496	244.67	107.129	1564.09	57.3661	59.4396	3287.15	147.217	178.319	76.7185	643.468	305.492	2630.55	55.9838	60.1308	255.728	237.758	393.269	17.279	41.4695	91.2329	203.892	82.2478	520.442	40.7783	237.067	84.3213	31.1021	22.8082	132.702	64.2777
TCGA-BQ-5876	586	0	15244.5	1908.07	1334.26	7.7125	1139.91	223.663	1244.8	16.9675	1767.71	6.17	317.755	10.7975	951.723	225.205	101.805	55.53	104.89	0	0	592.32	0	13.8825	1.5425	89.465	87.9225	26.2225	451.953	4.6275	382.54	0	114.145	0	260.683	69.4125	0	9.255	91.0075	32.3925	129.57	283.82	10.7975	360.945	44.7325	37.02	66.3275	123.4	128.028
TCGA-BQ-5877	270	1	31844.1	370.804	1135.63	12.9747	4511.11	163.209	974.471	12.9747	147.502	55.3133	116.09	28.681	1927.09	154.331	165.257	25.9495	534.013	1.36576	4.78017	214.425	339.392	12.2919	137.942	71.7025	223.302	53.9476	312.077	151.6	1396.49	6.14593	35.5098	2.73152	43.7044	222.619	1.36576	15.7063	42.3386	129.064	46.4359	571.571	63.5079	107.895	49.8503	15.7063	15.7063	161.843	57.362
TCGA-BQ-5879	697	1	16996.1	4.11462	1575.21	6.85771	5528.68	88.4644	738.575	890.816	8.22925	66.5197	2.74308	0	461.524	504.727	988.881	59.662	217.389	59.662	0	160.47	72.6917	13.7154	6.85771	48.6897	10.2866	41.832	864.757	172.814	233.162	8.22925	17.83	43.2035	73.3774	183.787	3.42885	30.8597	62.4051	10.2866	64.4624	1379.77	67.8913	2.05731	407.348	15.087	6.17193	51.4328	33.6028
TCGA-BQ-5882	658	1	9818.1	1630.61	1261.58	16.01	2886.59	161.701	356.221	10.4065	397.047	52.8328	205.728	155.297	824.513	102.464	1151.92	421.862	552.343	0	0	473.895	91.2567	48.0299	617.984	54.4338	259.361	142.489	865.338	1028.64	554.745	3.20199	121.676	0	92.0572	13.6085	4.80299	506.715	146.491	59.2368	49.6309	1439.29	81.6508	90.4562	164.903	46.4289	36.0224	115.272	156.898
TCGA-BQ-5883	1242	0	15763.8	485.629	2016.54	813.449	1658.62	156.182	1108.73	388.015	3.2538	43.9263	1312.09	18.7093	1011.93	104.122	102.495	53.6877	235.9	13.8286	0	117.95	4.06725	15.4555	2.44035	39.859	60.1953	26.0304	388.015	4.8807	781.725	1.6269	183.84	0	165.13	223.699	0	17.0824	55.3146	9.76139	46.3666	3265.19	23.59	8.94794	93.5467	8.94794	20.3362	59.3818	49.6204
TCGA-BQ-5885	921	0	3741.08	1359.68	1167.83	6.69245	2729.4	1869.42	1422.15	14.5003	292.237	79.194	656.976	1124.33	1938.58	174.004	814.248	177.35	761.824	4.46163	35.6931	874.48	92.5789	254.313	1683.15	272.16	303.391	146.119	464.01	229.774	1339.61	11.1541	198.543	3.34623	5457.69	1599.5	11.1541	132.734	235.351	165.08	201.889	2212.97	223.082	894.558	1160.02	204.12	148.349	498.588	316.776
TCGA-BQ-5886	792	0	1026.67	169.764	1637.82	4.8504	3668.52	271.622	1191.58	3.2336	748.578	25.8688	122.877	14.5512	518.992	38.8032	140.661	161.68	771.213	1.6168	8.08399	727.559	101.858	45.2704	97.0079	37.1864	101.858	90.5407	1013.73	1555.36	887.622	0	109.942	0	189.165	1088.11	0	11.3176	63.0551	190.782	37.1864	4523.8	35.5696	172.997	648.336	61.4383	17.7848	54.9712	108.326
TCGA-BQ-5889	329	1	6871.08	1193.66	2347.65	421.179	2709.33	445.732	303.136	63.2713	143.541	82.1583	204.923	169.038	1672.44	296.525	974.567	133.153	1278.65	16.9983	9.44348	280.471	39.6626	130.32	60.4383	123.71	125.598	195.48	1484.51	57.6052	850.857	2.83304	115.21	1.8887	356.963	440.066	2.83304	450.454	130.32	203.979	118.988	1459.96	426.845	97.2678	247.419	52.8835	92.5461	263.473	101.99
TCGA-BQ-5890	233	0	445.852	1102.12	1409.13	2.58715	4280	260.439	728.713	32.7705	570.035	45.7063	156.091	172.476	551.062	57.7796	372.549	419.98	601.08	0	0	1660.09	51.7429	60.3668	290.623	104.348	143.155	74.1649	994.327	101.761	2432.78	12.9357	74.1649	3.44953	258.715	464.824	0.862382	21.5596	104.348	84.5135	139.706	1334.11	42.2567	255.265	444.127	27.5962	60.3668	112.11	188.862
TCGA-BQ-5892	364	0	36860.8	2069.38	698.415	13.8574	3201.07	338.122	1131.69	1815.32	693.796	87.7638	141.346	0	276.225	128.412	223.567	91.4591	638.366	3.69532	1.84766	1286.89	70.211	62.8204	72.0587	60.9727	181.071	49.8868	238.348	456.372	1573.28	21.2481	43.42	2386.25	87.7638	676.243	2.77149	38.8008	42.4962	147.813	73.9064	834.218	182.918	248.51	55.4298	55.4298	18.4766	69.2872	35.1055
TCGA-BQ-5893	241	1	16087.8	709.08	2334.84	5.39225	11786.6	174.349	917.58	72.7953	27.8599	41.3406	2.69612	5.39225	828.608	267.815	1206.96	68.3018	344.205	5.39225	8.98708	105.149	58.416	36.847	245.347	145.591	1373.23	112.338	1149.45	711.776	1680.58	3.59483	25.1638	6.29095	238.158	452.949	3.59483	26.9612	148.287	17.9742	97.0604	3671.22	35.0496	10.7845	571.578	28.7586	27.8599	214.791	89.8708
TCGA-BQ-5894	84	0	10072.1	1119.77	2677.66	54.6461	7271.77	318.29	142.847	269.396	29.7198	86.2833	26.8437	2.87611	3019.92	441.962	1114.01	134.219	723.821	11.5044	0	232.965	464.013	69.0267	3.83482	121.755	706.565	91.0769	2206.94	336.505	556.048	6.71093	41.2243	48.8939	92.0356	457.302	0	73.8202	104.499	26.8437	87.2421	1299.04	88.2008	50.8113	208.997	16.298	44.1004	93.953	71.9028
TCGA-BQ-7044	3760	0	1191.34	680.372	1247.2	18.3142	3226.04	489.904	994.46	7.32567	266.471	84.2453	458.77	39.3755	566.824	26.5556	311.341	41.2069	567.74	1.83142	1.83142	847.947	260.061	51.2797	510.05	149.261	226.18	108.969	448.698	1307.63	1008.2	0	74.1725	0.915709	51.2797	1426.68	1.83142	113.548	115.379	45.7855	101.644	700.518	60.4368	148.345	120.874	28.387	68.6782	90.6552	82.4138
TCGA-BQ-7045	1468	1	1068.24	853.995	1523.5	11.9024	1913.31	437.412	958.141	11.9024	202.34	17.8536	508.826	124.975	541.558	29.7559	464.192	104.146	663.557	14.878	26.7803	258.876	116.048	47.6095	821.263	119.024	327.315	116.048	476.095	612.972	529.655	5.95118	80.341	2.97559	193.413	1365.8	0	53.5607	113.072	11.9024	98.1945	1151.55	47.6095	44.6339	437.412	41.6583	68.4386	104.146	196.389
TCGA-BQ-7048	2839	0	20851.7	834.502	1658.11	38.1176	5243.89	247.764	518.671	84.4031	181.058	92.5712	383.898	106.185	1584.6	23.1428	409.764	138.857	460.133	10.8907	0	171.529	78.9578	16.3361	1238.82	88.4872	58.5377	80.3191	1471.61	830.418	1543.76	6.80671	92.5712	1.36134	215.092	20.4201	5.44536	54.4536	106.185	168.806	61.2603	1995.73	61.2603	78.9578	142.941	103.462	28.5882	96.6552	81.6805
TCGA-BQ-7053	1516	0	3484.61	66.7385	3325.18	63.6487	1447.85	402.285	635.869	10.5051	300.323	24.718	373.859	76.0077	387.454	70.4462	208.249	68.5923	418.351	1.85385	9.88718	757.605	10.5051	47.5821	383.128	90.8385	92.6923	95.1641	635.869	485.09	680.98	7.41539	167.464	3.70769	281.785	10937.7	0	84.041	119.264	111.849	74.7718	2993.96	75.3898	406.61	157.577	85.2769	33.9872	229.259	14.2128
TCGA-BQ-7055	799	0	34735.7	43.7573	1878.54	716.714	1878.54	279.141	336.478	113.165	167.485	40.7395	585.442	3.01774	473.785	52.8105	184.082	33.1952	1072.81	0	6.03548	129.763	18.1065	16.5976	0	57.3371	99.5855	105.621	300.265	6.03548	1021.51	114.674	221.804	0	170.502	703.134	1.50887	43.7573	134.29	27.1597	64.8814	1373.07	15.0887	7.54435	60.3548	36.2129	36.2129	206.715	87.5145
TCGA-BQ-7056	612	0	4802.48	10.3382	2854.13	9.54293	1636.61	616.314	941.569	3.18098	226.645	23.0621	899.421	497.027	663.233	98.6103	351.498	47.7146	115.31	0	9.54293	1308.97	175.749	46.1242	595.638	112.925	69.1862	72.3672	1486.31	447.722	765.025	7.1572	124.058	2.38573	438.179	1428.26	2.38573	27.8335	340.364	227.44	174.158	1728.86	77.9339	567.009	256.864	135.191	57.2576	514.523	171.773
TCGA-BQ-7058	343	1	12235.2	2289.91	1090.36	3.25967	3432.43	451.464	919.226	22.8177	471.022	22.8177	174.392	327.596	531.325	138.536	171.132	94.5303	505.248	1.62983	1.62983	2298.06	57.0441	159.724	76.6021	130.387	166.243	102.679	619.336	1015.39	1171.85	1.62983	130.387	0	409.088	661.712	0	39.116	197.21	65.1933	197.21	2007.95	21.1878	226.547	376.491	66.8231	58.674	122.237	330.856
TCGA-BQ-7060	214	0	2045.95	1701.6	575.801	1.61289	1029.02	380.642	1083.86	4.03222	558.866	32.2578	268.546	45.1609	508.866	58.064	141.128	117.741	783.057	0	0	687.897	9.67733	16.1289	41.1287	79.838	145.966	80.6444	278.223	1233.05	339.513	2.41933	160.482	2.41933	233.869	1813.69	0	75.8058	101.612	58.8704	65.322	1604.02	50.806	198.385	231.449	74.1929	41.9351	85.4831	15.3224
TCGA-BQ-7061	218	0	9240.93	1296.29	704.68	2.69219	4241.54	340.562	466.421	45.7672	469.787	21.5375	623.914	49.1324	808.329	168.935	218.74	224.125	329.12	3.36523	4.71133	1147.54	131.244	39.7098	61.9203	116.437	109.707	41.7289	278.641	730.256	1360.23	10.0957	41.7289	2.01914	148.743	1005.53	0.673047	35.6715	115.091	120.475	111.053	596.32	40.3828	154.801	50.4785	39.7098	54.5168	137.975	76.7273
TCGA-CJ-4634	3498	0	73472.1	102.299	1552.72	26.9625	2589.19	551.938	1049.95	1741.46	1601.1	115.78	772.397	308.483	479.774	143.536	439.33	79.3015	713.714	32.5136	293.416	1958.75	90.4037	221.251	2604.26	183.979	249.007	283.106	575.729	90.4037	1383.81	41.2368	70.5783	532.906	582.866	3383.8	15.0673	224.423	426.642	220.458	309.276	344.169	94.3688	207.77	40.4438	118.952	79.3015	392.542	173.67
TCGA-CJ-4636	1924	0	124223	839.747	1353.57	35.956	3222.12	1591.34	849.026	898.901	283.009	156.583	328.244	302.727	468.588	157.743	828.149	99.749	1481.16	170.501	81.191	2835.89	128.746	279.529	1151.75	376.958	387.397	349.121	541.66	715.641	1395.33	150.783	61.4732	2644.51	462.789	3302.16	0	342.162	402.476	318.965	237.774	595.014	235.454	447.711	68.4325	148.464	357.241	539.341	148.464
TCGA-CJ-4638	431	1	67020.3	228.667	1129.88	14.9455	4099.56	1389.93	811.542	2078.92	648.636	67.2549	140.488	659.098	1141.84	67.2549	1108.96	88.1786	1932.46	138.993	1658.95	4677.95	230.161	297.416	186.819	399.046	391.573	328.802	808.553	784.641	1528.93	7371.14	112.092	4411.92	732.331	5274.28	29.8911	176.357	1128.39	703.935	443.882	1125.4	173.368	1097	370.649	517.115	394.562	508.148	41.8475
TCGA-CJ-4639	3229	0	155074	35.6746	1467.58	12.3016	5238.02	467.461	1030.87	7026.67	762.699	257.103	569.564	86.1112	310	135.318	864.802	130.397	1087.46	244.802	226.349	1952.26	98.4128	317.381	891.866	121.786	301.389	264.484	437.937	333.373	4114.89	79.9604	39.3651	3870.08	634.763	3149.21	223.889	666.747	319.842	378.889	254.643	455.159	296.469	266.945	55.3572	206.667	88.5715	382.58	178.373
TCGA-CJ-4641	1661	1	62626	1081.12	1170.99	23.6013	3052.73	538.291	655.389	1062.97	924.081	186.087	80.789	82.6045	482.011	333.141	730.732	105.298	1395.2	35.4019	70.8038	1367.06	53.5567	305.001	354.927	157.039	368.543	282.308	643.589	435.716	778.842	8.16967	53.5567	1206.39	619.08	2004.29	4.53871	949.498	327.695	363.097	265.06	686.253	692.607	404.853	138.884	138.884	131.623	378.528	214.227
TCGA-CJ-4643	1793	0	307272	3.00642	976.333	49.6059	2682.47	516.352	853.07	2664.44	823.758	133.034	605.793	181.137	596.773	121.76	469.001	87.9377	958.295	235.252	568.964	1755.75	130.779	148.818	3328.1	145.811	234.5	397.598	345.738	172.117	1195.05	273.584	83.428	2141.32	691.476	12318	2038.35	226.984	375.05	330.706	292.374	481.778	323.941	360.77	54.1155	130.779	101.467	453.969	253.291
TCGA-CJ-4869	2554	0	87253.9	247.524	2144.09	6.68984	4324.98	462.435	642.224	2478.58	890.585	273.447	71.9157	5.01738	502.574	97.0026	205.712	151.358	1656.57	14.2159	0.83623	919.853	59.3723	112.891	377.14	69.4071	226.618	60.2085	1411.56	137.142	1630.65	7832.13	56.8636	1830.51	142.995	145.504	23.4144	108.71	62.7172	135.469	81.9505	699.924	243.343	168.918	163.901	53.5187	21.742	139.65	91.149
TCGA-CJ-4870	1498	0	375344	1.13372	1545.26	2.26744	12670.5	117.907	1222.15	8762.52	1289.04	492.034	349.186	96.3662	1452.29	70.2906	431.947	117.907	685.9	284.564	39.6802	680.232	38.5465	151.918	2338.86	91.8313	166.657	38.5465	879.766	236.947	6954.24	588.401	57.8197	6303.48	196.134	1784.47	1004.48	15.8721	72.5581	112.238	99.7673	697.238	35.1453	177.994	119.041	31.7442	30.6104	78.2267	77.0929
TCGA-CJ-4871	2423	0	183862	121.655	1753.86	6.45141	5680.93	162.207	646.063	1339.13	700.439	193.542	561.273	50.6897	373.26	283.862	235.016	156.677	563.116	290.313	242.389	558.508	157.599	47.0031	3695.74	43.3166	148.382	38.7085	1311.48	48.8464	2475.5	187.091	54.3762	138.245	128.107	355.749	437.774	35.9436	62.6709	238.702	94.9279	485.699	54.3762	148.382	62.6709	10.1379	23.9624	154.834	137.323
TCGA-CJ-4872	1435	0	349251	88.591	2808.34	30.1209	8657.11	492.566	882.367	2119.98	334.874	290.579	431.438	227.679	811.494	648.486	561.667	117.826	1030.31	167.437	158.578	1069.29	45.1814	93.0206	2343.23	115.168	127.571	243.625	1769.16	164.779	3223.83	489.022	70.8728	1108.27	544.835	2617.86	251.598	639.627	151.491	347.277	205.531	604.191	157.692	292.35	81.5037	54.0405	115.168	354.364	214.39
TCGA-CJ-4874	2283	0	282925	29.2641	1854.61	6.40152	4920.94	90.5357	1772.31	3348.91	940.109	99.6808	194.789	29.2641	306.358	41.1526	227.711	109.74	1183.37	21.9481	106.997	822.138	39.3236	76.8182	1828.09	65.8442	205.763	34.7511	761.781	274.351	2898.06	1165.08	75.9037	967.544	133.517	2941.95	953.826	52.1266	80.4762	100.595	90.5357	309.102	104.253	335.622	23.7771	55.7846	15.5465	86.8777	121.629
TCGA-CJ-4875	3554	1	119542	69.3511	1843.4	0	4892.61	2177.85	639.82	3259.5	1108.5	117.449	486.576	438.478	846.755	192.393	3562.63	89.4853	1596.19	3378.07	721.475	1770.69	136.465	942.952	3100.67	511.185	391.498	583.892	1171.14	319.91	2351.23	425.055	96.1967	6177.84	870.245	19517.9	317.673	304.25	623.042	316.554	502.236	909.395	460.849	1115.21	91.7225	308.724	434.004	420.581	352.348
TCGA-CJ-4876	1955	0	71217.5	13.1242	1421.16	6.5621	2928.57	1019	1016.19	14386.9	841.824	184.676	238.111	135.929	674.022	271.858	233.423	65.621	1198.05	11.2493	63.7461	2488.91	16.874	225.924	1054.62	99.369	277.483	179.052	862.448	41.2475	1165.24	175.302	84.3699	952.442	685.271	1787.7	926.194	236.236	545.592	311.231	212.8	294.357	231.548	1056.5	74.058	205.3	105.931	404.038	217.487
TCGA-CJ-4878	2186	0	101517	3.58551	1961.27	5.97585	3762.4	633.44	1008.72	1504.72	451.774	294.012	752.957	726.664	1560.89	141.03	2092.74	53.7827	1082.82	1398.35	709.931	2334.17	54.9778	664.515	17210.5	270.109	298.793	506.752	1046.97	145.811	1523.84	106.37	96.8088	2974.78	1044.58	10719.5	376.479	109.956	553.364	795.984	476.873	172.105	157.763	95.6136	84.8571	264.133	113.541	818.692	180.471
TCGA-CJ-4886	1952	0	281656	101.311	2527.57	20.7817	4293.15	320.384	805.29	3196.05	400.047	243.319	285.748	117.763	683.197	217.342	265.832	97.847	934.309	41.5633	245.916	1158.58	75.3335	169.717	1741.33	115.165	163.656	161.058	760.263	161.924	1767.31	13.8544	66.6745	189.633	445.074	1552.56	135.947	245.916	142.008	254.575	142.874	387.059	64.0768	248.514	45.0269	75.3335	69.2722	292.675	135.947
TCGA-CJ-4890	3519	0	74637.9	131.86	2464.65	25.2326	3970.47	390.698	227.093	474.535	180.698	171.744	78.1395	91.9767	696.744	367.907	770	150.581	1249.42	113.14	95.2326	470.465	261.279	142.442	1667.79	111.512	188.837	192.093	1068.72	79.7674	1108.6	24.4186	48.0233	548.605	603.953	230.349	231.977	861.163	168.488	391.512	134.302	560.814	277.558	153.023	68.3721	38.2558	45.5814	446.86	100.93
TCGA-CJ-4897	3341	0	184710	171.704	1378.59	29.7538	5757.36	281.421	653.343	3787.41	552.305	65.0864	943.443	44.0108	290.099	165.505	194.019	155.587	592.596	29.1339	11.1577	1002.33	30.3736	84.3024	3875.43	115.916	215.715	57.0281	505.194	92.9806	2993.35	36.5724	81.8229	3360.32	166.125	2183.18	139.471	48.3499	114.676	154.348	95.46	351.467	28.514	180.382	53.3089	47.1102	47.1102	105.378	83.0626
TCGA-CJ-4900	1714	1	51281.6	392.954	1485.72	4.41521	4917.44	713.057	685.461	1250.61	604.884	300.234	306.857	179.92	1002.25	217.449	1422.8	128.041	1400.73	247.252	3.31141	1194.31	69.5396	330.037	1800.3	158.948	273.743	312.376	1295.86	140.183	1316.84	194.269	56.2939	2855.54	894.08	6938.5	590.534	1773.81	607.091	559.628	333.348	1420.59	234.006	282.573	219.657	312.376	184.335	366.462	416.134
TCGA-CJ-4907	1499	0	221242	31.4822	1902.11	54.1787	3928.69	342.644	379.251	6341.84	901.27	285.536	538.126	82.7323	322.876	342.644	508.841	183.036	642.823	87.1252	46.1251	1635.61	171.322	104.697	2467.33	94.4467	216.715	136.911	692.609	45.393	2531.02	457.59	82.7323	1243.18	423.18	3180.44	429.037	38.0715	164.733	169.125	174.983	505.18	84.1966	238.679	46.8573	75.4109	48.3215	311.894	159.608
TCGA-CJ-4916	1373	0	89610.7	125.005	1024.59	10.4171	4750.93	664.461	659.996	2779.87	912.982	220.991	169.65	206.109	889.916	231.408	788.721	128.725	1676.41	123.517	7.44077	1613.9	128.725	384.688	2349.05	284.237	359.389	399.569	651.067	95.2418	1740.4	120.54	53.5735	517.877	1103.47	3567.1	117.564	1075.94	587.821	584.844	385.432	447.934	898.101	551.361	90.7774	203.133	119.796	470.257	219.503
TCGA-CJ-4918	93	1	247891	252.082	3556.87	22.5228	7297.39	311.854	474.712	600.32	144.666	190.578	131.672	70.1672	812.554	455.654	329.18	135.137	493.769	181.049	228.693	485.107	571.733	42.4468	2585.79	75.3648	111.748	166.322	1535.02	4.33131	3422.6	19.0578	47.6444	5475.64	311.854	191.444	60.6383	220.031	181.049	245.152	130.806	775.305	42.4468	190.578	90.0912	21.6566	38.9818	280.669	109.149
TCGA-CJ-4920	139	1	202054	398.789	1945.83	0.925265	5212.94	652.312	951.172	4924.26	927.115	231.316	276.654	374.732	803.13	365.48	1495.23	105.48	584.767	253.523	181.352	1176.94	39.7864	173.95	2037.43	136.014	236.868	263.7	735.586	161.921	2009.68	55.5159	46.2632	413.593	465.408	3071.88	231.316	287.757	214.661	276.654	168.398	365.48	67.5443	222.989	151.743	69.3949	99.0033	359.928	282.206
TCGA-CJ-5671	3987	0	57682.6	375.286	3534.99	16.6794	6958.44	316.909	267.913	377.371	63.5902	428.452	112.586	27.104	717.214	978.872	602.543	211.62	803.738	56.293	60.4628	896.518	510.806	22.9342	2510.25	114.671	140.732	118.841	2157.9	1.04246	1849.33	778.719	41.6985	1455.28	88.6093	95.9065	8.3397	742.233	39.6136	166.794	84.4394	605.671	105.289	90.6942	62.5477	21.8917	31.2739	128.223	89.6518
TCGA-CJ-5672	1972	1	57339.8	958.391	1484.87	8.46885	2436.21	276.649	688.8	2710.03	351.457	169.377	249.831	118.564	392.39	118.564	245.597	204.664	1081.19	167.966	2.82295	608.346	158.085	149.616	1458.05	36.6983	186.315	90.3344	913.224	71.9852	774.9	3029.03	84.6885	3101.01	166.554	254.065	22.5836	162.32	146.793	191.961	124.21	436.146	245.597	194.784	379.687	32.4639	73.3967	98.8032	60.6934
TCGA-CJ-5675	3936	0	34153.4	64.8575	842.294	32.4287	3940.09	104.967	882.403	4103.09	1476.36	151.05	138.249	76.8049	253.456	36.6957	223.588	89.6057	1546.34	7.68049	148.489	566.65	48.6431	76.8049	2575.52	60.5905	224.441	29.8686	803.038	302.953	1890.25	7.68049	95.5794	1152.93	93.8727	1703.36	261.137	52.0567	98.1396	218.467	113.501	913.125	181.772	207.373	364.397	22.1881	29.8686	85.3388	88.7523
TCGA-CJ-5676	4067	0	100320	154.581	3666.55	32.5433	8541.27	277.974	368.825	466.455	357.977	336.281	62.3747	20.3396	775.616	478.658	993.928	157.293	985.792	65.0867	16.2717	1373.6	204.752	58.3068	3659.77	69.1546	164.073	88.1382	1783.1	29.8314	2547.87	1415.64	50.171	1859.04	225.091	43.3911	51.527	126.105	81.3584	276.618	128.817	641.375	202.04	391.876	117.97	36.6113	24.4075	149.157	142.377
TCGA-CJ-5677	782	1	45915.2	74.0733	2172.39	2.55425	5394.58	213.28	675.599	572.152	296.293	183.906	31.9281	8.93988	1229.87	291.185	236.268	108.556	600.249	30.651	2.55425	453.38	476.368	43.4223	374.198	52.3621	167.303	56.1935	1597.68	0	1123.87	459.765	38.3138	2661.53	189.015	1607.9	11.4941	31.9281	84.2903	358.872	48.5308	657.72	342.27	208.171	196.677	22.9883	89.3988	141.761	66.4105
TCGA-CJ-5682	3736	0	152964	71.7223	1695.81	55.9191	5379.17	167.757	825.414	1466.05	418.178	168.973	317.28	99.6818	485.037	370.768	630.913	100.897	1036.93	0	29.1752	1205.91	30.3908	75.3692	848.511	100.897	179.914	42.5471	914.155	47.4097	2344.95	31.6064	83.8786	10624.6	119.132	1030.86	9.72506	19.4501	91.1724	98.4662	75.3692	396.296	64.4285	442.49	111.838	13.372	36.469	111.838	102.113
TCGA-CJ-5683	1889	0	153902	65.1638	2014.99	337.019	4782.41	342.11	806.402	3870.12	2017.02	105.891	435.783	46.8365	478.546	76.3638	359.419	104.873	795.202	49.891	372.655	1502.84	76.3638	96.7275	2094.4	100.8	247.419	82.4729	767.711	357.383	2765.39	123.2	73.3092	2319.42	269.819	882.766	8.14547	62.1092	164.946	202.619	113.018	732.074	32.5819	144.582	178.182	62.1092	42.7637	156.8	128.291
TCGA-CJ-5684	2231	0	140688	37.8725	2101.92	49.2342	7684.33	282.15	828.46	7160.74	395.767	341.799	270.788	124.032	773.545	137.288	531.162	103.203	1092.62	47.3406	3.78725	1113.45	69.1173	85.2131	2187.14	79.5322	213.98	48.2874	749.875	417.544	4812.65	4153.66	51.1278	2074.47	161.905	1614.31	1069.9	117.405	104.149	245.224	61.5428	545.364	135.394	215.873	89.9471	54.9151	36.9257	119.298	89.9471
TCGA-CJ-5686	2038	0	70496.3	9.42881	1390.39	23.9347	3944.14	385.131	776.064	1428.1	737.623	90.6617	130.553	49.3199	344.514	211.786	380.779	137.08	845.692	116.772	251.677	1053.13	142.157	97.1893	1715.32	105.893	195.829	113.871	844.241	257.479	2135.99	75.4305	63.1005	306.799	253.853	540.343	509.156	272.71	98.6399	301.722	97.1893	628.104	81.2328	232.819	264.007	68.9029	34.0888	184.224	116.772
TCGA-CJ-5689	0	1	193974	34.1256	2673.49	297.38	3091.77	128.702	578.184	1685.8	739.062	307.13	206.703	29.2505	482.633	361.731	316.88	60.451	805.363	44.8507	53.6259	336.38	445.582	22.4254	1070.57	39.0006	132.602	44.8507	1365.02	108.227	813.163	1640.95	77.0262	2054.36	117.002	710.786	1957.83	231.079	77.0262	81.9013	54.6009	663.986	37.0506	195.978	64.351	39.0006	20.4753	117.977	104.327
TCGA-CJ-6027	3615	1	44088.5	850.969	1418.58	3.59818	6844.63	205.096	346.325	397.599	101.649	115.142	5.39727	85.4567	630.581	617.087	742.124	108.845	786.202	107.945	3.59818	365.215	426.384	31.4841	1770.3	47.6758	116.041	104.347	1565.21	2.69863	1167.61	1256.66	43.1781	2602.38	117.84	162.818	200.598	460.567	149.324	367.914	163.717	633.279	84.5572	263.566	71.064	17.9909	43.1781	162.818	59.3699
TCGA-CJ-6028	1625	1	77117.6	133.283	1728.24	2.22138	4902.59	181.043	235.467	553.125	302.108	136.615	224.36	32.2101	590.888	279.894	263.234	107.737	847.458	108.848	183.264	881.889	211.031	74.4164	1724.9	107.737	106.626	64.4201	757.492	25.5459	1567.19	751.938	47.7598	2463.51	181.043	1351.71	89.966	472.044	83.3019	245.463	215.474	432.059	159.94	173.268	74.4164	21.1031	48.8704	186.596	45.5384
TCGA-CJ-6032	3639	0	95586.7	44.6628	1881.05	4.46628	1752.27	196.517	1799.91	13512	2574.81	156.32	284.353	42.4297	527.766	128.034	110.168	94.5364	544.887	270.955	138.455	1409.11	78.9044	58.8061	1624.24	93.792	136.966	72.9493	1537.89	142.921	946.108	1219.3	65.5055	656.544	189.817	1483.55	574.662	55.8286	103.469	195.772	72.2049	273.932	113.146	171.208	122.078	90.8145	20.8427	116.868	124.312
TCGA-CW-5581	2799	0	120088	4230.69	1009.18	325.569	3039.5	175.175	865.621	2812.2	1218.53	149.54	622.085	11.1087	218.755	100.832	186.284	170.048	769.061	156.376	27.3444	1170.68	72.6335	41.8711	611.831	38.453	158.939	32.4715	530.652	682.755	911.764	1767.99	77.7606	6623.32	113.65	877.584	1.70902	44.4346	67.5064	133.304	68.361	812.641	42.7256	203.374	80.3241	22.2173	30.7624	88.8692	67.5064
TCGA-CW-5584	164	1	103624	57.298	1475.42	96.901	2468.87	139.032	1236.12	3888.68	657.242	240.989	239.303	50.557	530.006	201.386	397.715	85.1044	590.675	136.504	32.0195	904.971	153.356	46.344	2244.73	42.1309	138.189	25.2785	674.094	212.34	923.509	1792.25	69.0946	4171.8	80.0486	1907.69	187.904	17.695	78.3634	118.809	53.9275	522.423	58.1406	94.3731	42.9735	30.3342	11.7966	72.4651	102.799
TCGA-CW-5587	2226	0	91155.2	3.98622	895.304	40.6594	2171.69	194.527	908.857	7164.83	944.733	86.1023	218.445	63.7795	277.441	190.541	150.679	109.222	887.332	4.78346	0	1137.67	20.7283	86.1023	835.511	78.1299	161.84	52.6181	526.181	23.1201	1368.07	588.366	69.3602	559.665	139.518	2347.08	470.374	90.0885	118.789	130.748	70.9547	239.173	98.8582	257.51	55.0098	39.0649	20.7283	100.453	78.9271
TCGA-CW-5588	2017	0	165847	735.433	2108.93	72.5075	8997.14	79.7582	485.8	975.743	119.119	304.531	132.585	40.397	1308.24	342.857	189.555	188.519	473.37	36.2537	39.3612	1441.86	207.164	13.4657	1772.29	38.3254	174.018	13.4657	1043.07	281.743	3252.48	182.304	36.2537	187.484	80.794	1084.5	1.03582	22.7881	35.2179	170.91	48.6836	671.212	41.4328	140.872	26.9313	4.14328	22.7881	58.006	84.9373
TCGA-CW-5589	2378	0	194302	462.562	1464.06	98.9345	5238.32	156.212	968.517	362.76	468.637	293.332	733.33	42.5245	405.284	168.362	331.517	105.877	668.242	78.1062	145.798	795.815	101.538	57.2779	3409.77	102.406	184.851	45.9959	643.074	58.1457	3368.11	162.287	72.0312	345.403	145.798	610.096	1572.54	42.5245	91.1239	124.102	58.1457	723.784	66.8242	210.019	67.692	37.3174	21.6962	78.1062	91.9917
TCGA-CW-6090	2552	0	33631	369.589	4706	12.1309	22588.6	172.259	580.668	3526.06	112.413	330.77	72.7857	88.9603	555.597	407.6	1137.07	156.894	897.69	135.058	214.313	269.307	677.716	107.561	1629.59	63.8896	203.8	107.561	1758.99	0	7243.79	7.27857	38.0103	1631.21	145.571	1615.03	819.243	88.1515	126.971	282.247	72.7857	1691.86	38.819	185.199	50.1412	27.4968	33.9666	94.6214	142.336
TCGA-CZ-4854	1404	1	58790.3	357.102	1158.48	6.88205	9524	934.43	368.572	988.722	214.873	129.994	142.994	114.701	1254.83	293.634	1266.3	48.1744	449.627	2035.56	279.105	1679.22	182.757	174.345	2521.89	224.049	250.813	251.577	828.905	10.7054	3064.81	924.489	42.8217	1847.45	403.747	2852.23	271.459	581.151	425.158	241.637	336.456	560.505	269.165	527.624	77.9966	76.4673	142.229	473.332	189.639
TCGA-CZ-4856	18	0	429324	254.199	1829.51	5.08399	3549.35	57.3764	1985.66	2326.29	395.099	209.896	230.958	42.1245	222.969	187.381	106.764	95.8695	779.303	89.3329	56.6502	809.08	37.7668	41.3982	1709.67	34.1354	167.772	39.2193	1024.79	989.199	1699.5	435.044	45.0296	623.152	118.384	2059.02	770.587	42.8508	53.0187	119.837	36.3142	445.938	131.457	246.937	15.252	28.3251	18.8834	67.5444	32.6828
TCGA-CZ-4859	1787	0	155134	7.87148	760.254	1.31191	3517.9	89.8661	1797.98	2241.4	827.818	43.9491	468.353	38.7015	325.355	171.861	89.8661	188.26	745.167	1.96787	91.834	1266	4.5917	32.1419	1550.03	26.8942	214.498	13.7751	253.855	223.681	1490.33	666.452	74.7791	1277.15	64.9397	529.357	457.858	5.24765	163.989	55.1004	105.609	425.06	119.384	62.3159	274.19	35.4217	17.7108	35.4217	101.673
TCGA-CZ-4860	206	1	2140.34	25.7528	1787.43	0	74073.6	387.246	306.172	8626.23	17.1685	48.6442	193.623	25.7528	3263.93	681.018	5364.21	88.7041	658.127	113.503	9.53807	1170.32	392.969	22.8914	825.997	139.256	238.452	10.4919	3206.7	0.953807	11052.7	16190.9	47.6904	17.1685	256.574	79.166	59.136	720.124	71.5355	370.077	123.041	338.602	22.8914	408.229	136.394	10.4919	110.642	77.2584	59.136
TCGA-CZ-4861	446	1	51283.9	249.935	1457.65	3.5705	15666.4	282.069	625.729	947.967	253.505	95.5108	168.706	129.43	819.429	110.685	1922.71	99.0813	825.677	310.633	5.35574	665.897	87.4771	76.7657	2000.37	116.041	208.874	52.6648	969.39	172.276	3133.11	260.646	30.3492	1957.52	238.331	4097.14	79.4435	187.451	76.7657	330.271	193.699	1002.42	122.289	124.075	57.1279	51.7722	36.5976	323.13	96.4034
TCGA-CZ-4862	3271	0	72386.3	283.349	1150.18	12.8346	2766.35	496.601	471.919	3683.54	232.01	136.244	145.13	237.934	619.023	431.441	946.8	107.613	1410.82	348.509	77.995	912.245	244.845	159.939	1822.52	80.9568	302.107	235.96	561.761	125.384	848.072	664.438	88.855	696.031	719.726	1247.92	74.0459	1081.07	189.557	178.697	163.888	292.234	444.275	521.283	85.8932	73.0586	111.562	465.008	187.583
TCGA-CZ-4864	1315	1	80422.7	4.28005	538.675	11.0058	2105.78	801.592	1077.96	2328.35	642.619	207.277	549.069	326.506	645.064	175.482	1230.82	105.167	1710.8	12.2287	122.287	3457.67	7.94866	741.06	1416.08	224.397	453.685	258.026	310.609	363.804	1708.96	1444.82	98.4411	1057.17	487.314	6486.72	171.813	585.144	448.794	251.3	372.976	393.153	371.753	725.774	26.9032	172.425	97.8297	483.034	199.939
TCGA-CZ-5451	1929	0	95636.3	16.3591	1183.31	2.18121	4120.31	200.672	1137.5	2369.89	1511.58	81.7955	716.528	57.8021	527.853	103.608	476.595	76.3424	892.116	21.8121	100.336	903.022	20.7215	92.7015	1280.37	91.6109	191.947	57.8021	540.941	378.44	3274	191.947	62.1645	4113.77	118.876	8193.72	1551.93	39.2618	83.9767	100.336	82.8861	586.746	46.8961	215.94	57.8021	19.6309	21.8121	81.7955	34.8994
TCGA-CZ-5453	2419	1	90059.1	256.15	997.431	3.10484	3875.62	368.7	919.034	8404.81	1168.97	282.541	196.381	136.613	692.38	124.97	430.021	142.047	611.654	318.246	218.891	969.487	100.131	41.1392	2720.62	159.123	159.123	65.2017	410.616	694.709	2984.53	231.311	96.2502	373.357	210.353	555.767	117.984	9.31453	104.012	170.766	194.829	756.029	6.9859	171.543	120.313	73.74	49.6775	110.222	97.0264
TCGA-CZ-5455	561	1	142168	27.5496	1649.19	3.24113	2514.58	173.941	1118.19	1647.03	312.229	63.7422	335.997	46.4562	275.496	180.963	533.166	90.7516	942.628	55.0992	47.5365	1356.41	66.4431	97.774	1862.03	115.06	165.838	131.806	597.448	907.516	1349.93	91.2918	49.1571	2525.38	202.571	199.87	633.641	149.092	139.369	245.786	104.796	335.997	56.1796	372.19	27.0094	57.2599	39.9739	116.14	54.559
TCGA-CZ-5457	2754	0	134395	7.07647	2101	16.9835	9706.79	171.958	685.71	240.6	785.488	165.589	1154.17	16.2759	542.765	319.149	689.956	105.439	1113.84	87.0406	26.1829	917.11	94.8247	52.3659	2504.36	107.562	168.42	75.0106	963.107	17.6912	3703.82	9.19941	57.3194	17533.4	125.253	469.17	1397.6	51.6582	70.7647	82.087	103.316	927.017	46.7047	582.393	112.516	19.8141	73.5953	74.3029	84.21
TCGA-CZ-5458	2789	0	201598	74.7824	1217.88	25.1818	2968.4	191.535	718.827	5830.74	1159.13	338.81	551.711	45.0221	332.705	221.295	815.739	134.303	909.598	46.5482	44.259	605.127	9.92012	74.0193	3175.96	81.6502	212.901	61.0469	721.879	109.884	2618.91	4931.82	109.121	2055.75	179.325	836.342	122.094	100.727	77.8348	182.378	78.5978	957.673	93.8596	168.642	99.9642	41.2066	28.2342	106.069	112.937
TCGA-CZ-5459	1683	0	66370.5	1332.79	2509.19	45.998	11554.7	279.438	837.163	2227.45	641.672	311.636	675.02	188.592	746.317	332.335	2066.46	162.143	1414.44	1489.18	74.7467	626.722	20.6991	60.9473	2336.7	75.8966	220.79	109.245	1780.12	58.6474	3564.84	1032.65	75.8966	2496.54	177.092	919.959	763.566	177.092	105.795	361.084	144.894	1721.47	114.995	249.539	234.59	55.1976	28.7487	158.693	36.7984
TCGA-CZ-5461	330	1	232913	131.365	1237.57	0.650324	13233.4	83.8918	806.402	423.361	315.407	188.594	184.692	46.8233	894.846	225.012	312.806	106.653	568.383	18.8594	10.4052	942.97	44.8724	33.8169	835.667	66.3331	156.078	34.4672	978.738	138.519	3057.82	76.0879	35.7678	4082.09	74.7873	1620.61	1851.47	27.9639	39.0195	96.248	35.7678	361.58	35.7678	156.728	37.7188	12.3562	16.2581	79.9899	60.4802
TCGA-CZ-5463	662	0	53569.6	16.919	786.476	0	4994.69	347.095	1117.17	18658	378.883	98.9504	354.786	181.494	335.303	134.839	528.59	138.941	930.031	2.05079	10.7666	914.65	67.6759	96.3869	1830.84	96.8996	240.967	91.2599	255.835	1190.99	3723.2	7946.79	77.9298	11691	235.328	614.723	809.547	93.3107	152.784	218.921	208.155	842.873	61.5236	582.936	53.3204	72.8029	44.6046	269.166	58.4474
TCGA-CZ-5464	2128	0	105954	77.2182	1674.76	56.821	7874.8	308.144	255.694	988.539	513.574	202.516	207.615	127.483	1097.08	206.158	545.627	83.7745	1297.41	274.635	66.2911	1695.16	42.98	105.629	1406.68	124.569	137.682	168.277	1300.33	2.18542	2220.39	134.039	53.9071	33.5098	162.45	555.097	114.37	144.238	122.384	356.952	163.907	515.76	154.436	340.926	45.1654	59.0064	71.3904	215.628	151.523
TCGA-CZ-5466	685	0	50575.1	329.53	1033.25	14.4848	9767.62	354.879	529.904	1199.83	636.126	214.859	195.545	48.2828	774.939	293.318	581.808	109.843	710.965	45.8687	231.758	920.995	173.818	37.4192	1834.75	98.9798	136.399	90.5303	756.833	68.803	4374.42	39.8333	66.3889	2839.03	246.242	1252.94	165.369	170.197	86.9091	224.515	94.1515	844.95	126.742	142.434	100.187	77.2525	50.697	85.702	137.606
TCGA-CZ-5467	73	1	132738	71.004	1899.15	0.816138	6372.4	185.263	926.316	9480.26	226.886	300.339	274.222	110.995	1176.05	126.501	434.185	93.8558	754.111	470.095	205.667	899.384	44.0714	74.2685	2997.67	86.5106	124.053	86.5106	1119.74	109.362	5146.56	19.5873	62.8426	102.017	126.501	291.361	165.676	68.5556	57.9458	148.537	132.214	461.118	43.2553	147.721	79.9815	39.1746	25.3003	160.779	219.541
TCGA-CZ-5469	946	1	32066.9	573.545	2648.82	7.64727	12131.4	724.578	572.589	331.7	324.053	45.8836	57.3545	1.91182	1877.4	624.208	802.963	88.8995	688.254	69.7813	68.8254	1914.68	550.603	75.5168	219.859	175.887	424.423	169.196	1132.75	3.82363	2358.23	10.515	33.4568	2276.02	224.638	1186.28	0.955908	30.5891	138.607	325.009	235.153	896.642	78.3845	396.702	311.626	56.3986	102.282	197.873	109.929
TCGA-CZ-5982	2439	0	185478	147.756	2017.23	2.70286	3107.39	160.37	787.433	4488.55	242.356	129.737	290.107	124.331	896.448	64.8686	254.069	47.7505	480.208	29.7314	17.1181	962.217	31.5333	72.9772	3845.27	80.1848	107.213	106.312	1291.07	54.0572	1077.54	161.271	71.1753	604.539	200.912	1728.93	221.634	59.4629	118.926	264.88	66.6705	444.17	65.7695	88.2934	37.84	28.8305	23.4248	248.663	54.9581
TCGA-CZ-5986	373	0	169567	17.9814	744.942	0	4264.15	363.48	1402.55	1814.83	1057.05	75.7786	432.837	77.063	407.149	128.438	326.233	102.751	866.959	88.6224	395.59	1308.79	29.5408	118.163	2254.09	136.145	278.711	118.163	507.331	888.793	2135.93	10.2751	47.5222	8807.02	264.583	570.266	3466.55	46.2378	160.548	170.823	190.089	450.818	34.6783	475.222	34.6783	61.6504	65.5035	264.583	78.3474
TCGA-CZ-5987	445	1	42007.1	670.488	1480.45	0	3337.31	322.641	1225.03	1455.24	198.29	156.279	178.125	300.795	547.817	450.353	727.622	164.681	675.529	57.1343	146.197	1742.6	122.671	58.8147	1777.88	78.9797	137.794	87.3818	1248.55	756.189	808.282	15.1238	55.4539	4728.7	149.557	4883.3	132.753	97.4644	178.125	247.022	139.475	478.92	94.1035	233.578	104.186	35.2888	47.0518	213.413	179.805
TCGA-CZ-5989	1905	0	834008	4.15976	1532.18	0	2329.47	144.205	4215.22	714.092	526.903	23.572	323.075	67.9428	105.381	590.686	317.528	36.0513	1303.39	19.4122	350.806	492.238	257.905	149.751	1257.63	79.0355	314.755	146.978	372.992	2791.2	823.633	1272.89	56.8501	30118.1	330.008	23.572	24.9586	159.457	149.751	260.678	58.2367	305.049	16.639	816.7	1.38659	34.6647	149.751	951.199	79.0355
TCGA-DV-5566	1398	0	101482	679.226	2116.8	80.3385	4105.79	157.025	1016.4	5806.29	704.788	164.329	230.06	68.166	567.239	73.035	127.811	104.684	920.241	121.725	8.52075	1301.24	46.2555	41.3865	2264.09	104.684	88.8593	82.773	957.976	209.367	1908.65	342.047	80.3385	186.239	197.195	5332.77	10.9553	37.7348	91.2938	237.364	101.032	570.891	47.4728	327.44	68.166	41.3865	26.7795	110.77	75.4695
TCGA-DV-5568	370	0	89350	124.07	3863.61	7.17761	4871.55	324.018	422.454	853.11	602.919	457.316	401.946	50.2433	1033.58	300.434	512.686	357.855	675.721	255.318	369.134	776.207	283.003	49.2179	2131.75	65.6239	149.704	109.715	2780.81	42.0403	2302.99	382.464	75.8776	562.93	252.242	1943.08	187.643	243.013	107.664	413.225	73.8268	999.739	72.8015	184.567	249.166	41.0149	43.0657	250.191	134.324
TCGA-DV-5573	1130	0	42841.1	96.5728	969.272	179.856	2734.16	550.199	674.237	799.162	317.184	213.523	251.621	225.927	387.177	79.739	1149.13	98.3447	1308.61	7.9739	46.0714	1493.78	48.7294	258.709	865.611	117.836	317.184	137.328	856.751	466.03	1310.38	10.6319	95.6868	1058.76	514.759	1029.52	11.5179	299.464	256.051	226.813	173.654	772.582	355.281	194.032	87.7129	122.266	77.081	462.486	29.2376
TCGA-DV-A4VX	1626	1	16081	119.818	2197.6	8.45773	5934.51	782.34	952.905	219.901	713.269	40.879	212.853	840.135	2296.27	245.274	810.533	170.564	945.856	214.263	35.2406	3340.8	138.143	508.874	8650.85	487.729	221.311	201.576	928.941	456.718	2186.32	19.7347	94.4447	39.4694	644.197	644.197	0	156.468	297.43	273.467	312.936	668.161	188.889	706.221	263.599	160.697	304.478	341.129	432.754
TCGA-DW-5561	414	0	1504.74	2106.81	1322.78	2.67588	2773.99	2065.78	970.452	2.67588	106.143	40.1382	729.623	468.279	800.088	23.1909	541.419	46.3819	610.1	9.81155	10.7035	1967.66	20.5151	221.206	61.5452	565.502	297.914	371.947	519.12	1266.58	970.452	5.35176	157.877	27.6507	687.701	2452	2.67588	91.8718	365.703	25.8668	237.261	1279.96	141.822	1497.6	225.666	554.799	211.394	1389.67	50.8417
TCGA-DW-7834	3950	0	2603.88	742.541	1173.69	19.9608	2592.91	491.035	939.155	7.98431	352.308	42.9157	289.431	86.8294	1356.34	38.9235	383.247	59.8824	979.077	12.9745	3.99216	145.714	4.9902	31.9373	76.849	176.653	101.8	112.778	1054.93	1139.76	752.522	1.99608	157.69	4.9902	263.482	665.692	0	35.9294	117.769	16.9667	89.8235	1194.65	61.8784	551.916	329.353	218.571	107.788	194.618	90.8216
TCGA-DW-7837	1142	0	4569.76	1271.13	776.593	17.7073	2004.72	331.38	1315.4	5.05924	278.258	50.5924	284.582	189.721	695.645	39.2091	595.725	45.5331	498.335	3.79443	0	610.903	6.32405	26.561	22.7666	116.362	94.8607	190.986	314.937	1143.39	609.638	5.05924	91.0663	3.79443	187.192	1034.61	0	64.5053	144.188	18.9721	43.0035	1453.27	98.6551	432.565	149.247	245.373	78.4182	221.342	125.216
TCGA-DW-7839	419	0	1859.15	225.157	1047.16	0	2310.18	516.788	2132.91	2.85913	12.8661	4.2887	317.364	223.727	452.458	134.379	351.673	113.651	205.858	15.0105	37.1687	360.966	2.85913	135.809	158.682	144.386	164.4	184.414	561.105	1765.52	1212.99	1.42957	199.425	2.14435	291.632	3133.61	12.8661	17.8696	213.005	4.2887	229.445	2127.91	15.7252	214.435	250.174	80.0557	110.077	220.868	289.487
TCGA-DW-7840	114	0	3395.73	2741.07	960.75	2.4987	2401.25	1239.36	1284.33	13.7428	193.649	26.2363	324.831	372.306	2086.41	118.688	785.841	56.2207	750.859	6.24675	17.4909	894.535	18.7402	94.9506	206.143	323.582	118.688	294.847	382.301	1236.86	657.158	4.9974	121.187	2.4987	217.387	3638.11	0	66.2155	197.397	28.735	89.9532	1318.06	122.436	547.215	237.376	473.504	208.641	306.091	203.644
TCGA-DW-7963	1240	0	4800.27	1289.13	1377.28	0	1766.59	301.164	837.384	0	334.219	40.4001	279.128	66.1093	657.42	77.1275	547.238	121.2	811.675	7.34547	3.67274	899.821	44.0728	29.3819	128.546	139.564	161.6	121.2	422.365	1182.62	554.583	3.67274	154.255	0	444.401	1263.42	0	110.182	194.655	88.1457	95.4912	1469.09	51.4183	135.891	242.401	132.219	132.219	227.71	139.564
TCGA-DZ-6134	1856	0	4476.46	746.186	564.077	32.8716	1515.38	174.22	795.493	11.8338	232.731	61.1412	261.001	48.65	249.167	51.9371	101.902	166.988	481.898	0.657432	3.94459	894.765	46.0203	26.2973	63.7709	92.0405	159.756	35.5013	230.759	2581.08	493.074	1.31486	122.282	0.657432	113.078	112.421	0	51.2797	58.5115	53.9094	40.7608	1217.56	53.9094	98.6148	135.431	23.6676	26.9547	71.0027	47.9926
TCGA-EU-5905	119	0	51550.8	1091.26	2094.37	19.7582	10610.2	232.539	396.685	804.008	98.7912	63.8343	349.569	37.9966	884.561	504.595	513.714	351.089	463.559	16.7185	106.391	717.376	130.708	59.2747	4349.85	37.9966	285.735	51.6754	1565.46	0	5757.25	30.3973	79.033	180.864	177.824	658.101	18.2384	54.7151	47.1158	179.344	115.51	1126.22	345.009	256.857	85.1124	4.55959	36.4768	103.351	85.1124
TCGA-EU-5906	206	0	383510	159.068	1545.57	26.1157	3053.16	204.771	1213.19	2582.48	1047.6	254.034	508.662	32.6446	327.04	118.114	203.584	114.553	759.135	335.349	217.235	1244.65	14.2449	217.235	1656.57	77.16	170.939	80.1277	506.882	271.841	1360.39	472.456	55.7926	423.786	202.99	63.5086	421.412	39.1735	82.5018	139.481	65.8827	481.953	37.9864	281.931	61.728	47.4831	26.7092	159.068	100.308
TCGA-EU-5907	127	0	16727.5	282.958	1162.05	0	3803.45	166.204	798.052	2439.48	957.388	74.1735	799.426	97.5244	659.32	122.249	754.097	100.272	478.007	100.272	6.86792	879.094	45.3283	67.3056	4248.49	54.9433	133.238	32.966	1418.91	693.66	2226.58	409.328	104.392	6763.53	85.1622	1758.19	298.068	28.8453	127.743	118.128	189.555	171.698	38.4603	109.887	53.5698	27.4717	28.8453	96.1509	107.14
TCGA-EV-5902	578	0	1319.42	3528.95	1178.94	2.62571	3493.51	892.085	724.04	7.87713	80.7406	9.18999	836.945	223.185	1079.17	8.53356	832.35	83.3663	229.75	0	150.322	492.977	232.375	70.8942	359.066	108.311	110.936	91.8999	414.862	1008.27	1328.61	2.62571	137.193	7.2207	399.108	6412.64	0	28.2264	248.786	30.8521	280.951	1132.99	43.9807	240.909	242.222	91.2434	79.4277	311.147	296.705
TCGA-F9-A4JJ	325	1	5285.91	8.01068	1824.15	3.43315	7316.04	817.09	271.219	216.288	1.14438	50.3529	91.5507	1.14438	3811.94	328.438	1835.59	159.069	696.93	44.631	0	541.293	471.486	83.54	214	144.192	769.026	305.55	1305.74	948.694	547.015	17.1658	73.2405	9.15507	449.743	1988.94	0	431.433	314.705	20.5989	119.016	1131.8	415.411	54.9304	410.834	43.4866	93.8394	280.374	86.9731
TCGA-F9-A7Q0	398	0	1479.84	6195.55	471.685	7.95613	2032.22	1819.68	550.109	27.2781	2.27318	31.8245	348.933	272.781	586.48	131.844	714.915	142.074	528.514	127.298	27.2781	315.972	1.13659	245.503	17.0488	205.723	227.318	351.206	337.567	523.968	833.12	6.81954	223.908	89.7906	786.52	5486.32	0	334.157	503.509	54.5563	203.449	1046.8	192.084	714.915	132.981	125.025	491.007	221.635	234.137
TCGA-F9-A7VF	73	0	247.597	2614.55	1978.93	0	5303.02	1099.41	513.672	38.8026	388.026	86.8438	282.704	489.651	1777.53	49.889	842.57	134.885	938.652	14.7819	18.4774	97.9303	7.39096	118.255	173.688	147.819	79.4529	277.161	1265.7	286.4	1092.01	3.69548	192.165	9.2387	386.178	6162.22	0	151.515	229.12	46.1935	155.21	1740.57	219.881	925.718	1130.82	461.935	142.276	18.4774	467.478
TCGA-F9-A8NY	36	0	6289.95	1191.74	2736.72	24.209	7993.38	620.631	1502.06	104.539	6.60246	12.1045	3.30123	2.20082	956.257	276.203	2409.9	174.965	630.535	23.1086	19.8074	231.086	179.367	48.4181	0	146.355	24.209	244.291	2149.1	51.7193	1206.05	4.40164	37.414	95.7357	130.949	1907.01	0	113.342	190.371	7.70287	189.271	1986.24	80.33	18.707	101.238	33.0123	110.041	160.66	210.178
TCGA-F9-A97G	13	0	12738.9	1532.41	527.534	7.80705	2289.7	149.449	1856.96	22.3059	1027.19	55.7647	70.2635	3.34588	436.08	120.452	370.277	39.0353	316.743	1.11529	0	680.329	286.63	6.69176	108.183	54.6494	104.838	55.7647	434.964	917.886	379.2	1.11529	71.3788	2.23059	146.103	992.611	1.11529	26.767	56.88	97.0305	59.1105	1930.57	32.3435	157.256	84.7623	80.3011	11.1529	59.1105	33.4588
TCGA-G6-A5PC	242	1	28273.1	253.922	3271.11	5.60122	11609.5	612.4	814.043	4288.66	741.228	242.719	220.315	18.6707	2070.58	65.3475	871.923	89.6195	1781.19	52.278	3.73414	946.606	39.2085	203.511	1439.51	132.562	313.668	184.84	1292.01	358.478	2203.15	2010.84	100.822	6861.49	687.083	4859.99	41.0756	63.4805	235.251	502.242	128.828	1895.08	261.39	321.136	651.608	201.644	126.961	85.8853	246.454
TCGA-G6-A8L6	313	1	114400	53.1658	3866.6	6.44434	20240.1	565.491	694.377	5124.86	636.378	855.486	428.548	212.663	1868.86	235.218	1472.53	141.775	1652.97	24.1663	0	1021.43	91.8318	449.492	3006.28	151.442	312.55	446.27	1938.13	57.999	8567.75	144.998	40.2771	454.326	737.877	19197.7	351.216	204.608	241.663	433.382	251.329	1847.91	248.107	146.609	206.219	138.553	214.274	283.551	393.105
TCGA-G6-A8L7	2133	0	16082.8	324.221	11820.2	15.08	4076.63	1324.53	261.387	1372.28	399.621	273.954	10.0533	515.234	5285.55	447.374	2960.71	701.221	909.828	1543.19	2013.18	296.574	304.114	52.7801	14667.8	120.64	248.82	520.261	3513.65	27.6467	1153.62	150.8	113.1	17.5934	698.708	650.954	1932.76	610.741	462.454	909.828	216.147	1558.27	175.934	226.2	459.941	218.66	158.34	62.8334	693.681
TCGA-G7-6790	1575	0	2572.48	760.519	509.304	9.16288	1317.16	324.519	1944.82	3.05429	807.861	22.9072	151.951	21.3801	243.58	126.753	79.4117	256.561	305.429	1.52715	3.81787	1095.73	3.05429	9.16288	39.7058	60.3223	120.645	56.5044	188.603	1177.43	316.883	2.29072	106.9	19.8529	138.207	477.233	0	6.87216	34.3608	6.87216	25.9615	898.726	15.2715	177.913	339.027	36.6515	20.6165	54.2137	89.3381
TCGA-G7-6792	2765	0	4568.85	2278.27	1199.79	0.947698	1603.5	322.217	1231.06	2.84309	434.046	26.5355	145.945	50.228	456.79	33.1694	221.761	52.1234	437.836	17.0586	10.4247	814.072	1.8954	20.8494	745.838	72.9727	180.063	43.5941	140.259	2494.34	506.071	4.73849	93.8221	0.947698	126.044	596.102	0	25.5878	86.2405	13.2678	97.6129	1784.51	95.7175	101.404	277.675	90.979	26.5355	181.958	51.1757
TCGA-G7-6793	336	1	15898.2	993.163	1928.45	12.5823	4087.57	187.057	811.139	156.859	4.1941	63.7503	1.67764	0.83882	530.134	179.507	383.341	46.1351	189.573	0	2.51646	131.695	14.2599	10.9047	2.51646	60.395	710.48	88.9149	1373.99	33.5528	410.183	2.51646	42.7798	99.8196	136.728	573.753	0	23.487	124.145	20.1317	170.28	1543.43	48.6515	4.1941	244.097	14.2599	14.2599	62.9115	91.4314
TCGA-G7-7501	624	1	9820.45	904.425	1124.23	8.3955	2411.04	316.739	325.898	52.6627	177.069	331.241	256.445	35.1085	450.304	88.5344	232.784	98.4564	287.737	0	3.05291	417.486	78.6125	32.0556	65.6376	97.6931	159.515	128.985	251.102	206.071	618.978	3.81614	50.373	5.34259	138.907	1281.46	8.3955	41.2143	142.724	274.762	97.6931	712.855	48.8466	241.943	88.5344	120.59	119.827	315.213	167.147
TCGA-G7-7502	786	0	1745.78	541.598	881.787	4.27015	1744.36	1103.12	1227.67	16.3689	143.05	58.3588	374.35	355.846	573.624	212.796	573.624	62.6289	586.434	4.27015	4.27015	1043.34	14.9455	100.349	133.798	319.55	250.516	181.481	370.792	843.355	631.983	13.5222	242.687	20.6391	593.551	2823.28	0	147.32	259.768	61.2055	149.455	792.113	259.056	647.64	154.437	172.229	333.072	165.113	257.633
TCGA-G7-A8LB	547	0	3585.4	606.786	1262.37	3.25354	3539.85	4907.97	631.187	26.0283	379.038	17.8945	584.011	665.349	1620.26	84.5921	725.54	102.487	704.392	1.62677	0	858.935	4.88031	170.811	73.2047	421.334	213.107	811.759	948.407	961.422	925.633	0	247.269	4.88031	2562.16	7746.68	0	39.0425	546.595	32.5354	274.924	1766.67	117.128	3175.46	1086.68	862.189	400.186	136.649	584.011
TCGA-GL-6846	5925	0	3918.48	1026.1	661.604	4.87071	964.4	467.588	1254.21	12.9885	508.177	22.73	464.341	63.3192	266.265	23.5417	97.4141	103.097	388.033	1.62357	0.811784	208.629	119.332	39.7774	11.365	96.6023	94.167	121.768	234.606	1911.75	375.856	4.05892	99.8495	3.24714	327.961	449.728	1.62357	14.6121	112.838	22.73	86.0491	636.439	41.401	504.93	136.38	32.4714	96.6023	164.792	64.9427
TCGA-GL-7773	393	0	2370.99	2653.69	1635.34	0	2522.66	604.613	1045.18	27.8576	55.7152	96.9856	197.067	160.955	567.469	124.843	556.12	99.0492	511.754	59.8422	66.0328	154.764	4.12705	49.5246	112.462	78.4139	139.288	136.193	506.595	737.71	516.913	4.12705	187.781	2.06352	468.42	2203.84	0	96.9856	155.796	23.7305	185.717	2153.29	155.796	93.8904	644.851	54.6834	55.7152	299.211	124.843
TCGA-GL-8500	841	0	2261.67	2475.19	438.168	2.02387	1069.62	820.679	2697.82	8.09548	295.485	42.5013	591.982	121.432	348.106	232.745	150.778	151.79	177.089	0	1.01194	609.185	11.1313	62.74	52.6206	139.647	205.423	114.349	177.089	1443.02	360.249	1.01194	224.65	18.2148	82.9787	1746.6	0	37.4416	103.217	7.08355	105.241	1435.94	32.3819	414.893	196.315	103.217	144.707	72.8593	65.7758
TCGA-GL-A59R	378	0	3108.48	1619.34	761.78	16.4628	1583.42	1188.32	1053.62	10.4763	221.5	52.3817	722.868	354.699	800.692	214.017	630.077	59.8648	510.348	26.9392	5.98648	600.145	1.49662	94.2871	134.696	365.175	136.192	434.02	291.841	1707.64	704.908	11.973	110.75	0	399.598	3071.07	0	10.4763	258.915	34.4223	212.52	1263.15	184.084	802.189	173.608	555.246	278.371	278.371	193.064
TCGA-GL-A9DE	496	0	2781.46	1574.2	443.437	3.32578	2751.53	273.822	1234.97	22.1719	887.983	21.0633	483.347	13.3031	748.3	45.4523	250.542	88.6874	422.374	0	3.32578	1642.93	6.65156	67.6242	31.0406	101.991	140.791	79.8187	176.266	748.3	741.649	2.21719	159.637	2.21719	419.048	268.279	0	18.8461	236.13	59.864	150.769	1634.07	45.4523	322.601	156.312	125.271	47.6695	147.443	160.746
TCGA-HE-7128	0	0	3768.99	392.303	387.87	0	2035.76	323.594	845.557	1.1082	140.741	43.2198	168.446	57.6264	712.573	91.9806	493.149	151.823	454.362	3.3246	1.1082	844.448	80.8986	37.6788	151.823	83.115	132.984	87.5478	214.991	1950.43	601.753	2.2164	79.7904	3.3246	472.093	618.376	0	157.364	68.7084	26.5968	63.1674	545.234	54.3018	121.902	86.4396	54.3018	23.2722	183.961	43.2198
TCGA-HE-7129	2492	0	369.05	829.45	537.742	0	1038.33	1562.68	1703.36	9.13491	165.037	8.52592	238.117	193.051	503.638	1.21799	249.079	70.6433	404.981	17.6608	4.87195	1671.69	146.159	54.2005	119.972	323.985	184.525	122.408	252.124	2095.55	429.341	4.26296	169.3	11.5709	351.999	1592.52	0	12.7889	154.075	4.26296	152.249	1082.79	6.69893	277.701	404.981	42.6296	99.875	169.3	186.961
TCGA-HE-A5NH	791	0	841.417	1844.42	1133.06	0	1611.89	977.383	1180.35	1.97053	321.197	29.558	271.933	157.642	388.195	163.554	528.102	49.2633	559.631	13.7937	11.8232	585.248	3.94106	47.2927	287.698	226.611	143.849	135.967	279.815	1846.39	599.041	1.97053	132.026	1.97053	293.609	849.299	0	23.6464	187.2	7.88212	100.497	1095.62	70.9391	447.311	226.611	179.318	90.6444	275.874	122.173
TCGA-HE-A5NI	360	0	6510.44	3251.38	1004.37	2.56216	1683.34	3394.86	850.636	7.68647	279.275	51.2431	507.307	909.566	622.604	15.3729	947.998	117.859	878.82	38.4324	23.0594	2685.14	312.583	271.589	274.151	589.296	330.518	889.069	479.123	522.68	502.183	0	110.173	30.7459	1347.69	3517.84	0	81.989	561.112	15.3729	358.702	719.966	125.546	889.069	504.745	994.117	586.734	784.02	315.145
TCGA-HE-A5NK	2228	0	53.3717	1745.7	1865.79	2.22382	2919.88	729.413	384.721	8.89528	242.397	100.072	144.548	146.772	667.146	284.649	776.114	140.101	911.767	26.6859	4.44764	249.068	57.8193	122.31	578.193	142.325	175.682	366.93	845.052	326.902	1314.28	13.3429	106.743	6.67146	458.107	851.723	0	155.667	142.325	71.1623	126.758	1216.43	106.743	458.107	146.772	117.863	115.639	235.725	126.758
TCGA-IA-A40U	511	0	6059.53	1083.37	899.064	0	2770.44	629.699	863.621	2.36285	178.395	50.8012	246.918	459.574	736.027	157.129	1378.72	211.475	736.027	5.90712	0	779.74	50.8012	139.408	80.3369	121.687	198.479	138.227	393.414	1208.6	1005.39	0	126.412	2.36285	443.034	74.4297	0	72.0669	190.209	86.244	160.674	1461.42	158.311	435.946	342.613	147.678	108.691	124.05	218.564
TCGA-IA-A83S	2609	1	1323.2	1071.73	1247.25	25.3164	5770.45	227.847	529.956	1.68776	339.239	48.945	401.687	129.957	408.438	50.6328	484.387	217.721	582.277	1.68776	1.68776	543.458	126.582	35.4429	177.215	74.2614	91.139	123.206	555.273	1235.44	923.204	0	106.329	1.68776	205.907	727.424	0	38.8184	118.143	60.7593	64.1348	1615.19	86.0757	229.535	163.713	92.8267	65.8226	84.3879	187.341
TCGA-IA-A83V	2941	1	2589.54	499.423	1460.98	11.3505	3839.72	525.367	471.858	9.72903	468.615	42.1591	325.922	58.3742	575.634	145.935	672.924	217.282	653.466	9.72903	14.5935	400.512	17.8365	38.9161	345.38	119.991	113.505	155.664	432.942	222.146	1193.43	1.6215	134.585	3.24301	147.557	1788.52	1.6215	45.4021	108.641	63.2387	131.342	1921.48	59.9957	102.155	324.301	100.533	40.5376	66.4817	155.664
TCGA-IZ-A6M8	497	0	654.336	2718.23	3444.02	1.40115	4342.16	291.439	442.763	2.80229	318.06	65.8539	320.863	22.4184	2121.34	29.4241	612.301	249.404	1080.28	0	0	214.376	2.80229	33.6275	161.132	46.2379	98.0803	44.8367	989.21	477.791	1038.25	0	224.184	0	53.2436	57.447	1.40115	2.80229	92.4757	30.8252	64.4528	3949.83	112.092	109.289	564.662	114.894	32.2264	7.00574	36.4298
TCGA-KV-A6GD	560	0	8988.57	757.641	831.451	54.2722	2873.17	946.508	722.906	3.25633	237.712	80.3229	161.731	210.576	1283	145.45	1459.92	157.39	715.308	6.51267	6.51267	1461.01	93.3483	58.614	385.333	285.472	93.3483	285.472	450.46	580.713	816.255	1.08544	134.595	5.42722	882.467	418.982	0	339.744	261.592	65.1267	132.424	593.738	178.013	272.447	183.44	336.488	105.288	189.953	181.269
TCGA-KV-A6GE	885	0	2788.07	1815.13	893.664	2.05913	2691.29	1904.7	814.387	9.2661	356.23	108.104	405.649	951.32	1827.48	137.962	1372.41	134.873	763.938	2.05913	4.11827	2427.72	149.287	160.612	78.2471	432.418	180.174	430.359	188.411	558.025	794.825	3.0887	172.967	10.2957	1296.22	2466.84	0	221.357	490.074	17.5026	162.672	1524.79	499.34	813.358	489.044	848.363	409.768	132.814	37.0644
TCGA-MH-A55W	1043	0	1108.89	2655.6	709.933	4.09183	1135.48	1160.03	1542.62	18.4132	255.739	40.9183	529.892	286.428	1446.46	49.102	407.137	137.076	405.091	18.4132	0	200.5	4.09183	132.985	546.26	329.392	196.408	126.847	188.224	1722.66	247.556	12.2755	149.352	45.0101	204.592	3115.93	0	100.25	167.765	32.7347	145.26	650.601	177.995	501.249	159.581	159.581	163.673	194.362	96.158
TCGA-MH-A560	924	0	4888.04	1479.28	741.424	44.6641	4625.42	184.016	1916.98	7.14626	235.827	26.7985	369.819	82.182	1322.06	32.1582	325.155	166.151	770.01	0	10.7194	753.93	12.506	17.8657	1.78657	55.3835	64.3163	105.407	189.376	3003.22	1170.2	0	126.846	3.57313	91.1148	1481.06	0	39.3044	117.913	135.779	55.3835	3482.02	23.2253	73.2492	144.712	175.083	60.7432	16.0791	153.645
TCGA-MH-A854	536	0	1844.97	2010.94	2105.29	110.069	7797.42	449.011	753.011	22.7126	162.483	12.2299	492.69	317.977	1235.22	164.23	1167.08	64.6437	833.379	134.529	5.24138	531.126	19.2184	108.322	401.839	117.057	213.149	134.529	1004.6	772.23	1051.77	3.49425	150.253	3.49425	344.184	2292.23	40.1839	139.77	366.896	33.1954	162.483	1719.17	190.437	197.425	524.138	172.965	111.816	120.552	429.793
TCGA-MH-A856	947	0	4503.56	1284.35	2069.61	4.99102	4440.34	1708.59	803.554	39.9281	259.533	59.8922	577.294	475.81	1241.1	118.121	3116.06	84.8473	758.634	369.335	497.438	693.751	114.793	231.25	449.191	287.815	304.452	527.384	650.496	351.035	1493.98	8.31836	76.5289	23.2914	1570.51	252.878	0	79.8563	600.586	63.2195	577.294	1653.69	708.724	582.285	454.182	201.304	81.5199	1151.26	390.963
TCGA-MM-A563	591	0	68887.6	19.709	1781.93	46.3741	3149.96	847.487	390.702	6487.74	192.453	192.453	719.958	608.66	947.192	250.42	1405.14	183.178	1362.24	573.88	4.63741	1931.48	67.2425	403.455	2227.12	137.963	212.162	280.563	1300.79	75.358	1306.59	93.9076	92.7483	180.859	519.39	1886.27	113.617	577.358	418.527	219.118	318.822	812.707	529.824	347.806	245.783	243.464	142.6	230.711	301.432
TCGA-MW-A4EC	498	0	132423	254.445	1657.13	37.0101	4988.04	443.196	796.643	3438.24	514.441	145.265	405.261	434.869	668.958	111.03	777.213	214.659	1211.16	1199.13	393.233	1524.82	8.32728	113.806	2659.18	225.762	305.334	259.071	893.795	323.839	4536.52	5.55152	134.162	371.952	463.552	3644.57	56.4405	119.358	210.958	222.061	217.435	750.38	128.61	202.63	356.223	123.984	58.291	196.154	316.437
TCGA-O9-A75Z	471	0	1783.53	1938.57	1198.1	3.75875	3210.91	1495.98	538.441	6.57781	101.486	32.889	412.523	390.91	1039.29	117.461	972.576	62.0193	916.195	163.506	28.1906	303.519	133.436	268.751	271.57	297.881	163.506	336.408	503.672	1095.68	979.154	5.63812	89.2703	2.81906	362.719	9367.74	0	93.9687	299.76	10.3366	280.027	1304.29	126.858	385.272	201.093	270.63	253.716	485.818	193.576
TCGA-P4-A5E7	2649	0	4476.08	1519.43	1064.06	1.84733	1349.47	1152.73	1161.97	16.626	301.115	36.0229	389.787	174.573	498.779	169.954	641.024	84.0535	995.711	179.191	44.3359	284.489	90.5192	38.7939	263.245	210.596	220.756	269.71	412.878	2234.35	504.321	7.38932	141.321	6.46566	595.764	7879.79	2.771	88.6719	197.664	16.626	152.405	931.978	142.244	324.207	385.168	104.374	245.695	293.726	225.374
TCGA-P4-A5E8	1306	1	2502.31	1468.59	1782.27	1.78227	5954.56	331.502	237.042	527.552	5.34681	7.12908	8.91135	0	716.472	196.05	3293.63	74.8553	434.874	135.453	0	322.591	725.384	35.6454	771.723	112.283	190.703	235.26	728.948	1425.82	540.028	3.56454	64.1617	8.91135	392.099	2028.22	1.78227	89.1135	254.865	3.56454	340.414	1514.93	101.589	108.718	773.505	39.2099	55.2504	124.759	89.1135
TCGA-P4-A5EA	201	1	5960.62	382.97	3968.28	13.4114	5564.24	530.495	245.875	223.523	5.96062	87.9191	81.9585	41.7243	2379.78	210.112	1870.14	122.193	2329.11	149.015	5.96062	174.348	797.233	120.703	11.9212	166.897	931.347	494.731	3612.13	236.935	856.839	2.98031	38.744	2.98031	526.025	1157.85	0	765.939	175.838	77.488	108.781	666.099	682.491	25.3326	427.674	129.643	156.466	368.068	280.149
TCGA-P4-A5EB	2477	0	2159.56	1248.43	608.709	2.90785	1138.91	279.153	1377.35	17.4471	745.378	70.7576	315.017	73.6654	240.382	74.6347	122.13	118.252	186.102	0.969282	0	1210.63	14.5392	21.3242	312.109	49.4334	90.1432	71.7269	254.921	2236.13	784.149	2.90785	189.01	5.81569	138.607	20.3549	0	10.6621	68.819	12.6007	79.4811	1168.95	24.232	184.164	127.945	53.3105	50.4027	82.389	163.809
TCGA-P4-AAVK	1590	0	5349.96	4469.51	749.794	12.6753	4711.32	277.882	1246.08	8.77522	423.161	31.2008	560.639	303.233	1292.88	87.7522	198.905	130.653	665.942	1.95005	2.92507	769.295	4.87512	63.3766	193.055	86.7772	83.8521	52.6513	366.609	1992.95	860.947	0.975025	127.728	0.975025	152.104	707.868	0	32.1758	98.4775	69.2268	75.0769	1668.27	31.2008	199.88	148.204	58.5015	98.4775	62.4016	81.9021
TCGA-P4-AAVL	487	1	1478.29	439.863	2099.27	5.17486	6164.98	886.626	743.455	48.2987	68.9981	63.8233	596.834	679.632	1066.02	339.816	1995.77	50.0236	722.755	327.741	37.949	1228.17	274.268	275.993	481.262	329.466	339.816	374.315	658.932	740.005	2834.1	10.3497	77.6229	10.3497	708.956	12473.1	6.89981	115.572	376.04	56.9235	246.668	1321.31	279.442	1383.41	372.59	243.218	674.457	125.922	436.413
TCGA-P4-AAVO	2400	0	1238	664.714	1959.55	0	15239	234.75	854.986	9.88423	385.485	74.1317	1280.01	170.503	2859.01	74.1317	410.195	296.527	370.658	2.47106	0	140.85	32.1237	42.008	1317.07	29.6527	133.437	71.6606	862.399	563.401	3286.51	0	106.255	4.94211	76.6028	42.008	0	14.8263	133.437	123.553	165.561	2006.5	27.1816	264.403	845.101	56.8343	66.7185	49.4211	32.1237
TCGA-PJ-A5Z8	600	0	12274	1248.32	1401.33	29.1796	2683.1	390.723	611.349	4.98189	73.305	76.8635	154.439	68.3231	668.997	393.569	592.133	118.142	723.086	21.351	1.4234	1063.28	108.89	116.719	59.071	123.124	187.177	309.589	497.477	154.439	999.225	6.40529	124.547	1.4234	286.103	2187.76	0.711699	303.184	94.6559	118.854	81.8453	671.844	320.264	594.268	62.6295	163.691	95.3676	360.831	131.664
TCGA-PJ-A5Z9	540	0	917.53	1217.64	876.889	6.25233	2869.82	650.242	756.532	9.3785	135.988	46.8925	284.481	451.731	611.165	193.822	426.722	96.9111	339.189	10.9416	7.81541	1066.02	53.1448	40.6401	135.988	198.511	120.357	137.551	450.168	1076.96	736.212	0	160.998	12.5047	436.1	1480.24	0	54.7079	175.065	29.6986	78.1541	1456.79	112.542	434.537	423.595	509.565	171.939	65.6495	193.822
TCGA-Q2-A5QZ	428	0	2502.82	498	9952.67	18.3088	12871.1	468.706	166.61	51.2647	377.162	75.0661	994.169	60.4191	5417.58	86.0514	787.279	258.154	1252.32	0	3.66176	289.279	172.103	65.9117	1697.23	93.375	71.4044	142.809	2993.49	747	4249.48	0	38.4485	0	135.485	1523.29	0	67.7426	249	1155.29	42.1103	1038.11	274.632	335.051	102.529	27.4632	75.0661	151.963	435.75
TCGA-SX-A71S	1504	0	1314.44	780.811	1087.29	1.67018	1871.44	931.963	526.943	3.34037	121.088	31.7335	635.505	297.293	471.827	106.057	732.376	35.0739	618.803	194.577	0.835092	267.23	2.50528	81.839	40.0844	335.707	165.348	439.259	303.974	1877.29	863.485	7.51583	88.5198	12.5264	668.909	5078.2	0.835092	34.2388	309.819	10.0211	264.724	1053.05	68.4776	884.363	125.264	486.024	172.864	490.199	166.183
TCGA-SX-A71U	1357	0	1415.81	2246	590.109	3.36564	2495.06	1153.29	870.578	0	562.062	20.1938	611.424	531.771	723.612	89.7504	1007.45	80.7753	624.887	25.8032	1.12188	835.8	60.5815	78.5316	125.65	267.007	157.063	538.502	374.708	2294.24	605.815	8.97504	90.8722	5.6094	585.621	3996.13	0	122.285	339.929	41.5095	194.085	941.257	111.066	604.693	201.938	270.373	219.888	401.633	413.973
TCGA-SX-A71V	876	0	1731.52	2330.31	695.6	3.99197	2214.54	863.263	1078.83	5.98795	309.378	24.9498	526.94	452.09	596.799	6.98594	414.167	227.542	428.139	0.997992	15.9679	859.271	96.8052	60.8775	235.526	164.669	162.673	189.618	178.641	2549.87	342.311	1.99598	155.687	13.9719	744.502	1617.75	0	76.8454	250.496	17.9639	173.651	749.492	62.8735	389.217	162.673	258.48	126.745	232.532	206.584
TCGA-SX-A7SL	823	0	1878.05	5419.09	1494.15	0	3369.01	1454.33	613.272	0	299.468	109.911	301.061	700.882	1669.37	63.7166	1650.26	81.2386	471.503	0	0	299.468	125.84	117.876	941.412	119.469	89.2032	211.858	708.847	589.378	619.644	6.37166	141.769	6.37166	831.501	5975.02	0	38.2299	393.45	35.0441	302.654	2175.92	57.3449	565.484	348.848	238.937	200.707	332.919	109.911
TCGA-SX-A7SM	363	1	2563	1290.05	2187.83	5.26553	6724.08	404.129	584.474	13.1638	285.655	10.5311	292.237	197.457	2122.01	142.169	618.699	53.9717	314.615	3.94915	6.58191	1841.62	48.7061	71.0846	469.948	151.384	122.424	267.226	781.931	541.033	1504.62	3.94915	55.288	1.31638	397.547	2265.49	0	39.4915	213.254	222.469	197.457	1033.36	154.017	493.643	82.9321	60.5536	131.638	226.418	217.203
TCGA-SX-A7SN	578	0	3988.02	2479.34	1044.15	4.15996	2522.32	1808.2	872.206	5.54662	126.186	26.3464	587.942	374.397	1015.03	13.8665	1081.59	63.7861	1023.35	83.1993	40.213	274.558	11.0932	141.439	203.838	227.411	207.998	493.649	543.569	888.846	834.766	4.15996	106.772	5.54662	396.583	11010	0	36.053	224.638	31.8931	250.984	1424.09	359.144	349.437	359.144	321.704	245.438	518.609	425.703
TCGA-SX-A7SO	1257	0	8582.82	1292.87	639.309	14.2521	1548.39	581.282	1150.35	188.331	874.468	36.6483	279.952	213.782	885.666	65.1525	835.784	188.331	345.104	1.01801	0	492.716	90.6027	115.035	1171.73	79.4046	109.945	163.899	196.475	346.122	810.334	3.05402	142.521	11.1981	466.247	47.8463	2.03601	43.7743	280.97	150.665	195.457	1920.98	112.999	471.337	161.863	447.923	103.837	211.746	105.873
TCGA-SX-A7SP	496	1	1785.63	1473.19	853.997	7.57425	2721.05	1728.82	512.209	0	366.404	40.7116	520.73	227.228	1553.67	59.6472	1221.35	134.443	805.711	4.73391	1.89356	257.525	188.409	168.527	588.898	181.782	154.325	297.289	475.284	632.45	731.862	6.62747	342.735	0	782.041	3676.35	0	73.8489	284.034	53.9665	329.48	2128.36	189.356	295.396	807.604	329.48	177.995	221.547	273.62
TCGA-SX-A7SQ	1266	0	3929.72	1489.91	1020.34	3.91308	3501.23	951.858	888.27	5.86963	74.3486	28.3699	319.895	267.068	1008.6	158.48	734.682	64.5659	438.266	72.3921	0	971.423	142.828	68.479	270.003	269.025	210.328	204.459	294.46	1845.02	980.228	3.91308	64.5659	16.6306	341.417	3549.17	0	28.3699	199.567	16.6306	134.023	1125.99	86.0879	383.482	180.002	110.545	176.089	356.091	236.742
TCGA-SX-A7SR	805	0	3164.7	2976.07	553.065	1.16435	1719.74	1458.93	2207.6	1.16435	238.691	31.4374	693.951	523.956	704.43	71.0252	941.957	80.34	587.995	2.32869	0	668.335	61.7104	195.61	107.12	286.429	159.516	448.274	291.087	1299.41	647.377	1.16435	121.092	1.16435	596.146	8542.82	0	111.777	421.494	34.9304	153.694	1848.98	331.839	720.731	176.981	260.814	346.975	478.547	15.1365
TCGA-SX-A7SS	1615	0	11605.6	1911.43	835.618	33.8307	1887.75	3107.35	867.757	0	507.46	40.5968	1331.24	2701.38	1004.77	91.3428	964.174	125.174	468.555	5.0746	30.4476	1887.75	1.69153	334.924	182.686	517.609	165.77	639.4	324.775	915.12	658.007	49.0545	334.924	0	1461.49	11519.3	0	153.93	570.047	28.7561	387.361	1776.11	218.208	5666.64	482.087	747.658	776.414	715.519	390.744
TCGA-T7-A92I	356	0	2699.11	2.86758	144.813	5.73515	1113.34	468.132	1107.6	12.1872	93.1963	46.5981	63.8036	35.8447	539.105	101.799	413.648	339.091	514.013	0	2.15068	206.466	116.137	38.7123	586.42	93.1963	165.603	230.84	44.4474	1.43379	632.301	4.30137	372.785	5.01826	536.237	1005.8	1.43379	143.379	356.296	78.8584	129.758	835.899	141.945	28.6758	144.096	170.621	100.365	190.694	456.662
TCGA-UZ-A9PJ	797	1	1767.71	2037.51	1182.67	0.96702	2997.76	733.001	1480.51	8.70318	177.932	20.3074	601.486	195.338	649.837	70.5924	924.471	55.1201	802.626	17.4064	11.6042	226.283	0.96702	145.053	374.237	146.02	219.513	194.371	531.861	1602.35	936.075	17.4064	109.273	8.70318	249.491	4302.27	0	13.5383	314.281	12.5713	367.468	1311.28	42.5489	962.185	220.481	409.049	62.8563	439.027	137.317
TCGA-UZ-A9PO	1911	0	4561.92	2263.71	922.047	0	3831.74	462.404	1828.91	4.14093	487.249	37.2684	340.937	111.805	1565.27	104.904	434.798	167.018	539.701	0	0	459.643	2.76062	63.4943	67.6352	85.5792	120.087	100.763	168.398	2750.96	727.423	4.14093	124.228	0	167.018	938.611	0	57.973	173.919	63.4943	133.89	1507.3	74.5367	129.749	114.566	100.763	56.5927	168.398	114.566
TCGA-UZ-A9PP	3010	0	2440.45	552.359	895.284	2.39808	3611.51	609.113	1971.22	4.79617	209.433	19.984	282.174	148.681	557.155	83.9329	763.39	41.5668	425.26	7.19425	2.39808	1422.06	7.19425	115.108	432.454	140.688	185.452	184.652	546.763	3107.92	972.023	5.59553	96.7227	0	300.56	1924.86	0	46.3629	298.961	90.3278	274.181	1170.26	75.9393	306.955	281.375	79.1368	59.1527	337.33	26.3789
TCGA-UZ-A9PQ	2624	1	18819.7	1223.65	1348.93	10.5868	1923.26	331.719	1044.56	239.967	304.37	36.1715	680.2	213.5	1670.06	70.5785	191.444	53.8161	247.025	2.64669	10.5868	322.896	6.17562	51.1694	452.584	163.213	101.457	167.624	220.558	546.101	1310.11	11.469	105.868	29.1136	180.857	1610.95	0	22.938	333.483	55.5805	221.44	885.76	20.2913	202.913	37.0537	57.345	194.091	393.475	72.3429
TCGA-UZ-A9PV	1444	0	1884.47	2232.33	913.895	0.776461	1866.61	2382.18	430.159	15.5292	9.31753	17.0821	531.099	588.557	934.859	66.7756	437.148	59.7875	744.626	21.7409	237.597	687.168	11.6469	204.209	187.127	599.428	166.163	481.406	288.067	727.544	470.535	24.0703	184.798	7.76461	1146.06	6408.13	0	63.6698	534.982	15.5292	412.301	795.096	152.963	2412.46	516.347	569.146	409.195	552.064	562.934
TCGA-UZ-A9PX	1981	0	1359.8	612.266	453.86	0.889921	1928.46	1461.25	1477.27	0	441.401	39.1565	694.138	331.941	499.246	95.2215	854.324	54.2852	557.091	3.55968	16.9085	1505.75	24.0279	115.69	40.9364	503.695	241.169	619.385	309.692	2794.35	682.569	8.89921	95.2215	4.4496	288.334	194.893	0	55.1751	442.291	12.4589	262.527	897.93	95.2215	1631.23	119.249	282.995	308.803	596.247	477.888
TCGA-UZ-A9PZ	657	0	1737.17	3286.7	1157.61	4.53965	2475.62	3059.72	369.225	0	90.7929	25.7247	641.603	549.297	983.59	101.385	1187.87	68.0947	932.141	42.37	3.02643	449.425	9.07929	236.062	116.518	596.207	158.888	859.507	558.377	450.938	571.996	3.02643	143.755	9.07929	1060.76	7290.67	0	81.7136	532.652	28.7511	397.976	1195.44	184.612	1389.13	482.716	652.196	668.841	461.531	429.753
TCGA-V9-A7HT	965	0	4574.91	2040.09	1265.34	4.14864	3224.53	1325.49	980.117	5.1858	194.986	52.8952	131.719	281.07	1117.02	126.534	2321.17	92.3073	403.455	53.9323	1.03716	1793.25	75.7127	94.3816	392.047	227.138	152.463	332.929	439.756	1734.13	821.431	5.1858	88.1586	13.4831	1099.39	1736.21	0	277.959	227.138	75.7127	153.5	587.033	257.216	476.057	98.5302	127.571	268.625	478.131	209.506
TCGA-Y8-A894	567	0	1457.18	1205.2	1366.58	0.943771	1219.35	1013.61	1527.96	11.3252	80.2205	43.4134	384.115	515.299	814.474	116.084	408.653	62.2889	142.509	0	3.77508	1064.57	0	139.678	158.553	215.18	77.3892	147.228	318.994	1838.47	701.222	1.88754	158.553	6.60639	725.76	4753.77	0.943771	50.9636	319.938	9.43771	294.456	1166.5	18.8754	909.795	257.649	335.039	143.453	383.171	83.9956
TCGA-Y8-A898	475	0	2848.23	1255.34	1096.21	4.82205	3079.68	697.59	814.927	1.60735	348.795	85.1896	387.372	151.091	1885.42	99.6558	1123.54	104.478	876.006	4.82205	8.03676	189.667	11.2515	28.9323	181.631	135.018	85.1896	229.851	710.449	650.977	671.873	1.60735	141.447	0	326.292	771.529	0	99.6558	208.956	17.6809	99.6558	1633.07	181.631	515.96	278.072	260.391	228.244	65.9014	200.919
TCGA-Y8-A8RZ	205	0	2361.55	1045.85	747.388	3.73072	6482.75	676.504	808.323	6.21787	241.253	29.8458	1336.84	75.858	733.709	62.1787	389.239	54.7173	558.365	0	0	2453.57	7.46145	79.5888	351.932	154.203	118.14	138.037	736.196	1510.94	2131.49	0	82.0759	2.48715	196.485	1496.02	0	14.9229	201.459	118.14	225.087	1463.69	128.088	226.331	78.3452	64.6659	58.448	166.639	220.113
TCGA-Y8-A8S1	404	0	4533.61	898.588	1549.29	40.6688	4392.24	94.894	118.133	25.176	168.485	149.119	149.119	9.68306	606.16	91.0208	540.315	224.647	672.004	25.176	1.93661	263.379	114.26	3.87322	180.105	96.8306	87.1475	54.2251	1111.62	52.2885	977.989	0	135.563	1.93661	63.9082	1342.07	0	60.035	40.6688	23.2393	38.7322	3764.77	92.9574	11.6197	261.443	38.7322	7.74645	9.68306	63.9082
[truncated: 82 more columns]

## Sheet: 1b
case_submitter_id	os	vital	ENSG00000143248	ENSG00000166897	ENSG00000172965	ENSG00000177133	ENSG00000177410	ENSG00000179406	ENSG00000180769	ENSG00000181577	ENSG00000183784	ENSG00000188511	ENSG00000196167	ENSG00000196668	ENSG00000196756	ENSG00000197927	ENSG00000197989	ENSG00000203497	ENSG00000204261	ENSG00000204362	ENSG00000204677	ENSG00000205885	ENSG00000206195	ENSG00000206344	ENSG00000214145	ENSG00000214783	ENSG00000214922	ENSG00000215769	ENSG00000222041	ENSG00000223914	ENSG00000224032	ENSG00000224057	ENSG00000224281	ENSG00000224490	ENSG00000224660	ENSG00000225138	ENSG00000225174	ENSG00000225783	ENSG00000225855	ENSG00000226419	ENSG00000226696	ENSG00000226950	ENSG00000227039	ENSG00000227502	ENSG00000228288	ENSG00000228315	ENSG00000228393	ENSG00000229152	ENSG00000230148
TCGA-2Z-A9J1	2298	0	0	1	0	0	0	1	0	0	0	0	0	1	1	0	1	0	1	0	0	0	0	0	0	1	0	1	0	1	0	0	1	0	0	1	0	1	0	0	0	1	1	0	1	1	1	1	0
TCGA-2Z-A9J2	1795	0	0	1	0	1	1	0	0	0	1	0	0	0	1	0	1	1	0	0	0	1	1	0	0	0	0	0	0	1	1	0	1	0	0	1	0	0	1	0	0	1	1	0	1	1	0	0	1
TCGA-2Z-A9JE	1728	0	0	1	1	0	1	1	1	0	0	0	1	0	1	0	1	0	0	0	0	0	1	0	0	1	0	0	1	1	1	0	1	0	0	1	0	0	0	0	0	1	0	1	1	1	1	0	1
TCGA-2Z-A9JJ	1213	0	0	1	1	0	0	0	0	0	0	0	0	1	0	0	1	0	0	1	0	0	1	1	0	0	1	1	1	1	0	0	1	0	0	1	0	0	1	0	1	0	1	0	1	0	0	1	1
TCGA-2Z-A9JN	740	0	0	1	1	1	0	0	0	0	0	0	1	1	1	0	0	0	0	0	0	0	0	0	0	0	0	0	0	0	0	0	1	0	0	0	0	0	0	0	1	1	0	0	0	0	0	1	0
TCGA-2Z-A9JO	949	0	0	0	0	1	0	0	1	0	1	0	0	1	0	0	1	1	0	0	0	0	0	0	0	0	1	0	0	0	0	0	1	0	0	1	0	0	0	0	0	1	0	0	1	0	1	0	1
TCGA-2Z-A9JS	492	1	0	1	0	0	0	1	1	0	0	0	1	1	1	0	0	0	0	1	0	0	0	0	0	1	0	1	0	1	0	0	1	0	1	1	0	0	1	0	1	1	1	1	1	1	1	1	0
TCGA-3Z-A93Z	385	0	1	0	1	1	1	0	0	1	1	1	1	0	1	1	1	1	1	0	1	1	0	1	1	1	1	1	1	0	1	1	0	1	0	0	1	1	0	1	0	0	0	1	0	1	1	0	0
TCGA-4A-A93Y	352	0	0	0	1	1	1	0	0	0	0	1	0	0	1	1	1	1	1	0	0	0	1	0	0	0	0	0	1	0	0	0	0	0	0	0	0	1	0	0	0	1	1	0	0	0	0	0	0
TCGA-5P-A9JY	1508	1	0	1	0	0	0	1	0	0	1	0	1	1	1	0	1	0	1	0	0	1	1	1	0	1	1	1	0	1	0	0	1	0	1	1	0	0	1	0	1	1	1	1	1	1	1	1	1
TCGA-5P-A9JZ	2744	0	0	1	0	0	0	1	0	0	0	0	1	1	0	0	1	0	0	0	0	0	0	0	0	0	0	1	0	1	0	0	1	0	0	1	0	0	1	0	0	1	1	0	1	1	0	0	1
TCGA-5P-A9K0	677	0	0	1	0	0	1	1	1	0	0	0	1	1	1	0	1	1	0	0	0	0	1	1	0	1	0	1	0	1	0	0	1	0	0	1	0	0	1	0	1	1	0	1	1	0	1	1	1
TCGA-5P-A9K2	2392	0	0	1	0	0	0	1	0	0	0	0	0	1	1	0	1	1	1	1	1	0	0	1	0	1	1	1	1	1	0	0	1	0	1	1	0	0	1	0	1	1	1	1	1	1	1	0	1
TCGA-5P-A9K4	2184	0	0	1	0	0	1	1	1	0	0	0	0	1	1	0	1	0	0	1	1	0	0	1	0	1	1	1	0	1	0	0	1	0	0	1	0	0	1	0	1	1	1	1	1	0	1	1	1
TCGA-5P-A9K6	1914	0	0	1	0	1	0	1	1	0	1	0	1	1	1	0	1	0	1	0	0	0	0	1	0	1	0	1	0	1	0	0	1	0	0	1	0	0	1	0	1	1	1	1	1	1	1	0	1
TCGA-5P-A9KA	395	0	0	1	0	0	0	1	1	0	0	0	0	1	0	0	1	0	0	0	0	1	0	0	0	1	0	1	0	1	0	0	1	0	1	0	0	1	1	0	1	1	1	1	1	1	1	1	1
TCGA-5P-A9KC	377	0	0	1	0	0	0	0	1	0	1	0	1	0	0	0	1	0	0	0	0	0	1	0	0	0	0	0	0	1	0	0	1	0	1	0	0	0	1	0	1	0	0	0	0	0	0	0	0
TCGA-5P-A9KF	845	0	0	1	0	0	0	1	0	0	0	0	1	1	1	0	1	0	0	0	0	1	0	1	0	1	1	1	0	1	0	0	1	0	1	1	0	0	1	0	1	1	0	1	1	1	1	1	1
TCGA-6D-AA2E	362	0	0	1	0	1	0	0	0	0	1	0	0	0	0	0	1	1	0	1	0	0	0	0	1	1	1	1	0	0	0	0	1	0	1	0	0	1	1	0	0	1	0	0	1	1	0	0	1
TCGA-A3-3306	1120	0	0	0	0	0	1	0	1	1	1	0	1	0	0	1	1	0	0	1	0	1	0	1	1	0	1	0	0	0	1	1	1	1	1	0	1	0	1	1	1	1	0	0	1	0	0	0	0
TCGA-A3-3307	1436	0	1	0	1	0	1	1	1	1	1	1	1	1	1	0	0	0	1	0	1	1	0	1	1	1	1	1	0	1	1	1	0	1	1	1	1	1	1	1	0	0	1	1	0	1	1	1	1
TCGA-A3-3311	1191	1	1	0	1	1	1	0	1	0	1	0	0	0	1	1	1	0	0	1	1	1	1	0	1	0	0	0	1	1	0	1	0	1	1	0	1	1	1	1	1	0	0	1	0	0	0	1	0
TCGA-A3-3319	1130	0	0	0	0	1	1	1	0	0	1	0	0	1	1	1	1	0	0	1	1	1	1	0	1	0	0	0	0	1	0	0	0	1	0	0	1	1	1	1	1	0	1	0	1	1	0	1	1
TCGA-A3-3323	1106	0	1	1	1	1	1	1	0	1	1	1	0	1	0	1	1	1	1	1	1	1	1	1	1	1	1	1	1	0	1	1	0	1	1	0	1	1	1	1	1	0	1	1	0	1	1	1	1
TCGA-A3-3324	1186	0	1	0	0	0	1	1	1	1	1	1	0	1	0	1	1	1	1	1	1	1	1	1	0	1	1	1	0	1	1	0	0	1	1	0	1	1	1	1	1	0	1	1	0	1	1	1	1
TCGA-A3-3328	1385	0	0	0	0	1	0	1	0	1	1	0	1	0	0	0	0	0	1	0	1	0	1	0	0	1	0	0	0	0	1	0	1	0	0	1	0	0	0	0	1	1	0	0	0	0	1	0	1
TCGA-A3-3329	1624	0	1	0	0	0	1	0	1	1	1	1	1	1	0	1	1	1	1	1	1	1	0	1	1	1	1	1	1	0	1	1	0	1	1	1	1	1	1	1	0	0	1	1	0	1	1	0	1
TCGA-A3-3331	1257	0	1	0	0	0	0	1	1	1	1	1	1	1	0	0	0	0	1	1	1	1	1	1	1	1	1	1	0	1	1	1	0	1	1	1	1	1	1	1	1	0	1	1	0	1	1	1	0
TCGA-A3-3335	1886	0	0	0	0	0	1	0	1	1	0	0	1	1	0	1	1	1	0	1	1	1	1	1	1	0	1	0	1	1	1	1	1	1	0	0	1	1	1	1	1	1	1	0	1	1	1	1	1
TCGA-A3-3343	945	0	1	0	0	0	1	1	1	1	1	1	1	1	0	1	1	1	1	1	0	1	0	1	1	1	1	1	1	0	1	1	0	1	1	1	1	1	1	1	1	0	1	1	1	1	0	1	1
TCGA-A3-3349	1385	0	1	0	1	1	0	1	0	1	1	1	1	1	0	1	1	1	1	1	1	1	1	1	1	1	1	1	1	0	1	0	0	0	1	1	1	1	1	1	1	0	0	1	0	1	1	1	1
TCGA-A3-3352	561	1	1	0	1	0	1	1	0	1	1	1	1	1	0	1	1	1	1	1	1	1	1	1	1	1	1	1	0	1	1	1	1	0	1	1	1	1	1	1	1	0	1	1	0	1	1	1	1
TCGA-A3-3358	1307	0	1	0	0	1	1	1	1	1	0	1	0	1	1	0	1	1	1	1	1	1	1	1	1	1	1	1	1	1	1	1	0	1	1	0	0	1	1	1	1	0	1	1	0	1	1	1	1
TCGA-A3-3359	2504	0	1	0	0	0	0	1	1	1	1	1	1	1	0	0	0	0	1	1	1	1	0	1	1	1	1	1	0	0	1	1	1	1	1	1	1	1	1	1	1	0	1	1	0	1	1	1	1
TCGA-A3-3370	2274	0	1	0	0	1	0	1	1	1	1	1	1	1	0	1	1	0	1	1	1	1	0	1	1	1	1	1	0	0	1	1	0	0	1	1	1	1	1	1	1	0	1	1	0	1	0	1	1
TCGA-A3-3373	1621	0	1	0	0	1	0	0	1	1	1	1	1	0	0	1	0	0	0	1	1	1	1	0	1	0	0	0	0	0	0	1	0	0	1	1	1	0	0	0	0	0	0	1	0	0	0	0	0
TCGA-A3-3374	1314	0	0	0	0	1	1	0	0	0	1	0	1	0	1	0	0	0	0	0	0	0	0	0	0	0	0	0	0	0	1	1	1	0	0	0	0	0	0	0	1	1	0	0	0	0	1	0	0
TCGA-A3-3376	1696	1	1	0	1	1	0	1	1	1	0	1	1	1	1	1	0	1	1	1	1	1	1	0	1	1	0	1	0	0	1	1	0	1	1	1	0	1	1	1	1	0	0	1	0	1	1	1	0
TCGA-A3-3378	630	0	0	0	0	0	0	1	0	1	1	0	0	1	0	1	1	1	1	1	1	1	1	1	1	1	1	1	0	0	0	1	1	1	1	0	1	1	1	1	1	0	1	1	1	1	1	1	1
TCGA-A3-3380	567	0	1	0	1	1	1	1	0	1	0	1	1	1	1	1	1	1	1	1	1	1	1	1	1	1	1	1	0	0	1	1	1	0	1	1	1	1	1	1	1	0	1	1	0	1	1	1	1
TCGA-A3-3387	617	0	1	0	1	0	1	1	1	1	0	1	0	1	0	0	1	1	1	0	1	1	1	1	1	1	1	1	1	1	0	1	0	1	1	1	1	1	0	1	1	0	1	1	0	0	1	1	0
TCGA-A3-A6NI	1018	0	0	0	1	1	1	0	0	1	0	1	0	1	1	1	1	0	0	1	1	1	0	1	1	1	1	1	1	1	1	0	0	0	1	1	1	0	1	1	0	0	1	0	1	1	0	0	0
TCGA-A3-A6NJ	468	0	1	0	0	1	0	0	1	1	1	1	0	0	1	0	0	0	1	1	1	1	0	1	1	1	1	1	0	0	1	1	0	1	1	1	1	1	1	1	0	0	1	1	0	0	0	0	1
TCGA-A3-A6NL	689	0	1	0	1	1	1	1	0	1	1	1	1	1	0	1	1	1	1	1	1	1	0	1	1	1	1	1	1	0	1	1	0	1	1	1	1	1	1	1	1	1	1	1	0	1	1	1	1
TCGA-A3-A8CQ	3	0	1	0	0	1	0	1	1	1	1	1	1	1	1	1	0	1	1	1	1	1	0	1	1	0	0	1	0	0	0	1	0	1	1	1	0	1	1	0	1	0	1	0	0	1	1	1	1
TCGA-A3-A8OW	323	0	1	0	1	1	0	1	0	1	1	1	1	0	1	1	0	1	1	0	1	1	1	1	1	1	1	1	0	0	1	1	0	0	1	1	1	1	1	1	1	0	1	1	0	1	1	1	1
TCGA-A4-7286	554	0	0	1	0	0	0	0	1	0	1	0	1	0	0	0	0	1	0	0	0	0	0	0	0	0	0	0	0	1	0	0	1	0	0	0	0	0	0	0	0	1	0	0	1	0	0	0	0
TCGA-A4-7287	597	1	0	0	0	0	0	0	0	0	0	0	0	0	1	1	1	0	0	0	0	0	1	0	0	0	0	1	1	0	0	0	0	0	1	0	0	1	1	0	0	1	1	0	1	0	1	0	0
TCGA-A4-7288	1857	0	0	1	0	0	0	1	1	0	0	0	1	0	0	0	0	0	0	0	0	1	0	0	0	1	1	0	0	1	0	0	0	0	0	0	0	0	0	0	0	1	0	0	0	0	0	0	0
TCGA-A4-7583	3	0	0	1	0	0	0	1	1	0	0	0	1	0	0	0	0	1	1	0	1	1	0	0	0	1	1	1	0	1	0	0	1	0	0	0	0	1	0	0	0	1	1	1	1	1	1	1	0
TCGA-A4-7584	650	0	0	1	0	0	0	1	1	0	0	0	0	1	0	0	0	0	0	0	0	1	0	1	0	1	0	1	0	1	0	0	1	0	1	1	0	0	1	0	1	1	0	1	1	1	0	1	0
TCGA-A4-7997	927	0	0	1	0	0	0	0	1	0	0	0	0	0	0	0	0	0	0	1	0	1	1	0	0	0	1	1	0	1	0	0	0	0	0	0	0	0	0	0	1	0	0	0	1	1	0	0	1
TCGA-A4-8310	780	0	0	1	0	0	1	0	0	0	0	0	0	1	0	0	0	1	0	0	0	0	1	0	0	0	0	0	0	1	0	0	1	0	0	1	0	0	0	0	0	1	0	0	1	0	0	0	0
TCGA-A4-8312	708	0	0	1	0	1	0	0	0	0	0	0	1	0	0	0	0	0	0	0	0	0	0	0	0	0	0	0	0	0	0	0	1	0	0	0	0	0	0	0	0	1	0	0	0	0	0	0	1
TCGA-A4-8515	709	0	0	1	0	0	0	1	1	0	1	0	0	1	0	0	0	0	0	0	0	1	0	0	0	0	0	1	0	1	0	0	1	0	0	1	0	0	0	0	0	1	0	1	1	0	0	0	1
TCGA-A4-A48D	379	0	0	1	0	0	0	0	0	0	1	1	0	0	1	0	0	1	0	0	0	1	0	0	0	0	0	0	0	1	0	0	1	0	0	0	0	0	0	0	0	1	0	0	1	0	0	0	0
TCGA-A4-A57E	258	1	0	0	1	0	1	1	0	0	1	0	1	1	1	0	1	1	0	0	1	0	0	1	1	1	0	0	0	1	1	0	1	0	0	1	0	0	1	1	1	1	0	0	1	1	1	0	1
TCGA-A4-A5DU	496	0	0	1	0	0	0	1	0	0	0	0	1	1	1	0	1	1	0	1	0	1	0	1	0	1	1	1	0	1	0	0	1	0	1	1	0	1	1	0	1	1	1	1	1	1	1	1	0
TCGA-A4-A5XZ	479	0	0	1	0	0	0	0	1	0	0	0	0	1	0	0	0	0	0	0	0	1	0	0	0	1	0	0	0	1	0	0	1	0	0	0	0	0	0	0	0	0	0	1	1	1	0	0	0
TCGA-A4-A5Y1	395	1	0	1	0	0	0	0	1	0	0	1	0	1	1	1	0	0	0	0	0	0	1	1	0	0	1	1	0	1	0	0	1	0	1	0	0	1	1	0	0	1	0	1	1	1	1	1	1
TCGA-A4-A6HP	379	0	0	1	0	1	1	1	0	0	0	0	1	1	1	0	1	0	1	0	0	0	0	1	0	1	0	1	1	1	0	0	1	0	1	1	0	1	1	0	0	1	1	1	1	1	1	0	1
TCGA-A4-A772	0	0	0	1	0	0	0	1	1	0	1	0	1	1	0	0	1	0	0	0	0	1	0	0	0	1	0	1	0	1	0	0	1	0	1	1	0	1	1	0	0	1	1	1	1	1	1	0	1
TCGA-AK-3429	3328	0	1	0	1	0	1	0	1	0	1	1	0	0	1	1	0	1	1	0	0	0	0	0	1	0	1	0	1	0	1	0	1	1	0	0	1	0	0	0	0	0	1	0	0	0	0	0	0
TCGA-AK-3431	2241	1	1	0	1	1	1	0	1	1	0	1	0	0	0	1	0	0	1	1	1	0	1	0	1	0	0	0	1	0	1	1	0	1	0	0	1	1	0	0	0	0	0	0	0	0	0	0	0
TCGA-AK-3433	3409	0	0	0	0	1	1	0	1	0	1	0	1	0	1	0	0	0	0	0	0	0	0	0	0	0	0	0	0	0	1	1	1	0	0	0	0	0	0	0	0	1	0	0	0	1	1	1	0
TCGA-AK-3440	2865	0	0	0	0	1	1	1	0	1	1	0	1	0	0	0	0	0	0	0	0	0	0	0	0	0	0	0	0	0	1	0	1	0	0	0	0	0	0	0	0	1	0	0	0	0	1	0	0
TCGA-AK-3443	1423	0	0	0	0	1	0	1	0	0	1	0	1	0	0	0	0	0	1	0	1	0	0	0	0	0	0	0	0	0	0	1	1	0	0	0	0	0	0	0	0	1	0	0	0	0	1	1	0
TCGA-AK-3447	1217	0	0	0	0	1	1	0	1	1	0	1	1	0	1	0	0	1	1	0	0	0	0	0	0	0	0	0	1	0	1	1	1	0	0	0	0	0	0	0	0	1	0	0	0	0	0	0	0
TCGA-AK-3451	2868	0	1	0	1	0	1	0	1	0	1	1	1	0	1	0	0	1	1	1	0	0	0	0	0	0	1	0	1	1	1	1	1	1	0	0	0	0	0	1	0	1	1	1	0	0	0	0	1
TCGA-AK-3453	2531	0	0	1	1	1	0	1	0	0	1	1	1	1	1	0	1	0	1	0	1	1	0	1	1	1	1	1	1	1	0	0	0	1	1	1	1	1	1	1	1	1	1	1	1	1	1	1	1
TCGA-AK-3460	2508	0	1	0	1	1	1	1	1	1	0	1	1	1	0	0	1	1	1	1	1	1	1	1	1	1	1	1	1	1	1	1	0	1	1	0	1	0	1	1	1	1	1	1	0	1	0	1	0
TCGA-AK-3465	369	0	0	0	0	1	0	1	1	0	0	0	1	0	1	0	0	0	0	0	0	0	0	0	0	1	0	0	0	0	1	0	1	0	1	0	0	0	1	0	1	1	0	0	0	1	1	1	1
TCGA-AL-3466	293	1	0	0	1	1	1	1	0	0	0	1	1	1	1	1	1	0	1	0	1	0	1	1	0	1	0	1	1	0	1	1	1	0	1	0	0	1	1	1	1	1	0	1	1	1	1	1	1
TCGA-AL-3467	2135	0	0	0	0	0	0	1	1	0	0	1	1	1	1	0	0	0	0	0	0	1	1	0	0	1	0	0	0	0	0	0	1	0	1	0	0	0	1	0	1	1	0	0	1	1	1	1	0
TCGA-AL-3468	2331	1	0	1	0	0	0	1	1	0	1	0	1	1	1	0	1	0	0	0	0	1	0	0	0	1	1	1	0	1	0	0	1	0	1	1	0	0	1	0	1	1	0	1	1	1	1	1	1
TCGA-AL-3471	1500	1	0	1	0	0	0	1	1	0	0	0	1	1	1	0	1	1	0	0	0	1	0	1	0	1	1	1	0	1	0	0	1	0	1	1	0	0	1	0	1	1	0	1	1	1	1	1	1
TCGA-AL-3472	2029	0	0	1	1	0	0	1	1	0	0	0	1	1	1	1	1	0	1	1	1	0	0	1	0	1	1	1	0	1	0	0	1	0	1	1	0	0	1	0	1	1	1	1	1	1	1	1	1
TCGA-AL-7173	2060	0	0	1	1	0	1	1	1	0	0	0	0	1	1	1	0	1	0	0	0	0	0	0	0	1	1	0	1	1	1	0	1	0	0	0	0	0	0	0	0	1	0	0	1	0	0	0	1
TCGA-AL-A5DJ	1498	1	0	0	1	1	1	1	0	0	0	0	0	0	1	1	0	1	0	0	0	0	1	1	0	0	0	0	1	1	1	0	1	0	0	0	0	0	0	1	0	1	1	0	1	1	0	0	1
TCGA-AS-3777	1238	0	0	0	0	1	1	0	0	0	0	0	1	0	0	0	0	0	0	0	0	0	1	0	0	0	0	0	0	0	0	1	1	0	0	0	0	0	0	0	0	1	0	0	0	0	0	0	0
TCGA-AS-3778	43	0	1	1	0	1	1	1	0	1	1	0	1	1	0	1	1	1	0	1	1	1	0	1	1	1	1	1	1	0	1	1	0	1	1	1	1	1	1	1	1	0	1	1	0	1	0	1	0
TCGA-B0-4688	101	1	0	1	1	1	0	0	0	0	0	0	0	0	1	1	0	0	0	1	0	0	1	0	0	0	0	0	1	0	0	0	1	0	1	0	0	1	1	1	0	1	1	0	1	0	1	1	1
TCGA-B0-4691	139	1	1	1	1	1	1	1	0	1	1	1	0	0	1	1	1	1	1	1	1	1	1	1	0	1	1	1	1	0	1	0	0	1	0	1	1	1	1	1	1	1	1	1	1	1	1	1	1
TCGA-B0-4694	106	1	1	1	0	1	0	0	0	1	1	1	1	0	0	1	0	1	0	1	1	0	0	0	1	0	0	0	1	1	0	1	0	1	0	0	0	1	0	0	0	0	1	0	1	0	0	0	0
TCGA-B0-4696	866	1	0	0	1	1	1	0	0	0	0	0	0	0	1	1	1	1	0	0	0	1	1	0	0	1	0	0	1	0	0	0	0	0	0	0	0	1	1	1	1	1	0	0	0	0	1	1	1
TCGA-B0-4697	578	1	1	1	1	1	1	1	0	0	0	1	0	1	1	1	1	1	1	1	0	1	1	1	0	1	1	1	1	0	1	1	0	0	1	0	1	1	1	1	1	1	1	0	1	1	1	1	1
TCGA-B0-4699	110	1	0	0	0	1	0	0	0	1	0	0	1	0	1	0	1	0	1	1	0	0	1	1	0	0	0	0	1	0	0	1	1	0	1	0	0	1	1	0	1	0	1	0	1	0	1	1	0
TCGA-B0-4701	238	1	1	1	1	1	1	1	0	1	0	1	1	1	1	0	1	0	1	1	1	1	0	1	1	1	1	1	1	0	1	1	0	1	1	1	1	1	1	1	1	0	1	0	0	0	1	1	1
TCGA-B0-4703	182	1	1	1	1	1	0	0	0	1	0	1	0	0	1	1	1	0	1	1	1	0	1	1	0	0	1	1	1	0	0	1	0	1	1	0	1	1	1	1	1	0	1	0	1	0	1	1	1
TCGA-B0-4707	600	1	1	1	1	1	1	1	0	1	0	0	0	0	1	1	1	1	0	1	1	1	1	1	1	1	1	0	1	0	1	1	1	1	1	0	1	1	1	1	1	1	1	1	1	0	1	1	1
TCGA-B0-4712	1337	1	1	0	1	1	1	0	0	1	0	1	0	0	1	1	1	1	0	1	1	0	1	1	1	0	1	0	1	0	1	1	0	0	0	0	1	1	0	1	0	0	0	0	0	0	1	0	0
TCGA-B0-4713	202	1	1	0	0	1	1	1	0	1	1	0	0	0	1	1	0	0	1	1	1	1	1	1	0	1	1	1	0	1	1	1	0	1	1	0	1	1	1	1	1	1	1	1	1	1	1	1	0
TCGA-B0-4718	1778	0	1	0	1	0	1	1	0	1	1	1	0	1	1	0	1	0	1	1	1	1	1	1	1	1	1	1	1	0	1	0	0	1	1	1	1	1	1	1	1	0	1	1	0	1	1	1	1
TCGA-B0-4819	183	1	0	1	1	1	0	1	0	0	0	1	0	1	1	0	1	1	1	1	1	0	1	1	0	1	1	1	1	0	0	1	1	1	1	0	0	1	1	1	1	1	1	1	1	1	1	1	1
TCGA-B0-4821	1230	1	1	1	1	1	1	1	0	1	0	1	0	1	1	1	1	1	1	1	1	1	1	1	1	1	1	1	1	0	1	1	0	1	1	1	1	1	1	1	1	1	1	1	1	1	1	1	1
TCGA-B0-4823	454	1	1	0	1	1	1	0	1	0	0	1	0	0	0	1	0	0	0	0	1	0	1	0	0	0	0	0	1	1	1	1	0	1	0	0	1	0	0	0	0	1	0	0	0	0	0	0	0
TCGA-B0-4828	307	1	1	1	0	0	1	1	1	1	1	0	1	1	1	0	1	0	1	1	1	1	0	1	1	1	1	1	0	0	1	1	0	1	1	1	1	1	1	1	1	0	1	1	0	1	1	1	1
TCGA-B0-4833	2386	1	1	0	0	0	0	1	0	1	1	1	1	1	1	0	1	1	1	1	1	1	1	1	1	1	1	1	1	0	1	0	1	1	1	1	1	1	1	1	1	0	1	1	1	1	1	1	1
TCGA-B0-4834	2090	1	1	0	0	1	0	1	0	0	0	0	1	0	0	0	0	0	0	0	0	0	0	0	0	0	0	0	0	0	1	1	1	0	0	0	0	0	0	0	0	1	0	0	0	0	1	0	0
TCGA-B0-4837	1378	1	1	0	1	0	1	1	0	1	1	1	1	1	0	1	1	1	0	1	1	0	1	0	1	0	0	1	1	0	1	1	0	0	1	0	1	1	1	1	1	1	0	0	0	0	0	1	1
TCGA-B0-4839	1639	1	1	0	1	0	1	0	0	1	1	0	0	0	0	0	0	1	1	1	1	0	1	0	1	0	1	0	1	0	1	0	1	1	0	1	1	0	0	1	0	0	0	0	1	0	0	0	0
TCGA-B0-4844	313	1	0	0	1	0	1	1	0	1	1	0	1	1	1	1	1	0	1	1	1	1	1	1	1	1	1	0	1	0	0	1	0	0	1	0	1	1	1	1	1	0	1	1	1	0	1	1	1
TCGA-B0-4846	1200	1	1	0	0	1	0	0	1	1	1	1	0	1	0	0	0	0	1	1	1	1	0	1	1	1	1	1	0	1	0	1	0	1	1	1	1	1	1	1	0	0	1	1	0	1	1	1	1
TCGA-B0-4849	69	1	1	0	1	0	1	1	1	1	0	1	1	1	1	0	1	0	1	1	1	1	1	1	1	1	1	1	1	0	1	1	1	1	1	1	1	1	1	1	1	0	1	1	0	1	1	1	1
TCGA-B0-4852	1121	1	1	0	1	0	1	1	1	1	1	0	1	1	1	1	1	0	1	1	1	1	1	1	1	1	1	1	0	1	1	1	0	1	1	1	1	1	1	1	1	0	0	1	0	1	1	1	1
TCGA-B0-5081	362	1	1	0	1	1	0	1	0	0	0	1	0	1	1	1	1	1	1	1	1	1	1	1	1	1	1	1	1	0	0	1	0	0	1	1	0	1	1	1	1	0	1	1	0	1	1	1	0
TCGA-B0-5088	563	1	1	1	1	1	1	1	0	1	1	1	1	1	1	1	1	1	1	1	1	1	1	1	1	1	1	1	1	0	1	1	0	0	1	1	1	1	1	1	1	0	1	1	0	1	1	1	1
TCGA-B0-5092	459	1	1	1	1	1	1	1	0	1	1	1	0	1	1	1	1	1	1	1	1	1	1	1	0	1	1	1	1	1	1	1	1	1	1	1	1	1	1	1	1	0	1	1	1	1	1	1	1
TCGA-B0-5095	245	1	1	1	1	1	1	1	0	1	0	1	0	0	1	1	1	1	1	1	1	1	1	1	0	1	1	1	1	0	1	1	0	1	1	0	1	1	1	1	1	0	1	1	0	0	1	1	0
TCGA-B0-5096	68	1	1	1	1	0	1	0	0	1	0	1	0	0	1	1	0	0	0	1	1	0	1	0	0	0	0	0	1	0	0	0	0	0	0	0	0	0	0	1	0	0	0	0	0	0	0	0	0
TCGA-B0-5099	485	1	1	0	1	0	0	1	1	1	1	1	1	1	1	0	0	0	0	1	0	1	1	0	1	1	0	1	1	1	1	1	0	1	1	0	1	0	1	1	1	0	0	1	0	1	0	1	1
TCGA-B0-5102	2764	1	0	0	0	0	1	1	1	0	1	1	1	1	0	0	0	1	0	1	1	0	1	1	1	0	1	0	0	1	1	1	1	1	0	1	1	1	1	1	1	1	0	0	0	0	1	1	1
TCGA-B0-5107	927	1	0	0	0	0	1	1	1	0	1	0	0	1	1	1	1	1	1	0	0	1	1	1	0	1	1	1	0	0	1	0	0	1	0	1	0	1	1	1	1	0	1	1	0	1	1	1	1
TCGA-B0-5108	1782	0	1	0	1	1	1	0	0	1	0	1	0	1	1	1	1	1	1	1	1	0	1	1	1	0	0	1	1	0	1	1	0	0	1	1	1	1	0	1	1	0	1	0	0	0	0	1	1
TCGA-B0-5116	1274	0	1	0	1	1	1	0	0	1	1	1	0	0	1	1	1	1	0	1	1	1	1	0	1	0	0	0	1	0	1	0	0	1	0	0	0	0	0	1	0	0	0	0	0	0	0	0	0
TCGA-B0-5119	1552	0	1	0	0	0	0	0	1	1	1	1	1	0	0	1	0	0	1	0	1	1	0	1	1	1	1	0	0	1	1	0	0	1	0	0	1	0	0	0	1	0	0	0	0	0	0	0	0
TCGA-B0-5121	1485	0	1	0	1	1	1	1	1	1	1	0	1	1	0	0	1	1	1	1	1	1	0	1	1	0	1	1	1	0	1	1	0	1	1	1	1	1	0	1	1	0	1	1	0	0	0	1	1
TCGA-B0-5399	1411	0	1	0	0	1	1	0	0	1	1	1	1	1	0	1	1	1	1	1	1	1	0	1	1	1	1	1	0	1	1	1	0	1	1	1	1	1	1	1	1	0	1	1	0	1	1	1	1
TCGA-B0-5400	1733	0	0	0	1	1	0	0	0	0	0	0	0	0	1	1	1	1	1	1	1	0	1	0	1	0	1	0	1	0	0	1	1	0	0	1	1	1	0	1	0	1	1	1	1	1	1	0	1
TCGA-B0-5690	3392	0	1	0	1	1	1	0	1	1	1	1	0	0	0	1	0	0	1	0	0	1	1	0	1	0	1	1	1	0	1	1	0	1	0	1	1	1	0	0	0	0	0	0	0	0	0	0	1
TCGA-B0-5691	3431	0	1	0	0	1	0	0	1	1	1	1	1	0	0	1	0	1	0	0	1	1	0	1	1	0	1	0	0	0	1	1	0	0	0	0	1	0	0	0	0	0	0	0	0	0	0	0	0
TCGA-B0-5693	4074	0	1	0	1	1	1	0	1	1	1	1	1	0	0	1	0	0	0	1	1	1	0	1	1	0	0	1	1	0	1	0	0	1	0	0	1	0	0	1	0	0	0	0	0	0	0	0	0
TCGA-B0-5695	2150	0	1	0	1	1	1	0	1	1	1	1	0	0	1	1	0	1	1	0	0	0	0	0	1	0	1	0	0	0	1	0	0	1	0	1	1	0	0	1	0	0	0	0	1	0	0	0	0
TCGA-B0-5697	2630	0	1	1	0	0	0	0	0	1	0	0	0	0	0	0	0	0	1	1	1	0	0	0	0	0	1	0	0	1	0	0	1	1	0	0	0	0	0	0	0	0	1	0	1	0	0	0	0
TCGA-B0-5700	1790	0	1	0	1	1	1	0	1	0	1	1	1	0	0	1	1	1	1	0	1	0	0	1	1	0	0	0	1	0	1	0	1	1	0	0	1	0	0	0	0	1	0	1	1	0	0	0	0
TCGA-B0-5702	2172	0	0	1	1	1	1	0	0	1	0	1	1	1	1	1	0	1	1	0	0	0	1	0	1	0	1	0	1	0	1	1	1	0	1	0	1	1	1	1	0	1	1	0	1	0	0	1	1
TCGA-B0-5703	2246	0	1	0	1	1	1	0	1	1	1	0	1	0	1	1	0	0	1	0	1	1	1	1	1	0	0	0	1	0	1	1	1	0	0	1	1	0	0	1	0	0	1	1	0	0	0	0	0
TCGA-B0-5705	4537	0	1	0	0	1	0	0	1	1	1	1	1	0	0	0	0	0	1	0	0	1	0	1	0	0	0	0	0	1	1	0	0	1	0	0	1	0	0	0	0	0	0	0	0	0	0	0	0
TCGA-B0-5707	3744	0	0	1	0	1	1	0	0	0	1	0	0	0	1	0	0	0	0	1	0	0	1	0	0	0	0	0	0	1	0	0	1	0	0	0	0	0	0	0	0	1	0	0	1	0	0	0	0
TCGA-B0-5713	2782	0	1	0	1	0	0	0	1	1	1	1	0	0	0	1	0	0	1	0	1	1	1	1	1	1	1	0	0	1	1	0	0	1	0	0	1	0	0	0	0	0	0	1	0	0	0	0	0
TCGA-B0-5812	3834	0	1	0	1	1	1	0	1	1	1	1	0	0	0	1	1	0	0	1	1	1	1	0	1	0	0	0	1	0	1	1	0	1	0	1	1	0	0	1	0	0	0	0	0	0	0	0	1
TCGA-B1-7332	1141	0	0	1	0	0	0	0	1	0	1	0	0	0	1	0	0	1	0	0	0	1	0	0	0	0	0	0	0	1	0	0	1	0	0	0	0	0	0	0	0	0	0	0	1	0	0	0	0
TCGA-B1-A47M	659	0	0	1	0	1	0	1	0	0	1	0	1	1	0	0	1	1	1	1	0	0	0	0	0	1	0	1	1	1	0	0	1	0	1	1	0	0	1	0	1	1	1	1	1	1	1	0	1
TCGA-B2-3923	992	0	1	0	0	1	0	1	1	0	0	1	1	0	0	1	0	0	0	0	0	0	1	1	0	1	1	1	0	0	0	1	1	0	1	0	0	1	1	1	0	0	0	0	0	0	1	1	0
TCGA-B2-3924	1092	0	1	0	0	0	1	0	1	1	1	1	0	1	1	0	1	0	1	0	0	1	0	0	1	1	1	0	1	1	1	1	1	1	1	0	1	1	0	1	0	0	1	0	0	0	0	0	0
TCGA-B2-4098	51	1	0	1	0	0	0	1	1	0	0	0	1	1	1	0	1	1	0	0	1	1	1	1	1	1	1	1	0	1	0	0	1	0	1	1	0	1	1	0	1	1	1	1	1	0	1	1	1
TCGA-B2-4102	952	0	1	0	0	1	0	1	1	1	1	1	1	1	0	0	1	0	0	1	1	1	0	1	1	1	1	1	0	1	1	1	0	1	1	1	0	1	1	1	1	0	1	1	0	1	1	1	1
TCGA-B2-5633	963	0	1	0	1	0	1	0	1	1	0	1	0	0	0	1	0	0	1	0	0	0	1	1	1	0	1	0	1	0	0	1	0	1	0	0	1	0	0	1	0	0	1	1	0	0	1	0	0
TCGA-B2-5636	919	0	1	1	0	1	0	0	0	1	0	1	0	0	0	1	0	1	0	0	0	0	1	0	0	0	1	0	0	0	1	0	0	1	0	0	1	0	0	0	0	1	1	0	0	0	0	0	0
TCGA-B3-3925	1029	0	0	1	0	0	0	1	1	0	0	0	1	0	0	0	1	0	0	0	0	0	0	0	0	1	0	1	0	1	0	0	0	0	1	1	0	1	1	0	1	0	0	0	0	1	1	1	1
TCGA-B3-4103	930	0	0	1	0	1	0	1	1	0	0	0	1	1	0	0	1	0	0	0	0	1	0	0	0	1	1	1	0	1	0	0	1	0	1	1	0	0	1	0	1	1	0	1	1	1	1	1	1
TCGA-B3-8121	379	0	0	1	0	0	0	1	0	0	0	0	0	1	1	0	1	1	0	1	0	0	0	1	0	1	0	1	0	1	0	0	0	0	1	1	0	1	0	0	1	0	1	1	1	1	1	1	0
TCGA-B3-A6W5	309	0	0	1	0	0	0	1	1	0	0	0	1	1	1	1	0	1	0	0	0	1	0	0	0	1	0	1	0	1	0	0	1	0	1	1	0	0	0	0	0	0	1	1	1	1	1	0	1
TCGA-B4-5377	365	0	1	0	0	0	0	0	1	1	1	1	0	1	0	0	0	1	0	1	0	1	0	0	1	0	0	0	0	0	1	1	1	1	0	0	1	1	0	0	0	0	1	0	0	0	0	0	0
TCGA-B4-5835	16	0	0	0	0	1	0	0	0	0	1	0	0	0	1	1	0	1	0	0	0	0	1	0	0	0	1	0	1	1	0	0	0	0	0	0	0	0	0	0	0	1	0	0	0	0	0	0	0
TCGA-B4-5836	141	0	1	0	1	0	0	0	1	1	1	1	0	0	0	1	0	0	1	1	1	1	1	0	1	0	0	0	1	1	0	1	0	1	0	1	1	0	0	0	0	0	0	0	0	0	0	0	0
TCGA-B4-5843	11	0	1	1	1	0	0	0	1	1	0	1	0	0	0	1	0	0	0	0	0	1	0	0	1	0	0	0	1	1	1	1	0	1	0	0	1	0	0	0	0	0	0	0	0	0	0	0	0
TCGA-B4-5844	7	0	1	0	1	0	0	0	1	1	1	1	0	0	0	1	0	0	0	0	1	1	1	0	1	0	0	0	1	0	0	1	1	1	0	1	1	0	0	0	0	0	0	0	0	0	0	0	0
TCGA-B8-4146	511	0	1	0	0	0	1	0	1	0	1	0	1	1	0	1	0	0	1	1	1	0	0	1	1	0	1	0	0	0	1	0	0	1	1	0	1	1	0	1	0	0	0	0	0	0	1	1	0
TCGA-B8-4151	1299	0	1	0	0	0	1	0	1	1	1	1	1	0	0	0	0	0	1	0	0	1	0	1	1	1	0	0	0	1	1	1	0	1	0	1	1	0	0	0	1	0	0	1	0	1	0	0	0
TCGA-B8-4153	762	0	1	0	1	0	1	1	1	1	1	1	0	1	1	0	1	0	1	1	1	1	0	1	1	1	0	1	0	0	1	1	0	1	1	1	1	0	0	1	0	0	0	1	0	1	1	0	1
TCGA-B8-4621	788	0	0	1	0	0	0	0	1	0	1	0	0	0	0	0	0	1	0	0	0	0	1	0	1	0	0	0	0	1	0	0	1	0	0	0	0	0	0	1	0	1	0	0	1	0	1	0	0
TCGA-B8-5158	1218	0	1	1	0	0	0	0	0	1	1	0	0	0	0	1	1	1	0	1	1	0	1	0	1	0	0	0	1	1	0	1	0	1	0	0	1	1	0	1	0	0	0	0	1	0	0	0	0
TCGA-B8-5162	36	0	1	0	1	0	1	0	0	0	0	1	0	0	0	1	0	1	1	0	0	0	1	0	0	0	0	0	1	0	1	0	0	0	0	0	1	1	0	1	0	0	0	0	0	0	0	0	0
TCGA-B8-5163	822	0	1	0	1	0	1	0	0	0	0	1	0	0	0	1	0	0	1	0	1	0	1	0	0	0	0	0	1	0	0	1	0	1	0	0	1	1	0	0	0	0	0	0	0	0	0	0	0
TCGA-B8-5165	737	0	1	0	1	1	1	0	0	1	1	1	1	0	0	1	1	1	0	0	1	0	1	0	1	0	0	0	0	0	1	1	1	1	0	1	1	0	0	0	0	1	0	0	0	0	0	0	0
TCGA-B8-5549	194	0	0	0	1	0	1	0	1	1	0	1	1	0	0	1	0	1	1	1	1	0	1	0	1	0	0	0	1	0	1	1	0	1	0	0	1	0	0	0	0	0	0	0	0	0	0	0	0
TCGA-B8-5550	1476	0	1	1	1	1	0	0	1	1	1	1	0	0	1	0	0	1	0	0	0	1	1	0	0	0	0	0	1	0	1	1	0	1	0	0	0	0	0	0	0	0	0	0	0	0	0	0	0
TCGA-B8-5551	16	0	0	1	0	0	1	0	0	1	0	0	0	0	0	0	0	1	1	0	1	0	1	0	0	0	0	0	1	0	0	1	0	1	0	0	1	1	0	1	0	0	1	0	0	0	0	0	0
TCGA-B8-A54E	909	0	0	0	0	0	0	0	0	0	1	0	0	0	1	0	0	1	0	0	0	1	1	0	0	0	0	0	0	1	0	0	1	0	0	0	0	1	0	0	0	1	0	0	1	1	0	0	1
TCGA-B8-A54G	53	0	0	0	0	0	0	1	1	0	1	1	1	1	1	0	1	1	1	0	1	1	0	1	1	1	1	1	0	1	1	0	0	1	1	1	0	1	1	1	1	0	1	1	0	1	1	1	1
TCGA-B8-A54I	150	0	0	1	1	0	0	1	0	0	0	1	0	1	1	1	1	1	1	1	0	1	1	1	1	1	1	1	1	0	1	1	1	1	1	0	0	1	1	1	1	1	1	0	1	1	1	1	1
TCGA-B9-4617	35	0	0	1	0	1	0	1	1	0	0	0	1	1	1	0	0	0	0	0	0	1	0	0	0	1	0	1	0	1	0	0	1	0	1	0	0	0	1	0	1	1	0	1	1	1	1	1	0
TCGA-B9-7268	671	0	0	1	0	0	0	0	1	0	0	0	1	0	0	0	0	0	0	0	0	0	0	0	0	0	0	0	0	1	0	0	1	0	0	0	0	0	0	0	0	1	0	0	1	0	0	0	0
TCGA-B9-A69E	452	0	0	1	1	1	0	0	0	0	0	1	1	1	1	0	0	1	0	0	0	0	1	0	0	0	0	1	0	0	0	0	1	0	0	1	0	1	0	0	0	1	1	1	0	0	0	0	0
TCGA-B9-A8YI	374	0	0	1	0	0	0	0	0	0	1	0	0	0	1	0	0	1	0	0	0	0	0	0	0	0	0	0	0	1	0	0	1	0	0	0	0	0	0	0	0	1	0	1	1	1	0	0	0
TCGA-BP-4158	3377	0	1	0	1	1	1	1	1	1	1	0	1	1	0	1	1	0	1	1	1	1	1	1	1	1	1	1	0	1	1	1	0	1	1	1	1	1	1	1	1	0	1	1	0	1	1	1	1
TCGA-BP-4162	3074	0	1	0	1	0	0	1	0	1	1	1	0	1	0	0	0	0	1	1	1	1	0	1	1	1	1	1	0	0	1	1	0	1	1	1	1	1	1	1	1	0	1	1	0	1	0	1	0
TCGA-BP-4165	3037	0	1	0	1	0	1	1	1	1	1	1	1	1	1	1	1	0	1	0	1	1	1	1	1	1	1	1	1	0	1	1	0	1	1	1	1	1	1	1	1	1	1	1	0	1	1	1	1
TCGA-BP-4166	13	0	1	0	1	1	1	0	0	1	1	1	0	0	0	1	0	0	1	1	1	0	1	0	1	0	0	0	1	0	1	1	1	1	0	1	1	0	0	0	0	1	0	0	0	0	0	0	0
TCGA-BP-4176	1955	0	0	1	1	0	1	1	1	1	0	1	1	1	1	1	1	0	1	1	1	0	1	1	1	0	1	0	1	1	1	1	0	1	0	0	1	1	1	1	1	0	1	0	0	0	1	1	1
TCGA-BP-4177	1670	0	1	0	0	1	1	0	0	1	0	1	0	0	0	0	0	0	0	0	0	0	1	1	0	0	1	0	1	0	1	0	1	1	0	0	1	0	0	0	0	1	0	0	0	0	0	0	0
TCGA-BP-4325	2964	0	0	0	0	1	0	1	1	1	1	0	1	1	0	0	1	0	1	0	1	1	0	1	1	1	1	1	0	0	1	1	0	1	1	1	1	1	1	1	1	0	1	1	0	1	1	1	1
TCGA-BP-4329	845	1	1	0	1	0	1	0	1	1	1	1	1	1	0	1	0	0	1	0	1	1	0	1	1	0	1	0	1	1	1	1	0	1	0	0	1	0	1	1	0	0	0	1	0	0	0	0	0
TCGA-BP-4330	1888	0	1	0	0	1	1	1	0	1	1	1	1	1	0	0	1	1	1	1	1	1	0	1	1	1	1	1	0	0	1	1	0	1	1	1	1	1	1	1	1	0	1	1	0	1	1	1	0
TCGA-BP-4331	2454	1	1	0	0	1	0	1	0	1	1	1	1	1	0	0	1	0	1	1	1	1	1	1	0	1	1	1	0	1	1	0	0	1	1	1	1	1	1	1	1	0	1	1	0	1	1	1	0
TCGA-BP-4332	1133	0	1	0	1	1	1	1	0	1	1	1	1	1	1	1	1	1	1	1	1	1	1	1	1	1	1	1	0	0	1	1	0	1	1	1	1	1	1	1	0	1	0	0	0	1	1	1	0
TCGA-BP-4334	645	1	0	0	0	1	1	1	0	0	1	0	1	0	1	0	0	0	1	0	1	0	0	1	0	1	0	1	0	0	1	1	1	0	1	1	0	1	1	0	1	1	0	0	1	1	1	0	1
TCGA-BP-4338	2859	0	0	1	1	0	1	0	1	1	0	0	0	0	0	0	0	1	0	0	0	1	1	0	1	1	1	0	1	0	1	1	0	0	0	0	1	1	0	1	0	0	0	1	0	0	0	0	0
TCGA-BP-4340	562	1	1	1	0	0	0	1	1	1	1	0	1	1	0	1	0	0	0	0	0	1	1	1	1	1	1	1	0	0	0	1	1	0	1	1	1	1	1	1	1	0	1	1	0	1	1	1	1
TCGA-BP-4342	2256	1	1	0	1	1	1	1	0	1	1	1	1	1	1	1	1	1	0	1	1	1	1	1	1	1	1	1	1	0	1	1	0	0	1	0	1	1	1	1	1	1	1	1	0	1	1	1	1
TCGA-BP-4343	1912	1	1	0	1	0	1	0	0	0	0	1	0	0	0	1	0	0	1	0	0	0	1	0	1	0	0	0	1	0	1	1	0	1	0	0	1	1	0	0	0	1	0	1	0	0	0	0	0
TCGA-BP-4344	1666	0	1	0	1	1	1	0	0	1	0	1	1	1	0	0	1	0	1	1	1	1	1	1	1	1	1	1	0	0	1	0	0	1	1	0	1	1	1	0	0	0	1	1	0	1	0	1	1
TCGA-BP-4351	970	0	1	1	1	0	1	1	0	1	1	1	1	1	1	1	1	1	0	1	1	1	1	1	1	1	1	1	1	0	1	1	1	1	1	1	1	1	1	1	1	0	1	1	1	1	1	1	1
TCGA-BP-4353	375	1	1	0	1	1	1	1	0	0	0	1	1	1	0	1	1	1	1	1	1	0	1	1	1	1	1	1	1	0	1	1	0	1	1	1	1	1	0	0	1	0	0	0	0	0	0	1	0
TCGA-BP-4758	2208	0	1	0	1	1	1	1	0	1	1	1	0	1	0	0	1	1	1	0	1	1	1	1	0	1	1	1	1	0	1	0	1	1	1	1	1	1	1	1	0	0	0	1	0	1	0	0	1
TCGA-BP-4759	2372	0	1	0	1	1	1	0	0	1	1	1	1	0	1	1	1	1	1	1	0	0	1	0	1	0	1	0	1	0	1	1	0	1	0	1	0	0	0	1	0	0	0	0	0	0	0	0	1
TCGA-BP-4760	2361	0	1	1	1	1	1	0	0	1	0	1	0	0	0	1	0	0	0	1	0	0	1	0	0	0	1	0	1	0	1	0	0	1	0	1	1	0	0	0	0	1	0	0	0	0	0	0	0
TCGA-BP-4762	1343	1	1	0	1	1	1	0	1	0	0	1	1	0	0	1	0	0	0	1	1	0	0	0	1	0	1	0	1	0	1	1	0	0	0	1	1	0	0	0	0	1	0	0	0	0	0	0	0
TCGA-BP-4763	1270	1	1	0	1	1	1	0	1	0	0	1	0	0	0	1	0	1	0	1	1	0	1	0	1	0	0	0	1	0	1	0	0	1	0	0	1	0	0	0	0	0	0	1	0	0	0	0	0
TCGA-BP-4765	2184	0	1	0	1	1	1	0	1	1	1	1	1	1	1	1	1	0	0	0	1	1	1	1	1	1	1	1	0	0	1	0	0	0	1	0	1	0	1	1	1	0	1	0	0	1	0	1	1
TCGA-BP-4769	1876	0	1	1	1	1	1	0	0	1	0	1	0	0	0	1	1	0	0	1	0	0	1	0	0	0	0	0	0	0	1	0	1	1	1	0	1	0	0	1	0	1	0	0	1	0	0	1	1
TCGA-BP-4781	2080	0	0	1	1	0	1	0	0	1	0	1	1	0	0	1	0	0	0	1	1	0	0	0	1	0	0	0	1	1	1	1	0	0	0	0	1	0	0	0	0	0	0	0	0	0	0	0	0
TCGA-BP-4787	480	1	0	0	1	1	1	1	0	0	1	1	0	0	0	1	0	0	0	1	1	1	1	1	1	0	0	0	1	0	1	1	0	1	0	0	0	1	0	1	1	0	1	0	1	0	0	1	1
TCGA-BP-4789	1489	0	1	0	1	1	1	0	0	1	1	1	1	0	0	1	0	1	1	0	1	0	1	0	1	0	1	0	1	0	1	0	0	1	0	0	1	0	0	1	0	1	0	0	0	0	0	0	0
TCGA-BP-4790	1111	1	1	1	1	1	0	1	0	1	1	0	1	1	0	1	0	0	1	1	0	1	1	0	1	0	1	1	0	0	0	1	0	1	1	1	1	1	0	1	0	0	1	0	0	1	0	1	0
TCGA-BP-4795	620	0	1	1	1	1	0	0	0	1	0	1	0	0	0	1	0	0	0	1	0	0	0	0	0	0	0	0	1	0	0	0	0	0	0	1	1	1	0	0	0	1	0	0	0	0	0	0	0
TCGA-BP-4797	1107	0	1	1	0	1	0	0	0	1	1	1	0	0	0	0	0	0	0	0	1	0	1	0	1	0	0	0	1	0	0	1	0	1	0	0	0	0	0	1	0	0	0	0	0	0	0	0	0
TCGA-BP-4799	1133	1	1	0	1	0	1	0	0	0	0	1	0	0	1	1	1	0	1	1	1	0	1	0	1	0	1	0	1	0	1	0	0	0	0	0	0	1	0	1	0	1	0	0	1	0	0	1	0
TCGA-BP-4803	204	0	1	1	1	0	1	0	0	1	1	1	0	0	1	1	0	1	0	1	1	1	1	0	1	0	1	0	1	0	1	1	0	1	0	0	1	0	0	1	0	0	0	0	0	0	0	0	0
TCGA-BP-4804	1459	0	1	1	1	1	1	0	0	0	1	1	0	1	1	1	0	1	1	1	1	1	1	1	1	1	0	1	1	0	1	1	0	1	1	0	1	1	1	1	0	0	1	0	0	0	0	1	1
TCGA-BP-4960	2172	0	1	0	1	1	1	1	0	1	1	1	0	1	1	1	1	1	1	1	1	1	1	1	1	1	1	1	1	0	1	1	0	1	1	0	1	1	1	1	1	0	1	1	1	1	1	1	1
TCGA-BP-4962	1785	0	1	1	0	1	1	0	0	1	1	1	0	0	0	1	0	1	0	0	0	0	1	0	0	0	0	0	0	1	0	1	0	1	0	0	0	0	0	0	0	1	0	0	0	0	0	0	0
TCGA-BP-4964	1862	0	1	1	1	0	1	0	1	1	1	1	1	1	0	1	0	1	1	1	1	1	0	1	1	0	1	1	1	0	1	1	0	1	1	1	1	1	1	1	1	0	1	1	0	0	0	1	1
TCGA-BP-4965	1871	0	1	0	1	1	0	0	1	1	0	0	0	0	0	1	0	0	0	1	1	1	1	1	1	0	1	0	0	1	1	1	0	1	0	1	1	0	0	0	0	0	0	1	0	0	0	1	0
TCGA-BP-4967	205	0	0	1	0	0	1	1	0	1	0	0	1	1	0	1	1	0	0	1	1	0	1	1	1	1	1	1	0	0	0	1	1	1	0	0	1	1	1	1	1	0	1	1	1	0	1	1	1
TCGA-BP-4969	1794	0	1	1	1	1	1	1	1	1	1	1	1	0	1	0	1	0	1	1	1	1	1	1	1	1	1	1	0	0	1	1	0	1	1	1	0	1	1	1	1	0	1	1	0	1	1	1	1
TCGA-BP-4971	1487	0	1	1	1	1	0	1	0	1	0	1	0	1	1	1	1	1	1	1	1	1	0	1	1	1	1	1	1	0	0	1	0	1	1	1	0	1	1	1	1	0	1	1	0	1	1	1	1
TCGA-BP-4973	1384	0	1	0	0	0	1	1	0	1	1	1	1	1	0	0	1	1	1	1	1	1	1	1	1	1	1	1	1	0	1	1	0	1	1	1	0	1	1	1	1	0	1	1	0	1	1	1	1
TCGA-BP-4974	211	1	1	0	1	1	1	1	0	1	0	1	1	1	1	1	1	1	1	1	1	1	1	1	1	1	1	1	1	0	1	1	0	0	1	1	1	1	1	1	1	0	1	1	0	1	1	1	1
TCGA-BP-4975	1433	0	1	0	1	0	1	0	1	0	1	1	1	1	0	0	0	1	0	1	1	1	0	1	1	0	1	0	0	0	1	1	0	0	0	0	1	1	0	1	0	0	0	0	0	0	0	0	0
TCGA-BP-4976	1632	0	1	0	1	1	1	0	1	1	1	0	1	0	0	1	0	1	0	0	1	1	0	0	1	0	1	0	1	0	1	0	0	1	0	0	1	0	0	0	0	0	0	0	0	0	0	0	0
TCGA-BP-4977	454	0	1	1	0	0	1	1	1	1	1	1	1	1	0	1	1	0	1	1	1	1	1	1	1	1	1	1	1	1	1	1	0	1	1	1	1	1	1	1	1	0	1	1	0	1	1	1	1
TCGA-BP-4982	1014	0	1	0	1	1	0	1	1	1	1	1	0	1	0	1	1	0	0	1	1	1	0	1	1	1	1	1	0	0	0	1	0	1	1	1	1	1	1	1	1	0	1	1	0	1	0	1	0
TCGA-BP-4985	952	1	1	1	1	0	1	0	0	0	0	1	0	0	0	1	0	0	0	1	1	0	1	0	0	0	0	0	1	0	1	1	0	0	0	0	0	0	0	1	0	0	0	0	0	0	0	0	0
TCGA-BP-4986	785	0	1	1	1	1	1	1	0	1	0	1	0	1	1	1	1	0	0	1	1	1	1	1	1	1	1	1	1	0	1	1	0	1	0	1	0	1	1	0	1	0	1	1	0	0	1	1	1
TCGA-BP-4987	1124	0	1	0	1	1	1	1	0	1	1	0	1	1	0	0	0	1	1	0	1	1	0	1	1	1	1	1	0	1	1	0	0	1	1	1	0	1	1	1	1	0	1	0	0	1	0	1	0
TCGA-BP-4991	1413	0	1	0	1	1	1	1	1	1	1	1	1	1	0	1	1	1	0	1	1	1	1	1	1	1	1	1	1	0	1	1	0	1	1	0	1	1	1	1	1	0	0	1	0	1	0	1	0
TCGA-BP-4993	177	0	1	0	1	1	1	0	0	1	1	0	1	1	0	0	0	0	1	1	1	1	0	1	1	0	1	0	1	0	1	1	0	1	0	1	1	0	0	1	1	0	0	0	0	0	0	1	0
TCGA-BP-4998	932	0	1	1	1	1	0	1	0	1	0	1	0	1	0	1	1	0	1	1	0	1	1	1	1	1	1	1	1	0	0	1	0	1	1	1	0	1	1	1	1	0	1	1	0	1	1	1	0
TCGA-BP-5007	1140	0	1	0	1	1	1	1	0	1	1	1	1	1	0	1	1	1	1	1	1	1	1	1	1	1	1	1	0	0	1	1	0	1	1	1	1	1	1	1	1	0	1	1	0	1	1	1	0
TCGA-BP-5008	1071	0	1	0	1	1	1	0	0	0	0	1	1	0	0	1	1	1	1	1	1	0	1	1	1	1	1	1	1	1	1	1	0	1	1	1	1	1	0	1	0	1	1	0	0	1	0	1	0
TCGA-BP-5010	878	1	1	0	1	1	0	1	0	1	0	1	0	1	1	1	1	1	1	1	1	0	1	0	1	1	0	1	1	0	0	1	0	1	1	1	1	1	1	1	1	0	1	1	1	1	1	1	1
TCGA-BP-5168	1463	1	1	0	1	0	1	0	1	1	1	1	1	0	0	1	0	1	1	1	1	1	0	0	1	0	0	0	1	0	1	0	0	1	0	0	1	0	0	1	1	0	1	0	0	0	0	0	0
TCGA-BP-5169	193	0	0	1	1	1	1	1	0	1	0	1	0	1	1	1	1	1	1	1	1	0	0	1	1	0	0	1	0	0	0	1	0	1	1	0	0	1	1	1	1	1	1	0	1	1	1	0	1
TCGA-BP-5177	293	0	1	0	1	1	1	0	0	1	1	1	1	0	0	1	0	1	1	1	1	1	1	1	0	0	1	0	1	0	1	1	0	1	0	1	1	0	0	0	1	1	0	0	1	0	0	1	1
TCGA-BP-5178	1912	1	1	1	1	0	1	0	0	0	0	1	0	0	0	1	0	1	0	1	0	0	1	0	1	0	0	0	1	0	0	1	0	1	0	0	0	1	0	1	0	0	0	0	1	0	0	0	0
TCGA-BP-5180	2263	0	0	1	1	1	1	0	1	1	0	0	0	1	0	1	1	1	0	1	1	0	0	0	1	0	0	0	1	1	1	1	0	1	0	0	0	0	0	1	1	0	0	1	1	0	0	0	0
TCGA-BP-5181	1495	0	1	0	1	1	1	0	1	1	1	1	1	0	0	0	0	1	0	0	1	0	0	1	1	0	0	0	0	1	1	1	0	1	0	0	1	0	0	1	0	0	0	0	0	0	0	0	0
TCGA-BP-5183	1291	0	0	0	0	0	0	1	0	1	0	0	1	1	1	1	0	1	1	1	1	1	0	1	1	1	1	0	0	0	1	1	0	1	1	0	1	1	1	1	1	0	1	1	1	1	0	0	0
TCGA-BP-5184	1133	0	1	0	1	1	1	0	1	1	1	0	1	0	0	0	0	1	0	0	1	1	0	0	1	0	0	0	1	0	1	1	0	0	1	0	1	1	0	1	0	0	0	1	0	0	0	1	0
TCGA-BP-5185	1132	0	1	0	1	1	1	1	1	0	1	1	1	1	1	1	1	1	0	1	0	1	0	1	1	0	0	0	1	0	1	0	1	1	0	1	1	0	1	1	1	1	0	0	0	1	1	0	1
TCGA-BP-5190	1011	0	1	0	0	1	0	0	1	1	1	1	0	0	0	0	0	0	1	0	1	1	0	1	1	0	1	0	0	1	0	0	0	0	0	0	0	0	1	1	1	1	0	1	1	1	1	1	0
TCGA-BP-5191	967	0	0	1	1	1	1	1	0	0	1	1	0	0	0	1	1	1	1	1	1	1	1	1	1	1	1	1	1	0	1	1	0	1	1	0	0	1	1	1	1	1	1	1	1	1	1	1	1
TCGA-BP-5194	408	0	1	0	1	0	1	0	1	1	1	0	1	1	0	0	0	1	0	0	1	1	1	0	1	0	0	0	1	1	1	1	0	1	0	0	1	0	0	1	0	0	0	0	0	0	0	0	0
TCGA-BP-5196	1018	0	0	1	1	1	1	1	0	0	0	1	0	0	1	1	0	1	1	1	1	0	0	1	0	1	1	0	1	0	1	1	1	1	0	0	0	1	0	1	1	0	1	0	0	0	0	1	1
TCGA-BP-5200	1063	0	1	0	1	0	0	0	0	1	0	1	0	0	0	1	0	1	1	0	0	1	1	1	1	0	1	0	1	1	0	1	0	1	0	0	1	0	0	0	0	0	0	0	0	0	0	0	0
TCGA-BP-5202	29	0	1	0	0	1	1	0	1	1	1	1	1	0	0	0	0	1	0	1	1	1	0	0	1	1	0	0	0	1	1	1	0	0	0	0	0	0	0	1	0	0	0	0	0	0	0	0	0
TCGA-BQ-5876	586	0	0	1	0	0	0	0	1	0	1	0	0	0	1	1	0	0	0	0	0	0	0	0	0	0	0	0	0	0	0	0	1	0	0	0	0	0	0	0	0	0	0	1	0	0	0	0	0
TCGA-BQ-5877	270	1	0	1	0	1	1	0	1	0	0	0	0	0	1	0	0	0	0	0	0	0	1	0	0	0	1	0	0	0	1	0	0	0	0	0	0	0	0	0	0	0	0	0	0	0	0	0	0
TCGA-BQ-5879	697	1	0	0	1	0	1	0	1	0	0	0	0	0	0	1	1	0	0	1	0	0	0	0	0	0	0	0	1	0	0	0	0	0	0	0	0	0	0	0	0	1	0	0	1	0	0	0	0
TCGA-BQ-5882	658	1	0	1	0	1	0	0	0	0	1	0	0	1	1	0	1	1	0	0	0	0	1	0	0	0	1	0	1	1	0	0	1	0	0	0	0	1	0	0	0	1	0	0	1	0	0	0	1
TCGA-BQ-5883	1242	0	0	1	1	1	0	0	1	0	0	0	1	0	1	0	0	0	0	0	0	0	0	0	0	0	0	0	0	0	0	0	1	0	0	0	0	0	0	0	0	1	0	0	0	0	0	0	0
TCGA-BQ-5885	921	0	0	1	0	0	0	1	1	0	0	0	1	1	1	1	1	1	0	0	1	0	1	1	1	1	1	0	0	1	0	0	1	0	1	1	0	1	1	0	1	1	1	1	1	1	1	1	1
TCGA-BQ-5886	792	0	0	0	1	0	0	0	1	0	1	0	0	0	0	0	0	1	0	0	0	0	1	0	0	0	0	0	1	1	0	0	1	0	0	0	0	0	0	1	0	1	0	0	1	0	0	0	0
TCGA-BQ-5889	329	1	0	1	1	1	0	0	0	0	0	0	0	1	1	1	1	1	1	0	0	0	0	1	0	0	0	1	1	0	0	0	1	0	0	0	0	1	0	1	0	1	1	0	1	0	1	1	0
TCGA-BQ-5890	233	0	0	1	0	0	1	0	1	0	1	0	0	1	0	0	0	1	0	0	0	1	0	0	0	0	0	0	1	0	1	0	0	0	0	0	0	0	0	0	0	1	0	0	1	0	0	0	1
TCGA-BQ-5892	364	0	0	1	0	1	0	0	1	1	1	0	0	0	0	0	0	0	0	0	0	1	0	0	0	0	0	0	0	1	1	0	0	1	0	0	0	0	0	0	0	1	1	0	0	0	0	0	0
TCGA-BQ-5893	241	1	0	1	1	0	1	0	1	0	0	0	0	0	1	1	1	0	0	0	0	0	0	0	0	1	1	0	1	1	1	0	0	0	0	0	0	0	0	0	0	1	0	0	1	0	0	0	0
TCGA-BQ-5894	84	0	0	1	1	1	1	0	0	0	0	0	0	0	1	1	1	1	0	0	0	0	1	0	0	0	1	0	1	1	0	0	0	0	0	0	0	0	0	0	0	1	0	0	1	0	0	0	0
TCGA-BQ-7044	3760	0	0	1	0	1	0	0	1	0	0	0	1	0	0	0	0	0	0	0	0	0	1	0	0	1	1	0	0	1	0	0	0	0	0	0	0	0	0	0	0	0	0	0	0	0	0	0	0
TCGA-BQ-7045	1468	1	0	1	1	1	0	0	1	0	0	0	1	0	0	0	0	0	0	0	0	0	1	0	0	0	1	0	0	1	0	0	1	0	0	0	0	0	0	0	0	1	0	0	1	0	0	0	1
TCGA-BQ-7048	2839	0	0	1	1	1	1	0	0	0	0	0	1	0	1	0	0	1	0	0	0	0	1	0	1	0	0	0	1	1	1	0	1	0	0	0	0	0	0	0	0	1	0	0	1	1	0	0	0
TCGA-BQ-7053	1516	0	0	0	1	1	0	0	0	0	0	0	1	0	0	0	0	0	0	0	0	0	0	0	0	0	0	0	0	1	0	0	1	0	0	1	0	0	0	0	0	1	0	1	1	0	0	0	0
TCGA-BQ-7055	799	0	0	0	1	1	0	0	0	0	0	0	1	0	0	0	0	0	1	0	0	0	0	0	0	0	0	0	0	0	0	1	1	0	0	0	0	0	0	0	0	1	0	0	0	0	0	0	0
TCGA-BQ-7056	612	0	0	0	1	0	0	1	1	0	0	0	1	1	0	0	0	0	0	0	0	1	1	0	0	0	0	0	1	1	0	0	1	0	1	0	0	0	1	1	1	1	0	1	1	1	0	1	1
TCGA-BQ-7058	343	1	0	1	0	0	0	0	1	0	1	0	0	1	0	0	0	0	0	0	0	1	0	1	0	0	0	0	0	1	0	0	1	0	1	0	0	0	0	0	1	1	0	0	1	0	0	0	1
TCGA-BQ-7060	214	0	0	1	0	0	0	0	1	0	1	0	0	0	0	0	0	1	1	0	0	0	0	0	0	0	0	0	0	1	0	0	1	0	0	1	0	0	0	0	0	1	0	0	1	0	0	0	0
TCGA-BQ-7061	218	0	0	1	0	0	1	0	0	0	1	0	1	0	1	1	0	1	0	0	0	1	1	0	0	0	0	0	0	1	0	0	0	0	0	0	0	0	0	0	0	0	0	0	0	0	0	0	0
TCGA-CJ-4634	3498	0	1	0	1	1	0	1	1	1	1	0	1	1	0	0	0	0	0	0	1	1	1	1	1	1	1	1	0	0	0	1	0	1	1	1	0	1	1	1	1	0	0	0	0	1	0	1	1
TCGA-CJ-4636	1924	0	1	1	0	1	0	1	1	1	0	1	1	1	0	0	1	0	1	1	1	1	1	1	1	1	1	1	0	1	1	1	0	1	1	1	0	1	1	1	1	0	1	1	0	1	1	1	0
TCGA-CJ-4638	431	1	1	0	0	1	1	1	1	1	1	0	0	1	1	0	1	0	1	1	1	1	1	1	0	1	1	1	1	1	1	1	1	1	1	1	1	1	1	1	1	1	1	1	1	1	1	1	0
TCGA-CJ-4639	3229	0	1	0	1	1	1	0	1	1	1	1	1	0	0	0	1	1	1	1	1	1	1	1	0	0	1	1	0	1	1	1	0	1	1	1	1	1	1	1	1	0	1	0	0	1	1	1	1
TCGA-CJ-4641	1661	1	1	1	0	1	0	1	0	1	1	1	0	0	0	1	1	1	1	0	1	1	0	1	0	1	1	1	0	1	0	0	0	1	1	1	0	1	1	1	1	0	1	1	1	1	1	1	1
TCGA-CJ-4643	1793	0	1	0	0	1	0	1	1	1	1	1	1	1	0	0	0	0	1	1	1	1	1	1	1	1	1	1	0	0	0	1	1	1	1	1	1	1	1	1	1	0	1	1	0	1	1	1	1
TCGA-CJ-4869	2554	0	1	0	1	0	1	0	0	1	1	1	0	0	0	0	0	1	1	0	0	0	0	1	0	0	1	0	1	0	1	1	0	1	0	0	1	0	0	0	0	0	1	0	1	0	0	0	0
TCGA-CJ-4870	1498	0	1	0	1	0	1	0	1	1	1	1	1	0	1	0	0	1	0	1	1	0	0	1	1	0	0	0	1	1	1	1	0	1	0	1	1	0	0	0	0	0	0	0	0	0	0	0	0
TCGA-CJ-4871	2423	0	1	0	1	0	1	0	0	1	1	1	1	0	0	1	0	1	0	1	1	0	1	0	1	0	0	0	1	0	1	1	0	0	0	0	1	0	0	1	0	0	0	0	0	0	0	0	0
TCGA-CJ-4872	1435	0	1	0	1	1	1	0	1	1	1	1	1	1	1	1	0	1	1	1	1	1	0	0	1	0	0	1	1	0	1	1	0	1	1	1	1	1	0	1	1	0	1	1	0	0	1	1	1
TCGA-CJ-4874	2283	0	1	0	1	0	1	0	1	1	1	0	0	0	0	0	0	1	1	0	1	0	0	0	1	0	1	0	1	1	1	1	0	1	0	1	1	0	0	0	0	0	0	1	0	0	0	0	0
TCGA-CJ-4875	3554	1	1	0	1	0	1	1	0	1	1	0	1	1	1	1	1	0	1	1	1	1	1	1	1	1	1	1	1	1	1	1	1	1	1	1	1	1	1	1	1	1	1	1	0	1	1	1	1
TCGA-CJ-4876	1955	0	1	0	0	0	0	1	1	1	1	1	0	1	0	1	0	0	1	0	1	1	0	1	0	0	1	0	1	0	0	1	1	1	1	1	1	1	1	1	1	0	1	1	0	1	1	1	1
TCGA-CJ-4878	2186	0	1	0	1	0	0	1	1	1	1	1	1	1	1	0	1	0	1	1	1	1	0	1	1	1	1	1	1	0	1	1	1	1	1	1	1	0	1	1	1	0	1	0	0	1	1	1	1
TCGA-CJ-4886	1952	0	1	0	1	1	1	0	1	1	1	1	0	0	1	1	0	0	1	0	1	1	1	1	1	0	0	0	1	0	1	0	0	0	1	1	1	1	0	1	0	0	0	0	0	0	0	1	0
TCGA-CJ-4890	3519	0	1	0	1	1	1	0	0	0	0	1	0	0	1	1	1	1	1	1	1	0	1	1	1	0	0	1	1	0	0	0	0	1	1	0	1	1	0	1	0	0	1	0	0	0	0	1	0
TCGA-CJ-4897	3341	0	1	0	0	1	1	0	0	1	1	0	1	0	0	1	0	1	0	0	0	1	0	0	1	0	1	0	0	0	1	1	1	1	0	1	1	0	0	0	0	0	0	0	0	0	0	0	0
TCGA-CJ-4900	1714	1	0	1	1	0	1	1	0	1	1	1	0	1	1	1	1	1	1	1	0	1	0	1	1	1	1	1	1	0	0	1	0	1	1	1	1	1	1	1	1	1	1	1	1	1	1	1	1
TCGA-CJ-4907	1499	0	1	0	1	1	1	0	0	1	1	1	1	0	0	1	0	1	0	1	1	1	1	1	1	0	1	0	1	0	1	1	1	1	1	1	1	0	0	0	1	0	0	0	0	0	0	1	1
TCGA-CJ-4916	1373	0	1	0	0	1	1	1	0	1	1	1	0	1	1	1	1	1	1	1	0	1	1	1	1	1	1	1	0	0	1	1	0	1	1	1	1	1	1	1	1	0	1	1	0	1	1	1	1
TCGA-CJ-4918	93	1	1	0	1	1	1	0	0	0	0	1	0	0	1	1	0	1	0	1	1	0	1	0	1	0	0	0	1	0	1	0	0	1	0	0	1	1	0	1	0	1	0	0	0	0	0	1	0
TCGA-CJ-4920	139	1	1	1	1	0	1	1	1	1	1	1	0	1	1	1	1	1	0	1	1	1	0	1	1	0	1	1	1	0	1	1	0	1	1	1	1	1	1	1	1	0	0	0	1	0	1	1	1
TCGA-CJ-5671	3987	0	1	1	1	1	1	0	0	0	0	1	0	0	1	1	0	1	1	1	1	0	1	0	1	0	0	0	1	0	1	1	0	1	0	0	0	1	0	0	0	0	0	0	0	0	0	0	0
TCGA-CJ-5672	1972	1	1	1	1	0	0	0	0	1	1	1	0	0	0	0	0	1	1	1	0	0	1	1	1	0	0	0	1	0	0	1	1	1	0	0	1	1	0	1	0	0	1	0	1	0	0	0	0
TCGA-CJ-5675	3936	0	0	0	0	1	1	0	1	1	1	1	0	0	0	0	0	0	1	0	1	0	0	0	1	0	1	0	1	1	1	0	1	1	0	1	1	0	0	1	0	1	1	0	1	0	0	0	0
TCGA-CJ-5676	4067	0	1	0	1	1	1	0	0	0	1	1	0	0	1	1	1	1	1	1	0	1	1	0	1	0	0	0	1	0	1	1	0	1	0	0	1	1	0	1	0	0	1	1	0	0	0	0	0
TCGA-CJ-5677	782	1	0	0	1	0	1	0	0	0	0	1	0	0	1	1	0	1	0	0	0	0	1	0	0	0	0	0	1	0	0	1	0	1	0	1	0	0	0	1	0	0	1	0	1	0	1	0	0
TCGA-CJ-5682	3736	0	1	0	1	1	1	0	1	1	1	1	0	0	0	1	1	0	1	0	0	1	0	0	0	0	0	0	1	0	1	0	1	1	0	0	0	0	0	0	0	0	0	1	0	0	0	0	0
TCGA-CJ-5683	1889	0	1	0	1	1	1	0	1	1	1	0	1	0	0	0	0	0	1	0	1	1	1	0	1	0	1	0	1	1	1	1	0	1	0	0	0	0	0	1	0	0	0	0	1	0	0	0	0
TCGA-CJ-5684	2231	0	1	0	1	1	1	0	1	1	1	1	0	0	1	0	0	0	1	0	0	1	0	0	1	0	1	0	1	1	1	1	0	1	0	1	1	1	0	1	0	0	1	0	0	0	0	0	0
TCGA-CJ-5686	2038	0	1	0	0	1	1	0	1	1	1	0	0	0	0	1	0	1	1	1	1	1	1	0	1	0	0	0	1	1	1	1	0	0	0	0	1	1	0	1	0	0	0	0	1	0	0	0	0
TCGA-CJ-5689	0	1	1	0	1	1	0	0	0	1	1	1	0	0	0	1	0	0	1	0	1	0	1	0	0	0	0	0	1	0	0	1	1	1	0	0	1	1	0	0	0	0	0	0	0	0	0	0	0
TCGA-CJ-6027	3615	1	0	1	0	0	1	0	0	0	0	0	0	0	0	1	1	1	1	1	0	0	1	0	1	0	0	0	1	0	0	1	0	1	0	0	1	1	0	1	1	0	0	0	0	0	0	0	0
TCGA-CJ-6028	1625	1	1	0	1	0	1	0	0	0	0	1	0	0	0	1	0	1	1	1	1	0	1	0	1	0	0	0	1	0	1	1	0	1	0	0	1	1	0	1	1	0	1	0	0	0	0	0	0
TCGA-CJ-6032	3639	0	1	0	1	0	0	0	1	1	1	1	0	0	0	0	0	0	0	1	1	1	1	0	1	0	0	0	1	0	0	1	0	1	0	0	1	0	0	1	0	0	0	0	1	0	0	0	0
TCGA-CW-5581	2799	0	1	1	0	1	0	0	1	1	1	1	1	0	0	0	0	1	0	1	0	1	0	0	0	0	0	0	0	1	0	1	1	1	0	0	0	0	0	0	0	1	0	0	0	0	0	0	0
TCGA-CW-5584	164	1	1	0	1	1	0	0	1	1	1	1	0	0	0	1	0	0	0	1	0	0	1	0	1	0	0	0	1	1	0	1	0	1	0	1	1	0	0	0	0	0	0	0	0	0	0	0	0
TCGA-CW-5587	2226	0	1	0	0	1	0	0	1	1	1	0	0	0	0	1	0	1	1	0	0	1	0	0	0	0	0	0	0	0	0	1	0	1	0	1	1	0	0	0	0	0	0	0	0	0	0	0	0
TCGA-CW-5588	2017	0	1	1	1	1	1	0	0	1	0	1	0	0	1	1	0	1	0	0	1	1	1	0	1	0	0	0	1	1	1	1	0	0	0	0	0	0	0	0	0	0	0	0	0	0	0	0	0
TCGA-CW-5589	2378	0	1	1	1	1	1	0	1	0	1	1	1	0	0	1	0	1	0	1	1	0	1	0	1	0	0	0	0	0	1	1	0	1	0	0	1	0	0	0	0	0	0	0	0	0	0	0	0
TCGA-CW-6090	2552	0	0	1	1	1	1	0	0	1	0	1	0	0	0	1	1	1	1	1	1	0	1	1	1	0	1	0	1	0	1	0	0	1	0	1	1	0	0	1	0	1	0	0	0	0	0	0	0
TCGA-CZ-4854	1404	1	1	1	0	0	1	1	0	1	0	1	0	0	1	1	1	0	0	1	1	1	1	1	1	1	1	1	1	0	1	1	0	1	1	1	1	1	1	1	1	0	1	1	0	0	1	1	1
TCGA-CZ-4856	18	0	1	0	1	0	0	0	1	1	1	1	0	0	0	1	0	0	1	1	1	0	0	0	1	0	0	0	1	1	1	1	0	1	0	1	1	0	0	0	0	0	1	0	0	0	0	0	0
TCGA-CZ-4859	1787	0	1	0	0	0	0	0	1	1	1	0	1	0	0	1	0	1	0	0	1	1	0	0	1	0	1	0	0	1	1	1	0	1	0	0	1	0	0	0	0	0	1	0	1	0	0	0	0
TCGA-CZ-4860	206	1	0	0	1	0	1	0	0	1	0	0	0	0	1	1	1	0	0	1	0	1	1	0	0	0	1	0	1	0	1	1	0	0	0	0	1	1	0	1	0	0	0	1	1	0	1	0	0
TCGA-CZ-4861	446	1	0	0	1	0	1	0	0	1	0	0	0	0	1	0	1	0	1	1	0	0	1	0	1	0	1	0	1	0	1	1	0	1	0	1	1	1	0	1	1	1	1	0	0	0	0	1	0
TCGA-CZ-4862	3271	0	1	0	0	1	0	0	0	1	0	1	0	1	0	1	1	1	1	1	1	0	1	1	1	0	1	1	0	0	0	1	1	1	1	0	1	1	0	1	1	0	1	1	0	0	1	1	1
TCGA-CZ-4864	1315	1	1	0	0	1	0	1	1	1	1	1	1	1	0	1	1	1	1	0	1	1	0	1	1	1	1	1	0	1	1	1	1	1	1	1	1	1	1	1	1	0	1	1	0	1	1	1	1
TCGA-CZ-5451	1929	0	1	0	0	0	1	0	1	1	1	0	1	0	0	0	0	0	1	0	1	0	0	0	1	0	0	0	0	1	1	1	0	1	0	1	1	0	0	0	0	0	0	0	0	0	0	0	0
TCGA-CZ-5453	2419	1	1	0	0	0	0	0	1	1	1	1	0	1	1	0	0	1	0	1	1	1	1	0	1	1	0	0	0	1	1	1	1	1	0	0	1	0	0	0	1	0	0	0	0	0	0	0	0
TCGA-CZ-5455	561	1	1	0	1	0	0	0	1	1	0	0	1	0	0	1	0	0	1	1	1	1	0	0	1	0	0	0	0	1	0	1	0	1	0	0	1	1	0	1	0	0	0	1	0	0	0	0	0
TCGA-CZ-5457	2754	0	1	0	1	1	1	0	0	0	1	1	1	0	0	1	1	1	1	1	0	0	1	0	1	0	0	0	1	0	1	0	0	1	0	0	1	0	0	0	0	1	0	1	0	0	0	0	0
TCGA-CZ-5458	2789	0	1	0	0	1	0	0	0	1	1	1	1	0	0	1	1	1	1	0	1	0	0	0	1	0	1	0	1	0	1	1	1	1	0	0	1	0	0	1	0	1	0	0	0	0	0	0	0
TCGA-CZ-5459	1683	0	1	1	1	1	1	0	1	1	1	1	1	1	1	1	1	1	1	1	1	0	0	0	1	0	1	0	1	0	1	1	0	1	0	0	1	1	0	1	0	1	1	0	1	0	0	0	0
TCGA-CZ-5461	330	1	1	0	0	0	1	0	1	0	1	1	0	0	1	1	0	1	0	0	0	0	0	0	0	0	0	0	1	0	1	1	0	1	0	1	1	0	0	0	0	0	0	0	0	0	0	0	0
TCGA-CZ-5463	662	0	1	0	0	0	1	0	1	1	1	0	1	1	0	0	0	1	1	0	0	0	0	0	1	0	1	0	0	1	1	1	1	1	0	0	1	0	0	1	1	1	0	1	0	0	0	1	0
TCGA-CZ-5464	2128	0	1	0	1	1	1	0	0	1	1	1	0	0	1	1	0	0	1	1	1	1	0	1	1	0	0	0	1	0	1	1	0	0	0	0	1	1	0	1	1	0	1	1	0	0	0	0	1
TCGA-CZ-5466	685	0	0	1	0	1	1	0	0	1	1	1	0	0	1	1	0	1	0	0	1	0	1	0	1	0	0	0	1	0	1	1	0	1	0	0	1	1	0	1	0	1	1	0	0	0	0	0	0
TCGA-CZ-5467	73	1	1	0	1	0	1	0	1	1	0	1	0	0	1	0	0	0	0	1	1	0	0	0	1	0	0	0	1	0	1	0	0	0	0	0	1	0	0	0	0	0	0	0	0	0	0	0	1
TCGA-CZ-5469	946	1	0	1	1	0	1	1	0	0	1	0	0	0	1	1	1	0	0	1	1	1	1	0	0	1	1	0	1	0	1	0	0	1	0	0	0	0	0	1	1	1	0	1	1	0	1	0	0
TCGA-CZ-5982	2439	0	1	0	1	0	0	0	1	1	0	1	0	0	1	0	0	0	0	0	0	1	0	0	1	0	0	0	1	0	0	1	0	1	0	1	1	0	0	1	0	0	0	0	0	0	0	1	0
TCGA-CZ-5986	373	0	1	0	0	0	1	0	1	1	1	0	1	0	0	0	0	0	1	1	1	1	0	1	1	0	1	0	0	1	1	0	0	1	0	0	1	0	0	0	1	0	0	1	0	0	0	1	0
TCGA-CZ-5987	445	1	0	1	1	0	0	0	1	1	0	1	0	1	0	1	1	1	0	1	1	1	1	0	1	0	0	0	1	1	0	0	0	1	0	1	1	0	0	1	0	0	0	0	0	0	0	0	1
TCGA-CZ-5989	1905	0	1	0	1	0	0	0	1	0	1	0	1	0	0	1	0	0	1	0	1	0	1	1	1	0	1	0	0	1	0	1	0	1	0	0	1	1	0	1	0	0	0	1	0	0	1	1	0
TCGA-DV-5566	1398	0	1	1	1	1	1	0	1	1	1	1	0	0	0	0	0	0	1	1	0	1	0	0	1	0	0	0	1	0	1	1	1	0	0	1	0	0	0	1	0	0	0	1	0	0	0	0	0
TCGA-DV-5568	370	0	1	0	1	0	1	0	0	0	1	1	1	0	1	1	0	1	0	1	1	0	1	0	1	0	0	0	1	0	1	1	0	1	0	1	1	1	0	1	0	1	0	0	1	0	0	1	0
TCGA-DV-5573	1130	0	0	0	0	1	0	1	0	0	1	1	0	1	0	0	1	0	1	0	1	1	0	1	0	0	1	0	1	1	0	0	1	1	1	0	0	1	1	1	1	0	1	0	0	1	0	1	0
TCGA-DV-A4VX	1626	1	0	0	1	0	1	1	1	0	1	0	0	1	1	1	1	1	1	1	1	1	1	1	1	1	1	1	1	1	1	0	1	0	1	0	0	1	1	1	1	0	1	1	1	1	1	1	1
TCGA-DW-5561	414	0	0	1	0	0	0	1	1	0	0	0	1	1	1	0	0	0	0	0	0	1	0	1	0	1	1	1	0	1	0	0	1	0	1	1	0	0	1	0	1	1	1	1	1	1	1	1	0
TCGA-DW-7834	3950	0	0	1	0	1	0	0	1	0	1	0	0	0	1	0	0	0	1	0	0	0	0	0	0	1	0	0	1	1	0	0	1	0	0	0	0	0	0	0	0	1	0	1	1	1	1	0	0
TCGA-DW-7837	1142	0	0	1	0	1	0	0	1	0	0	0	0	1	1	0	0	0	0	0	0	0	0	0	0	0	0	1	0	1	0	0	1	0	0	0	0	0	0	0	0	1	0	1	1	1	0	0	0
TCGA-DW-7839	419	0	0	0	0	0	0	1	1	0	0	0	0	1	0	0	0	1	0	0	1	0	0	1	0	1	0	1	0	1	0	0	1	0	0	1	0	0	1	0	1	1	0	0	1	0	1	0	1
TCGA-DW-7840	114	0	0	1	0	0	0	1	1	0	0	0	1	1	1	0	1	0	0	0	0	0	0	0	0	1	0	1	0	1	0	0	1	0	0	1	0	0	0	0	0	1	1	1	1	1	1	1	1
TCGA-DW-7963	1240	0	0	1	0	0	0	0	1	0	1	0	0	0	0	0	0	1	1	0	0	0	0	0	0	0	0	0	0	1	0	0	1	0	1	0	0	0	0	0	0	1	0	0	1	1	1	0	0
TCGA-DZ-6134	1856	0	0	1	0	1	0	0	1	0	0	0	0	0	0	0	0	1	0	0	0	0	0	0	0	0	0	0	0	1	0	0	1	0	0	0	0	0	0	0	0	1	0	0	1	0	0	0	0
TCGA-EU-5905	119	0	0	1	1	1	1	0	0	0	0	0	1	0	1	1	0	1	0	0	1	0	1	0	1	0	1	0	1	0	1	0	1	0	0	0	0	0	0	1	0	1	1	0	0	0	0	0	0
TCGA-EU-5906	206	0	1	0	1	1	0	0	1	1	1	1	1	0	0	0	0	1	0	1	1	1	0	1	1	0	0	0	0	1	0	1	0	1	0	0	1	0	0	0	0	0	0	1	0	0	0	0	0
TCGA-EU-5907	127	0	0	0	0	0	0	0	1	1	1	0	1	0	0	0	1	0	0	1	0	0	0	0	1	0	0	0	1	1	1	1	1	1	0	1	1	0	0	0	1	0	0	0	0	0	0	0	0
TCGA-EV-5902	578	0	0	1	0	0	0	1	1	0	0	0	1	1	1	0	1	0	0	0	1	0	1	0	0	0	0	0	0	1	0	0	1	0	1	1	0	0	1	0	1	1	0	0	1	0	0	1	1
TCGA-F9-A4JJ	325	1	0	0	1	0	1	1	0	0	0	0	0	0	1	1	1	1	0	0	0	0	1	0	0	1	1	1	1	1	0	0	0	0	1	1	0	1	1	0	0	1	1	0	1	0	1	1	0
TCGA-F9-A7Q0	398	0	0	1	0	0	0	1	0	0	0	0	1	1	0	0	1	1	0	1	0	0	0	1	0	1	1	1	0	1	0	0	1	0	1	1	0	1	1	0	1	1	1	1	1	1	1	0	1
TCGA-F9-A7VF	73	0	0	1	1	0	1	1	0	0	1	0	0	1	1	0	1	1	1	0	0	0	0	1	0	1	0	1	1	1	0	0	1	0	0	1	0	1	1	0	0	1	1	1	1	1	1	0	1
TCGA-F9-A8NY	36	0	0	1	1	1	1	1	1	0	0	0	0	0	1	1	1	1	0	0	0	0	1	0	0	1	0	1	1	0	0	0	0	0	0	1	0	0	0	0	1	1	0	0	0	0	1	0	1
TCGA-F9-A97G	13	0	0	1	0	0	0	0	1	0	1	0	0	0	0	0	0	0	0	0	0	0	1	0	0	0	0	0	0	1	0	0	0	0	0	0	0	0	0	0	0	1	0	0	0	0	0	0	0
TCGA-G6-A5PC	242	1	0	0	1	0	1	1	1	1	1	1	0	0	1	0	1	0	1	1	0	0	0	1	1	0	1	1	1	1	1	1	1	1	1	1	1	0	1	1	0	1	1	1	1	1	1	0	1
TCGA-G6-A8L6	313	1	1	0	1	0	1	1	0	1	1	1	1	1	1	1	1	1	1	0	0	1	1	1	1	1	1	1	1	0	1	1	0	1	1	1	1	1	1	1	1	1	1	0	1	1	1	1	1
TCGA-G6-A8L7	2133	0	0	1	1	1	1	1	0	1	1	1	0	1	1	1	1	1	1	1	1	0	1	0	1	0	1	1	1	0	0	1	1	0	1	0	1	1	1	1	1	1	1	0	1	1	1	0	1
TCGA-G7-6790	1575	0	0	1	0	0	0	0	1	0	1	0	0	0	0	0	0	1	0	0	0	1	0	0	0	0	0	0	0	1	0	0	1	0	0	0	0	0	0	0	0	1	0	0	1	0	0	0	0
TCGA-G7-6792	2765	0	0	1	0	0	0	0	1	0	1	0	0	0	0	0	0	0	0	0	0	0	0	0	0	0	0	0	0	1	0	0	1	0	0	0	0	0	0	0	0	1	0	0	1	0	0	0	0
TCGA-G7-6793	336	1	0	1	1	1	1	0	1	0	0	0	0	0	0	1	0	0	0	0	0	0	0	0	0	0	1	0	1	0	0	0	0	0	0	0	0	0	0	0	1	1	0	0	1	0	0	0	0
TCGA-G7-7501	624	1	0	1	0	0	0	0	0	0	0	1	0	0	0	0	0	0	0	0	0	0	1	0	0	0	0	0	0	0	0	0	0	0	0	0	0	0	0	1	0	0	0	0	0	1	1	1	1
TCGA-G7-7502	786	0	0	1	0	0	0	1	1	0	0	0	1	1	0	1	0	0	0	0	0	1	0	0	0	1	1	1	0	1	0	0	1	0	1	1	0	1	1	0	0	1	1	1	1	1	1	0	1
TCGA-G7-A8LB	547	0	0	1	0	0	0	1	0	0	1	0	1	1	1	0	1	0	0	0	0	0	0	1	0	1	1	1	1	1	0	0	1	0	1	1	0	0	1	0	1	1	1	1	1	1	1	0	1
TCGA-GL-6846	5925	0	0	1	0	0	0	0	1	0	1	0	1	0	0	0	0	0	0	0	0	0	1	0	0	0	0	0	0	1	0	0	1	0	0	0	0	0	0	0	0	0	0	1	1	0	1	0	0
TCGA-GL-7773	393	0	0	1	1	0	0	1	1	0	0	0	0	1	0	0	0	0	0	1	1	0	0	0	0	0	0	0	0	1	0	0	1	0	1	1	0	0	0	0	1	1	1	0	1	0	0	1	0
TCGA-GL-8500	841	0	0	1	0	0	0	1	1	0	0	0	1	0	0	1	0	1	0	0	0	0	0	0	0	0	1	0	0	1	0	0	1	0	0	1	0	0	0	0	0	1	0	1	1	1	1	0	0
TCGA-GL-A59R	378	0	0	1	0	1	0	1	1	0	0	0	1	1	1	1	1	0	0	0	0	0	0	0	0	1	0	1	0	1	0	0	1	0	1	1	0	0	1	0	1	1	1	1	1	1	1	1	1
TCGA-GL-A9DE	496	0	0	1	0	0	0	0	1	0	1	0	1	0	1	0	0	0	0	0	0	1	0	0	0	0	0	0	0	1	0	0	1	0	1	0	0	0	1	0	0	1	0	1	1	1	0	0	1
TCGA-HE-7128	0	0	0	1	0	0	0	0	1	0	0	0	0	0	1	0	0	1	0	0	0	0	1	0	0	0	0	0	0	1	0	0	1	0	1	0	0	1	0	0	0	0	0	0	0	0	0	0	0
TCGA-HE-7129	2492	0	0	1	0	0	0	1	1	0	0	0	0	1	0	0	0	0	0	0	0	1	1	0	0	1	0	0	0	1	0	0	1	0	0	1	0	0	0	0	0	1	0	0	1	0	1	0	1
TCGA-HE-A5NH	791	0	0	1	0	0	0	1	1	0	1	0	0	1	0	1	0	0	0	0	0	0	0	0	0	1	0	0	0	1	0	0	1	0	0	0	0	0	0	0	0	1	0	1	1	1	1	1	0
TCGA-HE-A5NI	360	0	0	1	0	0	0	1	1	0	0	0	1	1	0	0	1	1	1	0	0	1	1	1	0	1	1	1	0	1	0	0	1	0	1	1	0	0	1	0	1	0	1	1	1	1	1	1	1
TCGA-HE-A5NK	2228	0	0	1	1	0	0	1	0	0	0	0	0	1	0	1	1	1	1	0	0	0	0	1	0	1	0	1	1	1	0	0	1	0	1	0	0	1	0	0	0	1	0	1	1	1	1	0	0
TCGA-IA-A40U	511	0	0	1	0	0	0	1	1	0	0	0	0	1	1	0	1	1	0	0	0	0	0	1	0	0	1	0	0	1	0	0	1	0	1	0	0	0	0	0	0	1	1	1	1	1	1	0	1
TCGA-IA-A83S	2609	1	0	1	0	1	1	0	0	0	1	0	1	0	0	0	0	1	0	0	0	0	1	0	0	0	0	0	0	1	0	0	1	0	0	0	0	0	0	0	0	1	0	0	1	0	0	0	1
TCGA-IA-A83V	2941	1	0	1	1	1	0	1	0	0	1	0	1	0	0	0	1	1	0	0	0	0	0	0	0	0	0	0	0	1	0	0	1	0	0	1	0	0	0	0	0	1	0	0	1	1	0	0	1
TCGA-IZ-A6M8	497	0	0	1	1	0	1	0	0	0	1	0	0	0	1	0	0	1	1	0	0	0	0	0	0	0	0	0	1	1	0	0	1	0	0	0	0	0	0	0	0	1	0	0	1	1	0	0	0
TCGA-KV-A6GD	560	0	0	1	0	1	0	1	0	0	0	0	0	1	1	0	1	1	0	0	0	1	1	0	0	1	0	1	0	1	0	0	1	0	1	0	0	1	1	0	0	0	1	0	1	1	1	0	1
TCGA-KV-A6GE	885	0	0	1	0	0	0	1	1	0	1	0	1	1	1	0	1	1	0	0	0	1	1	1	0	1	0	1	0	1	0	0	1	0	1	1	0	1	1	0	1	1	1	1	1	1	1	0	0
TCGA-MH-A55W	1043	0	0	1	0	0	0	1	1	0	0	0	1	1	1	0	0	1	0	0	0	0	0	1	0	1	0	0	0	1	0	0	1	0	0	1	0	0	0	0	0	0	1	1	1	1	1	0	0
TCGA-MH-A560	924	0	0	1	0	1	1	0	1	0	0	0	1	0	1	0	0	1	0	0	0	0	0	0	0	0	0	0	0	1	0	0	1	0	0	0	0	0	0	0	0	1	0	0	1	1	0	0	1
TCGA-MH-A854	536	0	0	1	1	1	1	0	1	0	0	0	1	1	1	1	1	0	1	1	0	0	0	1	0	0	1	0	1	1	0	0	1	0	0	1	1	1	1	0	1	1	1	0	1	1	1	0	1
TCGA-MH-A856	947	0	0	1	1	0	1	1	1	0	0	0	1	1	1	0	1	0	0	1	1	0	1	1	0	1	1	1	0	1	1	0	1	0	1	0	0	0	1	0	1	1	1	1	1	1	0	1	1
TCGA-MM-A563	591	0	1	0	1	1	0	1	0	1	0	1	1	1	1	1	1	1	1	1	0	1	0	1	1	0	1	1	1	0	0	1	1	0	1	1	1	1	1	1	1	1	1	1	1	1	1	0	1
TCGA-MW-A4EC	498	0	1	0	1	1	1	0	1	1	1	1	1	1	0	0	1	1	1	1	1	1	0	1	1	1	1	1	1	1	1	0	1	1	1	1	1	1	0	1	1	0	1	0	1	1	0	0	1
TCGA-O9-A75Z	471	0	0	1	0	0	0	1	0	0	0	0	1	1	1	0	1	0	1	1	0	0	1	1	0	1	0	1	0	1	0	0	1	0	0	1	0	0	1	0	1	1	1	1	1	1	1	1	1
TCGA-P4-A5E7	2649	0	0	1	0	0	0	1	1	0	0	0	1	1	0	1	1	0	1	1	1	0	1	0	0	1	1	1	0	1	0	0	1	0	1	1	0	0	0	0	0	1	1	1	1	1	1	1	1
TCGA-P4-A5E8	1306	1	0	1	1	0	1	0	0	0	0	0	0	0	1	1	1	0	0	1	0	0	1	0	0	0	0	1	1	1	0	0	0	0	1	1	0	0	1	0	1	1	0	0	1	0	0	0	0
TCGA-P4-A5EA	201	1	0	1	1	1	1	1	0	0	0	0	0	0	1	1	1	1	1	1	0	0	1	1	0	1	1	1	1	1	0	0	0	0	1	0	0	1	0	0	0	0	1	0	1	1	1	1	1
TCGA-P4-A5EB	2477	0	0	1	0	0	0	0	1	0	1	0	0	0	0	0	0	1	0	0	0	1	0	0	0	0	0	0	0	1	0	0	1	0	0	0	0	0	0	0	0	1	0	0	1	0	0	0	1
TCGA-P4-AAVK	1590	0	0	1	0	1	1	0	1	0	1	0	1	1	1	0	0	1	0	0	0	0	0	0	0	0	0	0	0	1	0	0	1	0	0	0	0	0	0	0	0	1	0	0	1	0	1	0	0
TCGA-P4-AAVL	487	1	0	1	1	0	1	1	1	0	0	0	1	1	1	1	1	0	0	1	1	1	1	1	0	1	1	1	1	1	1	0	1	0	1	1	0	1	1	0	1	1	1	1	1	1	1	0	1
TCGA-P4-AAVO	2400	0	0	1	1	0	1	0	1	0	1	0	1	1	1	0	0	1	0	0	0	0	0	0	1	0	0	0	1	1	1	0	1	0	0	0	0	0	0	0	1	1	0	0	1	0	0	0	0
TCGA-PJ-A5Z8	600	0	0	1	0	1	0	0	0	0	0	0	0	0	0	1	0	1	0	0	0	1	1	1	0	0	0	1	0	0	0	0	1	0	0	1	0	1	0	0	0	0	1	1	0	1	1	1	0
TCGA-PJ-A5Z9	540	0	0	1	0	0	0	1	1	0	0	0	0	1	0	1	0	0	0	0	0	1	0	0	0	1	0	0	0	1	0	0	1	0	1	0	0	0	0	0	0	1	0	1	1	1	1	0	1
TCGA-Q2-A5QZ	428	0	0	1	1	1	1	0	0	0	1	0	1	0	1	0	1	1	1	0	0	0	1	0	1	0	0	0	1	1	1	0	0	0	0	1	0	0	1	1	0	1	1	1	0	0	0	0	1
TCGA-SX-A71S	1504	0	0	1	0	0	0	1	0	0	0	0	1	1	0	0	1	0	0	1	0	0	0	0	0	1	0	1	0	1	0	0	1	0	1	1	0	0	1	0	1	1	0	1	1	1	1	1	1
TCGA-SX-A71U	1357	0	0	1	0	0	0	1	1	0	1	0	1	1	1	0	1	0	0	0	0	0	0	0	0	1	0	1	0	1	0	0	1	0	1	1	0	1	1	0	1	1	0	1	1	1	1	1	1
TCGA-SX-A71V	876	0	0	1	0	0	0	1	1	0	0	0	1	1	0	0	0	1	0	0	0	0	1	0	0	1	0	1	0	1	0	0	1	0	1	1	0	0	1	0	1	0	0	1	1	1	1	0	1
TCGA-SX-A7SL	823	0	0	1	1	0	0	1	0	0	0	0	0	1	1	0	1	0	0	0	0	0	1	1	0	0	0	1	1	1	0	0	1	0	1	1	0	0	1	0	1	1	0	1	1	1	1	1	0
TCGA-SX-A7SM	363	1	0	1	1	0	1	0	0	0	0	0	0	1	1	0	1	0	0	0	0	1	0	0	0	1	0	1	1	1	1	0	0	0	1	1	0	0	1	1	1	1	1	1	0	0	1	0	1
TCGA-SX-A7SN	578	0	0	1	0	0	0	1	1	0	0	0	1	1	1	0	1	0	1	1	1	0	0	1	0	1	1	1	0	1	0	0	1	0	1	1	0	0	1	0	1	1	1	1	1	1	1	1	1
TCGA-SX-A7SO	1257	0	0	1	0	1	0	1	1	0	1	0	0	1	1	0	1	1	0	0	0	0	1	1	1	0	0	0	0	1	0	0	1	0	1	0	0	0	1	0	1	1	0	1	1	1	1	0	0
TCGA-SX-A7SP	496	1	0	1	0	0	0	1	0	0	1	0	1	1	1	0	1	1	1	0	0	0	1	1	0	1	0	1	0	1	0	0	1	0	1	1	0	0	1	0	1	1	1	1	1	1	1	0	1
TCGA-SX-A7SQ	1266	0	0	1	0	0	0	1	1	0	0	0	0	1	1	0	1	0	0	1	0	1	1	0	0	1	1	1	0	1	0	0	0	0	0	1	0	0	0	0	0	1	0	1	1	1	1	1	1
TCGA-SX-A7SR	805	0	0	1	0	0	0	1	1	0	0	0	1	1	1	0	1	0	0	0	0	0	0	1	0	1	0	1	0	1	0	0	1	0	1	1	0	0	1	0	0	1	1	1	1	1	1	1	0
TCGA-SX-A7SS	1615	0	0	1	0	1	0	1	1	0	1	0	1	1	1	0	1	1	0	0	0	1	0	1	0	1	0	1	0	1	0	1	1	0	1	1	0	1	1	0	1	1	1	1	1	1	1	1	1
TCGA-T7-A92I	356	0	0	0	0	0	0	0	1	0	0	0	0	0	0	0	0	1	0	0	0	0	1	0	0	0	0	1	0	0	0	0	1	0	1	0	0	1	1	0	0	1	1	0	1	1	1	0	1
TCGA-UZ-A9PJ	797	1	0	1	0	0	0	1	1	0	0	0	1	1	0	0	1	0	1	0	0	0	0	1	0	1	1	1	0	1	0	0	1	0	0	1	0	0	1	0	1	1	0	1	1	1	0	1	0
TCGA-UZ-A9PO	1911	0	0	1	0	0	0	0	1	0	1	0	1	0	1	0	0	1	0	0	0	0	0	0	0	0	0	0	0	1	0	0	1	0	0	0	0	0	0	0	0	1	0	0	0	1	0	0	0
TCGA-UZ-A9PP	3010	0	0	1	0	0	0	1	1	0	0	0	0	1	0	0	1	0	0	0	0	1	0	1	0	1	0	1	0	1	0	0	1	0	0	1	0	0	1	0	1	1	0	1	1	0	0	1	0
TCGA-UZ-A9PQ	2624	1	0	1	0	1	0	0	1	0	0	0	1	1	1	0	0	0	0	0	0	0	0	0	0	1	0	0	0	1	0	0	1	0	0	1	0	0	1	0	1	1	0	0	0	0	1	1	0
TCGA-UZ-A9PV	1444	0	0	1	0	0	0	1	0	0	0	0	1	1	1	0	0	0	0	0	1	0	0	1	0	1	0	1	0	1	0	0	1	0	1	1	0	0	1	0	1	1	1	1	1	1	1	1	1
TCGA-UZ-A9PX	1981	0	0	1	0	0	0	1	1	0	1	0	1	1	0	0	1	0	0	0	0	1	0	1	0	1	1	1	0	1	0	0	1	0	0	0	0	0	1	0	1	1	0	1	0	1	1	1	1
TCGA-UZ-A9PZ	657	0	0	1	0	0	0	1	0	0	0	0	1	1	1	0	1	0	1	0	0	0	0	1	0	1	0	1	0	1	0	0	1	0	1	1	0	0	1	0	1	1	1	1	1	1	1	1	1
TCGA-V9-A7HT	965	0	0	1	0	0	0	1	1	0	0	0	0	1	1	0	1	0	0	1	0	1	1	0	0	1	0	1	0	1	0	0	1	0	1	1	0	1	1	0	0	0	1	1	0	1	1	1	1
TCGA-Y8-A894	567	0	0	1	0	0	0	1	1	0	0	0	1	1	1	0	0	0	0	0	0	1	0	1	0	1	0	0	0	1	0	0	1	0	1	1	0	0	1	0	1	1	0	1	1	1	1	1	0
TCGA-Y8-A898	475	0	0	1	0	0	0	1	1	0	1	0	1	1	1	0	1	0	1	0	0	0	0	0	0	0	0	1	1	1	0	0	1	0	0	0	0	0	0	0	0	1	1	1	1	1	1	0	1
TCGA-Y8-A8RZ	205	0	0	1	0	0	1	1	1	0	0	0	1	0	1	0	0	0	0	0	0	1	0	0	0	1	0	0	1	1	1	0	1	0	0	1	0	0	0	0	1	1	1	0	0	0	0	0	1
TCGA-Y8-A8S1	404	0	0	1	1	1	1	0	0	0	0	1	0	0	0	0	0	1	0	0	0	0	1	0	0	0	0	0	1	0	0	0	1	0	0	0	0	0	0	0	0	1	0	0	1	0	0	0	0
[truncated: 82 more columns]

## Sheet: 1c
case_submitter_id	os	vital	ENSG00000183784	ENSG00000196756	ENSG00000206195	ENSG00000225855	ENSG00000233593	ENSG00000237424	ENSG00000248323
TCGA-2Z-A9J1	2298	0	0	1	0	0	0	0	0
TCGA-2Z-A9J2	1795	0	1	1	1	1	0	1	0
TCGA-2Z-A9JE	1728	0	0	1	1	0	0	0	0
TCGA-2Z-A9JJ	1213	0	0	0	1	1	0	0	1
TCGA-2Z-A9JN	740	0	0	1	0	0	0	0	0
TCGA-2Z-A9JO	949	0	1	0	0	0	0	1	0
TCGA-2Z-A9JS	492	1	0	1	0	1	0	1	0
TCGA-3Z-A93Z	385	0	1	1	0	0	1	0	0
TCGA-4A-A93Y	352	0	0	1	1	0	0	1	1
TCGA-5P-A9JY	1508	1	1	1	1	1	0	1	0
TCGA-5P-A9JZ	2744	0	0	0	0	1	0	1	0
TCGA-5P-A9K0	677	0	0	1	1	1	0	1	0
TCGA-5P-A9K2	2392	0	0	1	0	1	0	1	1
TCGA-5P-A9K4	2184	0	0	1	0	1	0	1	0
TCGA-5P-A9K6	1914	0	1	1	0	1	0	0	0
TCGA-5P-A9KA	395	0	0	0	0	1	0	0	1
TCGA-5P-A9KC	377	0	1	0	1	1	0	0	0
TCGA-5P-A9KF	845	0	0	1	0	1	0	0	0
TCGA-6D-AA2E	362	0	1	0	0	1	1	1	0
TCGA-A3-3306	1120	0	1	0	0	1	1	0	0
TCGA-A3-3307	1436	0	1	1	0	1	1	1	1
TCGA-A3-3311	1191	1	1	1	1	1	1	0	1
TCGA-A3-3319	1130	0	1	1	1	1	1	0	1
TCGA-A3-3323	1106	0	1	0	1	1	1	1	1
TCGA-A3-3324	1186	0	1	0	1	1	1	1	1
TCGA-A3-3328	1385	0	1	0	1	0	0	0	0
TCGA-A3-3329	1624	0	1	0	0	1	1	1	1
TCGA-A3-3331	1257	0	1	0	1	1	1	0	1
TCGA-A3-3335	1886	0	0	0	1	1	1	1	1
TCGA-A3-3343	945	0	1	0	0	1	1	1	0
TCGA-A3-3349	1385	0	1	0	1	1	0	1	0
TCGA-A3-3352	561	1	1	0	1	1	1	0	1
TCGA-A3-3358	1307	0	0	1	1	1	1	0	1
TCGA-A3-3359	2504	0	1	0	0	1	0	1	1
TCGA-A3-3370	2274	0	1	0	0	1	0	1	0
TCGA-A3-3373	1621	0	1	0	1	0	0	0	1
TCGA-A3-3374	1314	0	1	1	0	0	0	0	1
TCGA-A3-3376	1696	1	0	1	1	1	0	1	0
TCGA-A3-3378	630	0	1	0	1	1	0	0	1
TCGA-A3-3380	567	0	0	1	1	1	0	1	0
TCGA-A3-3387	617	0	0	0	1	0	1	1	1
TCGA-A3-A6NI	1018	0	0	1	0	1	0	0	0
TCGA-A3-A6NJ	468	0	1	1	0	1	0	0	1
TCGA-A3-A6NL	689	0	1	0	0	1	0	1	1
TCGA-A3-A8CQ	3	0	1	1	0	1	1	0	1
TCGA-A3-A8OW	323	0	1	1	1	1	0	0	0
TCGA-A4-7286	554	0	1	0	0	0	1	0	0
TCGA-A4-7287	597	1	0	1	1	1	0	0	0
TCGA-A4-7288	1857	0	0	0	0	0	0	0	0
TCGA-A4-7583	3	0	0	0	0	0	0	0	0
TCGA-A4-7584	650	0	0	0	0	1	0	0	0
TCGA-A4-7997	927	0	0	0	1	0	0	0	1
TCGA-A4-8310	780	0	0	0	1	0	0	1	0
TCGA-A4-8312	708	0	0	0	0	0	0	0	0
TCGA-A4-8515	709	0	1	0	0	0	0	0	0
TCGA-A4-A48D	379	0	1	1	0	0	0	0	0
TCGA-A4-A57E	258	1	1	1	0	1	1	1	1
TCGA-A4-A5DU	496	0	0	1	0	1	1	1	0
TCGA-A4-A5XZ	479	0	0	0	0	0	1	0	0
TCGA-A4-A5Y1	395	1	0	1	1	1	0	0	0
TCGA-A4-A6HP	379	0	0	1	0	1	0	1	0
TCGA-A4-A772	0	0	1	0	0	1	0	0	0
TCGA-AK-3429	3328	0	1	1	0	0	1	0	0
TCGA-AK-3431	2241	1	0	0	1	0	1	1	1
TCGA-AK-3433	3409	0	1	1	0	0	0	0	0
TCGA-AK-3440	2865	0	1	0	0	0	0	0	0
TCGA-AK-3443	1423	0	1	0	0	0	0	0	0
TCGA-AK-3447	1217	0	0	1	0	0	0	0	0
TCGA-AK-3451	2868	0	1	1	0	0	1	0	1
TCGA-AK-3453	2531	0	1	1	0	1	0	1	1
TCGA-AK-3460	2508	0	0	0	1	1	1	1	0
TCGA-AK-3465	369	0	0	1	0	1	0	0	0
TCGA-AL-3466	293	1	0	1	1	1	1	1	1
TCGA-AL-3467	2135	0	0	1	1	1	0	0	0
TCGA-AL-3468	2331	1	1	1	0	1	1	0	1
TCGA-AL-3471	1500	1	0	1	0	1	1	1	1
TCGA-AL-3472	2029	0	0	1	0	1	0	1	0
TCGA-AL-7173	2060	0	0	1	0	0	1	1	1
TCGA-AL-A5DJ	1498	1	0	1	1	0	1	1	1
TCGA-AS-3777	1238	0	0	0	1	0	1	0	0
TCGA-AS-3778	43	0	1	0	0	1	0	1	0
TCGA-B0-4688	101	1	0	1	1	1	1	1	1
TCGA-B0-4691	139	1	1	1	1	1	1	1	1
TCGA-B0-4694	106	1	1	0	0	0	1	0	1
TCGA-B0-4696	866	1	0	1	1	1	1	1	0
TCGA-B0-4697	578	1	0	1	1	1	1	1	1
TCGA-B0-4699	110	1	0	1	1	1	0	0	1
TCGA-B0-4701	238	1	0	1	0	1	1	1	1
TCGA-B0-4703	182	1	0	1	1	1	1	1	1
TCGA-B0-4707	600	1	0	1	1	1	1	1	1
TCGA-B0-4712	1337	1	0	1	1	0	1	1	1
TCGA-B0-4713	202	1	1	1	1	1	1	1	1
TCGA-B0-4718	1778	0	1	1	1	1	0	1	1
TCGA-B0-4819	183	1	0	1	1	1	1	1	1
TCGA-B0-4821	1230	1	0	1	1	1	1	1	1
TCGA-B0-4823	454	1	0	0	1	0	1	0	1
TCGA-B0-4828	307	1	1	1	0	1	1	1	1
TCGA-B0-4833	2386	1	1	1	1	1	1	1	0
TCGA-B0-4834	2090	1	0	0	0	0	0	0	0
TCGA-B0-4837	1378	1	1	0	1	1	1	1	1
TCGA-B0-4839	1639	1	1	0	1	0	1	0	0
TCGA-B0-4844	313	1	1	1	1	1	1	1	1
TCGA-B0-4846	1200	1	1	0	0	1	0	0	1
TCGA-B0-4849	69	1	0	1	1	1	1	1	1
TCGA-B0-4852	1121	1	1	1	1	1	1	0	1
TCGA-B0-5081	362	1	0	1	1	1	1	1	1
TCGA-B0-5088	563	1	1	1	1	1	0	1	1
TCGA-B0-5092	459	1	1	1	1	1	1	1	1
TCGA-B0-5095	245	1	0	1	1	1	1	1	1
TCGA-B0-5096	68	1	0	1	1	0	1	0	1
TCGA-B0-5099	485	1	1	1	1	1	1	1	1
TCGA-B0-5102	2764	1	1	0	1	1	0	0	0
TCGA-B0-5107	927	1	1	1	1	1	1	1	0
TCGA-B0-5108	1782	0	0	1	1	0	1	1	1
TCGA-B0-5116	1274	0	1	1	1	0	1	0	1
TCGA-B0-5119	1552	0	1	0	0	0	0	0	0
TCGA-B0-5121	1485	0	1	0	0	0	1	1	1
TCGA-B0-5399	1411	0	1	0	0	1	1	0	1
TCGA-B0-5400	1733	0	0	1	1	0	1	0	1
TCGA-B0-5690	3392	0	1	0	1	0	0	1	1
TCGA-B0-5691	3431	0	1	0	0	0	0	0	0
TCGA-B0-5693	4074	0	1	0	0	0	1	1	1
TCGA-B0-5695	2150	0	1	1	0	0	1	1	1
TCGA-B0-5697	2630	0	0	0	0	0	0	0	0
TCGA-B0-5700	1790	0	1	0	0	0	1	0	1
TCGA-B0-5702	2172	0	0	1	1	1	1	1	1
TCGA-B0-5703	2246	0	1	1	1	0	1	1	0
TCGA-B0-5705	4537	0	1	0	0	0	0	0	0
TCGA-B0-5707	3744	0	1	1	1	0	0	0	0
TCGA-B0-5713	2782	0	1	0	1	0	0	0	0
TCGA-B0-5812	3834	0	1	0	1	0	0	0	1
TCGA-B1-7332	1141	0	1	1	0	0	0	0	0
TCGA-B1-A47M	659	0	1	0	0	1	0	1	1
TCGA-B2-3923	992	0	0	0	1	1	0	0	0
TCGA-B2-3924	1092	0	1	1	0	0	1	0	0
TCGA-B2-4098	51	1	0	1	1	1	0	0	1
TCGA-B2-4102	952	0	1	0	0	1	0	0	0
TCGA-B2-5633	963	0	0	0	1	0	1	0	1
TCGA-B2-5636	919	0	0	0	1	0	0	1	0
TCGA-B3-3925	1029	0	0	0	0	1	0	0	0
TCGA-B3-4103	930	0	0	0	0	1	0	0	0
TCGA-B3-8121	379	0	0	1	0	0	0	0	1
TCGA-B3-A6W5	309	0	0	1	0	0	0	0	0
TCGA-B4-5377	365	0	1	0	0	0	1	0	1
TCGA-B4-5835	16	0	1	1	1	0	0	0	0
TCGA-B4-5836	141	0	1	0	1	0	0	0	0
TCGA-B4-5843	11	0	0	0	0	0	0	0	0
TCGA-B4-5844	7	0	1	0	1	0	0	1	0
TCGA-B8-4146	511	0	1	0	0	0	0	0	1
TCGA-B8-4151	1299	0	1	0	0	0	1	1	0
TCGA-B8-4153	762	0	1	1	0	0	1	1	1
TCGA-B8-4621	788	0	1	0	1	0	0	0	0
TCGA-B8-5158	1218	0	1	0	1	0	1	1	1
TCGA-B8-5162	36	0	0	0	1	0	1	0	1
TCGA-B8-5163	822	0	0	0	1	0	0	1	1
TCGA-B8-5165	737	0	1	0	1	0	0	0	0
TCGA-B8-5549	194	0	0	0	1	0	1	0	1
TCGA-B8-5550	1476	0	1	1	1	0	1	0	0
TCGA-B8-5551	16	0	0	0	1	0	1	1	1
TCGA-B8-A54E	909	0	1	1	1	0	1	0	1
TCGA-B8-A54G	53	0	1	1	0	1	1	1	0
TCGA-B8-A54I	150	0	0	1	1	1	1	0	1
TCGA-B9-4617	35	0	0	1	0	1	0	0	0
TCGA-B9-7268	671	0	0	0	0	0	0	0	0
TCGA-B9-A69E	452	0	0	1	1	0	0	1	0
TCGA-B9-A8YI	374	0	1	1	0	0	0	0	0
TCGA-BP-4158	3377	0	1	0	1	1	1	1	0
TCGA-BP-4162	3074	0	1	0	0	1	0	0	1
TCGA-BP-4165	3037	0	1	1	1	1	1	1	1
TCGA-BP-4166	13	0	1	0	1	0	1	1	1
TCGA-BP-4176	1955	0	0	1	1	1	1	0	1
TCGA-BP-4177	1670	0	0	0	1	0	0	1	0
TCGA-BP-4325	2964	0	1	0	0	1	0	0	0
TCGA-BP-4329	845	1	1	0	0	1	1	1	1
TCGA-BP-4330	1888	0	1	0	0	1	0	1	0
TCGA-BP-4331	2454	1	1	0	1	1	0	0	1
TCGA-BP-4332	1133	0	1	1	1	1	0	0	1
TCGA-BP-4334	645	1	1	1	0	1	0	0	0
TCGA-BP-4338	2859	0	0	0	1	0	1	0	1
TCGA-BP-4340	562	1	1	0	1	1	0	0	1
TCGA-BP-4342	2256	1	1	1	1	1	1	1	1
TCGA-BP-4343	1912	1	0	0	1	0	1	0	1
TCGA-BP-4344	1666	0	0	0	1	1	1	1	1
TCGA-BP-4351	970	0	1	1	1	1	1	1	1
TCGA-BP-4353	375	1	0	0	1	0	1	0	1
TCGA-BP-4758	2208	0	1	0	1	1	1	1	0
TCGA-BP-4759	2372	0	1	1	1	0	1	1	0
TCGA-BP-4760	2361	0	0	0	1	0	0	0	0
TCGA-BP-4762	1343	1	0	0	0	0	0	0	0
TCGA-BP-4763	1270	1	0	0	1	0	1	0	1
TCGA-BP-4765	2184	0	1	1	1	1	0	1	1
TCGA-BP-4769	1876	0	0	0	1	0	0	1	0
TCGA-BP-4781	2080	0	0	0	0	0	1	0	1
TCGA-BP-4787	480	1	1	0	1	0	1	1	1
TCGA-BP-4789	1489	0	1	0	1	0	0	0	0
TCGA-BP-4790	1111	1	1	0	1	0	1	0	1
TCGA-BP-4795	620	0	0	0	0	0	0	1	0
TCGA-BP-4797	1107	0	1	0	1	0	1	0	1
TCGA-BP-4799	1133	1	0	1	1	0	1	1	1
TCGA-BP-4803	204	0	1	1	1	0	1	1	0
TCGA-BP-4804	1459	0	1	1	1	1	1	1	0
TCGA-BP-4960	2172	0	1	1	1	1	1	1	1
TCGA-BP-4962	1785	0	1	0	1	0	1	0	0
TCGA-BP-4964	1862	0	1	0	0	1	1	0	1
TCGA-BP-4965	1871	0	0	0	1	0	0	0	0
TCGA-BP-4967	205	0	0	0	1	1	0	1	1
TCGA-BP-4969	1794	0	1	1	1	1	0	1	0
TCGA-BP-4971	1487	0	0	1	0	1	1	1	1
TCGA-BP-4973	1384	0	1	0	1	1	0	1	0
TCGA-BP-4974	211	1	0	1	1	1	1	1	1
TCGA-BP-4975	1433	0	1	0	0	0	0	0	1
TCGA-BP-4976	1632	0	1	0	0	0	0	0	0
TCGA-BP-4977	454	0	1	0	1	1	1	0	1
TCGA-BP-4982	1014	0	1	0	0	1	0	0	0
TCGA-BP-4985	952	1	0	0	1	0	1	1	1
TCGA-BP-4986	785	0	0	1	1	1	1	0	1
TCGA-BP-4987	1124	0	1	0	0	1	1	1	0
TCGA-BP-4991	1413	0	1	0	1	1	0	0	1
TCGA-BP-4993	177	0	1	0	0	0	1	1	0
TCGA-BP-4998	932	0	0	0	1	1	0	1	1
TCGA-BP-5007	1140	0	1	0	1	1	0	1	0
TCGA-BP-5008	1071	0	0	0	1	0	0	0	1
TCGA-BP-5010	878	1	0	1	1	1	1	1	1
TCGA-BP-5168	1463	1	1	0	0	0	1	0	1
TCGA-BP-5169	193	0	0	1	0	1	1	1	1
TCGA-BP-5177	293	0	1	0	1	0	1	1	1
TCGA-BP-5178	1912	1	0	0	1	0	1	1	1
TCGA-BP-5180	2263	0	0	0	0	0	1	0	0
TCGA-BP-5181	1495	0	1	0	0	0	1	0	1
TCGA-BP-5183	1291	0	0	1	0	1	1	0	1
TCGA-BP-5184	1133	0	1	0	0	0	1	0	0
TCGA-BP-5185	1132	0	1	1	0	1	1	1	0
TCGA-BP-5190	1011	0	1	0	0	1	1	0	1
TCGA-BP-5191	967	0	1	0	1	1	1	1	0
TCGA-BP-5194	408	0	1	0	1	0	1	0	1
TCGA-BP-5196	1018	0	0	1	0	0	1	0	1
TCGA-BP-5200	1063	0	0	0	1	0	0	0	1
TCGA-BP-5202	29	0	1	0	0	0	1	0	0
TCGA-BQ-5876	586	0	1	1	0	0	1	0	0
TCGA-BQ-5877	270	1	0	1	1	0	1	1	0
TCGA-BQ-5879	697	1	0	0	0	0	0	1	1
TCGA-BQ-5882	658	1	1	1	1	0	1	1	0
TCGA-BQ-5883	1242	0	0	1	0	0	0	0	0
TCGA-BQ-5885	921	0	0	1	1	1	0	1	1
TCGA-BQ-5886	792	0	1	0	1	0	0	1	0
TCGA-BQ-5889	329	1	0	1	0	0	0	1	0
TCGA-BQ-5890	233	0	1	0	0	0	1	1	0
TCGA-BQ-5892	364	0	1	0	0	0	1	0	0
TCGA-BQ-5893	241	1	0	1	0	0	0	1	1
TCGA-BQ-5894	84	0	0	1	1	0	0	1	1
TCGA-BQ-7044	3760	0	0	0	1	0	0	0	0
TCGA-BQ-7045	1468	1	0	0	1	0	0	1	1
TCGA-BQ-7048	2839	0	0	1	1	0	0	0	0
TCGA-BQ-7053	1516	0	0	0	0	0	0	0	0
TCGA-BQ-7055	799	0	0	0	0	0	0	0	0
TCGA-BQ-7056	612	0	0	0	1	1	1	1	0
TCGA-BQ-7058	343	1	1	0	0	0	1	1	0
TCGA-BQ-7060	214	0	1	0	0	0	0	0	0
TCGA-BQ-7061	218	0	1	1	1	0	1	0	0
TCGA-CJ-4634	3498	0	1	0	1	1	1	0	0
TCGA-CJ-4636	1924	0	0	0	1	1	1	1	1
TCGA-CJ-4638	431	1	1	1	1	1	1	1	1
TCGA-CJ-4639	3229	0	1	0	1	1	0	1	1
TCGA-CJ-4641	1661	1	1	0	0	1	1	1	1
TCGA-CJ-4643	1793	0	1	0	1	1	0	1	0
TCGA-CJ-4869	2554	0	1	0	0	0	1	1	1
TCGA-CJ-4870	1498	0	1	1	0	0	1	1	0
TCGA-CJ-4871	2423	0	1	0	1	0	1	0	1
TCGA-CJ-4872	1435	0	1	1	0	0	1	1	1
TCGA-CJ-4874	2283	0	1	0	0	0	0	0	0
TCGA-CJ-4875	3554	1	1	1	1	1	1	1	1
TCGA-CJ-4876	1955	0	1	0	0	1	1	1	1
TCGA-CJ-4878	2186	0	1	1	0	1	1	1	1
TCGA-CJ-4886	1952	0	1	1	1	0	1	1	1
TCGA-CJ-4890	3519	0	0	1	1	0	1	1	1
TCGA-CJ-4897	3341	0	1	0	0	0	0	0	0
TCGA-CJ-4900	1714	1	1	1	0	1	1	1	1
TCGA-CJ-4907	1499	0	1	0	1	0	0	1	1
TCGA-CJ-4916	1373	0	1	1	1	1	1	0	0
TCGA-CJ-4918	93	1	0	1	1	0	1	1	1
TCGA-CJ-4920	139	1	1	1	0	1	1	1	1
TCGA-CJ-5671	3987	0	0	1	1	0	1	1	1
TCGA-CJ-5672	1972	1	1	0	1	0	1	0	0
TCGA-CJ-5675	3936	0	1	0	0	0	1	0	0
TCGA-CJ-5676	4067	0	1	1	1	0	1	1	1
TCGA-CJ-5677	782	1	0	1	1	0	1	1	0
TCGA-CJ-5682	3736	0	1	0	0	0	1	1	0
TCGA-CJ-5683	1889	0	1	0	1	0	0	0	1
TCGA-CJ-5684	2231	0	1	1	0	0	1	1	1
TCGA-CJ-5686	2038	0	1	0	1	0	0	0	1
TCGA-CJ-5689	0	1	1	0	1	0	1	1	1
TCGA-CJ-6027	3615	1	0	0	1	0	1	1	1
TCGA-CJ-6028	1625	1	0	0	1	0	1	0	1
TCGA-CJ-6032	3639	0	1	0	1	0	0	0	1
TCGA-CW-5581	2799	0	1	0	0	0	1	1	0
TCGA-CW-5584	164	1	1	0	1	0	1	0	1
TCGA-CW-5587	2226	0	1	0	0	0	0	0	0
TCGA-CW-5588	2017	0	0	1	1	0	1	0	1
TCGA-CW-5589	2378	0	1	0	1	0	0	0	1
TCGA-CW-6090	2552	0	0	0	1	0	1	0	1
TCGA-CZ-4854	1404	1	0	1	1	1	1	1	1
TCGA-CZ-4856	18	0	1	0	0	0	0	0	1
TCGA-CZ-4859	1787	0	1	0	0	0	0	0	0
TCGA-CZ-4860	206	1	0	1	1	0	1	1	1
TCGA-CZ-4861	446	1	0	1	1	0	1	1	1
TCGA-CZ-4862	3271	0	0	0	1	0	0	1	0
TCGA-CZ-4864	1315	1	1	0	0	1	1	0	0
TCGA-CZ-5451	1929	0	1	0	0	0	0	0	0
TCGA-CZ-5453	2419	1	1	1	1	0	1	0	1
TCGA-CZ-5455	561	1	0	0	0	0	1	0	1
TCGA-CZ-5457	2754	0	1	0	1	0	1	0	0
TCGA-CZ-5458	2789	0	1	0	0	0	1	0	0
TCGA-CZ-5459	1683	0	1	1	0	0	1	1	1
TCGA-CZ-5461	330	1	1	1	0	0	1	1	1
TCGA-CZ-5463	662	0	1	0	0	0	1	0	1
TCGA-CZ-5464	2128	0	1	1	0	0	1	1	1
TCGA-CZ-5466	685	0	1	1	1	0	1	0	1
TCGA-CZ-5467	73	1	0	1	0	0	0	1	1
TCGA-CZ-5469	946	1	1	1	1	0	1	1	1
TCGA-CZ-5982	2439	0	0	1	0	0	0	0	1
TCGA-CZ-5986	373	0	1	0	0	0	0	0	1
TCGA-CZ-5987	445	1	0	0	1	0	1	1	0
TCGA-CZ-5989	1905	0	1	0	1	0	1	0	0
TCGA-DV-5566	1398	0	1	0	0	0	1	0	1
TCGA-DV-5568	370	0	1	1	1	0	1	1	1
TCGA-DV-5573	1130	0	1	0	0	1	0	0	0
TCGA-DV-A4VX	1626	1	1	1	1	1	1	0	1
TCGA-DW-5561	414	0	0	1	0	1	0	0	0
TCGA-DW-7834	3950	0	1	1	0	0	0	0	0
TCGA-DW-7837	1142	0	0	1	0	0	0	0	0
TCGA-DW-7839	419	0	0	0	0	1	0	0	0
TCGA-DW-7840	114	0	0	1	0	0	0	0	0
TCGA-DW-7963	1240	0	1	0	0	0	0	0	0
TCGA-DZ-6134	1856	0	0	0	0	0	0	0	0
TCGA-EU-5905	119	0	0	1	1	0	0	0	1
TCGA-EU-5906	206	0	1	0	0	0	0	0	1
TCGA-EU-5907	127	0	1	0	0	0	1	0	1
TCGA-EV-5902	578	0	0	1	1	1	0	1	0
TCGA-F9-A4JJ	325	1	0	1	1	1	1	1	1
TCGA-F9-A7Q0	398	0	0	0	0	1	1	0	0
TCGA-F9-A7VF	73	0	1	1	0	1	0	1	0
TCGA-F9-A8NY	36	0	0	1	1	0	0	1	1
TCGA-F9-A97G	13	0	1	0	1	0	0	0	1
TCGA-G6-A5PC	242	1	1	1	0	1	1	1	0
TCGA-G6-A8L6	313	1	1	1	1	1	1	1	1
TCGA-G6-A8L7	2133	0	1	1	1	1	1	1	1
TCGA-G7-6790	1575	0	1	0	0	0	0	0	0
TCGA-G7-6792	2765	0	1	0	0	0	0	0	0
TCGA-G7-6793	336	1	0	0	0	0	1	1	1
TCGA-G7-7501	624	1	0	0	1	0	0	1	0
TCGA-G7-7502	786	0	0	0	0	1	1	1	1
TCGA-G7-A8LB	547	0	1	1	0	1	0	1	0
TCGA-GL-6846	5925	0	1	0	1	0	1	1	0
TCGA-GL-7773	393	0	0	0	0	0	0	1	1
TCGA-GL-8500	841	0	0	0	0	0	0	0	0
TCGA-GL-A59R	378	0	0	1	0	1	0	0	0
TCGA-GL-A9DE	496	0	1	1	0	1	1	0	0
TCGA-HE-7128	0	0	0	1	1	0	0	0	0
TCGA-HE-7129	2492	0	0	0	1	0	0	0	0
TCGA-HE-A5NH	791	0	1	0	0	0	0	0	0
TCGA-HE-A5NI	360	0	0	0	1	1	0	1	0
TCGA-HE-A5NK	2228	0	0	0	0	0	0	0	1
TCGA-IA-A40U	511	0	0	1	0	0	0	1	0
TCGA-IA-A83S	2609	1	1	0	1	0	0	0	0
TCGA-IA-A83V	2941	1	1	0	0	0	0	1	0
TCGA-IZ-A6M8	497	0	1	1	0	0	0	1	0
TCGA-KV-A6GD	560	0	0	1	1	1	1	0	0
TCGA-KV-A6GE	885	0	1	1	1	1	0	1	0
TCGA-MH-A55W	1043	0	0	1	0	0	0	1	0
TCGA-MH-A560	924	0	0	1	0	0	1	1	0
TCGA-MH-A854	536	0	0	1	0	1	0	1	1
TCGA-MH-A856	947	0	0	1	1	1	0	1	1
TCGA-MM-A563	591	0	0	1	0	1	1	1	0
TCGA-MW-A4EC	498	0	1	0	0	0	0	0	0
TCGA-O9-A75Z	471	0	0	1	1	1	0	1	0
TCGA-P4-A5E7	2649	0	0	0	1	0	0	0	1
TCGA-P4-A5E8	1306	1	0	1	1	1	0	1	1
TCGA-P4-A5EA	201	1	0	1	1	0	0	1	1
TCGA-P4-A5EB	2477	0	1	0	0	0	0	0	0
TCGA-P4-AAVK	1590	0	1	1	0	0	1	0	0
TCGA-P4-AAVL	487	1	0	1	1	1	1	1	1
TCGA-P4-AAVO	2400	0	1	1	0	0	1	1	0
TCGA-PJ-A5Z8	600	0	0	0	1	0	1	0	1
TCGA-PJ-A5Z9	540	0	0	0	0	0	0	0	0
TCGA-Q2-A5QZ	428	0	1	1	1	1	0	1	0
TCGA-SX-A71S	1504	0	0	0	0	1	0	0	0
TCGA-SX-A71U	1357	0	1	1	0	1	0	0	1
TCGA-SX-A71V	876	0	0	0	1	1	0	0	0
TCGA-SX-A7SL	823	0	0	1	1	1	0	1	0
TCGA-SX-A7SM	363	1	0	1	0	1	1	0	0
TCGA-SX-A7SN	578	0	0	1	0	1	0	1	0
TCGA-SX-A7SO	1257	0	1	1	1	1	1	0	0
TCGA-SX-A7SP	496	1	1	1	1	1	0	1	0
TCGA-SX-A7SQ	1266	0	0	1	1	0	0	0	1
TCGA-SX-A7SR	805	0	0	1	0	1	0	0	1
TCGA-SX-A7SS	1615	0	1	1	0	1	0	1	0
TCGA-T7-A92I	356	0	0	0	1	1	0	0	0
TCGA-UZ-A9PJ	797	1	0	0	0	1	0	1	0
TCGA-UZ-A9PO	1911	0	1	1	0	0	0	0	0
TCGA-UZ-A9PP	3010	0	0	0	0	1	0	1	0
TCGA-UZ-A9PQ	2624	1	0	1	0	1	0	0	0
TCGA-UZ-A9PV	1444	0	0	1	0	1	0	1	0
TCGA-UZ-A9PX	1981	0	1	0	0	1	0	0	0
TCGA-UZ-A9PZ	657	0	0	1	0	1	0	1	0
TCGA-V9-A7HT	965	0	0	1	1	1	0	0	1
TCGA-Y8-A894	567	0	0	1	0	1	0	1	0
TCGA-Y8-A898	475	0	1	1	0	0	0	1	0
TCGA-Y8-A8RZ	205	0	0	1	0	0	0	0	1
TCGA-Y8-A8S1	404	0	0	0	1	0	1	1	0

## Sheet: 1d
Tag	DOCK8-AS1	LINC02609	RUSC1-AS1	SNHG17
TCGA-2K-A9WE-01	126.896	23.4992	220.892	776.648
TCGA-2Z-A9J1-01	247.682	10.9271	193.046	775.827
TCGA-2Z-A9J2-01	326.09	71.6682	258.006	1053.52
TCGA-2Z-A9J3-01	276.923	13.2711	281.346	696.288
TCGA-2Z-A9J5-01	331.423	35.2994	192.186	1121.74
TCGA-2Z-A9J6-01	470.036	33.319	308.201	652.1
TCGA-2Z-A9J7-01	96.5353	89.013	274.561	5224.19
TCGA-2Z-A9J8-01	649.935	66.1472	223.824	1335.25
TCGA-2Z-A9J9-01	6.63743	19.9123	306.151	852.08
TCGA-2Z-A9JD-01	633.174	54.1965	175.808	619.955
TCGA-2Z-A9JE-01	14.2644	13.0757	209.211	1621.38
TCGA-2Z-A9JG-01	167.926	50.3778	157.011	717.045
TCGA-2Z-A9JI-01	221.027	283.897	422.408	1310.45
TCGA-2Z-A9JJ-01	52.8368	13.6647	270.561	540.211
TCGA-2Z-A9JK-01	727.822	80.7785	283.949	811.864
TCGA-2Z-A9JL-01	134.756	9.05926	418.991	920.647
TCGA-2Z-A9JM-01	206.151	17.6386	217.175	1165.25
TCGA-2Z-A9JN-01	7.40141	10.5734	164.946	1015.05
TCGA-2Z-A9JO-01	864.709	89.0364	114.691	590.054
TCGA-2Z-A9JP-01	1798.9	60.0611	244.639	1476.62
TCGA-2Z-A9JQ-01	261.109	15.5422	276.651	777.11
TCGA-2Z-A9JR-01	357.641	26.0103	398.824	505.033
TCGA-2Z-A9JS-01	185.985	5.81202	224.489	1240.14
TCGA-2Z-A9JT-01	504.838	74.4843	182.073	1944.87
TCGA-3Z-A93Z-01	646.364	126.011	131.941	2188.15
TCGA-4A-A93W-01	159.69	20.5735	352.689	1699.76
TCGA-4A-A93X-01	446.951	358.882	102.38	3089.02
TCGA-4A-A93Y-01	126.151	36.6984	71.1031	1174.35
TCGA-5P-A9JU-01	764.505	2786.41	301.054	1298.23
TCGA-5P-A9JV-01	388.005	36.8605	360.845	902.112
TCGA-5P-A9JW-01	467.989	119.291	298.884	557.13
TCGA-5P-A9JY-01	600.391	10.6974	536.206	1028.29
TCGA-5P-A9JZ-01	222.371	4.1333	224.025	572.048
TCGA-5P-A9K0-01	312.091	62.0304	338.26	1213.47
TCGA-5P-A9K2-01	297.347	7.89416	581.536	2249.83
TCGA-5P-A9K3-01	480.754	417.388	192.852	2650.34
TCGA-5P-A9K4-01	302.187	8.82298	399.24	1506.52
TCGA-5P-A9K6-01	1019.71	63.2921	213.988	1122.18
TCGA-5P-A9K8-01	127.692	58.2593	179.566	359.133
TCGA-5P-A9K9-01	34.4084	449.957	490.982	901.237
TCGA-5P-A9KA-01	110.286	18.179	381.759	599.907
TCGA-5P-A9KC-01	1235.98	13.7027	242.08	448.534
TCGA-5P-A9KE-01	425.4	25.8158	158.262	1020.29
TCGA-5P-A9KF-01	299.934	5.69494	491.664	1122.85
TCGA-5P-A9KH-01	302.619	11.3129	202.689	526.048
TCGA-6D-AA2E-01	441.368	180.203	288.587	541.916
TCGA-A3-3306-01	811.882	383.49	336.16	501.206
TCGA-A3-3307-01	611.807	102.496	284.242	703.737
TCGA-A3-3308-01	1109.36	183.069	290.522	816.845
TCGA-A3-3311-01	507.445	139.509	216.929	825.556
TCGA-A3-3313-01	875.266	3.47328	411.583	1503.06
TCGA-A3-3316-01	349.503	238.297	515.589	788.547
TCGA-A3-3317-01	81.3642	175.01	536.543	1006.31
TCGA-A3-3319-01	1086.79	136.677	394.291	850.708
TCGA-A3-3320-01	418.21	15.6633	526.287	409.595
TCGA-A3-3322-01	826.14	123.242	556.679	609.944
TCGA-A3-3323-01	365.05	143.745	355.742	337.128
TCGA-A3-3324-01	391.788	292.299	509.788	370.965
TCGA-A3-3325-01	206.744	112.361	469.668	1085.97
TCGA-A3-3326-01	599.285	51.6625	735.674	665.413
TCGA-A3-3328-01	535.619	15.4294	149.151	441.574
TCGA-A3-3329-01	1088.15	210.401	257.672	526.466
TCGA-A3-3331-01	2415.89	190.915	403.831	427.961
TCGA-A3-3335-01	229.472	323.264	228.561	433.447
TCGA-A3-3343-01	1280.79	103.506	439.271	515.007
TCGA-A3-3346-01	13.8017	643.751	341.099	1336.79
TCGA-A3-3347-01	123.378	255.043	426.299	738.427
TCGA-A3-3349-01	456.094	66.8572	350.771	478.991
TCGA-A3-3351-01	158.06	90.4504	539.048	397.434
TCGA-A3-3352-01	514.216	243.661	554.019	477.102
TCGA-A3-3357-01	351.288	82.7006	374.049	490.892
TCGA-A3-3358-01	273.819	155.392	236.854	1065.84
TCGA-A3-3358-11	3997	61.6971	159.687	574.63
TCGA-A3-3359-01	1200.63	77.4601	550.165	603.792
TCGA-A3-3362-01	504.998	53.9217	437.596	684.391
TCGA-A3-3363-01	55.615	16.8957	285.819	373.817
TCGA-A3-3365-01	279.885	51.6293	231.879	540.749
TCGA-A3-3367-01	1112.21	324.85	363.446	582.156
TCGA-A3-3370-01	625.538	65.5435	578.392	468.003
TCGA-A3-3372-01	147.813	170.275	499.231	552.849
TCGA-A3-3373-01	1079.46	35.5554	133.688	276.621
TCGA-A3-3374-01	1019.21	12.3691	103.9	1935.76
TCGA-A3-3376-01	164.154	26.7351	281.788	771.576
TCGA-A3-3378-01	477.352	62.6576	331.426	523.521
TCGA-A3-3380-01	194.941	51.6247	503.148	821.371
TCGA-A3-3382-01	201.44	523.745	435.111	731.452
TCGA-A3-3383-01	738.66	330.42	287.044	1510.49
TCGA-A3-3385-01	1167.71	266.666	562.962	937.511
TCGA-A3-3387-01	214.205	139.947	202.067	536.227
TCGA-A3-3387-11	2916.35	25.3281	101.312	347.356
TCGA-A3-A6NI-01	262.283	67.4206	217.061	1077.09
TCGA-A3-A6NJ-01	365.972	58.0314	219.958	1398.37
TCGA-A3-A6NL-01	344.165	71.0342	318.153	667.321
TCGA-A3-A6NN-01	212.131	162.267	252.697	576.387
TCGA-A3-A8CQ-01	525.298	156.35	406.129	818.931
TCGA-A3-A8OU-01	1211.8	42.8704	274.37	807.869
TCGA-A3-A8OV-01	1070.61	153.526	358.904	760.511
TCGA-A3-A8OW-01	682.795	75.0622	356.319	876.329
TCGA-A3-A8OX-01	500.294	156.681	140.393	625.174
TCGA-A4-7286-01	456.574	174.949	85.3409	290.159
TCGA-A4-7287-01	74.3864	86.0092	299.87	903.097
TCGA-A4-7288-01	273.637	32.4944	117.151	241.998
TCGA-A4-7583-01	256.864	1.70109	166.707	673.631
TCGA-A4-7584-01	215.044	2.98672	504.756	439.048
TCGA-A4-7585-01	874.053	185.613	101.154	328.015
TCGA-A4-7732-01	167.385	10.9961	322.551	759.951
TCGA-A4-7734-01	81.7477	7.99037	98.9577	652.138
TCGA-A4-7828-01	38.0162	12.6721	125.453	274.984
TCGA-A4-7915-01	14.3018	33.3709	117.275	918.176
TCGA-A4-7996-01	166.929	16.7979	144.357	362.205
TCGA-A4-7997-01	132.967	4.36979	180.41	344.589
TCGA-A4-8098-01	176.308	14.1482	270.992	1624.87
TCGA-A4-8310-01	221.314	11.999	131.989	655.944
TCGA-A4-8311-01	76.3343	7.95149	469.138	989.165
TCGA-A4-8312-01	30.7509	7.97246	201.589	386.095
TCGA-A4-8515-01	435.03	1.89969	142.477	268.807
TCGA-A4-8516-01	100.376	10.9104	246.576	577.162
TCGA-A4-8517-01	212.583	74.7546	143.669	1039.56
TCGA-A4-8518-01	498.408	5.79545	88.8635	370.909
TCGA-A4-8630-01	227.273	5.9032	305.983	265.644
TCGA-A4-A48D-01	543.923	10.8423	68.6681	834.859
TCGA-A4-A4ZT-01	180.986	9.74542	247.812	451.074
TCGA-A4-A4ZT-11	95.9939	22.4401	285.488	532.33
TCGA-A4-A57E-01	578.318	176.335	233.12	1025.13
TCGA-A4-A57E-11	666.098	44.2164	175.439	546.286
TCGA-A4-A5DU-01	234.451	183.122	453.642	1181.97
TCGA-A4-A5XZ-01	276.824	94.207	121.744	382.625
TCGA-A4-A5Y0-01	177.623	141.125	187.356	609.515
TCGA-A4-A5Y1-01	19.9965	87.9845	308.446	1239.78
TCGA-A4-A6HP-01	113.429	27.7786	393.53	1167.86
TCGA-A4-A772-01	738.952	14.6812	306.673	490.188
TCGA-A4-A7UZ-01	19.6793	26.6249	394.743	922.61
TCGA-AK-3425-01	104.686	342.937	77.0105	498.162
TCGA-AK-3426-01	84.3278	183.835	448.624	1443.69
TCGA-AK-3427-01	290.451	195.017	59.4732	1445.34
TCGA-AK-3428-01	313.897	265.605	102.156	499.635
TCGA-AK-3429-01	864.733	204.974	66.6165	1259.31
TCGA-AK-3431-01	193.58	235.359	57.099	544.53
TCGA-AK-3433-01	362.555	18.0457	147.647	777.607
TCGA-AK-3434-01	566.476	287.284	248.17	606.938
TCGA-AK-3436-01	228.236	550.828	118.581	512.576
TCGA-AK-3440-01	422.001	41.4165	119.772	613.412
TCGA-AK-3443-01	538.524	35.3838	197.631	557.51
TCGA-AK-3445-01	134.181	787.047	324.741	891.911
TCGA-AK-3447-01	165.57	36.4254	86.0964	2115.99
TCGA-AK-3450-01	1208.91	60.2105	291.644	441.23
TCGA-AK-3451-01	988.222	434.748	97.7746	773.467
TCGA-AK-3453-01	1359.93	91.3935	570.295	1091.24
TCGA-AK-3454-01	308.316	174.622	529.322	1759.86
TCGA-AK-3455-01	771.072	157.719	327.809	691.697
TCGA-AK-3456-01	516.171	31.5775	100.805	313.346
TCGA-AK-3458-01	606.785	217.664	267.52	1053.06
TCGA-AK-3460-01	248.167	127.511	313.979	555.29
TCGA-AK-3461-01	232.806	128.74	257.481	1008.47
TCGA-AK-3465-01	259.148	19.4118	284.383	1187.03
TCGA-AL-3466-01	277.7	401.403	1312.77	974.476
TCGA-AL-3467-01	16.9713	63.171	224.399	902.309
TCGA-AL-3468-01	609.211	236.283	475.412	1209.88
TCGA-AL-3471-01	234.229	108.257	1137.68	854.247
TCGA-AL-3472-01	142.576	36.6074	869.906	1618.43
TCGA-AL-3473-01	384.045	179.799	216.075	608.795
TCGA-AL-7173-01	191	188.31	111.641	957.692
TCGA-AL-A5DJ-01	173.922	276.762	166.36	3005.06
TCGA-AS-3777-01	38.537	335.645	123.07	679.991
TCGA-AS-3778-01	696.449	56.0361	322.608	611.594
TCGA-AT-A5NU-01	144.532	7.68785	625.279	1088.09
TCGA-B0-4688-01	3.45484	322.163	242.702	1956.3
TCGA-B0-4690-01	183.771	348.757	247.479	771.84
TCGA-B0-4691-01	709.263	967.63	287.296	1276.87
TCGA-B0-4693-01	501.319	84.2553	305.425	532.915
TCGA-B0-4694-01	743.077	293.108	118.319	289.522
TCGA-B0-4696-01	7.34439	400.269	552.053	1527.63
TCGA-B0-4697-01	44.524	192.01	486.982	1875.58
TCGA-B0-4698-01	10.6103	144.3	341.652	2095.89
TCGA-B0-4699-01	69.5048	78.6755	292.017	1262.19
TCGA-B0-4700-01	279.572	422.634	152.891	864.925
TCGA-B0-4700-11	2531.16	42.2073	342.775	386.261
TCGA-B0-4701-01	157.001	435.278	313.061	1704.45
TCGA-B0-4703-01	11.7894	173.472	267.787	851.36
TCGA-B0-4706-01	595.511	378.517	433.173	1500.2
TCGA-B0-4707-01	242.197	272.472	564.533	1321.4
TCGA-B0-4710-01	1090.62	454.618	409.079	919.269
TCGA-B0-4712-01	107.925	901.125	121.547	759.669
TCGA-B0-4712-11	148.395	22.5819	56.1321	307.113
TCGA-B0-4713-01	4209.26	450.993	466.026	865.906
TCGA-B0-4714-01	1637.09	234.952	1171.51	940.892
TCGA-B0-4718-01	613.881	52.0238	499.429	1346.67
TCGA-B0-4810-01	281.962	270.152	402.276	940.367
TCGA-B0-4811-01	674.84	230.287	850.058	1385.72
TCGA-B0-4813-01	30.4349	207.247	694.205	2171.02
TCGA-B0-4814-01	1027.07	358.496	358.496	485.133
TCGA-B0-4815-01	73.8824	322.188	613.148	1367.97
TCGA-B0-4816-01	674.469	39.5943	239.614	725.668
TCGA-B0-4817-01	651.21	306.719	379.243	617.97
TCGA-B0-4818-01	1681.7	89.1019	289.768	765.228
TCGA-B0-4819-01	189.991	236.434	509.81	1555.82
TCGA-B0-4821-01	38.5817	456.55	447.364	4349.63
TCGA-B0-4822-01	269.042	187.797	591.36	1856.66
TCGA-B0-4823-01	187.758	109.907	39.3833	429.553
TCGA-B0-4824-01	1400.36	87.3181	707.276	750.936
TCGA-B0-4827-01	597.717	84.5592	43.9376	727.043
TCGA-B0-4828-01	802.552	408.056	495.585	1304.3
TCGA-B0-4833-01	357.818	146.937	742.848	1091.14
TCGA-B0-4834-01	225.313	25.1618	100.647	414.027
TCGA-B0-4836-01	145.835	187.503	224.54	604.176
TCGA-B0-4837-01	409.883	318.556	213.095	547.96
TCGA-B0-4838-01	420.883	79.8227	353.76	866.258
TCGA-B0-4839-01	612.785	121.819	92.287	446.669
TCGA-B0-4841-01	937.848	94.0883	148.72	1541.83
TCGA-B0-4842-01	229.97	436.778	74.4508	876.865
TCGA-B0-4843-01	237.359	146.937	512.865	771.417
TCGA-B0-4844-01	1590.34	250.094	383.478	1442.85
TCGA-B0-4845-01	158.795	146.052	625.379	1075.3
TCGA-B0-4846-01	846.754	65.4991	223.328	596.594
TCGA-B0-4847-01	1351.52	114.38	691.538	1055.71
TCGA-B0-4848-01	430.305	315.33	118.391	461.042
TCGA-B0-4849-01	259.486	141.209	608.285	1157.43
TCGA-B0-4852-01	783.634	342.416	390.848	891.153
TCGA-B0-4945-01	211.373	78.0304	408.919	531.397
TCGA-B0-5075-01	660.702	57.7936	280.406	536.553
TCGA-B0-5077-01	209.968	117.804	415.086	434.489
TCGA-B0-5080-01	139.956	78.668	96.0482	564.397
TCGA-B0-5081-01	249.136	272.469	359.78	909.235
TCGA-B0-5083-01	513.99	56.1963	28.7835	530.438
TCGA-B0-5084-01	242.191	207.592	638.868	1537.63
TCGA-B0-5085-01	998.675	95.6178	1054.16	1512.18
TCGA-B0-5088-01	751.252	42.8133	525.069	1005.71
TCGA-B0-5092-01	998.831	202.904	840.901	740.495
TCGA-B0-5094-01	206.003	370.162	334.755	752.394
TCGA-B0-5095-01	144.599	258.996	537.211	979.243
TCGA-B0-5096-01	12.9556	234.379	98.9339	944.583
TCGA-B0-5097-01	109.138	245.815	152.997	941.442
TCGA-B0-5098-01	23.4274	245.987	327.294	2384.77
TCGA-B0-5099-01	467.298	97.7238	466.409	885.733
TCGA-B0-5100-01	23.8778	34.2595	182.717	1757.61
TCGA-B0-5102-01	492.642	57.9099	256.924	535.87
TCGA-B0-5104-01	1909.17	34.1312	286.121	832.947
TCGA-B0-5106-01	308.379	113.32	500.652	787.668
TCGA-B0-5107-01	428.487	527.889	424.627	1196.68
TCGA-B0-5108-01	272.426	112.278	177.556	741.556
TCGA-B0-5109-01	41.5771	145.013	154.139	2164.04
TCGA-B0-5110-01	446.715	127.754	318.115	565.162
TCGA-B0-5113-01	168.075	156.484	326.008	403.525
TCGA-B0-5115-01	524.113	64.8466	611.847	546.237
TCGA-B0-5116-01	512.122	449.741	62.3802	1345.2
TCGA-B0-5117-01	341.455	16.6934	235.225	852.88
TCGA-B0-5119-01	830.59	75.043	123.65	428.086
TCGA-B0-5120-01	267.316	242.177	158.379	511.169
TCGA-B0-5121-01	540.25	227.781	210.259	627.858
TCGA-B0-5399-01	1391.73	246.247	290.304	568.806
TCGA-B0-5400-01	266.317	109.856	173.106	2183.8
TCGA-B0-5402-01	941.731	336.874	126.069	360.297
TCGA-B0-5402-11	941.185	47.2193	78.4321	280.915
TCGA-B0-5690-01	588.522	88.6681	127.643	548.573
TCGA-B0-5690-11	2462.02	50.109	62.6363	195.425
TCGA-B0-5691-01	608.101	66.2919	96.8882	321.261
TCGA-B0-5691-11	1382.69	42.8587	102.201	253.196
TCGA-B0-5692-01	305.561	224.995	111.024	429.357
TCGA-B0-5693-01	1271.93	126.006	111.397	512.243
TCGA-B0-5694-01	150.254	271.291	154.427	461.89
TCGA-B0-5694-11	1055.95	38.9809	97.8853	352.56
TCGA-B0-5695-01	2158.44	208.857	76.631	685.922
TCGA-B0-5696-01	830.668	66.0659	48.4483	390.229
TCGA-B0-5696-11	2521.45	32.4018	76.586	225.831
TCGA-B0-5697-01	204.712	24.6816	81.3039	580.742
TCGA-B0-5697-11	2090.86	29.9894	109.161	568.599
TCGA-B0-5698-01	541.859	225.494	111.064	1364.74
TCGA-B0-5699-01	929.141	209.568	154.72	416.681
TCGA-B0-5699-11	2963.11	39.3846	71.8189	232.832
TCGA-B0-5700-01	812.642	224.655	99.8468	596.307
TCGA-B0-5701-01	156.265	369.734	58.5993	290.206
TCGA-B0-5701-11	288.443	39.8449	81.4223	309.231
TCGA-B0-5702-01	247.649	229.304	421.92	903.46
TCGA-B0-5703-01	619.001	102.364	113.203	858.653
TCGA-B0-5703-11	566.851	56.1744	87.8363	475.95
TCGA-B0-5705-01	2440.1	43.0907	103.71	515.628
TCGA-B0-5705-11	606.491	44.1084	78.038	417.333
TCGA-B0-5706-01	61.3627	84.7389	90.583	511.356
TCGA-B0-5706-11	216.677	25.195	147.139	466.611
TCGA-B0-5707-01	336.346	29.4444	63.4187	730.448
TCGA-B0-5709-01	954.078	145.537	68.3585	374.869
TCGA-B0-5709-11	2898.78	30.0832	130.36	350.97
TCGA-B0-5710-01	306.151	102.363	126.78	428.236
TCGA-B0-5711-01	543.949	80.0176	81.7201	351.567
TCGA-B0-5711-11	1001.7	33.1644	71.7435	289.004
TCGA-B0-5712-01	1028.86	285.793	110.8	499.478
TCGA-B0-5712-11	189.25	63.9026	79.4686	745.53
TCGA-B0-5713-01	912.614	70.0154	172.222	530.346
TCGA-B0-5812-01	494.789	75.0139	81.8334	334.911
TCGA-B1-5398-01	548.934	9.85037	46.5654	386.851
TCGA-B1-7332-01	425.444	17.8259	62.9848	1269.2
TCGA-B1-A47M-01	330.606	22.1141	357.142	632.463
TCGA-B1-A47N-01	282.481	157.424	650.294	1825.83
TCGA-B1-A47O-01	386.658	24.1661	378.603	990.812
TCGA-B1-A654-01	101.573	36.8201	186.64	3538.54
TCGA-B1-A655-01	188.512	12.1063	72.6376	335.517
TCGA-B1-A656-01	555.465	318.45	79.0049	814.358
TCGA-B1-A657-01	354.537	5.50278	187.095	574.648
TCGA-B2-3923-01	306.122	46.207	681.554	398.536
TCGA-B2-3923-01_Rep408	204.736	9.36702	140.505	286.363
TCGA-B2-3923-01_Rep476	133.608	9.08013	193.277	544.808
TCGA-B2-3924-01	1423.7	255.019	117.419	933.847
TCGA-B2-3924-01_Rep247	552.765	177.555	792.296	1231.16
TCGA-B2-3924-01_Rep543	1112.58	233.071	202.288	474.937
TCGA-B2-4098-01	138.229	13.9626	490.086	695.336
TCGA-B2-4099-01	465.406	388.156	204.092	823.997
TCGA-B2-4101-01	280.712	143.021	539.216	501.018
TCGA-B2-4102-01	414.151	42.0379	561.283	505.233
TCGA-B2-5633-01	77.9765	222.79	31.3932	146.839
TCGA-B2-5633-01_Rep219	105.087	172.565	119.468	446.898
TCGA-B2-5633-01_Rep607	151.388	172.78	784.916	585.807
TCGA-B2-5635-01	324.072	112.861	996.399	443.382
TCGA-B2-5635-01_Rep275	329.445	74.2157	202.736	520.415
TCGA-B2-5635-01_Rep366	312.625	51.7658	122.817	141.087
TCGA-B2-5636-01	34.8656	75.2364	116.525	373.429
TCGA-B2-5636-11	2767.72	50.4487	115.684	219.191
TCGA-B2-5639-01	1037.47	607.257	62.8768	153.883
TCGA-B2-5641-01	216.907	239.501	56.0343	651.624
TCGA-B2-5641-11	83.5686	24.579	153.373	506.327
TCGA-B2-A4SR-01	135.726	39.1518	470.692	710.823
TCGA-B3-3925-01	93.1008	10.5578	291.78	379.122
TCGA-B3-3926-01	28.584	99.5146	177.856	238.2
TCGA-B3-4103-01	292.257	6.84214	491.656	506.318
TCGA-B3-4104-01	64.1772	45.0606	520.245	1731.42
TCGA-B3-8121-01	209.808	13.418	195.17	1457.68
TCGA-B3-A6W5-01	252.767	16.391	209.633	748.811
TCGA-B4-5377-01	804.757	95.5769	163.755	449.211
TCGA-B4-5378-01	15.4711	8.43879	154.711	727.142
TCGA-B4-5832-01	563.23	539.851	46.7587	208.289
TCGA-B4-5834-01	314.687	84.7233	71.1071	540.111
TCGA-B4-5835-01	1467.75	40.306	88.9774	1143.02
TCGA-B4-5836-01	1063.96	88.5282	64.9749	402.844
TCGA-B4-5838-01	842.631	315.852	33.5322	267.176
TCGA-B4-5843-01	264.234	76.7443	148.631	571.211
TCGA-B4-5844-01	902.574	79.3259	92.8693	465.314
TCGA-B8-4143-01	227.475	388.646	892.56	1502.56
TCGA-B8-4146-01	1363.6	46.3244	168.668	130.659
TCGA-B8-4148-01	533.883	121.521	446.388	631.91
TCGA-B8-4151-01	1312.67	295.614	174.788	666.304
TCGA-B8-4153-01	1807.55	281.983	189.721	848.548
TCGA-B8-4154-01	2561.72	362.577	163.068	623.122
TCGA-B8-4619-01	333.7	38.4194	111.965	374.315
TCGA-B8-4619-11	3929.25	41.0544	136.848	319.882
TCGA-B8-4620-01	79.3411	400.484	205.909	1282.68
TCGA-B8-4620-11	228.364	47.3963	68.9401	646.313
TCGA-B8-4621-01	484.626	37.7631	169.934	466.532
TCGA-B8-4622-01	1313.72	158.385	298.309	842.455
TCGA-B8-4622-11	2935.56	107.715	73.973	411.394
TCGA-B8-5158-01	399.418	225.894	97.7051	430.684
TCGA-B8-5159-01	442.766	215.796	64.2499	458.13
TCGA-B8-5162-01	118.007	130.28	67.0282	422.939
TCGA-B8-5163-01	104.677	93.0459	54.7329	361.237
TCGA-B8-5164-01	1139.68	62.7077	85.3117	431.663
TCGA-B8-5165-01	592.379	48.2084	100.799	292.903
TCGA-B8-5545-01	291.073	59.4027	45.8249	663.613
TCGA-B8-5546-01	389.08	20.6055	60.6044	483.623
TCGA-B8-5549-01	254.682	143.014	56.8137	472.141
TCGA-B8-5549-11	85.914	29.1635	77.2438	502.873
TCGA-B8-5550-01	670.596	345.307	53.7978	933.33
TCGA-B8-5551-01	36.9737	269.691	86.997	645.953
TCGA-B8-5552-01	229.818	56.5126	116.793	654.793
TCGA-B8-5552-11	114.386	11.1986	46.3941	339.957
TCGA-B8-5553-01	450.259	94.2192	70.6644	297.153
TCGA-B8-A54D-01	122.557	83.0224	620.691	622.668
TCGA-B8-A54E-01	344.348	163.312	182.302	1260.92
TCGA-B8-A54F-01	70.4152	175.086	298.789	599.481
TCGA-B8-A54G-01	1041.24	170.586	383.266	838.532
TCGA-B8-A54H-01	847.078	65.9636	360.514	979.005
TCGA-B8-A54I-01	301.448	127.973	344.106	1114.79
TCGA-B8-A54J-01	367.054	126.69	319.328	919.804
TCGA-B8-A54K-01	10.6006	23.1287	318.019	806.613
TCGA-B8-A7U6-01	284.515	102.167	159.07	1209.19
TCGA-B8-A8YJ-01	78.6793	37.6293	306.735	1315.88
TCGA-B9-4113-01	199.481	15.8949	601.621	749.444
TCGA-B9-4115-01	255.223	36.2491	267.799	1728.86
TCGA-B9-4115-11	1585.48	39.4179	54.0171	681.783
TCGA-B9-4116-01	20.9125	7.74536	735.035	1037.1
TCGA-B9-4117-01	100.419	29.1538	595.224	677.017
TCGA-B9-4617-01	295.285	18.367	279.743	844.881
TCGA-B9-5155-01	144.307	6.98257	75.2566	297.923
TCGA-B9-5156-01	483.685	6.74126	28.6504	540.143
TCGA-B9-7268-01	113.709	12.3596	91.4612	612.213
TCGA-B9-A44B-01	493.339	161.877	556.548	2694.87
TCGA-B9-A5W7-01	338.409	13.9191	133.972	912.572
TCGA-B9-A5W8-01	420.613	74.8071	111.505	729.722
TCGA-B9-A5W9-01	279.668	60.3057	128.903	2154.42
TCGA-B9-A69E-01	173.466	15.0404	207.557	1077.9
TCGA-B9-A8YH-01	385.357	19.3036	379.637	1029.52
TCGA-B9-A8YI-01	383.299	9.82818	113.024	2393.16
TCGA-BP-4158-01	583.767	193.332	487.573	594.141
TCGA-BP-4159-01	685.716	220.21	114.286	648.085
TCGA-BP-4160-01	223.675	197.63	72.0048	318.66
TCGA-BP-4161-01	1450.52	190.734	489.785	933.26
TCGA-BP-4162-01	526.317	14.5621	286.042	502.393
TCGA-BP-4163-01	606.283	76.9884	212.921	401.783
TCGA-BP-4164-01	640.071	179.781	450.09	851.728
TCGA-BP-4165-01	1512.55	142.715	486.579	1032.72
TCGA-BP-4166-01	427.359	185.857	89.0331	334.987
TCGA-BP-4167-01	169.454	194.252	176.342	585.511
TCGA-BP-4169-01	361.376	156.881	271.642	760.598
TCGA-BP-4170-01	1002.18	254.765	123.546	552.503
TCGA-BP-4173-01	309.704	70.3874	245.942	588.77
TCGA-BP-4174-01	569.886	86.6553	219.187	253.849
TCGA-BP-4176-01	226.486	167.956	282.471	838.931
TCGA-BP-4177-01	36.9878	38.5959	50.6571	518.633
TCGA-BP-4325-01	2324.92	35.4212	529.708	421.834
TCGA-BP-4326-01	71.3787	81.0245	309.629	1178.71
TCGA-BP-4327-01	404.381	150.931	564.805	663.527
TCGA-BP-4329-01	1211.2	501.573	211.507	483.444
TCGA-BP-4330-01	603.623	73.8845	451.672	467.006
TCGA-BP-4331-01	578.293	80.2216	557.366	622.938
TCGA-BP-4332-01	441.689	64.3467	418.651	1113.75
TCGA-BP-4334-01	347.371	28.5811	490.276	1536.79
TCGA-BP-4335-01	500.666	258.703	637.626	993.722
TCGA-BP-4337-01	585.282	182.782	390.188	870.347
TCGA-BP-4338-01	33.859	206.814	52.1611	506.97
TCGA-BP-4340-01	1924.52	49.97	582.083	365.321
TCGA-BP-4341-01	1691.21	184.146	666.04	1035.25
TCGA-BP-4342-01	490.532	241.184	581.069	955.832
TCGA-BP-4343-01	215.81	1024.82	69.7233	277.786
TCGA-BP-4344-01	173.384	154.119	342.389	535.038
TCGA-BP-4345-01	138.709	84.8683	249.129	849.595
TCGA-BP-4346-01	1573.42	65.5592	715.113	735.816
TCGA-BP-4347-01	553.136	133.335	480.355	621.841
TCGA-BP-4349-01	290.444	81.2259	729.392	1176.54
TCGA-BP-4351-01	396.966	274.613	1061.29	1055.86
TCGA-BP-4352-01	6.23502	641.316	863.104	3111.27
TCGA-BP-4353-01	88.1321	134.842	163.044	628.382
TCGA-BP-4354-01	87.7949	411.191	255.605	865.725
TCGA-BP-4355-01	263.203	168.948	880.307	794.944
TCGA-BP-4756-01	897.774	131.422	566.756	418.906
TCGA-BP-4758-01	753.842	94.3415	287.475	427.207
TCGA-BP-4759-01	1107.06	567.216	111.691	981.13
TCGA-BP-4760-01	16.0029	23.1154	68.457	443.637
TCGA-BP-4761-01	537.077	929.557	178.165	1559.59
TCGA-BP-4762-01	129.583	33.9598	38.4282	295.807
TCGA-BP-4763-01	101.402	347.254	99.4889	612.239
TCGA-BP-4765-01	1304.4	58.9174	416.532	684.401
TCGA-BP-4766-01	482.742	61.4752	336.496	538.393
TCGA-BP-4768-01	597.959	547.691	516.931	705.246
TCGA-BP-4769-01	20.9326	37.3146	159.269	536.056
TCGA-BP-4770-01	8.27543	1262	102.615	815.958
TCGA-BP-4771-01	367.011	165.515	581.301	673.254
TCGA-BP-4774-01	1677.1	94.4499	336.735	1645.07
TCGA-BP-4775-01	394.439	130.239	313.318	517.98
TCGA-BP-4776-01	1151.42	62.196	382.745	1025.44
TCGA-BP-4777-01	617.856	112.495	258.738	803.04
TCGA-BP-4781-01	207.567	246.596	97.5741	530.449
TCGA-BP-4782-01	362.301	21.5762	67.4257	632.903
TCGA-BP-4784-01	52.5637	76.8987	60.3509	497.408
TCGA-BP-4787-01	782.21	188.7	199.242	474.386
TCGA-BP-4789-01	645.059	60.795	146.856	297.659
TCGA-BP-4790-01	315.395	258.936	189.821	303.714
TCGA-BP-4795-01	19.0685	42.9042	70.7125	253.453
TCGA-BP-4797-01	935.948	137.079	60.9242	342.698
TCGA-BP-4798-01	626.14	366.349	336.407	568.017
TCGA-BP-4799-01	137.536	618.102	53.3962	1634.25
TCGA-BP-4801-01	480.74	123.041	77.3403	333.969
TCGA-BP-4803-01	877.131	334.484	94.2961	843.327
TCGA-BP-4804-01	674.157	125.986	226.506	891.281
TCGA-BP-4807-01	575.079	56.9385	54.661	440.704
TCGA-BP-4959-01	464.575	211.589	95.0615	746.693
TCGA-BP-4960-01	806.526	126.336	356.772	1734.33
TCGA-BP-4961-01	234.505	106.481	241.276	461.625
TCGA-BP-4962-01	750.736	203.306	99.4527	388.129
TCGA-BP-4963-01	217.52	185.996	352.288	913.428
TCGA-BP-4964-01	439.13	213.832	251.606	532.892
TCGA-BP-4965-01	242.178	47.6076	153.172	256.15
TCGA-BP-4967-01	118.462	86.2788	284.172	530.683
TCGA-BP-4968-01	680.266	105.082	426.549	519.186
TCGA-BP-4969-01	2141.79	46.9386	926.603	991.796
TCGA-BP-4970-01	162.23	72.1023	91.2545	291.789
TCGA-BP-4971-01	81.2671	98.7357	953.18	1004.07
TCGA-BP-4972-01	178.479	81.7585	211.61	440.854
TCGA-BP-4973-01	962.694	89.883	443.502	664.07
TCGA-BP-4974-01	276.63	114.19	799.869	1236.26
TCGA-BP-4975-01	602.675	91.0887	158.689	358.053
TCGA-BP-4976-01	496.78	53.1382	77.2357	360.845
TCGA-BP-4977-01	889.124	172.047	419.846	494.315
TCGA-BP-4981-01	1363.08	131.421	538.716	1099.15
TCGA-BP-4982-01	998.234	45.7959	322.89	382.019
TCGA-BP-4983-01	944.901	230.891	284.232	2132.12
TCGA-BP-4985-01	43.8985	401.232	147.499	576.826
TCGA-BP-4986-01	102.357	122.065	305.163	838.564
TCGA-BP-4987-01	535.043	196.546	400.6	449.054
TCGA-BP-4989-01	235.816	281.811	709.639	973.198
TCGA-BP-4991-01	625.286	84.9903	390.734	413.914
TCGA-BP-4992-01	131.937	197.905	1135.42	3344.09
TCGA-BP-4993-01	382.2	117.821	154.221	680.105
TCGA-BP-4994-01	139.387	71.8239	135.735	543.549
TCGA-BP-4995-01	128.372	85.5813	156.305	427.907
TCGA-BP-4998-01	144.062	51.6995	350.279	573.923
TCGA-BP-4999-01	186.912	82.6837	363.342	393.039
TCGA-BP-5000-01	364.862	183.381	285.999	640.409
TCGA-BP-5001-01	1116.48	31.4645	895.217	895.217
TCGA-BP-5004-01	564.369	80.9619	389.444	413.674
TCGA-BP-5006-01	812.95	115.192	187.83	1066.08
TCGA-BP-5007-01	439.497	85.9272	338.779	418.367
TCGA-BP-5008-01	121.386	57.4647	187.245	553.986
TCGA-BP-5009-01	119.285	298.997	297.428	883.65
TCGA-BP-5010-01	306.465	223.492	275.684	1331.58
TCGA-BP-5168-01	505.072	95.615	94.4901	340.839
TCGA-BP-5169-01	116.834	1086.28	268.441	975.011
TCGA-BP-5170-01	230.01	356.516	35.6516	572.725
TCGA-BP-5173-01	570.325	53.0333	151.275	743.336
TCGA-BP-5174-01	784.597	59.602	165.127	404.512
TCGA-BP-5175-01	303.636	61.5479	341.933	1185.82
TCGA-BP-5176-01	1476.81	34.8342	70.4785	254.371
TCGA-BP-5177-01	614.969	100.186	176.924	535.034
TCGA-BP-5178-01	128.195	311.183	77.5373	635.806
TCGA-BP-5180-01	283.017	332.961	129.022	457.822
TCGA-BP-5181-01	1479.56	123.824	68.6908	352.492
TCGA-BP-5182-01	403.824	59.6823	86.8106	553.417
TCGA-BP-5183-01	208.781	101.491	259.044	721.069
TCGA-BP-5184-01	2240.35	99.2768	122.441	355.19
TCGA-BP-5185-01	805.859	346.045	376.857	990.732
TCGA-BP-5186-01	826.963	81.6556	202.538	608.414
TCGA-BP-5187-01	259.313	182.593	79.7887	629.103
TCGA-BP-5189-01	229.774	155.452	125.383	250.198
TCGA-BP-5190-01	1442.73	228.307	325.846	589.524
TCGA-BP-5191-01	1471.04	258.645	311.99	611.048
TCGA-BP-5192-01	338.144	61.1955	92.5777	652.752
TCGA-BP-5194-01	525.32	146.03	80.1227	293.352
TCGA-BP-5195-01	836.749	160.58	87.3745	510.078
TCGA-BP-5196-01	84.8574	223.079	148.719	808.332
TCGA-BP-5198-01	138.871	460.468	38.3723	560.053
TCGA-BP-5199-01	120.765	97.7292	320.412	993.348
TCGA-BP-5200-01	186.353	80.6024	88.3402	364.323
TCGA-BP-5201-01	325.322	197.116	295.674	737.182
TCGA-BP-5202-01	986.283	136.849	91.2329	452.017
TCGA-BQ-5875-01	369.368	45.0199	87.9934	424.619
TCGA-BQ-5875-11	820.651	43.8736	84.8702	438.736
TCGA-BQ-5876-01	1767.71	104.89	91.0075	951.723
TCGA-BQ-5877-01	147.502	237.643	42.3386	1927.09
TCGA-BQ-5877-11	3776.25	25.3964	70.3285	604.63
TCGA-BQ-5878-01	198.945	114.062	118.704	899.893
TCGA-BQ-5878-11	4590.83	67.2961	80.446	465.658
TCGA-BQ-5879-01	8.22925	16.4585	62.4051	461.524
TCGA-BQ-5879-11	4966.97	26.2287	139.387	279.523
TCGA-BQ-5880-01	1403.78	199.145	52.7148	527.148
TCGA-BQ-5881-01	1040.74	40.324	96.0096	1722.41
TCGA-BQ-5882-01	397.047	189.718	146.491	824.513
TCGA-BQ-5882-11	4126.14	39.4385	144.608	254.159
TCGA-BQ-5883-01	3.2538	13.0152	55.3146	1011.93
TCGA-BQ-5884-01	220.269	67.9553	117.75	648.505
TCGA-BQ-5884-11	4014.8	62.5524	98.6741	506.586
TCGA-BQ-5885-01	292.237	53.5396	235.351	1938.58
TCGA-BQ-5886-01	748.578	4.8504	63.0551	518.992
TCGA-BQ-5887-01	243.716	403.028	47.4771	576.056
TCGA-BQ-5887-11	635.347	29.2786	120.774	398.19
TCGA-BQ-5888-01	52.9321	24.0601	294.736	1050.22
TCGA-BQ-5888-11	487.848	18.915	110.337	443.713
TCGA-BQ-5889-01	143.541	65.16	130.32	1672.44
TCGA-BQ-5890-01	570.035	902.052	104.348	551.062
TCGA-BQ-5890-11	2419.51	67.1349	126.32	303.874
TCGA-BQ-5891-01	135.56	134.169	118.18	900.256
TCGA-BQ-5891-11	2568.05	47.2785	84.0507	280.669
TCGA-BQ-5892-01	693.796	221.719	42.4962	276.225
TCGA-BQ-5893-01	27.8599	17.9742	148.287	828.608
TCGA-BQ-5894-01	29.7198	20.1328	104.499	3019.92
TCGA-BQ-5894-11	4700.09	29.7239	69.108	466.665
TCGA-BQ-7044-01	266.471	0.915709	115.379	566.824
TCGA-BQ-7044-11	1555.63	69.3592	113.947	545.956
TCGA-BQ-7045-01	202.34	8.92678	113.072	541.558
TCGA-BQ-7045-11	1163.44	24.9387	55.2988	283
TCGA-BQ-7046-01	225.264	104.885	116.804	1083.41
TCGA-BQ-7046-11	1666.62	46.1324	111.303	678.073
TCGA-BQ-7048-01	181.058	12.2521	106.185	1584.6
TCGA-BQ-7049-01	69.0292	13.0596	111.939	445.891
TCGA-BQ-7050-01	1060.9	138.789	175.59	332.253
TCGA-BQ-7051-01	247.348	1.97879	111.801	406.641
TCGA-BQ-7051-11	1800.7	35.3503	188.294	428.532
TCGA-BQ-7053-01	300.323	83.4231	119.264	387.454
TCGA-BQ-7055-01	167.485	3.01774	134.29	473.785
TCGA-BQ-7055-11	705.161	39.6653	207.141	382.55
TCGA-BQ-7056-01	226.645	148.711	340.364	663.233
TCGA-BQ-7058-01	471.022	1364.17	197.21	531.325
TCGA-BQ-7059-01	558.231	36.7443	89.741	443.052
TCGA-BQ-7059-11	2337.41	33.4138	261.871	411.845
TCGA-BQ-7060-01	558.866	4.83867	101.612	508.866
TCGA-BQ-7061-01	469.787	468.441	115.091	808.329
TCGA-BQ-7061-11	181.482	54.9598	124.805	841.572
TCGA-BQ-7062-01	294.738	24.1901	157.236	796.365
TCGA-CJ-4634-01	1601.1	98.3339	426.642	479.774
TCGA-CJ-4635-01	279.753	156.961	381.19	764.515
TCGA-CJ-4636-01	283.009	177.46	402.476	468.588
TCGA-CJ-4637-01	555.134	218.52	455.637	570.011
TCGA-CJ-4638-01	648.636	509.643	1128.39	1141.84
TCGA-CJ-4639-01	762.699	61.508	319.842	310
TCGA-CJ-4640-01	567.119	36.4813	119.393	509.08
TCGA-CJ-4641-01	924.081	188.81	327.695	482.011
TCGA-CJ-4642-01	246.198	313.343	358.107	1622.67
TCGA-CJ-4643-01	823.758	63.8863	375.05	596.773
TCGA-CJ-4644-01	1116.86	112.174	57.5499	454.547
TCGA-CJ-4868-01	193.256	173.93	152.331	660.48
TCGA-CJ-4869-01	890.585	208.221	62.7172	502.574
TCGA-CJ-4870-01	1289.04	494.302	72.5581	1452.29
TCGA-CJ-4871-01	700.439	133.636	62.6709	373.26
TCGA-CJ-4872-01	334.874	349.049	151.491	811.494
TCGA-CJ-4873-01	199.626	527.778	628.958	1110.25
TCGA-CJ-4874-01	940.109	82.3052	80.4762	306.358
TCGA-CJ-4875-01	1108.5	195.749	623.042	846.755
TCGA-CJ-4876-01	841.824	112.493	545.592	674.022
TCGA-CJ-4878-01	451.774	115.932	553.364	1560.89
TCGA-CJ-4881-01	261.4	215.774	546.564	1083.62
TCGA-CJ-4882-01	46.3461	130.027	209.845	2093.3
TCGA-CJ-4884-01	805.363	308.321	339.386	441.125
TCGA-CJ-4885-01	524.36	133.916	81.741	242.614
TCGA-CJ-4886-01	400.047	118.629	142.008	683.197
TCGA-CJ-4887-01	1085.66	186.629	458.546	548.85
TCGA-CJ-4888-01	61.7777	183.769	259.623	1140.93
TCGA-CJ-4889-01	250.271	66.1545	214.404	377.001
TCGA-CJ-4890-01	180.698	148.14	168.488	696.744
TCGA-CJ-4891-01	64.4837	901.715	290.705	2155.45
TCGA-CJ-4892-01	668.38	116.274	479.336	785.446
TCGA-CJ-4893-01	921.932	82.0846	177.09	288.056
TCGA-CJ-4894-01	220.838	55.5657	394.659	583.44
TCGA-CJ-4895-01	129.511	224.941	200.596	443.065
TCGA-CJ-4897-01	552.305	36.5724	114.676	290.099
TCGA-CJ-4899-01	90.1499	51.5142	286.84	537.387
TCGA-CJ-4900-01	604.884	291.404	607.091	1002.25
TCGA-CJ-4901-01	170.883	332.377	172.761	1172.71
TCGA-CJ-4902-01	469.308	173.729	419.844	650.276
TCGA-CJ-4903-01	555.79	163.948	355.787	523.817
TCGA-CJ-4904-01	270.556	130.365	60.2692	625.62
TCGA-CJ-4905-01	509.521	41.6085	73.7273	368.636
TCGA-CJ-4907-01	901.27	60.768	164.733	322.876
TCGA-CJ-4908-01	230.548	127.565	350.14	819.873
TCGA-CJ-4912-01	122.65	949.546	520.932	842.722
TCGA-CJ-4916-01	912.982	118.308	587.821	889.916
TCGA-CJ-4918-01	144.666	111.748	181.049	812.554
TCGA-CJ-4920-01	927.115	183.202	214.661	803.13
TCGA-CJ-5671-01	63.5902	227.257	39.6136	717.214
TCGA-CJ-5672-01	351.457	149.616	146.793	392.39
TCGA-CJ-5672-11	381.688	29.808	69.0673	276.269
TCGA-CJ-5675-01	1476.36	182.625	98.1396	253.456
TCGA-CJ-5676-01	357.977	115.258	81.3584	775.616
TCGA-CJ-5676-11	1055.12	23.0831	64.0369	338.8
TCGA-CJ-5677-01	296.293	616.852	84.2903	1229.87
TCGA-CJ-5677-11	1776.33	15.0312	127.323	501.333
TCGA-CJ-5678-01	1216.38	305.357	131.228	1070.01
TCGA-CJ-5678-11	2605.98	33.2634	73.8031	416.832
TCGA-CJ-5679-01	122.647	372.076	241.16	751.043
TCGA-CJ-5679-11	1218.28	40.5076	90.1867	324.061
TCGA-CJ-5680-01	159.619	281.68	112.672	837.359
TCGA-CJ-5680-11	283.643	47.0037	123.993	585.115
TCGA-CJ-5681-01	133.042	95.03	71.7045	241.031
TCGA-CJ-5681-11	1372.15	44.4467	234.77	549.315
TCGA-CJ-5682-01	418.178	551.897	91.1724	485.037
TCGA-CJ-5683-01	2017.02	87.5638	164.946	478.546
TCGA-CJ-5684-01	395.767	189.362	104.149	773.545
TCGA-CJ-5686-01	737.623	44.2429	98.6399	344.514
TCGA-CJ-5689-01	739.062	229.129	77.0262	482.633
TCGA-CJ-5689-11	122.263	42.9572	58.3778	363.484
TCGA-CJ-6027-01	101.649	358.019	149.324	630.581
TCGA-CJ-6028-01	302.108	242.131	83.3019	590.888
TCGA-CJ-6030-01	140.66	431.81	74.8672	346.355
TCGA-CJ-6030-11	2353.73	38.4193	84.0876	223.267
TCGA-CJ-6031-01	349.789	102.022	41.9018	355.254
TCGA-CJ-6032-01	2574.81	91.5588	103.469	527.766
TCGA-CJ-6033-01	233.134	527.755	88.8131	1095.65
TCGA-CJ-6033-11	420.648	28.9335	80.1234	655.454
TCGA-CW-5580-01	34.0156	159.999	83.1493	452.282
TCGA-CW-5580-11	68.7963	30.1393	160.525	357.741
TCGA-CW-5581-01	1218.53	244.39	67.5064	218.755
TCGA-CW-5581-11	2912.15	33.2139	80.6623	176.745
TCGA-CW-5583-01	268.151	40.6506	120.526	405.793
TCGA-CW-5584-01	657.242	294.073	78.3634	530.006
TCGA-CW-5584-11	334.974	36.8104	57.0561	618.414
TCGA-CW-5585-01	2400.09	24.432	141.562	341.33
TCGA-CW-5585-11	4066.47	43.1922	60.7891	203.163
TCGA-CW-5587-01	944.733	73.3464	118.789	277.441
TCGA-CW-5587-11	3169.62	37.3295	91.627	212.1
TCGA-CW-5588-01	119.119	124.298	35.2179	1308.24
TCGA-CW-5589-01	468.637	26.0354	91.1239	405.284
TCGA-CW-5589-11	1925.32	29.0833	86.419	280.031
TCGA-CW-5590-01	198.864	107.081	111.33	888.089
TCGA-CW-5591-01	328.371	15.6367	27.5942	185.801
TCGA-CW-5591-11	201.34	304.308	75.3874	397.163
TCGA-CW-6087-01	17.6396	44.099	75.3076	774.786
TCGA-CW-6087-11	574.387	17.5996	127.197	595.986
TCGA-CW-6088-01	907.924	47.1814	190.638	321.981
TCGA-CW-6088-11	60.0488	21.1601	130.392	279.656
TCGA-CW-6090-01	112.413	224.018	126.971	555.597
TCGA-CW-6090-11	3054.12	29.4351	138.256	198.018
TCGA-CW-6093-01	282.933	106.199	110.162	892.388
TCGA-CW-6097-01	77.9023	319.4	64.2694	433.332
TCGA-CZ-4853-01	1277.05	214.053	297.957	447.926
TCGA-CZ-4854-01	214.873	404.512	425.158	1254.83
TCGA-CZ-4856-01	395.099	92.9644	53.0187	222.969
TCGA-CZ-4857-01	362.816	319.892	266.747	790.02
TCGA-CZ-4858-01	50.719	1161.93	174.059	849.544
TCGA-CZ-4859-01	827.818	78.0589	163.989	325.355
TCGA-CZ-4860-01	17.1685	1429.76	71.5355	3263.93
TCGA-CZ-4861-01	253.505	375.795	76.7657	819.429
TCGA-CZ-4862-01	232.01	42.453	189.557	619.023
TCGA-CZ-4863-01	912.509	262.036	296.832	472.232
TCGA-CZ-4863-11	199.174	32.5809	98.9723	231.14
TCGA-CZ-4864-01	642.619	149.19	448.794	645.064
TCGA-CZ-4864-11	2569.85	72.2345	116.425	621.217
TCGA-CZ-4865-01	281.851	366.739	69.3531	277.967
TCGA-CZ-4865-11	150.98	38.5838	115.751	348.093
TCGA-CZ-4866-01	990.675	190.319	311.616	465.394
TCGA-CZ-5451-01	1511.58	55.6209	83.9767	527.853
TCGA-CZ-5451-11	2275.76	44.6946	104.043	428.629
TCGA-CZ-5452-01	1474.47	748.677	258.101	563.796
TCGA-CZ-5452-11	79.4339	46.0717	81.8169	270.87
TCGA-CZ-5453-01	1168.97	113.327	104.012	692.38
TCGA-CZ-5453-11	101.43	35.9101	83.1603	378.631
TCGA-CZ-5454-01	193.088	236.463	93.7458	442.144
TCGA-CZ-5454-11	106.558	29.1084	110.196	322.791
TCGA-CZ-5455-01	312.229	119.382	139.369	275.496
TCGA-CZ-5455-11	104.05	27.9329	57.9607	265.362
TCGA-CZ-5456-01	235.009	299.871	52.642	561.201
TCGA-CZ-5456-11	180.848	24.7203	107.989	364.299
TCGA-CZ-5457-01	785.488	321.272	70.7647	542.765
TCGA-CZ-5457-11	118.944	24.0806	83.1877	438.56
TCGA-CZ-5458-01	1159.13	145.749	77.8348	332.705
TCGA-CZ-5458-11	161.02	25.7413	83.2486	329.708
TCGA-CZ-5459-01	641.672	183.992	105.795	746.317
TCGA-CZ-5460-01	1018.24	765.937	126.56	741.283
TCGA-CZ-5461-01	315.407	453.926	39.0195	894.846
TCGA-CZ-5461-11	674.64	37.7751	43.0872	509.374
TCGA-CZ-5462-01	578.976	180.835	87.3783	339.636
TCGA-CZ-5462-11	122.105	47.4851	64.705	246.296
TCGA-CZ-5463-01	378.883	230.713	152.784	335.303
TCGA-CZ-5463-11	277.611	41.0785	52.342	262.372
TCGA-CZ-5464-01	513.574	249.867	122.384	1097.08
TCGA-CZ-5465-01	780.032	578.917	148.848	851.048
TCGA-CZ-5465-11	72.9313	31.1672	72.9313	248.714
TCGA-CZ-5466-01	636.126	432.131	86.9091	774.939
TCGA-CZ-5466-11	2272.03	37.8568	40.9599	219.694
TCGA-CZ-5467-01	226.886	83.2461	57.9458	1176.05
TCGA-CZ-5467-11	119.452	27.9569	68.6215	858.192
TCGA-CZ-5468-01	110.715	565.471	114.375	962.581
TCGA-CZ-5468-11	102.377	21.938	52.8136	300.631
TCGA-CZ-5469-01	324.053	839.287	138.607	1877.4
TCGA-CZ-5469-11	193.417	24.4995	66.4066	568.647
TCGA-CZ-5470-01	1044.65	913.23	119.474	601.104
TCGA-CZ-5470-11	79.7667	46.6328	53.3823	289.614
TCGA-CZ-5982-01	242.356	88.2934	118.926	896.448
TCGA-CZ-5982-11	3037.04	55.3933	79.8942	185.355
TCGA-CZ-5984-01	135.424	278.586	153.996	511.515
TCGA-CZ-5984-11	2575.02	38.355	115.065	242.334
TCGA-CZ-5985-01	115.397	164.623	151.711	627.825
TCGA-CZ-5985-11	2538.5	40.1916	70.7372	326.356
TCGA-CZ-5986-01	1057.05	35.9627	160.548	407.149
TCGA-CZ-5986-11	1600.72	35.4193	107.4	468.449
TCGA-CZ-5987-01	198.29	253.743	178.125	547.817
TCGA-CZ-5987-11	516.962	46.1574	46.1574	345.521
TCGA-CZ-5988-01	122.457	69.5777	68.1861	395.201
TCGA-CZ-5988-11	1740.34	8.80866	104.446	247.901
TCGA-CZ-5989-01	526.903	127.566	149.751	105.381
TCGA-CZ-5989-11	103.3	30.9901	75.4888	305.134
TCGA-DV-5565-01	125.717	73.1447	113.146	842.307
TCGA-DV-5566-01	704.788	227.626	91.2938	567.239
TCGA-DV-5567-01	7.84427	19.6107	62.7542	317.693
TCGA-DV-5568-01	602.919	180.466	107.664	1033.58
TCGA-DV-5569-01	289.43	59.3468	81.2595	426.384
TCGA-DV-5573-01	317.184	83.2829	256.051	387.177
TCGA-DV-5574-01	258.833	80.0337	49.3825	444.443
TCGA-DV-5575-01	266.375	92.6106	88.7916	423.908
TCGA-DV-5576-01	222.134	29.4496	122.006	846.466
TCGA-DV-A4VX-01	713.269	482.091	297.43	2296.27
TCGA-DV-A4VZ-01	9.69995	30.3124	400.123	1943.63
TCGA-DV-A4W0-01	83.0911	253.646	329.084	717.207
TCGA-DW-5560-01	38.5723	10.6406	688.98	1935.26
TCGA-DW-5561-01	106.143	71.3567	365.703	800.088
TCGA-DW-7834-01	352.308	38.9235	117.769	1356.34
TCGA-DW-7836-01	187.95	12.0362	139.805	700.879
TCGA-DW-7837-01	278.258	13.9129	144.188	695.645
TCGA-DW-7838-01	318.721	14.1205	53.4563	575.916
TCGA-DW-7839-01	12.8661	16.44	213.005	452.458
TCGA-DW-7840-01	193.649	22.4883	197.397	2086.41
TCGA-DW-7841-01	207.433	50.3886	291.414	734.834
TCGA-DW-7842-01	123.328	33.6349	248.758	679.706
TCGA-DW-7963-01	334.219	3.67274	194.655	657.42
TCGA-DZ-6131-11	457.766	22.4796	110.354	309.605
TCGA-DZ-6132-01	82.9716	32.7319	54.807	479.561
TCGA-DZ-6132-11	428.375	40.1373	171.496	422.537
TCGA-DZ-6133-01	65.3431	7.06412	111.26	251.365
TCGA-DZ-6133-11	1818.38	34.0591	122.045	280.988
TCGA-DZ-6134-01	232.731	40.7608	58.5115	249.167
TCGA-DZ-6134-11	1605.39	80.8472	86.622	295.477
TCGA-DZ-6135-01	301.569	5.55036	186.245	361.39
TCGA-EU-5904-01	609.279	72.4895	112.863	512.932
TCGA-EU-5905-01	98.7912	75.9932	47.1158	884.561
TCGA-EU-5906-01	1047.6	46.8895	82.5018	327.04
TCGA-EU-5907-01	957.388	431.305	127.743	659.32
TCGA-EV-5901-01	79.637	19.6207	188.705	390.683
TCGA-EV-5902-01	80.7406	2.62571	248.786	1079.17
TCGA-EV-5903-01	159.14	26.6715	49.7868	324.503
TCGA-F9-A4JJ-01	1.14438	114.438	314.705	3811.94
TCGA-F9-A7Q0-01	2.27318	103.43	503.509	586.48
TCGA-F9-A7VF-01	388.026	5.54322	229.12	1777.53
TCGA-F9-A8NY-01	6.60246	16.5062	190.371	956.257
TCGA-F9-A97G-01	1027.19	30.1129	56.88	436.08
TCGA-G6-A5PC-01	741.228	384.617	235.251	2070.58
TCGA-G6-A8L6-01	636.378	531.658	241.663	1868.86
TCGA-G6-A8L7-01	399.621	241.28	462.454	5285.55
TCGA-G6-A8L8-01	477.036	7.45368	839.072	956.201
TCGA-G7-6789-01	17.5566	422.392	173.501	661.988
TCGA-G7-6790-01	807.861	2.29072	34.3608	243.58
TCGA-G7-6792-01	434.046	3.79079	86.2405	456.79
TCGA-G7-6793-01	4.1941	124.145	124.145	530.134
TCGA-G7-6795-01	536.317	28.8047	297.649	1123.38
TCGA-G7-6796-01	155.553	35.555	158.516	1245.91
TCGA-G7-6797-01	181.421	7.66566	81.7671	627.307
TCGA-G7-7501-01	177.069	46.5569	142.724	450.304
TCGA-G7-7502-01	143.05	192.869	259.768	573.624
TCGA-G7-A4TM-01	154.976	37.6496	215.391	1265.2
TCGA-G7-A8LB-01	379.038	43.9228	546.595	1620.26
TCGA-G7-A8LC-01	160.682	184.643	360.83	964.092
TCGA-G7-A8LD-01	6.54486	244.341	623.216	1216.62
TCGA-G7-A8LE-01	18.514	21.7338	351.766	579.569
TCGA-GK-A6C7-01	161.872	83.99	259.606	1490.44
TCGA-GL-6846-01	508.177	168.851	112.838	266.265
TCGA-GL-6846-11	3134.88	37.4415	74.8831	255.283
TCGA-GL-7773-01	55.7152	3.09529	155.796	567.469
TCGA-GL-7966-01	2.53135	13.5005	373.796	1589.69
TCGA-GL-7966-11	341.586	25.1695	147.421	553.729
TCGA-GL-8500-01	295.485	20.2387	103.217	348.106
TCGA-GL-A4EM-01	456.348	172.175	50.1481	1111.62
TCGA-GL-A59R-01	221.5	17.9595	258.915	800.692
TCGA-GL-A59R-11	151.709	23.4602	314.366	807.029
TCGA-GL-A59T-01	314.635	7.86589	94.3906	659.423
TCGA-GL-A9DC-01	588.21	4.38962	266.67	677.1
TCGA-GL-A9DD-01	229.317	34.2793	208.04	894.808
TCGA-GL-A9DE-01	887.983	484.455	236.13	748.3
TCGA-GL-A9DE-11	141.628	22.1827	429.151	937.648
TCGA-HE-7128-01	140.741	25.4886	68.7084	712.573
TCGA-HE-7129-01	165.037	9.7439	154.075	503.638
TCGA-HE-7130-01	50.9142	23.393	211.913	1033.42
TCGA-HE-A5NF-01	283.982	62.3899	90.3578	991.784
TCGA-HE-A5NH-01	321.197	15.7642	187.2	388.195
TCGA-HE-A5NI-01	279.275	10.2486	561.112	622.604
TCGA-HE-A5NJ-01	5.65984	16.9795	596.169	1114.99
TCGA-HE-A5NK-01	242.397	11.1191	142.325	667.146
TCGA-HE-A5NL-01	224.741	25.1865	478.544	472.732
TCGA-IA-A40U-01	178.395	61.4341	190.209	736.027
TCGA-IA-A40X-01	714.16	36.0569	231.462	687.408
TCGA-IA-A40Y-01	30.9446	70.5925	346.193	2122.61
TCGA-IA-A83S-01	339.239	23.6286	118.143	408.438
TCGA-IA-A83T-01	318.061	107.914	72.889	706.172
TCGA-IA-A83V-01	468.615	24.3226	108.641	575.634
TCGA-IA-A83W-01	268.243	18.5911	440.875	678.575
TCGA-IZ-8195-01	318.865	15.33	70.5182	1007.18
TCGA-IZ-8196-01	86.4954	2.21783	186.298	638.735
TCGA-IZ-A6M8-01	318.06	16.8138	92.4757	2121.34
TCGA-IZ-A6M9-01	366.955	18.3478	457.471	1097.2
TCGA-J7-6720-01	496.057	41.9203	35.9317	294.44
TCGA-J7-8537-01	569.524	128.833	63.394	449.893
TCGA-J7-A8I2-01	147.068	29.0504	1005.87	3629.49
TCGA-KV-A6GD-01	237.712	105.288	261.592	1283
TCGA-KV-A6GE-01	356.23	39.1235	490.074	1827.48
TCGA-KV-A74V-01	1005.17	56.4233	255.995	685.438
TCGA-MH-A55W-01	255.739	32.7347	167.765	1446.46
TCGA-MH-A55Z-01	236.981	7.98811	295.56	1046.44
TCGA-MH-A560-01	235.827	167.937	117.913	1322.06
TCGA-MH-A561-01	301.481	4.07406	88.6108	682.405
TCGA-MH-A562-01	373.589	48.9953	211.292	3216.85
TCGA-MH-A854-01	162.483	12.2299	366.896	1235.22
TCGA-MH-A855-01	309.97	125.716	129.554	529.733
TCGA-MH-A856-01	259.533	1.66367	600.586	1241.1
TCGA-MH-A857-01	6.16972	3.08486	196.403	1446.8
TCGA-MM-A563-01	192.453	133.326	418.527	947.192
TCGA-MM-A564-01	169.443	629.557	480.778	1354.17
TCGA-MM-A84U-01	103.521	121.866	245.043	2433.39
TCGA-MW-A4EC-01	514.441	93.4506	210.958	668.958
TCGA-O9-A75Z-01	101.486	20.6731	299.76	1039.29
TCGA-P4-A5E6-01	506.646	6.31728	185.728	635.518
TCGA-P4-A5E7-01	301.115	12.0076	197.664	498.779
TCGA-P4-A5E8-01	5.34681	3.56454	254.865	716.472
TCGA-P4-A5E8-11	224.455	39.3375	196.687	768.238
TCGA-P4-A5EA-01	5.96062	89.4093	175.838	2379.78
TCGA-P4-A5EB-01	745.378	0.969282	68.819	240.382
TCGA-P4-A5ED-01	119.475	14.6025	596.047	2008.51
TCGA-P4-A5ED-11	191.857	26.4292	157.596	835.946
TCGA-P4-AAVK-01	423.161	144.304	98.4775	1292.88
TCGA-P4-AAVL-01	68.9981	210.444	376.04	1066.02
TCGA-P4-AAVM-01	530.729	51.0316	114.821	1041.04
TCGA-P4-AAVO-01	385.485	133.437	133.437	2859.01
TCGA-PJ-A5Z8-01	73.305	139.493	94.6559	668.997
TCGA-PJ-A5Z9-01	135.988	57.8341	175.065	611.165
TCGA-Q2-A5QZ-01	377.162	43.9412	249	5417.58
TCGA-SX-A71R-01	269.226	7.95741	923.059	1680.34
TCGA-SX-A71S-01	121.088	25.8879	309.819	471.827
TCGA-SX-A71U-01	562.062	4.48752	339.929	723.612
TCGA-SX-A71V-01	309.378	8.98193	250.496	596.799
TCGA-SX-A71W-01	69.8347	25.1091	228.336	597.91
TCGA-SX-A7SL-01	299.468	1.59291	393.45	1669.37
TCGA-SX-A7SM-01	285.655	157.966	213.254	2122.01
TCGA-SX-A7SN-01	126.186	5.54662	224.638	1015.03
TCGA-SX-A7SO-01	874.468	403.131	280.97	885.666
TCGA-SX-A7SP-01	366.404	9.46781	284.034	1553.67
TCGA-SX-A7SQ-01	74.3486	3.91308	199.567	1008.6
TCGA-SX-A7SR-01	238.691	8.15043	421.494	704.43
TCGA-SX-A7SS-01	507.46	57.5122	570.047	1004.77
TCGA-SX-A7SU-01	326.077	21.3204	754.994	1145.03
TCGA-T7-A92I-01	93.1963	48.0319	356.296	539.105
TCGA-UN-AAZ9-01	55.5021	118.504	152.256	1014.04
TCGA-UZ-A9PJ-01	177.932	10.6372	314.281	649.837
TCGA-UZ-A9PK-01	336.794	9.35539	257.273	621.198
TCGA-UZ-A9PL-01	101.17	34.7151	486.011	1527.46
TCGA-UZ-A9PM-01	260.083	16.1542	58.1552	1027.41
TCGA-UZ-A9PN-01	150.285	45.2471	306.226	761.928
TCGA-UZ-A9PO-01	487.249	71.7761	173.919	1565.27
TCGA-UZ-A9PP-01	209.433	8.79297	298.961	557.155
TCGA-UZ-A9PQ-01	304.37	2.64669	333.483	1670.06
TCGA-UZ-A9PR-01	230.067	86.8784	345.101	752.142
TCGA-UZ-A9PS-01	171.408	1.7314	206.036	628.497
TCGA-UZ-A9PS-05	1734.96	606.276	209.68	612.267
TCGA-UZ-A9PU-01	238.068	26.9511	506.68	353.059
TCGA-UZ-A9PV-01	9.31753	3.8823	534.982	934.859
TCGA-UZ-A9PX-01	441.401	13.3488	442.291	499.246
TCGA-UZ-A9PZ-01	90.7929	3.02643	532.652	983.59
TCGA-UZ-A9Q0-01	343.815	2.30748	662.248	1022.22
TCGA-UZ-A9Q1-01	133.339	462.09	95.4067	264.38
TCGA-V9-A7HT-01	194.986	11.4088	227.138	1117.02
TCGA-WN-A9G9-01	886.651	272.816	497.131	721.446
TCGA-WN-AB4C-01	814.574	132.783	298.762	1675.11
TCGA-Y8-A894-01	80.2205	10.3815	319.938	814.474
TCGA-Y8-A895-01	537.965	6.20729	520.377	723.149
TCGA-Y8-A896-01	107.179	8.32459	297.604	460.974
TCGA-Y8-A897-01	204.635	14.844	251.288	552.409
TCGA-Y8-A898-01	348.795	30.5397	208.956	1885.42
TCGA-Y8-A8RY-01	293.051	36.1183	400.584	694.456
TCGA-Y8-A8RY-11	75.1405	16.9883	165.962	487.433
TCGA-Y8-A8RZ-01	241.253	42.2815	201.459	733.709
TCGA-Y8-A8S0-01	301.175	13.0138	311.401	576.323
TCGA-Y8-A8S1-01	168.485	608.096	40.6688	606.16

## Sheet: 1e-i
case_submitter_id	os	vital	DOCK8-AS1	SNHG17	RUSC1-AS1	LINC02609	LUCAT1
TCGA-2Z-A9J1	2298	0	0	1	0	0	0
TCGA-2Z-A9J2	1795	0	1	1	1	0	0
TCGA-2Z-A9JE	1728	0	0	1	0	0	0
TCGA-2Z-A9JJ	1213	0	0	0	1	0	1
TCGA-2Z-A9JN	740	0	0	1	0	0	0
TCGA-2Z-A9JO	949	0	1	0	0	0	0
TCGA-2Z-A9JS	492	1	0	1	1	0	0
TCGA-3Z-A93Z	385	0	1	1	0	1	0
TCGA-4A-A93Y	352	0	0	1	0	0	1
TCGA-5P-A9JY	1508	1	1	1	1	0	0
TCGA-5P-A9JZ	2744	0	0	0	1	0	0
TCGA-5P-A9K0	677	0	0	1	1	0	0
TCGA-5P-A9K2	2392	0	0	1	1	0	1
TCGA-5P-A9K4	2184	0	0	1	1	0	0
TCGA-5P-A9K6	1914	0	1	1	1	0	0
TCGA-5P-A9KA	395	0	0	0	1	0	1
TCGA-5P-A9KC	377	0	1	0	1	0	0
TCGA-5P-A9KF	845	0	0	1	1	0	0
TCGA-6D-AA2E	362	0	1	0	1	1	0
TCGA-A3-3306	1120	0	1	0	1	1	0
TCGA-A3-3307	1436	0	1	1	1	1	1
TCGA-A3-3311	1191	1	1	1	1	1	1
TCGA-A3-3319	1130	0	1	1	1	1	1
TCGA-A3-3323	1106	0	1	0	1	1	1
TCGA-A3-3324	1186	0	1	0	1	1	1
TCGA-A3-3328	1385	0	1	0	0	0	0
TCGA-A3-3329	1624	0	1	0	1	1	1
TCGA-A3-3331	1257	0	1	0	1	1	1
TCGA-A3-3335	1886	0	0	0	1	1	1
TCGA-A3-3343	945	0	1	0	1	1	0
TCGA-A3-3349	1385	0	1	0	1	0	0
TCGA-A3-3352	561	1	1	0	1	1	1
TCGA-A3-3358	1307	0	0	1	1	1	1
TCGA-A3-3359	2504	0	1	0	1	0	1
TCGA-A3-3370	2274	0	1	0	1	0	0
TCGA-A3-3373	1621	0	1	0	0	0	1
TCGA-A3-3374	1314	0	1	1	0	0	1
TCGA-A3-3376	1696	1	0	1	1	0	0
TCGA-A3-3378	630	0	1	0	1	0	1
TCGA-A3-3380	567	0	0	1	1	0	0
TCGA-A3-3387	617	0	0	0	0	1	1
TCGA-A3-A6NI	1018	0	0	1	1	0	0
TCGA-A3-A6NJ	468	0	1	1	1	0	1
TCGA-A3-A6NL	689	0	1	0	1	0	1
TCGA-A3-A8CQ	3	0	1	1	1	1	1
TCGA-A3-A8OW	323	0	1	1	1	0	0
TCGA-A4-7286	554	0	1	0	0	1	0
TCGA-A4-7287	597	1	0	1	1	0	0
TCGA-A4-7288	1857	0	0	0	0	0	0
TCGA-A4-7583	3	0	0	0	0	0	0
TCGA-A4-7584	650	0	0	0	1	0	0
TCGA-A4-7997	927	0	0	0	0	0	1
TCGA-A4-8310	780	0	0	0	0	0	0
TCGA-A4-8312	708	0	0	0	0	0	0
TCGA-A4-8515	709	0	1	0	0	0	0
TCGA-A4-A48D	379	0	1	1	0	0	0
TCGA-A4-A57E	258	1	1	1	1	1	1
TCGA-A4-A5DU	496	0	0	1	1	1	0
TCGA-A4-A5XZ	479	0	0	0	0	1	0
TCGA-A4-A5Y1	395	1	0	1	1	0	0
TCGA-A4-A6HP	379	0	0	1	1	0	0
TCGA-A4-A772	0	0	1	0	1	0	0
TCGA-AK-3429	3328	0	1	1	0	1	0
TCGA-AK-3431	2241	1	0	0	0	1	1
TCGA-AK-3433	3409	0	1	1	0	0	0
TCGA-AK-3440	2865	0	1	0	0	0	0
TCGA-AK-3443	1423	0	1	0	0	0	0
TCGA-AK-3447	1217	0	0	1	0	0	0
TCGA-AK-3451	2868	0	1	1	0	1	1
TCGA-AK-3453	2531	0	1	1	1	0	1
TCGA-AK-3460	2508	0	0	0	1	1	0
TCGA-AK-3465	369	0	0	1	1	0	0
TCGA-AL-3466	293	1	0	1	1	1	1
TCGA-AL-3467	2135	0	0	1	1	0	0
TCGA-AL-3468	2331	1	1	1	1	1	1
TCGA-AL-3471	1500	1	0	1	1	1	1
TCGA-AL-3472	2029	0	0	1	1	0	0
TCGA-AL-7173	2060	0	0	1	0	1	1
TCGA-AL-A5DJ	1498	1	0	1	0	1	1
TCGA-AS-3777	1238	0	0	0	0	1	0
TCGA-AS-3778	43	0	1	0	1	0	0
TCGA-B0-4688	101	1	0	1	1	1	1
TCGA-B0-4691	139	1	1	1	1	1	1
TCGA-B0-4694	106	1	1	0	0	1	1
TCGA-B0-4696	866	1	0	1	1	1	0
TCGA-B0-4697	578	1	0	1	1	1	1
TCGA-B0-4699	110	1	0	1	1	0	1
TCGA-B0-4701	238	1	0	1	1	1	1
TCGA-B0-4703	182	1	0	1	1	1	1
TCGA-B0-4707	600	1	0	1	1	1	1
TCGA-B0-4712	1337	1	0	1	0	1	1
TCGA-B0-4713	202	1	1	1	1	1	1
TCGA-B0-4718	1778	0	1	1	1	0	1
TCGA-B0-4819	183	1	0	1	1	1	1
TCGA-B0-4821	1230	1	0	1	1	1	1
TCGA-B0-4823	454	1	0	0	0	1	1
TCGA-B0-4828	307	1	1	1	1	1	1
TCGA-B0-4833	2386	1	1	1	1	1	0
TCGA-B0-4834	2090	1	0	0	0	0	0
TCGA-B0-4837	1378	1	1	0	1	1	1
TCGA-B0-4839	1639	1	1	0	0	1	0
TCGA-B0-4844	313	1	1	1	1	1	1
TCGA-B0-4846	1200	1	1	0	1	0	1
TCGA-B0-4849	69	1	0	1	1	1	1
TCGA-B0-4852	1121	1	1	1	1	1	1
TCGA-B0-5081	362	1	0	1	1	1	1
TCGA-B0-5088	563	1	1	1	1	0	1
TCGA-B0-5092	459	1	1	1	1	1	1
TCGA-B0-5095	245	1	0	1	1	1	1
TCGA-B0-5096	68	1	0	1	0	1	1
TCGA-B0-5099	485	1	1	1	1	1	1
TCGA-B0-5102	2764	1	1	0	1	0	0
TCGA-B0-5107	927	1	1	1	1	1	0
TCGA-B0-5108	1782	0	0	1	0	1	1
TCGA-B0-5116	1274	0	1	1	0	1	1
TCGA-B0-5119	1552	0	1	0	0	0	0
TCGA-B0-5121	1485	0	1	0	0	1	1
TCGA-B0-5399	1411	0	1	0	1	1	1
TCGA-B0-5400	1733	0	0	1	0	1	1
TCGA-B0-5690	3392	0	1	0	0	0	1
TCGA-B0-5691	3431	0	1	0	0	0	0
TCGA-B0-5693	4074	0	1	0	0	1	1
TCGA-B0-5695	2150	0	1	1	0	1	1
TCGA-B0-5697	2630	0	0	0	0	0	0
TCGA-B0-5700	1790	0	1	0	0	1	1
TCGA-B0-5702	2172	0	0	1	1	1	1
TCGA-B0-5703	2246	0	1	1	0	1	0
TCGA-B0-5705	4537	0	1	0	0	0	0
TCGA-B0-5707	3744	0	1	1	0	0	0
TCGA-B0-5713	2782	0	1	0	0	0	0
TCGA-B0-5812	3834	0	1	0	0	0	1
TCGA-B1-7332	1141	0	1	1	0	0	0
TCGA-B1-A47M	659	0	1	0	1	0	1
TCGA-B2-3923	992	0	0	0	1	0	0
TCGA-B2-3924	1092	0	1	1	0	1	0
TCGA-B2-4098	51	1	0	1	1	0	1
TCGA-B2-4102	952	0	1	0	1	0	0
TCGA-B2-5633	963	0	0	0	0	1	1
TCGA-B2-5636	919	0	0	0	0	0	0
TCGA-B3-3925	1029	0	0	0	1	0	0
TCGA-B3-4103	930	0	0	0	1	0	0
TCGA-B3-8121	379	0	0	1	0	0	1
TCGA-B3-A6W5	309	0	0	1	0	0	0
TCGA-B4-5377	365	0	1	0	0	1	1
TCGA-B4-5835	16	0	1	1	0	0	0
TCGA-B4-5836	141	0	1	0	0	0	0
TCGA-B4-5843	11	0	0	0	0	0	0
TCGA-B4-5844	7	0	1	0	0	0	0
TCGA-B8-4146	511	0	1	0	0	0	1
TCGA-B8-4151	1299	0	1	0	0	1	0
TCGA-B8-4153	762	0	1	1	0	1	1
TCGA-B8-4621	788	0	1	0	0	0	0
TCGA-B8-5158	1218	0	1	0	0	1	1
TCGA-B8-5162	36	0	0	0	0	1	1
TCGA-B8-5163	822	0	0	0	0	0	1
TCGA-B8-5165	737	0	1	0	0	0	0
TCGA-B8-5549	194	0	0	0	0	1	1
TCGA-B8-5550	1476	0	1	1	0	1	0
TCGA-B8-5551	16	0	0	0	0	1	1
TCGA-B8-A54E	909	0	1	1	0	1	1
TCGA-B8-A54G	53	0	1	1	1	1	0
TCGA-B8-A54I	150	0	0	1	1	1	1
TCGA-B9-4617	35	0	0	1	1	0	0
TCGA-B9-7268	671	0	0	0	0	0	0
TCGA-B9-A69E	452	0	0	1	0	0	0
TCGA-B9-A8YI	374	0	1	1	0	0	0
TCGA-BP-4158	3377	0	1	0	1	1	0
TCGA-BP-4162	3074	0	1	0	1	0	1
TCGA-BP-4165	3037	0	1	1	1	1	1
TCGA-BP-4166	13	0	1	0	0	1	1
TCGA-BP-4176	1955	0	0	1	1	1	1
TCGA-BP-4177	1670	0	0	0	0	0	0
TCGA-BP-4325	2964	0	1	0	1	0	0
TCGA-BP-4329	845	1	1	0	1	1	1
TCGA-BP-4330	1888	0	1	0	1	0	0
TCGA-BP-4331	2454	1	1	0	1	0	1
TCGA-BP-4332	1133	0	1	1	1	0	1
TCGA-BP-4334	645	1	1	1	1	0	0
TCGA-BP-4338	2859	0	0	0	0	1	1
TCGA-BP-4340	562	1	1	0	1	0	1
TCGA-BP-4342	2256	1	1	1	1	1	1
TCGA-BP-4343	1912	1	0	0	0	1	1
TCGA-BP-4344	1666	0	0	0	1	1	1
TCGA-BP-4351	970	0	1	1	1	1	1
TCGA-BP-4353	375	1	0	0	0	1	1
TCGA-BP-4758	2208	0	1	0	1	1	0
TCGA-BP-4759	2372	0	1	1	0	1	0
TCGA-BP-4760	2361	0	0	0	0	0	0
TCGA-BP-4762	1343	1	0	0	0	0	0
TCGA-BP-4763	1270	1	0	0	0	1	1
TCGA-BP-4765	2184	0	1	1	1	0	1
TCGA-BP-4769	1876	0	0	0	0	0	0
TCGA-BP-4781	2080	0	0	0	0	1	1
TCGA-BP-4787	480	1	1	0	0	1	1
TCGA-BP-4789	1489	0	1	0	0	0	0
TCGA-BP-4790	1111	1	1	0	0	1	1
TCGA-BP-4795	620	0	0	0	0	0	0
TCGA-BP-4797	1107	0	1	0	0	1	1
TCGA-BP-4799	1133	1	0	1	0	1	1
TCGA-BP-4803	204	0	1	1	0	1	0
TCGA-BP-4804	1459	0	1	1	1	1	0
TCGA-BP-4960	2172	0	1	1	1	1	1
TCGA-BP-4962	1785	0	1	0	0	1	0
TCGA-BP-4964	1862	0	1	0	1	1	1
TCGA-BP-4965	1871	0	0	0	0	0	0
TCGA-BP-4967	205	0	0	0	1	0	1
TCGA-BP-4969	1794	0	1	1	1	0	0
TCGA-BP-4971	1487	0	0	1	1	1	1
TCGA-BP-4973	1384	0	1	0	1	0	0
TCGA-BP-4974	211	1	0	1	1	1	1
TCGA-BP-4975	1433	0	1	0	0	0	1
TCGA-BP-4976	1632	0	1	0	0	0	0
TCGA-BP-4977	454	0	1	0	1	1	1
TCGA-BP-4982	1014	0	1	0	1	0	0
TCGA-BP-4985	952	1	0	0	0	1	1
TCGA-BP-4986	785	0	0	1	1	1	1
TCGA-BP-4987	1124	0	1	0	1	1	0
TCGA-BP-4991	1413	0	1	0	1	0	1
TCGA-BP-4993	177	0	1	0	0	1	0
TCGA-BP-4998	932	0	0	0	1	0	1
TCGA-BP-5007	1140	0	1	0	1	0	0
TCGA-BP-5008	1071	0	0	0	0	0	1
TCGA-BP-5010	878	1	0	1	1	1	1
TCGA-BP-5168	1463	1	1	0	0	1	1
TCGA-BP-5169	193	0	0	1	1	1	1
TCGA-BP-5177	293	0	1	0	0	1	1
TCGA-BP-5178	1912	1	0	0	0	1	1
TCGA-BP-5180	2263	0	0	0	0	1	0
TCGA-BP-5181	1495	0	1	0	0	1	1
TCGA-BP-5183	1291	0	0	1	1	1	1
TCGA-BP-5184	1133	0	1	0	0	1	0
TCGA-BP-5185	1132	0	1	1	1	1	0
TCGA-BP-5190	1011	0	1	0	1	1	1
TCGA-BP-5191	967	0	1	0	1	1	0
TCGA-BP-5194	408	0	1	0	0	1	1
TCGA-BP-5196	1018	0	0	1	0	1	1
TCGA-BP-5200	1063	0	0	0	0	0	1
TCGA-BP-5202	29	0	1	0	0	1	0
TCGA-BQ-5876	586	0	1	1	0	1	0
TCGA-BQ-5877	270	1	0	1	0	1	0
TCGA-BQ-5879	697	1	0	0	0	0	1
TCGA-BQ-5882	658	1	1	1	0	1	0
TCGA-BQ-5883	1242	0	0	1	0	0	0
TCGA-BQ-5885	921	0	0	1	1	0	1
TCGA-BQ-5886	792	0	1	0	0	0	0
TCGA-BQ-5889	329	1	0	1	0	0	0
TCGA-BQ-5890	233	0	1	0	0	1	0
TCGA-BQ-5892	364	0	1	0	0	1	0
TCGA-BQ-5893	241	1	0	1	0	0	1
TCGA-BQ-5894	84	0	0	1	0	0	1
TCGA-BQ-7044	3760	0	0	0	0	0	0
TCGA-BQ-7045	1468	1	0	0	0	0	1
TCGA-BQ-7048	2839	0	0	1	0	0	0
TCGA-BQ-7053	1516	0	0	0	0	0	0
TCGA-BQ-7055	799	0	0	0	0	0	0
TCGA-BQ-7056	612	0	0	0	1	1	0
TCGA-BQ-7058	343	1	1	0	0	1	0
TCGA-BQ-7060	214	0	1	0	0	0	0
TCGA-BQ-7061	218	0	1	1	0	1	0
TCGA-CJ-4634	3498	0	1	0	1	1	0
TCGA-CJ-4636	1924	0	0	0	1	1	1
TCGA-CJ-4638	431	1	1	1	1	1	1
TCGA-CJ-4639	3229	0	1	0	1	0	1
TCGA-CJ-4641	1661	1	1	0	1	1	1
TCGA-CJ-4643	1793	0	1	0	1	0	0
TCGA-CJ-4869	2554	0	1	0	0	1	1
TCGA-CJ-4870	1498	0	1	1	0	1	0
TCGA-CJ-4871	2423	0	1	0	0	1	1
TCGA-CJ-4872	1435	0	1	1	0	1	1
TCGA-CJ-4874	2283	0	1	0	0	0	0
TCGA-CJ-4875	3554	1	1	1	1	1	1
TCGA-CJ-4876	1955	0	1	0	1	1	1
TCGA-CJ-4878	2186	0	1	1	1	1	1
TCGA-CJ-4886	1952	0	1	1	0	1	1
TCGA-CJ-4890	3519	0	0	1	0	1	1
TCGA-CJ-4897	3341	0	1	0	0	0	0
TCGA-CJ-4900	1714	1	1	1	1	1	1
TCGA-CJ-4907	1499	0	1	0	0	0	1
TCGA-CJ-4916	1373	0	1	1	1	1	0
TCGA-CJ-4918	93	1	0	1	0	1	1
TCGA-CJ-4920	139	1	1	1	1	1	1
TCGA-CJ-5671	3987	0	0	1	0	1	1
TCGA-CJ-5672	1972	1	1	0	0	1	0
TCGA-CJ-5675	3936	0	1	0	0	1	0
TCGA-CJ-5676	4067	0	1	1	0	1	1
TCGA-CJ-5677	782	1	0	1	0	1	0
TCGA-CJ-5682	3736	0	1	0	0	1	0
TCGA-CJ-5683	1889	0	1	0	0	0	1
TCGA-CJ-5684	2231	0	1	1	0	1	1
TCGA-CJ-5686	2038	0	1	0	0	0	1
TCGA-CJ-5689	0	1	1	0	0	1	1
TCGA-CJ-6027	3615	1	0	0	0	1	1
TCGA-CJ-6028	1625	1	0	0	0	1	1
TCGA-CJ-6032	3639	0	1	0	0	0	1
TCGA-CW-5581	2799	0	1	0	0	1	0
TCGA-CW-5584	164	1	1	0	0	1	1
TCGA-CW-5587	2226	0	1	0	0	0	0
TCGA-CW-5588	2017	0	0	1	0	1	1
TCGA-CW-5589	2378	0	1	0	0	0	1
TCGA-CW-6090	2552	0	0	0	0	1	1
TCGA-CZ-4854	1404	1	0	1	1	1	1
TCGA-CZ-4856	18	0	1	0	0	0	1
TCGA-CZ-4859	1787	0	1	0	0	0	0
TCGA-CZ-4860	206	1	0	1	0	1	1
TCGA-CZ-4861	446	1	0	1	0	1	1
TCGA-CZ-4862	3271	0	0	0	0	0	0
TCGA-CZ-4864	1315	1	1	0	1	1	0
TCGA-CZ-5451	1929	0	1	0	0	0	0
TCGA-CZ-5453	2419	1	1	1	0	1	1
TCGA-CZ-5455	561	1	0	0	0	1	1
TCGA-CZ-5457	2754	0	1	0	0	1	0
TCGA-CZ-5458	2789	0	1	0	0	1	0
TCGA-CZ-5459	1683	0	1	1	0	1	1
TCGA-CZ-5461	330	1	1	1	0	1	1
TCGA-CZ-5463	662	0	1	0	0	1	1
TCGA-CZ-5464	2128	0	1	1	0	1	1
TCGA-CZ-5466	685	0	1	1	0	1	1
TCGA-CZ-5467	73	1	0	1	0	0	1
TCGA-CZ-5469	946	1	1	1	0	1	1
TCGA-CZ-5982	2439	0	0	1	0	0	1
TCGA-CZ-5986	373	0	1	0	0	0	1
TCGA-CZ-5987	445	1	0	0	0	1	0
TCGA-CZ-5989	1905	0	1	0	0	1	0
TCGA-DV-5566	1398	0	1	0	0	1	1
TCGA-DV-5568	370	0	1	1	0	1	1
TCGA-DV-5573	1130	0	1	0	1	0	0
TCGA-DV-A4VX	1626	1	1	1	1	1	1
TCGA-DW-5561	414	0	0	1	1	0	0
TCGA-DW-7834	3950	0	1	1	0	0	0
TCGA-DW-7837	1142	0	0	1	0	0	0
TCGA-DW-7839	419	0	0	0	1	0	0
TCGA-DW-7840	114	0	0	1	0	0	0
TCGA-DW-7963	1240	0	1	0	0	0	0
TCGA-DZ-6134	1856	0	0	0	0	0	0
TCGA-EU-5905	119	0	0	1	0	0	1
TCGA-EU-5906	206	0	1	0	0	0	1
TCGA-EU-5907	127	0	1	0	0	1	1
TCGA-EV-5902	578	0	0	1	1	0	0
TCGA-F9-A4JJ	325	1	0	1	1	1	1
TCGA-F9-A7Q0	398	0	0	0	1	1	0
TCGA-F9-A7VF	73	0	1	1	1	0	0
TCGA-F9-A8NY	36	0	0	1	0	0	1
TCGA-F9-A97G	13	0	1	0	0	0	1
TCGA-G6-A5PC	242	1	1	1	1	1	0
TCGA-G6-A8L6	313	1	1	1	1	1	1
TCGA-G6-A8L7	2133	0	1	1	1	1	1
TCGA-G7-6790	1575	0	1	0	0	0	0
TCGA-G7-6792	2765	0	1	0	0	0	0
TCGA-G7-6793	336	1	0	0	0	1	1
TCGA-G7-7501	624	1	0	0	0	0	0
TCGA-G7-7502	786	0	0	0	1	1	1
TCGA-G7-A8LB	547	0	1	1	1	0	0
TCGA-GL-6846	5925	0	1	0	0	1	0
TCGA-GL-7773	393	0	0	0	0	0	1
TCGA-GL-8500	841	0	0	0	0	0	0
TCGA-GL-A59R	378	0	0	1	1	0	0
TCGA-GL-A9DE	496	0	1	1	1	1	0
TCGA-HE-7128	0	0	0	1	0	0	0
TCGA-HE-7129	2492	0	0	0	0	0	0
TCGA-HE-A5NH	791	0	1	0	0	0	0
TCGA-HE-A5NI	360	0	0	0	1	0	0
TCGA-HE-A5NK	2228	0	0	0	0	0	1
TCGA-IA-A40U	511	0	0	1	0	0	0
TCGA-IA-A83S	2609	1	1	0	0	0	0
TCGA-IA-A83V	2941	1	1	0	0	0	0
TCGA-IZ-A6M8	497	0	1	1	0	0	0
TCGA-KV-A6GD	560	0	0	1	1	1	0
TCGA-KV-A6GE	885	0	1	1	1	0	0
TCGA-MH-A55W	1043	0	0	1	0	0	0
TCGA-MH-A560	924	0	0	1	0	1	0
TCGA-MH-A854	536	0	0	1	1	0	1
TCGA-MH-A856	947	0	0	1	1	0	1
TCGA-MM-A563	591	0	0	1	1	1	0
TCGA-MW-A4EC	498	0	1	0	0	0	0
TCGA-O9-A75Z	471	0	0	1	1	0	0
TCGA-P4-A5E7	2649	0	0	0	0	0	1
TCGA-P4-A5E8	1306	1	0	1	1	0	1
TCGA-P4-A5EA	201	1	0	1	0	0	1
TCGA-P4-A5EB	2477	0	1	0	0	0	0
TCGA-P4-AAVK	1590	0	1	1	0	1	0
TCGA-P4-AAVL	487	1	0	1	1	1	1
TCGA-P4-AAVO	2400	0	1	1	0	1	0
TCGA-PJ-A5Z8	600	0	0	0	0	1	1
TCGA-PJ-A5Z9	540	0	0	0	0	0	0
TCGA-Q2-A5QZ	428	0	1	1	1	0	0
TCGA-SX-A71S	1504	0	0	0	1	0	0
TCGA-SX-A71U	1357	0	1	1	1	0	1
TCGA-SX-A71V	876	0	0	0	1	0	0
TCGA-SX-A7SL	823	0	0	1	1	0	0
TCGA-SX-A7SM	363	1	0	1	1	1	0
TCGA-SX-A7SN	578	0	0	1	1	0	0
TCGA-SX-A7SO	1257	0	1	1	1	1	0
TCGA-SX-A7SP	496	1	1	1	1	0	0
TCGA-SX-A7SQ	1266	0	0	1	0	0	1
TCGA-SX-A7SR	805	0	0	1	1	0	1
TCGA-SX-A7SS	1615	0	1	1	1	0	0
TCGA-T7-A92I	356	0	0	0	1	0	0
TCGA-UZ-A9PJ	797	1	0	0	1	0	0
TCGA-UZ-A9PO	1911	0	1	1	0	0	0
TCGA-UZ-A9PP	3010	0	0	0	1	0	0
TCGA-UZ-A9PQ	2624	1	0	1	1	0	0
TCGA-UZ-A9PV	1444	0	0	1	1	0	0
TCGA-UZ-A9PX	1981	0	1	0	1	0	0
TCGA-UZ-A9PZ	657	0	0	1	1	0	0
TCGA-V9-A7HT	965	0	0	1	1	0	1
TCGA-Y8-A894	567	0	0	1	1	0	0
TCGA-Y8-A898	475	0	1	1	0	0	0
TCGA-Y8-A8RZ	205	0	0	1	0	0	1
TCGA-Y8-A8S1	404	0	0	0	0	1	0
